# Supplementary material for: Single-cell and isoform-specific translational profiling of the mouse brain
Source: Nature. 2026 Feb 18;652(8111):965–77. doi: 10.1038/s41586-026-10118-1 (PMC13102718; doi:10.1038/s41586-026-10118-1)
Supplement: Supplementary file 3 — RNA differential expression analyses comparing 48-h and no-Dox neurons in Extended Data Fig. 1c. [file 41586_2026_10118_MOESM3_ESM.xlsx]

## Sheet: Info
Supplementary Table 1. Dataset used in Extended Data Fig. 1c
Sheet 1	Info
Sheet 2	RNA differential expression analyses comparing 48h Dox vs No Dox neurons
Sheet 3	48h Dox - induced genes removed from analysis

## Sheet: RNA_DEA_Dox_vs_No-Dox
Raw data for scatterplots in Extended Data Fig. 1c
RNA differential expression analyses comparing 48h Dox vs No Dox neurons
Gene name	Ensembl name	baseMean	log2FoldChange	lfcSE	stat	pvalue	padj
0610010K14Rik	ENSMUSG00000020831	6.01133	1.68936	0.967385	1.74632	0.0807561	0.150766
0610030E20Rik	ENSMUSG00000058706	72.7774	-0.340778	0.474925	-0.71754	0.473041	0.59124
0610040J01Rik	ENSMUSG00000060512	5.97623	0.117529	1.04173	0.11282	0.910173	0.940361
1110002E22Rik	ENSMUSG00000090066	25.3017	-0.0603056	0.564881	-0.106758	0.914981	0.944051
1110004F10Rik	ENSMUSG00000030663	543.73	0.164698	0.221478	0.74363	0.4571	0.576648
1110032F04Rik	ENSMUSG00000046999	24.8068	-1.12524	0.678496	-1.65843	0.0972311	0.17308
1110038F14Rik	ENSMUSG00000063236	41.6361	0.217979	0.435239	0.500827	0.616493	0.715844
1110059E24Rik	ENSMUSG00000035171	120.389	0.509616	0.269971	1.88767	0.0590698	0.11665
1110059G10Rik	ENSMUSG00000032551	121.128	0.555853	0.238793	2.32776	0.0199249	0.047019
1110065P20Rik	ENSMUSG00000078570	231.512	2.60536	0.308829	8.43624	3.27697e-17	3.25069e-16
1500009L16Rik	ENSMUSG00000087651	113.13	0.218743	0.317214	0.689577	0.49046	0.606364
1600012H06Rik	ENSMUSG00000050088	1545.9	4.54926	0.157207	28.9381	3.96303e-184	1.00338e-181
1600014C10Rik	ENSMUSG00000054676	98.4734	-0.880093	0.335385	-2.62413	0.00868714	0.0232233
1600014C23Rik	ENSMUSG00000094690	0.346321	0.717756	3.92687	0.18278	0.85497	#N/A
1700001J03Rik	ENSMUSG00000095040	1.02557	2.81165	2.11663	1.32836	0.184059	#N/A
1700001K19Rik	ENSMUSG00000056508	20.3951	6.8668	1.2167	5.6438	1.66342e-08	1.02199e-07
1700001O22Rik	ENSMUSG00000044320	3.74111	1.30493	1.49257	0.874285	0.381963	0.504205
1700003E16Rik	ENSMUSG00000030030	41.7262	0.0682588	0.487587	0.139993	0.888665	0.924766
1700003F12Rik	ENSMUSG00000038523	104.508	10.4206	0.918533	11.3449	7.86468e-30	1.24361e-28
1700008O03Rik	ENSMUSG00000008028	143.262	6.1218	0.38738	15.8031	2.96208e-56	8.71573e-55
1700010I14Rik	ENSMUSG00000023873	7.10154	-0.171104	1.11806	-0.153036	0.87837	0.917545
1700011L22Rik	ENSMUSG00000031682	0.0218029	4.35998	4.08047	1.0685	0.285296	#N/A
1700012B09Rik	ENSMUSG00000031927	0.628026	-0.143135	2.84844	-0.0502504	0.959923	#N/A
1700016H13Rik	ENSMUSG00000029320	0.342307	0.735018	3.15891	0.232681	0.816009	#N/A
1700017B05Rik	ENSMUSG00000032300	38.5275	0.476636	0.556507	0.856478	0.391733	0.513733
1700017N19Rik	ENSMUSG00000056912	0.0218029	4.35998	4.08047	1.0685	0.285296	#N/A
1700018B08Rik	ENSMUSG00000031809	0.033008	4.35998	4.08047	1.0685	0.285296	#N/A
1700019A02Rik	ENSMUSG00000060715	0.396511	0.519602	2.93571	0.176994	0.859513	#N/A
1700019D03Rik	ENSMUSG00000043629	108.728	2.19825	0.524659	4.18986	2.79132e-05	0.00012234
1700020A23Rik	ENSMUSG00000027409	5.43189	8.53895	1.78472	4.78447	1.71443e-06	8.7547e-06
1700020L24Rik	ENSMUSG00000035085	5.77496	3.58321	1.18235	3.03057	0.00244095	0.00737161
1700020N01Rik	ENSMUSG00000050844	1.33379	6.28353	4.08047	1.5399	0.123584	0.204027
1700025G04Rik	ENSMUSG00000032666	839.417	-0.134706	0.180625	-0.745773	0.455804	0.575547
1700028J19Rik	ENSMUSG00000038782	7.61474	0.682521	1.19241	0.572389	0.567059	0.673713
1700028K03Rik	ENSMUSG00000089798	90.5322	6.01017	0.403221	14.9054	3.03973e-50	8.15111e-49
1700029F12Rik	ENSMUSG00000052075	0.033008	4.35998	4.08047	1.0685	0.285296	#N/A
1700029H14Rik	ENSMUSG00000031452	0.16504	1.80289	3.94927	0.456512	0.648022	#N/A
1700030J22Rik	ENSMUSG00000031847	38.7944	-0.650918	0.495567	-1.31348	0.18902	0.28929
1700030K09Rik	ENSMUSG00000052794	759.29	5.43807	0.306279	17.7553	1.56911e-70	6.01511e-69
1700034J05Rik	ENSMUSG00000040163	0.19048	1.57371	3.94306	0.399108	0.689814	#N/A
1700037C18Rik	ENSMUSG00000005983	3145.59	9.5053	0.407085	23.3497	1.38897e-120	1.2146e-118
1700047F07Rik	ENSMUSG00000085549	2.68215	1.19628	1.40341	0.852414	0.393985	0.51579
1700066M21Rik	ENSMUSG00000038323	119.394	0.0366391	0.365417	0.100267	0.920133	0.947638
1700067K01Rik	ENSMUSG00000046408	19.0532	5.99792	1.77972	3.37015	0.000751282	0.00257208
1700067P10Rik	ENSMUSG00000021545	0.0660159	3.14844	4.01367	0.78443	0.432788	#N/A
1700088E04Rik	ENSMUSG00000033029	1418.85	7.49513	0.295798	25.3387	1.19674e-141	1.52385e-139
1700093K21Rik	ENSMUSG00000020286	9.94465	2.33677	1.03132	2.26581	0.0234629	0.0539303
1700102P08Rik	ENSMUSG00000032611	2.56338	-0.537889	1.64305	-0.327372	0.743386	0.818658
1700109H08Rik	ENSMUSG00000008307	273.828	5.22399	0.306399	17.0496	3.51688e-65	1.21743e-63
1700123K08Rik	ENSMUSG00000029526	2.88513	4.65395	1.8805	2.47485	0.0133292	0.033152
1700123O20Rik	ENSMUSG00000040822	112.648	0.482527	0.461263	1.0461	0.295516	0.413692
1810009A15Rik	ENSMUSG00000071653	1.69729	1.59716	1.81851	0.878276	0.379794	0.502072
1810010H24Rik	ENSMUSG00000078607	18.1901	0.489529	0.623521	0.785104	0.432392	0.553395
1810024B03Rik	ENSMUSG00000044145	1.99708	-1.81027	1.83226	-0.987998	0.323153	0.443793
1810030O07Rik	ENSMUSG00000044148	82.593	-0.276749	0.336975	-0.821274	0.41149	0.533263
1810037I17Rik	ENSMUSG00000054091	70.5146	-1.87223	0.464553	-4.03016	5.57385e-05	0.000233889
1810049J17Rik	ENSMUSG00000097221	5.43189	8.53895	1.78472	4.78447	1.71443e-06	8.7547e-06
1810055G02Rik	ENSMUSG00000035372	227.447	0.444426	0.380163	1.16904	0.242387	0.353514
1810062G17Rik	ENSMUSG00000027713	0.198048	1.53707	3.94216	0.389906	0.696606	#N/A
2010003K11Rik	ENSMUSG00000042041	0.0660159	3.14844	4.01367	0.78443	0.432788	#N/A
2010106E10Rik	ENSMUSG00000025528	0.461127	0.306865	2.84026	0.108041	0.913963	#N/A
2010109A12Rik	ENSMUSG00000029384	2.68939	6.50049	2.86439	2.26942	0.023243	0.0534869
2010315B03Rik	ENSMUSG00000074829	72.3169	0.919213	0.292424	3.14342	0.00166985	0.00529591
2200002D01Rik	ENSMUSG00000030587	20.4912	6.04766	1.09873	5.50421	3.70837e-08	2.21343e-07
2200002J24Rik	ENSMUSG00000013083	0.033008	4.35998	4.08047	1.0685	0.285296	#N/A
2210016L21Rik	ENSMUSG00000029559	511.435	0.575587	0.268293	2.14536	0.0319237	0.0706265
2210408I21Rik	ENSMUSG00000071252	100.849	0.253627	0.303785	0.834891	0.403779	0.525485
2210418O10Rik	ENSMUSG00000078894	0.033008	4.35998	4.08047	1.0685	0.285296	#N/A
2300009A05Rik	ENSMUSG00000032403	26.2247	-0.0412053	0.553753	-0.0744109	0.940683	0.960715
2310002L09Rik	ENSMUSG00000028396	0.033008	4.35998	4.08047	1.0685	0.285296	#N/A
2310009B15Rik	ENSMUSG00000079283	7.10441	-1.4035	1.21053	-1.15942	0.246286	0.357867
2310011J03Rik	ENSMUSG00000020133	61.4075	-0.140909	0.433277	-0.325217	0.745017	0.820038
2310022A10Rik	ENSMUSG00000049643	49.3828	-0.675063	0.538178	-1.25435	0.209715	0.314421
2310022B05Rik	ENSMUSG00000031983	48.2157	-1.11436	0.468585	-2.37815	0.0174	0.041753
2310030G06Rik	ENSMUSG00000032062	8.27045	-0.0377756	0.915897	-0.0412443	0.967101	0.977789
2310033P09Rik	ENSMUSG00000020441	80.3	1.60207	0.363387	4.4087	1.03992e-05	4.85696e-05
2310034G01Rik	ENSMUSG00000099655	3.39206	2.22012	1.30224	1.70484	0.0882235	0.160135
2310039H08Rik	ENSMUSG00000062619	18.1004	3.30115	0.586977	5.62398	1.86603e-08	1.14228e-07
2310057J18Rik	ENSMUSG00000015519	0.033008	4.35998	4.08047	1.0685	0.285296	#N/A
2310057M21Rik	ENSMUSG00000040177	120.778	-0.807598	0.284992	-2.83375	0.00460049	0.0131062
2310061I04Rik	ENSMUSG00000050705	137.681	-2.0601	0.360653	-5.71215	1.1156e-08	6.93633e-08
2410002F23Rik	ENSMUSG00000045411	214.843	-0.72726	0.307668	-2.36378	0.0180894	0.0432264
2410004B18Rik	ENSMUSG00000036873	154.84	0.22132	0.238417	0.928286	0.353259	0.474748
2410004P03Rik	ENSMUSG00000071398	3.70449	0.0648745	1.44419	0.0449211	0.96417	0.976004
2410137M14Rik	ENSMUSG00000064308	0.0766137	2.89482	3.99668	0.724308	0.468877	#N/A
2510002D24Rik	ENSMUSG00000071632	66.3826	0.819943	0.331456	2.47376	0.0133698	0.0332436
2510009E07Rik	ENSMUSG00000043391	583.791	0.295997	0.154853	1.91147	0.055944	0.111311
2510039O18Rik	ENSMUSG00000044496	41.1242	-1.61358	0.590975	-2.73037	0.00632633	0.0174809
2610008E11Rik	ENSMUSG00000060301	219.895	0.183265	0.333828	0.54898	0.583019	0.686941
2610021A01Rik	ENSMUSG00000091474	129.169	0.466185	0.258846	1.80102	0.0717003	0.137769
2610028H24Rik	ENSMUSG00000009114	88.5312	12.5874	1.24698	10.0944	5.85159e-24	7.57956e-23
2610042L04Rik	ENSMUSG00000079388	0.805166	-0.499574	2.54639	-0.196189	0.844462	#N/A
2610318N02Rik	ENSMUSG00000049916	4.69729	-0.273822	1.37627	-0.198959	0.842294	0.892898
2610528J11Rik	ENSMUSG00000028536	0.0218029	4.35998	4.08047	1.0685	0.285296	#N/A
2700049A03Rik	ENSMUSG00000034601	47.5022	0.31131	0.523656	0.594494	0.552182	0.661306
2700062C07Rik	ENSMUSG00000024273	64.96	0.120648	0.415078	0.290664	0.771309	0.841238
2700097O09Rik	ENSMUSG00000062198	30.6017	0.19634	0.567272	0.346112	0.729258	0.807873
2810004N23Rik	ENSMUSG00000031984	153.159	0.459398	0.216845	2.11856	0.0341277	0.0747205
2810021J22Rik	ENSMUSG00000020491	73.1072	0.82193	0.334521	2.45704	0.0140088	0.034471
2810408A11Rik	ENSMUSG00000018570	0.333109	0.772676	3.20204	0.241307	0.809317	#N/A
2810459M11Rik	ENSMUSG00000026227	21.3247	-0.196462	0.945803	-0.207719	0.835448	0.887671
2900026A02Rik	ENSMUSG00000051339	469.186	-1.40555	0.246233	-5.70823	1.1416e-08	7.09195e-08
3110009E18Rik	ENSMUSG00000026388	9.5842	0.816703	0.877591	0.930618	0.352051	0.473533
3110040N11Rik	ENSMUSG00000025102	38.2656	0.187521	0.488192	0.384113	0.700895	0.785288
3110082I17Rik	ENSMUSG00000053553	65.1722	0.917722	0.518961	1.76838	0.0769971	0.146052
3300002I08Rik	ENSMUSG00000063364	9.41971	0.63714	0.956604	0.666044	0.505383	0.620019
3425401B19Rik	ENSMUSG00000071540	0.404769	0.488919	3.92393	0.124599	0.900841	#N/A
3830403N18Rik	ENSMUSG00000031125	0.0872114	2.68627	3.98472	0.674142	0.500221	#N/A
4833420G17Rik	ENSMUSG00000062822	171.681	0.26809	0.273818	0.979081	0.32754	0.448037
4833439L19Rik	ENSMUSG00000025871	638.65	-0.498595	0.134172	-3.7161	0.000202319	0.0007764
4921509C19Rik	ENSMUSG00000061525	0.0218029	4.35998	4.08047	1.0685	0.285296	#N/A
4921524J17Rik	ENSMUSG00000036934	115.664	1.47601	0.318758	4.63052	3.64755e-06	1.79484e-05
4921536K21Rik	ENSMUSG00000020434	5.52287	0.311013	1.10494	0.281474	0.778347	0.846624
4930407I10Rik	ENSMUSG00000075524	0.0660159	3.14844	4.01367	0.78443	0.432788	#N/A
4930444P10Rik	ENSMUSG00000067795	1.11749	-0.975758	2.16969	-0.449723	0.652911	#N/A
4930447C04Rik	ENSMUSG00000021098	77.992	0.397614	0.520576	0.763797	0.444988	0.565527
4930451I11Rik	ENSMUSG00000045989	1.3668	5.32181	3.19064	1.66794	0.0953271	0.170709
4930453N24Rik	ENSMUSG00000059920	145.353	-0.0376286	0.308188	-0.122096	0.902823	0.934985
4930455H04Rik	ENSMUSG00000080907	99.343	12.7704	1.21654	10.4973	8.89014e-26	1.22515e-24
4930469K13Rik	ENSMUSG00000085684	2.20012	7.23671	2.7932	2.59083	0.0095744	0.0246732
4930503B20Rik	ENSMUSG00000090202	6.60035	8.83227	2.13907	4.12902	3.64307e-05	0.000156868
4930503L19Rik	ENSMUSG00000044906	47.643	0.182987	0.426703	0.428839	0.66804	0.759102
4930505A04Rik	ENSMUSG00000040919	6.17776	1.39019	1.06191	1.30914	0.190486	0.291124
4930519G04Rik	ENSMUSG00000029564	4.8677	8.36662	2.41405	3.4658	0.000528647	0.00186409
4930522L14Rik	ENSMUSG00000072762	2.46321	1.39344	1.68793	0.825533	0.409069	0.530783
4930523C07Rik	ENSMUSG00000090394	16.5305	3.89381	0.633573	6.1458	7.95626e-10	5.3701e-09
4930524B15Rik	ENSMUSG00000020299	0.15262	1.88682	3.9518	0.477459	0.633036	#N/A
4930544D05Rik	ENSMUSG00000087279	0.0660159	3.14844	4.01367	0.78443	0.432788	#N/A
4930550C14Rik	ENSMUSG00000005131	4.25537	0.00805273	1.35831	0.00592849	0.99527	0.997147
4930556J24Rik	ENSMUSG00000034493	369.233	10.6482	0.580732	18.3358	4.28307e-75	1.77637e-73
4930558K02Rik	ENSMUSG00000086277	5.89266	5.05835	1.51918	3.32966	0.000869521	0.00293125
4930562C15Rik	ENSMUSG00000022518	19.06	10.3657	1.38941	7.46055	8.61609e-14	7.28287e-13
4930563E22Rik	ENSMUSG00000053574	8.82829	0.342082	0.901457	0.379477	0.704333	0.788127
4930579F01Rik	ENSMUSG00000012042	0.0436057	3.6391	4.0515	0.898211	0.369073	#N/A
4930579G24Rik	ENSMUSG00000027811	3.15591	0.670657	1.47468	0.454782	0.649266	0.743628
4930590J08Rik	ENSMUSG00000034063	12.2621	0.332735	0.738978	0.450265	0.65252	0.746138
4931406C07Rik	ENSMUSG00000031938	150.619	0.410535	0.296547	1.38439	0.16624	0.260149
4931414P19Rik	ENSMUSG00000022179	8.59858	-0.277083	1.20056	-0.230796	0.817474	0.874935
4931429L15Rik	ENSMUSG00000056617	3.09945	6.78213	2.13608	3.17504	0.00149817	0.00481422
4933405L10Rik	ENSMUSG00000013158	7.90635	6.0807	1.92276	3.16249	0.00156428	0.0050045
4933407L21Rik	ENSMUSG00000026224	8.59348	0.0152789	0.951225	0.0160623	0.987185	0.992359
4933411K16Rik	ENSMUSG00000090369	0.0218029	4.35998	4.08047	1.0685	0.285296	#N/A
4933416I08Rik	ENSMUSG00000071763	5.2264	3.66458	1.33196	2.75127	0.00593655	0.0165213
4933424G06Rik	ENSMUSG00000102416	17.663	4.25693	0.739165	5.75911	8.45602e-09	5.31222e-08
4933427D14Rik	ENSMUSG00000020807	2.47705	3.50255	1.94985	1.79632	0.0724443	0.138941
4933430I17Rik	ENSMUSG00000058046	2.17182	0.395638	1.71934	0.23011	0.818006	0.87521
4933434E20Rik	ENSMUSG00000027942	39.2628	-1.09198	0.521738	-2.09297	0.0363518	0.0789236
5031410I06Rik	ENSMUSG00000051940	2.66758	7.50434	3.84671	1.95085	0.051075	0.103154
5031439G07Rik	ENSMUSG00000036046	844.236	-0.423192	0.134234	-3.15265	0.00161793	0.00515947
5730409E04Rik	ENSMUSG00000073755	653.195	-0.305604	0.139897	-2.1845	0.0289256	0.064717
5730455P16Rik	ENSMUSG00000057181	587.381	0.398727	0.199721	1.99642	0.0458886	0.0959548
5730480H06Rik	ENSMUSG00000029089	972.2	5.19082	0.27329	18.9939	1.91735e-80	8.53749e-79
5730507C01Rik	ENSMUSG00000073197	0.0990239	2.55067	3.97781	0.641224	0.521377	#N/A
5730522E02Rik	ENSMUSG00000032985	9.00937	-1.12805	1.11427	-1.01236	0.311366	0.431085
6030458C11Rik	ENSMUSG00000022195	252.95	-0.469616	0.204166	-2.30016	0.0214391	0.0499616
6030468B19Rik	ENSMUSG00000025573	1.33379	6.28353	4.08047	1.5399	0.123584	0.204027
6030498E09Rik	ENSMUSG00000051361	0.132032	2.12892	3.95995	0.537612	0.590845	#N/A
6330403K07Rik	ENSMUSG00000018451	363.03	-0.548876	0.30466	-1.8016	0.0716082	0.137622
6330411D24Rik	ENSMUSG00000110067	0.265086	1.09845	3.47251	0.316327	0.751755	#N/A
6430548M08Rik	ENSMUSG00000031824	1109.66	-0.476031	0.14693	-3.23986	0.00119589	0.00391391
6430550D23Rik	ENSMUSG00000074646	125.637	6.05091	0.385321	15.7035	1.43011e-55	4.16858e-54
6430571L13Rik	ENSMUSG00000037977	29.2175	-0.00550597	0.53523	-0.0102871	0.991792	0.994942
6820408C15Rik	ENSMUSG00000032680	6.01442	-0.611598	1.32993	-0.459871	0.645609	0.740843
7530416G11Rik	ENSMUSG00000096607	0.866324	6.28353	4.08047	1.5399	0.123584	#N/A
8030474K03Rik	ENSMUSG00000046774	0.0654086	3.09561	4.00989	0.771994	0.440118	#N/A
9030624G23Rik	ENSMUSG00000073158	2.96381	0.778212	1.38461	0.562046	0.574085	0.679096
9130008F23Rik	ENSMUSG00000054951	0.276291	1.04124	3.38119	0.307951	0.75812	#N/A
9130401M01Rik	ENSMUSG00000101892	41.454	0.546697	0.462665	1.18163	0.237354	0.347602
9330159F19Rik	ENSMUSG00000004360	371.605	-0.176316	0.239962	-0.734768	0.462481	0.581211
9430015G10Rik	ENSMUSG00000059939	65.5664	-0.714197	0.378386	-1.88748	0.0590954	0.11669
9430038I01Rik	ENSMUSG00000040139	22.9212	1.15161	0.567311	2.02994	0.0423622	0.0898144
9430069I07Rik	ENSMUSG00000094447	41.9841	11.5214	1.25994	9.14439	5.99673e-20	6.66539e-19
9530068E07Rik	ENSMUSG00000036275	391.593	-0.888403	0.179527	-4.94856	7.47646e-07	3.97928e-06
9930012K11Rik	ENSMUSG00000044551	45.7477	5.1493	0.637827	8.0732	6.84792e-16	6.38025e-15
9930022D16Rik	ENSMUSG00000045065	0.120219	2.23831	3.9641	0.564645	0.572315	#N/A
9930111J21Rik1	ENSMUSG00000069893	0.214289	1.40433	3.93906	0.356514	0.721456	#N/A
9930111J21Rik2	ENSMUSG00000069892	0.0436057	3.6391	4.0515	0.898211	0.369073	#N/A
a	ENSMUSG00000027596	0.0218029	4.35998	4.08047	1.0685	0.285296	#N/A
A030005K14Rik	ENSMUSG00000104423	0.94899	6.28353	4.08047	1.5399	0.123584	#N/A
A030005L19Rik	ENSMUSG00000113880	0.16504	1.80289	3.94927	0.456512	0.648022	#N/A
A130010J15Rik	ENSMUSG00000079144	29.7818	0.589284	0.618159	0.95329	0.340443	0.461398
A1cf	ENSMUSG00000052595	0.0660159	3.14844	4.01367	0.78443	0.432788	#N/A
A2m	ENSMUSG00000030111	205.205	-0.464712	0.564936	-0.822592	0.41074	0.532538
A2ml1	ENSMUSG00000047228	62.4074	-0.440386	0.443693	-0.992546	0.320931	0.441689
A330040F15Rik	ENSMUSG00000086213	0.213452	1.40997	3.63756	0.387615	0.698301	#N/A
A3galt2	ENSMUSG00000028794	1.31316	-1.20845	2.078	-0.581544	0.560874	#N/A
A430005L14Rik	ENSMUSG00000047613	26.5421	-0.365142	0.561657	-0.650115	0.515618	0.629143
A430033K04Rik	ENSMUSG00000056014	72.656	0.363602	0.324775	1.11955	0.262905	0.377382
A4galt	ENSMUSG00000047878	0.240439	1.24051	3.93561	0.315202	0.752609	#N/A
A4gnt	ENSMUSG00000037953	0.153227	1.89391	3.95202	0.479226	0.631778	#N/A
A530016L24Rik	ENSMUSG00000043122	20.8067	10.5294	1.34184	7.84697	4.26196e-15	3.83788e-14
A630001G21Rik	ENSMUSG00000052760	0.033008	4.35998	4.08047	1.0685	0.285296	#N/A
A630089N07Rik	ENSMUSG00000116673	29.0285	2.58998	0.520823	4.97287	6.59688e-07	3.5362e-06
A630095N17Rik	ENSMUSG00000096094	19.2747	7.33916	1.29856	5.65178	1.58792e-08	9.77531e-08
A830018L16Rik	ENSMUSG00000057715	345.203	-0.134704	0.2096	-0.642674	0.520435	0.63385
A830031A19Rik	ENSMUSG00000055010	0.375877	0.597829	3.0828	0.193924	0.846235	#N/A
A930003A15Rik	ENSMUSG00000075330	3.69193	1.67299	1.22465	1.3661	0.171907	0.267422
A930018P22Rik	ENSMUSG00000032671	0.0218029	4.35998	4.08047	1.0685	0.285296	#N/A
AA467197	ENSMUSG00000033213	2.23621	0.298969	1.65519	0.180625	0.856662	0.90246
AA986860	ENSMUSG00000042510	27.0012	1.07992	0.490347	2.20236	0.0276399	0.0621509
Aaas	ENSMUSG00000036678	73.0526	-0.674192	0.337712	-1.99635	0.0458955	0.0959601
Aacs	ENSMUSG00000029482	267.148	-0.893682	0.318772	-2.80351	0.00505489	0.0142738
Aadat	ENSMUSG00000057228	3.41389	-2.58428	1.5638	-1.65256	0.0984199	0.174742
Aagab	ENSMUSG00000037257	398.298	-0.616006	0.207121	-2.97413	0.00293818	0.00872438
Aak1	ENSMUSG00000057230	2111.91	-0.877547	0.230952	-3.7997	0.000144873	0.000571255
Aamdc	ENSMUSG00000035642	71.8835	-0.490135	0.365174	-1.3422	0.179532	0.277151
Aamp	ENSMUSG00000006299	424.378	-0.570823	0.342191	-1.66814	0.0952876	0.170709
Aanat	ENSMUSG00000020804	1.25288	1.88381	1.97482	0.953912	0.340128	#N/A
Aar2	ENSMUSG00000027628	115.55	-1.31552	0.50177	-2.62176	0.00874776	0.0233624
Aard	ENSMUSG00000068522	6.23044	-2.27609	1.39074	-1.6366	0.101714	0.179839
Aars2	ENSMUSG00000023938	56.7092	-0.699005	0.453652	-1.54084	0.123356	0.204027
Aarsd1	ENSMUSG00000075528	2.49377	-0.0669034	1.71177	-0.0390842	0.968823	0.978712
Aasdh	ENSMUSG00000055923	70.9076	0.371908	0.396251	0.938565	0.347954	0.469618
Aasdhppt	ENSMUSG00000025894	149.383	-0.188944	0.540827	-0.349362	0.726818	0.806037
Aass	ENSMUSG00000029695	12.085	1.29129	1.02318	1.26204	0.206935	0.310874
Aatf	ENSMUSG00000018697	128.996	0.654675	0.281265	2.32761	0.0199327	0.0470322
Aatk	ENSMUSG00000025375	297.979	-0.737791	0.338278	-2.18102	0.0291817	0.0652162
AB124611	ENSMUSG00000057191	2.20012	7.23671	2.7932	2.59083	0.0095744	0.0246732
Abat	ENSMUSG00000057880	2073.44	-0.712466	0.13495	-5.27949	1.29546e-07	7.39188e-07
Abca1	ENSMUSG00000015243	412.323	-0.471683	0.490469	-0.961699	0.336201	0.456878
Abca12	ENSMUSG00000050296	11.1774	4.99859	1.66977	2.99359	0.00275716	0.00825215
Abca13	ENSMUSG00000004668	0.642031	-0.176984	2.9386	-0.0602274	0.951975	#N/A
Abca14	ENSMUSG00000062017	0.0660159	3.14844	4.01367	0.78443	0.432788	#N/A
Abca17	ENSMUSG00000035435	5.47352	0.185771	1.29286	0.14369	0.885745	0.922741
Abca2	ENSMUSG00000026944	506.935	-0.873661	0.259292	-3.36941	0.000753304	0.00257738
Abca3	ENSMUSG00000024130	686.34	-1.21713	0.176498	-6.89597	5.3498e-12	4.10308e-11
Abca4	ENSMUSG00000028125	9.92829	-0.174947	0.914042	-0.191399	0.848213	0.896727
Abca5	ENSMUSG00000018800	320.587	-0.43897	0.221667	-1.98032	0.0476678	0.0984276
Abca6	ENSMUSG00000044749	10.5275	-0.241001	0.924699	-0.260626	0.794381	0.857723
Abca7	ENSMUSG00000035722	38.2316	-1.53767	0.616098	-2.49582	0.0125668	0.0314444
Abca8a	ENSMUSG00000041828	4.69666	1.09056	1.35399	0.805439	0.420566	0.542179
Abca8b	ENSMUSG00000020620	187.443	0.233713	0.287634	0.812535	0.416485	0.538352
Abca9	ENSMUSG00000041797	3.6829	-0.00464279	1.44512	-0.00321274	0.997437	0.998341
Abcb10	ENSMUSG00000031974	96.6698	0.0297727	0.338428	0.0879735	0.929898	0.954625
Abcb1a	ENSMUSG00000040584	0.262849	1.11621	3.93324	0.283788	0.776573	#N/A
Abcb1b	ENSMUSG00000028970	29.2644	0.0364084	0.531188	0.0685415	0.945355	0.963887
Abcb4	ENSMUSG00000042476	24.9474	0.286483	0.547859	0.522913	0.601035	0.702541
Abcb6	ENSMUSG00000026198	5.80082	-2.13268	1.44702	-1.47384	0.140524	0.227003
Abcb7	ENSMUSG00000031333	206.116	-0.493604	0.285314	-1.73004	0.0836232	0.153518
Abcb8	ENSMUSG00000028973	93.2322	-0.861892	0.41653	-2.06922	0.0385256	0.0829647
Abcb9	ENSMUSG00000029408	124.734	-1.36421	0.356854	-3.82289	0.000131899	0.000522554
Abcc1	ENSMUSG00000023088	153.171	-0.965214	0.270211	-3.57208	0.000354157	0.00130172
Abcc10	ENSMUSG00000032842	92.7949	2.66229	0.369598	7.2032	5.88151e-13	4.75544e-12
Abcc12	ENSMUSG00000036872	0.961845	-0.75485	2.26309	-0.333548	0.738721	#N/A
Abcc2	ENSMUSG00000025194	2.95809	0.906528	1.55503	0.582964	0.559918	0.667548
Abcc3	ENSMUSG00000020865	2.90339	1.77922	1.5682	1.13456	0.256561	0.369884
Abcc4	ENSMUSG00000032849	33.5865	-0.261486	0.539611	-0.484582	0.627973	0.725962
Abcc5	ENSMUSG00000022822	619.075	-0.766005	0.157361	-4.86782	1.12838e-06	5.91604e-06
Abcc6	ENSMUSG00000030834	1.45462	3.23936	2.58753	1.25191	0.210603	0.315491
Abcc8	ENSMUSG00000040136	107.062	-0.457223	0.31568	-1.44838	0.147511	0.236292
Abcc9	ENSMUSG00000030249	0.496934	0.194186	2.72954	0.0711423	0.943285	#N/A
Abcd1	ENSMUSG00000031378	46.8297	-0.747496	0.497716	-1.50185	0.133136	0.216939
Abcd2	ENSMUSG00000055782	424.755	-0.23745	0.320126	-0.741741	0.458244	0.57752
Abcd3	ENSMUSG00000028127	564.695	-0.0515807	0.230192	-0.224076	0.822698	0.878037
Abcd4	ENSMUSG00000021240	34.4218	-0.988718	0.561546	-1.76071	0.078288	0.148165
Abce1	ENSMUSG00000058355	915.335	-0.145371	0.197928	-0.734462	0.462667	0.581378
Abcf1	ENSMUSG00000038762	927.274	1.38905	0.161749	8.58766	8.87614e-18	9.04818e-17
Abcf2	ENSMUSG00000028953	530.277	0.498399	0.18187	2.74041	0.00613632	0.0170337
Abcf3	ENSMUSG00000003234	323.05	-0.678787	0.234424	-2.89555	0.00378496	0.0109404
Abcg1	ENSMUSG00000024030	214.847	-0.657169	0.255687	-2.57021	0.0101638	0.0260515
Abcg2	ENSMUSG00000029802	57.9026	-0.57121	0.611314	-0.934398	0.350099	0.471578
Abcg3	ENSMUSG00000029299	0.0878188	2.71414	3.98622	0.680879	0.495948	#N/A
Abcg4	ENSMUSG00000032131	182.644	-1.42161	0.367393	-3.86946	0.000109077	0.000439498
Abcg5	ENSMUSG00000040505	1.10737	2.20813	2.67311	0.826055	0.408773	#N/A
Abcg8	ENSMUSG00000024254	0.970793	5.32179	3.49622	1.52216	0.12797	#N/A
Abhd1	ENSMUSG00000006638	584.354	6.20615	0.372131	16.6773	1.9159e-62	6.24503e-61
Abhd10	ENSMUSG00000033157	82.1498	-0.830598	0.363522	-2.28486	0.022321	0.0517535
Abhd11	ENSMUSG00000040532	149.498	0.902965	0.298836	3.0216	0.00251439	0.00757657
Abhd12	ENSMUSG00000032046	928.666	-0.544404	0.123307	-4.41502	1.01e-05	4.7223e-05
Abhd12b	ENSMUSG00000090121	0.208038	1.45348	3.94018	0.368888	0.712211	#N/A
Abhd13	ENSMUSG00000040396	388.666	-0.556045	0.285473	-1.9478	0.0514388	0.103745
Abhd14a	ENSMUSG00000042210	88.7213	-0.130556	0.350403	-0.372589	0.709455	0.791904
Abhd14b	ENSMUSG00000042073	87.0299	2.15742	0.390646	5.52271	3.33807e-08	1.99899e-07
Abhd15	ENSMUSG00000000686	276.344	9.82603	0.473655	20.7451	1.3563e-95	7.7512e-94
Abhd16a	ENSMUSG00000007036	118.039	-1.30764	0.395093	-3.3097	0.000933975	0.00312897
Abhd16b	ENSMUSG00000055882	2.28278	7.28032	2.78275	2.61623	0.00889055	0.0234674
Abhd17a	ENSMUSG00000003346	105.231	-1.3198	0.438698	-3.00844	0.00262591	0.00789514
Abhd17b	ENSMUSG00000047368	199.493	-0.669665	0.251872	-2.65875	0.007843	0.0211746
Abhd17c	ENSMUSG00000038459	108.109	-0.679406	0.532056	-1.27694	0.201622	0.304552
Abhd18	ENSMUSG00000037818	78.5931	0.164303	0.316951	0.518387	0.604188	0.705381
Abhd2	ENSMUSG00000039202	741.092	-1.21955	0.210882	-5.78309	7.33424e-09	4.62618e-08
Abhd3	ENSMUSG00000002475	80.6732	-0.692001	0.34525	-2.00435	0.0450327	0.0946195
Abhd4	ENSMUSG00000040997	174.668	-1.38831	0.559452	-2.48155	0.0130814	0.0325822
Abhd5	ENSMUSG00000032540	179.318	0.258104	0.206476	1.25005	0.211283	0.316223
Abhd6	ENSMUSG00000025277	346.963	0.101044	0.182305	0.554261	0.5794	0.683564
Abhd8	ENSMUSG00000007950	177.175	-0.40577	0.368729	-1.10046	0.271133	0.386415
Abi1	ENSMUSG00000058835	835.332	0.320897	0.173886	1.84545	0.0649727	0.126608
Abi2	ENSMUSG00000026782	1236.36	-0.465843	0.206978	-2.25069	0.0244055	0.0558667
Abi3	ENSMUSG00000018381	643.035	11.6433	0.642078	18.1337	1.72626e-73	7.03886e-72
Abi3bp	ENSMUSG00000035258	47.6875	1.77995	0.470701	3.78149	0.000155895	0.000608107
Abitram	ENSMUSG00000038827	220.811	-0.892877	0.26964	-3.31137	0.000928416	0.00311244
Abl1	ENSMUSG00000026842	137.641	-0.685894	0.348792	-1.96649	0.0492424	0.101151
Abl2	ENSMUSG00000026596	345.466	-0.851791	0.184628	-4.61356	3.95825e-06	1.94202e-05
Ablim1	ENSMUSG00000025085	915.019	-0.370976	0.173144	-2.14259	0.0321457	0.0710383
Ablim2	ENSMUSG00000029095	244.722	-0.365667	0.255752	-1.42977	0.152782	0.243054
Ablim3	ENSMUSG00000032735	74.75	-1.03552	0.373162	-2.77499	0.00552036	0.0154658
Abo	ENSMUSG00000015787	0.132032	2.12892	3.95995	0.537612	0.590845	#N/A
Abr	ENSMUSG00000017631	2973.61	-0.608056	0.119613	-5.08353	3.70487e-07	2.03096e-06
Abra	ENSMUSG00000042895	5.93167	3.39054	1.24537	2.72251	0.00647886	0.0178593
Abracl	ENSMUSG00000078453	88.7316	-0.809535	0.399491	-2.02642	0.0427221	0.0904894
Abraxas1	ENSMUSG00000035234	64.9954	2.79438	0.452794	6.17142	6.76815e-10	4.58667e-09
Abraxas2	ENSMUSG00000030965	234.131	-0.0272901	0.30646	-0.0890493	0.929043	0.954022
Abt1	ENSMUSG00000036376	48.4702	-0.205745	0.458598	-0.448639	0.653692	0.747072
Abtb1	ENSMUSG00000030083	42.0588	-1.03856	0.49196	-2.11106	0.0347675	0.0758696
Abtb2	ENSMUSG00000032724	7.19782	-1.43944	1.2902	-1.11567	0.264562	0.37921
Acaa1a	ENSMUSG00000036138	140.447	-0.622339	0.367489	-1.69349	0.0903624	0.163391
Acaa1b	ENSMUSG00000010651	3.35441	1.90084	1.53253	1.24033	0.214852	0.320622
Acaa2	ENSMUSG00000036880	39.5896	-0.155494	0.513882	-0.302587	0.762205	0.833891
Acaca	ENSMUSG00000020532	618.856	-0.671023	0.208421	-3.21956	0.00128386	0.00417485
Acacb	ENSMUSG00000042010	5.76353	-2.14536	1.43169	-1.49848	0.134009	0.218112
Acad10	ENSMUSG00000029456	17.6714	2.77289	0.879427	3.15306	0.00161569	0.00515383
Acad11	ENSMUSG00000090150	176.426	-0.502167	0.231781	-2.16656	0.0302684	0.0673891
Acad12	ENSMUSG00000042647	9.33394	1.01857	0.819836	1.2424	0.214088	0.319634
Acad8	ENSMUSG00000031969	66.7241	-1.18373	0.425245	-2.78363	0.0053754	0.0150888
Acad9	ENSMUSG00000027710	138.297	-0.558813	0.294324	-1.89863	0.057613	0.114144
Acadl	ENSMUSG00000026003	85.7308	-0.339087	0.458496	-0.739564	0.459565	0.578749
Acadm	ENSMUSG00000062908	105.457	0.0697984	0.397105	0.175768	0.860476	0.904859
Acads	ENSMUSG00000029545	4.18281	-0.34002	1.48093	-0.229598	0.818404	0.8755
Acadsb	ENSMUSG00000030861	289.959	0.320259	0.245991	1.30191	0.192946	0.294264
Acadvl	ENSMUSG00000018574	225.798	0.36796	0.226022	1.62798	0.103528	0.182573
Acan	ENSMUSG00000030607	49.9175	-0.797701	0.504657	-1.58068	0.113951	0.197909
Acap2	ENSMUSG00000049076	439.122	-0.177394	0.397314	-0.446484	0.655247	0.748353
Acap3	ENSMUSG00000029033	368.941	-0.919965	0.234695	-3.91983	8.86129e-05	0.000361592
Acat1	ENSMUSG00000032047	1165.81	0.20604	0.15022	1.37158	0.170193	0.265218
Acat2	ENSMUSG00000023832	423.898	-1.31922	0.216023	-6.10686	1.0161e-09	6.80548e-09
Acat3	ENSMUSG00000062480	5067.72	11.9237	0.383219	31.1147	1.52561e-212	6.03973e-210
Acbd3	ENSMUSG00000026499	253.481	0.442352	0.205795	2.14949	0.0315959	0.070001
Acbd4	ENSMUSG00000056938	144.793	0.833409	0.444313	1.87573	0.060693	0.119433
Acbd5	ENSMUSG00000026781	649.919	0.631202	0.173103	3.6464	0.000265945	0.000999082
Acbd6	ENSMUSG00000033701	241.369	0.252148	0.22062	1.14291	0.253076	0.366023
Acbd7	ENSMUSG00000026644	2.24843	0.270243	1.68251	0.160619	0.872393	0.913012
Accs	ENSMUSG00000040272	5.18512	-1.96316	1.53994	-1.27483	0.202369	0.305471
Accsl	ENSMUSG00000075023	0.77701	-0.448414	2.3744	-0.188854	0.850207	#N/A
Acd	ENSMUSG00000038000	870.248	3.95306	0.35939	10.9993	3.84933e-28	5.77639e-27
Ace	ENSMUSG00000020681	36.5685	0.0111168	0.510882	0.0217601	0.982639	0.988994
Ace2	ENSMUSG00000015405	1.33379	6.28353	4.08047	1.5399	0.123584	0.204027
Ace3	ENSMUSG00000101605	2.84697	7.65978	3.72968	2.05374	0.0400011	0.0853319
Acer1	ENSMUSG00000045019	0.866324	6.28353	4.08047	1.5399	0.123584	#N/A
Acer2	ENSMUSG00000038007	11.3746	1.78556	0.784596	2.27577	0.0228599	0.0528399
Acer3	ENSMUSG00000030760	184.872	0.90274	0.276741	3.26204	0.00110613	0.00364425
Ache	ENSMUSG00000023328	628.019	0.17838	0.265302	0.672368	0.501349	0.616222
Acin1	ENSMUSG00000022185	898.877	1.20212	0.201716	5.95948	2.53041e-09	1.64912e-08
Ackr1	ENSMUSG00000037872	174.178	-2.00549	0.315157	-6.36346	1.97261e-10	1.38375e-09
Ackr2	ENSMUSG00000044534	8.13604	0.234333	0.979945	0.239128	0.811006	0.870052
Ackr3	ENSMUSG00000044337	9.18745	-2.89543	1.33736	-2.16504	0.0303846	0.067627
Ackr4	ENSMUSG00000079355	1172.35	10.9436	0.443396	24.6814	1.69444e-134	1.86337e-132
Acly	ENSMUSG00000020917	1309.82	-0.656094	0.175071	-3.74759	0.000178542	0.000690389
Acmsd	ENSMUSG00000026348	95.8796	11.7458	1.2517	9.38391	6.35722e-21	7.33945e-20
Aco1	ENSMUSG00000028405	181.966	-0.868572	0.262571	-3.30795	0.000939809	0.00314579
Aco2	ENSMUSG00000022477	2624.96	-0.184345	0.159493	-1.15582	0.247754	0.359664
Acod1	ENSMUSG00000022126	0.0932327	2.59761	3.98013	0.652645	0.513985	#N/A
Acot1	ENSMUSG00000072949	72.2382	4.31854	0.358486	12.0466	2.0205e-33	3.54793e-32
Acot10	ENSMUSG00000047565	5.97023	6.84184	1.46715	4.66337	3.1107e-06	1.54182e-05
Acot11	ENSMUSG00000034853	72.2335	-0.985253	0.686072	-1.43608	0.150981	0.240768
Acot12	ENSMUSG00000021620	0.559543	0.0268774	2.65158	0.0101364	0.991912	#N/A
Acot13	ENSMUSG00000006717	302.615	1.46701	0.270668	5.41994	5.96187e-08	3.49244e-07
Acot2	ENSMUSG00000021226	10.4524	-0.526377	0.921016	-0.571518	0.567649	0.674162
Acot3	ENSMUSG00000021228	17.9859	2.06251	0.772344	2.67045	0.00757493	0.0205298
Acot4	ENSMUSG00000052392	32.9323	0.539212	0.498283	1.08214	0.27919	0.395517
Acot5	ENSMUSG00000042540	6.22549	-1.14364	1.21714	-0.939611	0.347417	0.46901
Acot6	ENSMUSG00000043487	33.3672	-0.154198	0.521636	-0.295605	0.767531	0.838042
Acot7	ENSMUSG00000028937	875.563	-0.114252	0.259112	-0.440935	0.65926	0.751778
Acot8	ENSMUSG00000017307	116.029	3.00604	0.327373	9.1823	4.2199e-20	4.72655e-19
Acot9	ENSMUSG00000025287	116.22	-0.518802	0.317236	-1.63538	0.101969	0.180217
Acox1	ENSMUSG00000020777	863.022	-0.606647	0.140901	-4.30549	1.66614e-05	7.56434e-05
Acox2	ENSMUSG00000021751	2.15785	2.47828	2.2333	1.10969	0.267131	0.382087
Acox3	ENSMUSG00000029098	125.149	-0.962775	0.296647	-3.24552	0.00117236	0.00384385
Acoxl	ENSMUSG00000027380	3.14911	7.76928	2.04698	3.79549	0.000147353	0.000577373
Acp1	ENSMUSG00000044573	338.132	0.856875	0.191362	4.47776	7.54303e-06	3.57514e-05
Acp2	ENSMUSG00000002103	1389.85	1.62532	0.136747	11.8856	1.40623e-32	2.39775e-31
Acp4	ENSMUSG00000012777	703.705	15.5891	1.20945	12.8894	5.16166e-38	1.05136e-36
Acp5	ENSMUSG00000001348	3.53131	0.282981	1.58602	0.178422	0.858392	0.903496
Acp6	ENSMUSG00000028093	37.4999	0.00256573	0.46429	0.00552613	0.995591	0.997248
Acp7	ENSMUSG00000037469	2.93775	-0.847537	1.63708	-0.517713	0.604658	0.705716
Acr	ENSMUSG00000022622	1.84304	0.310518	1.6775	0.185108	0.853144	0.90041
Acrbp	ENSMUSG00000072770	7.27393	1.41929	0.877297	1.6178	0.105705	0.185809
Acrv1	ENSMUSG00000032110	1.81531	7.06278	2.87584	2.4559	0.0140534	0.034471
Acsbg1	ENSMUSG00000032281	250.79	-1.06368	0.637374	-1.66884	0.0951492	0.170709
Acsbg2	ENSMUSG00000024207	1.33379	6.28353	4.08047	1.5399	0.123584	0.204027
Acsf2	ENSMUSG00000076435	18.2816	0.041341	0.861477	0.0479886	0.961725	0.974485
Acsf3	ENSMUSG00000015016	38.6344	-0.276379	0.460395	-0.600308	0.548301	0.658106
Acsl1	ENSMUSG00000018796	444.062	-0.0743183	0.164796	-0.450971	0.652011	0.74583
Acsl3	ENSMUSG00000032883	1343.16	-0.503233	0.180937	-2.78126	0.0054148	0.0151916
Acsl4	ENSMUSG00000031278	1123.63	-0.229241	0.175889	-1.30333	0.192463	0.293697
Acsl5	ENSMUSG00000024981	484.698	0.153495	0.173535	0.884518	0.376417	0.498667
Acsl6	ENSMUSG00000020333	1122.63	-0.260799	0.132095	-1.97433	0.0483443	0.0996355
Acsm3	ENSMUSG00000030935	799.04	15.7732	1.21991	12.9298	3.05621e-38	6.272e-37
Acsm4	ENSMUSG00000047026	4.66138	4.87789	1.56666	3.11355	0.0018485	0.00577879
Acss1	ENSMUSG00000027452	29.4744	-0.900236	0.65048	-1.38396	0.166372	0.260317
Acss2	ENSMUSG00000027605	532.293	0.678984	0.205237	3.3083	0.000938655	0.0031429
Acss3	ENSMUSG00000035948	46.9307	5.08169	0.664593	7.64631	2.06824e-14	1.80568e-13
Acta1	ENSMUSG00000031972	21.1167	1.40262	0.569629	2.46235	0.0138031	0.0342194
Acta2	ENSMUSG00000035783	1.02654	-0.852051	2.35777	-0.36138	0.717815	#N/A
Actb	ENSMUSG00000029580	3343.33	-0.540915	0.211459	-2.55801	0.0105272	0.0268943
Acte1	ENSMUSG00000031085	0.0218029	4.35998	4.08047	1.0685	0.285296	#N/A
Actg1	ENSMUSG00000062825	617.936	-1.23444	0.186315	-6.62558	3.45893e-11	2.53927e-10
Actg2	ENSMUSG00000059430	2.54607	1.24831	1.53722	0.812062	0.416756	0.538639
Actl10	ENSMUSG00000078129	13.5595	9.92407	1.4377	6.90275	5.10058e-12	3.91608e-11
Actl6a	ENSMUSG00000027671	337.748	3.54053	0.171629	20.6289	1.50925e-94	8.51358e-93
Actl6b	ENSMUSG00000029712	338.63	-0.460661	0.240028	-1.9192	0.0549593	0.109637
Actl9	ENSMUSG00000092519	0.380122	0.578217	3.1796	0.181852	0.855699	#N/A
Actn1	ENSMUSG00000015143	517.318	-0.337321	0.19765	-1.70665	0.0878867	0.159617
Actn2	ENSMUSG00000052374	90.6485	0.582107	0.291954	1.99383	0.0461705	0.0964611
Actn3	ENSMUSG00000006457	4.44374	-0.406894	1.3081	-0.311058	0.755757	0.828698
Actn4	ENSMUSG00000054808	453.974	-0.435425	0.189582	-2.29676	0.0216327	0.0503291
Actr10	ENSMUSG00000021076	754.758	-0.660054	0.201482	-3.276	0.0010529	0.00348259
Actr1a	ENSMUSG00000025228	957.162	-0.962611	0.194239	-4.95579	7.20359e-07	3.84062e-06
Actr1b	ENSMUSG00000037351	995.194	-0.462042	0.148344	-3.11466	0.00184158	0.0057588
Actr2	ENSMUSG00000020152	2239.18	-0.956027	0.260172	-3.67459	0.000238232	0.000902762
Actr3	ENSMUSG00000026341	698.287	-0.760162	0.193495	-3.92859	8.54471e-05	0.000350052
Actr3b	ENSMUSG00000056367	1228.13	-0.470478	0.204731	-2.29803	0.0215599	0.0501812
Actr5	ENSMUSG00000037761	15.7125	-0.601897	0.760737	-0.791203	0.428825	0.549702
Actr6	ENSMUSG00000019948	133.054	-0.0693775	0.272816	-0.254301	0.799263	0.860989
Actr8	ENSMUSG00000015971	206.284	-0.330857	0.238314	-1.38832	0.165038	0.258733
Actrt3	ENSMUSG00000037737	3.90409	-2.77882	1.53298	-1.81269	0.0698791	0.134686
Acvr1	ENSMUSG00000026836	127.94	-1.00515	0.312376	-3.21777	0.0012919	0.00419787
Acvr1b	ENSMUSG00000000532	504.231	-1.2908	0.176192	-7.32607	2.36996e-13	1.9569e-12
Acvr1c	ENSMUSG00000026834	15.9344	-2.7964	1.15046	-2.43067	0.0150709	0.0367431
Acvr2a	ENSMUSG00000052155	1636.58	3.29171	0.142319	23.1292	2.35706e-118	1.95143e-116
Acvr2b	ENSMUSG00000061393	6.34233	-0.266911	1.1207	-0.238165	0.811753	0.87061
Acvrl1	ENSMUSG00000000530	16.5942	0.697801	0.619932	1.12561	0.260331	0.374353
Acy1	ENSMUSG00000023262	12.94	-2.39575	1.12906	-2.12189	0.0338469	0.0742252
Acy3	ENSMUSG00000024866	7.69727	-1.52819	1.2734	-1.20009	0.230105	0.338741
Acyp1	ENSMUSG00000008822	54.5224	-0.660455	0.446343	-1.4797	0.138953	0.224999
Acyp2	ENSMUSG00000060923	124.126	0.431503	0.235414	1.83295	0.0668097	0.129654
Ada	ENSMUSG00000017697	13.0888	2.96422	0.718977	4.12283	3.74239e-05	0.000160882
Adal	ENSMUSG00000027259	152.287	0.0462888	0.295237	0.156785	0.875414	0.915395
Adam10	ENSMUSG00000054693	437.041	-0.381922	0.214655	-1.77923	0.0752015	0.143275
Adam11	ENSMUSG00000020926	293.854	-0.130123	0.277167	-0.469475	0.638731	0.735352
Adam12	ENSMUSG00000054555	15.0751	-0.198699	0.915474	-0.217044	0.828174	0.882353
Adam15	ENSMUSG00000028041	230.18	-0.52615	0.30439	-1.72854	0.0838923	0.153518
Adam17	ENSMUSG00000052593	262.304	2.8322	0.316572	8.94647	3.67023e-19	3.96603e-18
Adam18	ENSMUSG00000031552	0.0660159	3.14844	4.01367	0.78443	0.432788	#N/A
Adam19	ENSMUSG00000011256	141.206	-0.898548	0.269713	-3.3315	0.000863799	0.00291332
Adam1a	ENSMUSG00000072647	33.4016	3.14728	0.541356	5.81371	6.1104e-09	3.86767e-08
Adam1b	ENSMUSG00000062438	12.8229	8.88555	1.70205	5.2205	1.78436e-07	1.00811e-06
Adam2	ENSMUSG00000022039	1.93099	6.13839	2.98301	2.05778	0.0396111	0.0849076
Adam21	ENSMUSG00000008438	41.2558	5.01771	0.758934	6.61152	3.80383e-11	2.78777e-10
Adam22	ENSMUSG00000040537	1787.52	0.176722	0.135653	1.30275	0.192659	0.29395
Adam23	ENSMUSG00000025964	1298.7	-0.377537	0.191871	-1.96767	0.0491066	0.100891
Adam28	ENSMUSG00000014725	8.30431	4.87445	1.22023	3.99469	6.47792e-05	0.000269592
Adam3	ENSMUSG00000031553	1.3992	4.04501	3.29059	1.22926	0.218972	0.325477
Adam32	ENSMUSG00000037437	5.49835	1.23163	1.40556	0.87626	0.380889	0.503245
Adam33	ENSMUSG00000027318	16.3814	1.0851	0.762805	1.42252	0.154876	0.24581
Adam4	ENSMUSG00000072972	0.619161	-0.12313	2.55128	-0.0482622	0.961507	#N/A
Adam5	ENSMUSG00000031554	0.746846	-0.391952	2.56509	-0.152802	0.878554	#N/A
Adam7	ENSMUSG00000022056	21.7025	8.74851	1.19641	7.31227	2.62662e-13	2.168e-12
Adam8	ENSMUSG00000025473	15.2502	-0.841411	1.1381	-0.739313	0.459717	0.578881
Adam9	ENSMUSG00000031555	501.188	-0.297706	0.18509	-1.60844	0.107739	0.188776
Adamdec1	ENSMUSG00000022057	0.120827	2.25172	3.96463	0.567952	0.570067	#N/A
Adamts1	ENSMUSG00000022893	41.704	-0.625015	0.82003	-0.762185	0.44595	0.566451
Adamts10	ENSMUSG00000024299	62.4545	-0.524902	0.419508	-1.25123	0.21085	0.315796
Adamts12	ENSMUSG00000047497	0.17503	1.70044	3.94637	0.430886	0.666551	#N/A
Adamts13	ENSMUSG00000014852	27.9204	5.74835	0.687143	8.36558	5.98199e-17	5.86456e-16
Adamts14	ENSMUSG00000059901	4.0994	-1.50922	1.60632	-0.939547	0.34745	0.469025
Adamts15	ENSMUSG00000033453	81.2017	-0.741383	0.581803	-1.27429	0.202562	0.305696
Adamts16	ENSMUSG00000049538	3.40244	-0.903104	1.58855	-0.568509	0.569689	0.675696
Adamts17	ENSMUSG00000058145	47.0597	0.0710951	0.83946	0.0846914	0.932507	0.956131
Adamts18	ENSMUSG00000053399	3.18428	1.10967	2.08993	0.530959	0.595447	0.697733
Adamts19	ENSMUSG00000053441	5.68571	3.6174	1.40399	2.57651	0.0099802	0.025626
Adamts2	ENSMUSG00000036545	12.157	2.06106	0.72778	2.83198	0.00462605	0.0131722
Adamts20	ENSMUSG00000022449	46.861	-0.744916	0.460303	-1.61832	0.105594	0.185644
Adamts3	ENSMUSG00000043635	94.9907	-0.101078	0.349997	-0.288797	0.772736	0.842444
Adamts4	ENSMUSG00000006403	8.35148	1.99552	0.868407	2.29791	0.0215668	0.0501919
Adamts5	ENSMUSG00000022894	23.1189	1.92575	0.630493	3.05435	0.00225546	0.00691402
Adamts6	ENSMUSG00000046169	8.63618	-0.872569	1.02266	-0.853233	0.39353	0.515461
Adamts7	ENSMUSG00000032363	76.3044	5.4576	0.861316	6.33635	2.35273e-10	1.63931e-09
Adamts8	ENSMUSG00000031994	107.365	0.464816	0.474155	0.980302	0.326937	0.447561
Adamts9	ENSMUSG00000030022	16.4305	2.07602	0.779237	2.66417	0.00771779	0.0208651
Adamtsl1	ENSMUSG00000066113	30.172	1.44059	0.519988	2.77043	0.00559815	0.0156535
Adamtsl2	ENSMUSG00000036040	33.9843	1.43593	0.552914	2.59702	0.00940354	0.024666
Adamtsl3	ENSMUSG00000070469	6.44649	-1.22258	1.29629	-0.943137	0.345611	0.467067
Adamtsl4	ENSMUSG00000015850	7.4973	1.67488	1.06828	1.56783	0.116921	0.202324
Adamtsl5	ENSMUSG00000043822	5.24088	-0.566532	1.247	-0.454316	0.649601	0.743856
Adap1	ENSMUSG00000056413	745.599	-0.463945	0.261891	-1.77152	0.0764744	0.145276
Adap2	ENSMUSG00000020709	3.12831	2.40495	1.54899	1.55259	0.120521	0.204027
Adar	ENSMUSG00000027951	731.678	-0.526459	0.232812	-2.2613	0.0237405	0.0544936
Adarb1	ENSMUSG00000020262	1120.52	-0.485704	0.15433	-3.14718	0.00164854	0.00523254
Adarb2	ENSMUSG00000052551	196.88	-0.0181982	0.214815	-0.0847156	0.932488	0.956131
Adat1	ENSMUSG00000031949	69.1227	1.61169	0.351579	4.58417	4.55799e-06	2.20939e-05
Adat2	ENSMUSG00000019808	130.314	3.60261	0.400454	8.9963	2.33454e-19	2.54035e-18
Adck1	ENSMUSG00000021044	146.639	-1.26605	0.299321	-4.22973	2.33976e-05	0.00010357
Adck2	ENSMUSG00000046947	50.1033	-0.0390343	0.400574	-0.097446	0.922372	0.949307
Adck5	ENSMUSG00000022550	27.868	1.18115	0.476641	2.47807	0.0132094	0.0328694
Adcy1	ENSMUSG00000020431	3989.18	-0.800792	0.176663	-4.53288	5.81853e-06	2.7949e-05
Adcy10	ENSMUSG00000026567	27.0949	5.33678	0.962243	5.54619	2.91967e-08	1.75422e-07
Adcy2	ENSMUSG00000021536	487.49	-0.294942	0.143316	-2.05799	0.0395911	0.0849076
Adcy3	ENSMUSG00000020654	367.251	0.183392	0.223882	0.819144	0.412704	0.534417
Adcy4	ENSMUSG00000022220	0.0660159	3.14844	4.01367	0.78443	0.432788	#N/A
Adcy5	ENSMUSG00000022840	382.664	-0.524549	0.247442	-2.11989	0.0340157	0.0745128
Adcy6	ENSMUSG00000022994	101.551	-1.09309	0.332619	-3.28632	0.00101504	0.0033676
Adcy7	ENSMUSG00000031659	63.8121	2.10484	0.381292	5.52029	3.38442e-08	2.02507e-07
Adcy8	ENSMUSG00000022376	92.8509	-0.406116	0.404366	-1.00433	0.315221	0.435426
Adcy9	ENSMUSG00000005580	206.851	0.138512	0.251141	0.551531	0.58127	0.685176
Adcyap1	ENSMUSG00000024256	166.156	-1.46817	0.497804	-2.9493	0.00318496	0.00935004
Adcyap1r1	ENSMUSG00000029778	554.819	-1.20688	0.183507	-6.57673	4.80895e-11	3.50318e-10
Add1	ENSMUSG00000029106	1785.55	-0.525188	0.120214	-4.36879	1.24937e-05	5.79173e-05
Add2	ENSMUSG00000030000	1942.67	-0.670631	0.146906	-4.56502	4.99438e-06	2.41233e-05
Add3	ENSMUSG00000025026	630.711	0.159702	0.136036	1.17397	0.240407	0.351293
Adgb	ENSMUSG00000050994	8.22405	1.25763	0.987113	1.27405	0.202644	0.305778
Adgra1	ENSMUSG00000025475	122.15	-0.0251604	0.394895	-0.0637141	0.949198	0.966554
Adgra2	ENSMUSG00000031486	83.7149	2.61761	0.585276	4.47243	7.73349e-06	3.65824e-05
Adgra3	ENSMUSG00000029090	133.134	-0.461194	0.274916	-1.67758	0.0934285	0.168222
Adgrb1	ENSMUSG00000034730	481.722	-0.571979	0.280789	-2.03704	0.0416456	0.0884311
Adgrb2	ENSMUSG00000028782	551	-0.515733	0.266562	-1.93476	0.0530197	0.106323
Adgrb3	ENSMUSG00000033569	698.651	0.0470746	0.194266	0.24232	0.808532	0.868096
Adgrd1	ENSMUSG00000044017	21.6306	-1.61657	0.781576	-2.06835	0.0386074	0.0831328
Adgre1	ENSMUSG00000004730	3.97972	-1.48936	1.60809	-0.926172	0.354357	0.476076
Adgre4	ENSMUSG00000032915	17.5208	10.2842	1.51363	6.79442	1.08747e-11	8.2189e-11
Adgre5	ENSMUSG00000002885	30.1683	0.672238	0.596593	1.1268	0.259829	0.373779
Adgrf1	ENSMUSG00000041293	0.0872114	2.68627	3.98472	0.674142	0.500221	#N/A
Adgrf2	ENSMUSG00000057899	10.4319	2.47754	0.781448	3.17044	0.00152206	0.00487804
Adgrf4	ENSMUSG00000023918	4.45626	-1.65987	1.45852	-1.13805	0.255101	0.368275
Adgrf5	ENSMUSG00000056492	0.211445	1.42324	3.68918	0.385787	0.699655	#N/A
Adgrg1	ENSMUSG00000031785	189.638	1.30259	0.37548	3.46913	0.00052214	0.00185134
Adgrg2	ENSMUSG00000031298	8.3012	-0.0049915	1.12351	-0.00444279	0.996455	0.99783
Adgrg3	ENSMUSG00000060470	42.3216	7.85696	0.770793	10.1933	2.12338e-24	2.7987e-23
Adgrg4	ENSMUSG00000053852	0.0238099	4.35998	4.08047	1.0685	0.285296	#N/A
Adgrg5	ENSMUSG00000061577	0.94899	6.28353	4.08047	1.5399	0.123584	#N/A
Adgrg6	ENSMUSG00000039116	24.8156	-0.292132	0.741457	-0.393998	0.693583	0.779675
Adgrg7	ENSMUSG00000022755	0.0218029	4.35998	4.08047	1.0685	0.285296	#N/A
Adgrl1	ENSMUSG00000013033	2273.93	-0.842106	0.181235	-4.6465	3.37618e-06	1.66961e-05
Adgrl2	ENSMUSG00000028184	327.922	-0.752127	0.201539	-3.73192	0.000190023	0.000731407
Adgrl3	ENSMUSG00000037605	449.071	-0.263133	0.229393	-1.14709	0.251346	0.364086
Adgrl4	ENSMUSG00000039167	1.43221	3.48576	2.50881	1.38941	0.164708	0.258295
Adgrv1	ENSMUSG00000069170	14.876	0.851691	0.660495	1.28947	0.197234	0.299523
Adh5	ENSMUSG00000028138	240.151	-0.311175	0.316868	-0.982032	0.326084	0.446888
Adh6b	ENSMUSG00000074206	3.93276	8.11877	2.42005	3.35479	0.000794255	0.00269505
Adh7	ENSMUSG00000055301	1.3556	5.32181	3.19619	1.66505	0.0959029	0.170925
Adhfe1	ENSMUSG00000025911	40.3131	0.597245	0.563156	1.06053	0.288903	0.406499
Adi1	ENSMUSG00000020629	42.023	-0.245285	0.422279	-0.580858	0.561336	0.668665
Adig	ENSMUSG00000044405	0.033008	4.35998	4.08047	1.0685	0.285296	#N/A
Adipoq	ENSMUSG00000022878	0.0436057	3.6391	4.0515	0.898211	0.369073	#N/A
Adipor1	ENSMUSG00000026457	309.289	-1.61193	0.24839	-6.48952	8.61095e-11	6.18183e-10
Adipor2	ENSMUSG00000030168	467.362	-0.573352	0.165299	-3.46858	0.000523219	0.00185456
Adk	ENSMUSG00000039197	193.666	-0.461028	0.266852	-1.72765	0.0840508	0.153629
Adm	ENSMUSG00000030790	6.22267	-1.15422	1.33147	-0.866882	0.386007	0.508402
Adm2	ENSMUSG00000054136	0.323911	0.811391	3.27593	0.247682	0.80438	#N/A
Adnp	ENSMUSG00000051149	1.9964	4.30988	2.37537	1.8144	0.069616	0.134274
Adnp2	ENSMUSG00000053950	136.351	-0.43373	0.264338	-1.64081	0.100836	0.178548
Ado	ENSMUSG00000057134	176.547	-0.610335	0.257272	-2.37233	0.0176763	0.0423508
Adora1	ENSMUSG00000042429	1204.29	-0.40912	0.162803	-2.51297	0.0119719	0.0301152
Adora2a	ENSMUSG00000020178	21.5015	-0.63911	0.663642	-0.963035	0.33553	0.456158
Adora2b	ENSMUSG00000018500	4.55017	2.74397	1.88063	1.45907	0.144546	0.232328
Adora3	ENSMUSG00000000562	1.08981	2.30622	2.84401	0.810904	0.417421	#N/A
Adpgk	ENSMUSG00000025236	661.517	3.45711	0.178043	19.4173	5.51308e-84	2.60394e-82
Adprh	ENSMUSG00000002844	181.145	-1.02343	0.269173	-3.80214	0.000143454	0.000565763
Adprhl1	ENSMUSG00000031448	0.388482	0.548364	3.02329	0.18138	0.856069	#N/A
Adprm	ENSMUSG00000020910	44.0534	-0.693804	0.568483	-1.22045	0.222295	0.329673
Adra1a	ENSMUSG00000045875	111.129	-0.354085	0.392104	-0.90304	0.366505	0.488718
Adra1b	ENSMUSG00000050541	20.9946	-1.25953	0.805715	-1.56324	0.117996	0.203925
Adra1d	ENSMUSG00000027335	9.6937	0.242562	0.882648	0.274812	0.783461	0.850275
Adra2a	ENSMUSG00000033717	183.315	0.591602	0.348191	1.69907	0.0893054	0.161762
Adra2b	ENSMUSG00000058620	0.0218029	4.35998	4.08047	1.0685	0.285296	#N/A
Adra2c	ENSMUSG00000045318	10.5196	0.0714965	1.1713	0.0610405	0.951327	0.968109
Adrb1	ENSMUSG00000035283	118.468	-0.344007	0.355103	-0.968754	0.332668	0.453343
Adrb2	ENSMUSG00000045730	1.12917	2.08069	2.67197	0.778709	0.436151	#N/A
Adrb3	ENSMUSG00000031489	17.8508	5.24347	0.698988	7.50151	6.30866e-14	5.38263e-13
Adrm1	ENSMUSG00000039041	121.892	-0.17481	0.299639	-0.583402	0.559623	0.667428
Adsl	ENSMUSG00000022407	95.1621	0.308897	0.362124	0.853013	0.393652	0.51551
Adtrp	ENSMUSG00000058022	5.55764	3.59907	1.79155	2.00891	0.0445466	0.0938154
Aebp1	ENSMUSG00000020473	5.06855	1.05721	1.22272	0.864641	0.387236	0.50949
Aebp2	ENSMUSG00000030232	311.764	0.268634	0.233602	1.14996	0.250158	0.36255
Aen	ENSMUSG00000030609	148.911	-0.159625	0.313966	-0.508415	0.611162	0.711036
Afap1	ENSMUSG00000029094	407.211	-0.356591	0.324604	-1.09854	0.271969	0.38736
Afap1l1	ENSMUSG00000033032	39.6279	0.190726	0.468266	0.407303	0.683785	0.771917
Afap1l2	ENSMUSG00000025083	13.5473	0.606073	0.697813	0.868531	0.385104	0.50752
Afdn	ENSMUSG00000068036	551.088	-0.0301815	0.154068	-0.195898	0.84469	0.894784
Aff1	ENSMUSG00000029313	51.0141	-0.737986	0.475319	-1.55261	0.120516	0.204027
Aff2	ENSMUSG00000031189	97.8357	0.0180393	0.337737	0.0534123	0.957403	0.971955
Aff3	ENSMUSG00000037138	289.394	-0.201822	0.352081	-0.573226	0.566492	0.673244
Aff4	ENSMUSG00000049470	1221.38	0.0132522	0.151629	0.0873991	0.930354	0.954823
Afg1l	ENSMUSG00000038302	74.7254	-0.901654	0.419086	-2.15148	0.0314387	0.0697036
Afg3l1	ENSMUSG00000031967	129.857	-0.343075	0.374121	-0.917017	0.359134	0.481069
Afg3l2	ENSMUSG00000024527	438.248	-0.170082	0.174619	-0.97402	0.330047	0.450758
Afm	ENSMUSG00000029369	0.234085	1.27656	3.93634	0.324302	0.74571	#N/A
Afmid	ENSMUSG00000017718	3.38399	1.66751	1.56304	1.06684	0.286045	0.402999
Afp	ENSMUSG00000054932	0.297487	0.931069	3.93006	0.236909	0.812727	#N/A
Aftph	ENSMUSG00000049659	515.45	-0.700345	0.198367	-3.53055	0.000414696	0.00149819
Aga	ENSMUSG00000031521	31.7103	-0.287736	0.518803	-0.554616	0.579157	0.683463
Agap1	ENSMUSG00000055013	483.925	-0.347129	0.169865	-2.04356	0.0409974	0.0871841
Agap2	ENSMUSG00000025422	1584.66	-0.484456	0.190176	-2.54741	0.0108525	0.0275958
Agap3	ENSMUSG00000023353	323.149	-0.236382	0.301407	-0.784263	0.432886	0.553929
Agbl1	ENSMUSG00000025754	2.48209	1.55924	1.43062	1.08991	0.275755	0.391745
Agbl2	ENSMUSG00000040812	1.63711	-1.52508	2.0048	-0.760715	0.446827	0.567099
Agbl3	ENSMUSG00000038836	46.9345	0.553314	0.520602	1.06284	0.287856	0.405172
Agbl4	ENSMUSG00000061298	73.4837	0.316107	0.370435	0.853338	0.393472	0.515429
Agbl5	ENSMUSG00000029165	2523.62	6.7003	0.353413	18.9588	3.73474e-80	1.65621e-78
Ager	ENSMUSG00000015452	0.979257	-0.783714	2.20853	-0.354858	0.722696	#N/A
Agfg1	ENSMUSG00000026159	604.686	-0.740514	0.210229	-3.52242	0.000427627	0.0015398
Agfg2	ENSMUSG00000029722	232.362	-0.942532	0.237201	-3.97356	7.08049e-05	0.000293211
Aggf1	ENSMUSG00000021681	418.238	0.739688	0.149064	4.96222	6.96937e-07	3.72486e-06
Agk	ENSMUSG00000029916	192.578	-0.309129	0.298402	-1.03595	0.300227	0.418833
Agl	ENSMUSG00000033400	199.397	-0.288552	0.292679	-0.985902	0.324181	0.444711
Agmat	ENSMUSG00000040706	0.0766137	2.89482	3.99668	0.724308	0.468877	#N/A
Agmo	ENSMUSG00000050103	1.26545	1.48017	1.98294	0.746454	0.455393	#N/A
Ago1	ENSMUSG00000041530	497.075	-0.853773	0.155823	-5.47913	4.27421e-08	2.54072e-07
Ago2	ENSMUSG00000036698	611.312	-0.881161	0.309879	-2.84356	0.00446126	0.0127413
Ago3	ENSMUSG00000028842	229.601	-0.0452427	0.245396	-0.184366	0.853726	0.900481
Ago4	ENSMUSG00000042500	39.979	0.627443	0.401048	1.56451	0.117699	0.203475
Agpat1	ENSMUSG00000034254	299.893	-1.78362	0.294601	-6.05436	1.40974e-09	9.34419e-09
Agpat2	ENSMUSG00000026922	0.372093	0.608053	3.16997	0.191816	0.847886	#N/A
Agpat3	ENSMUSG00000001211	1275.08	-0.643235	0.121834	-5.2796	1.29467e-07	7.38928e-07
Agpat4	ENSMUSG00000023827	254.061	0.0571848	0.308543	0.185338	0.852964	0.900351
Agpat5	ENSMUSG00000031467	406.646	-0.195223	0.232999	-0.837871	0.402103	0.523821
Agps	ENSMUSG00000042410	407.848	0.216955	0.338311	0.64129	0.521334	0.634667
Agrn	ENSMUSG00000041936	496.2	-1.0206	0.229709	-4.44302	8.87053e-06	4.16894e-05
Agrp	ENSMUSG00000005705	15.9604	5.75588	1.46282	3.93479	8.32708e-05	0.000341779
Agt	ENSMUSG00000031980	9.59224	0.286988	1.04419	0.274843	0.783437	0.850275
Agtpbp1	ENSMUSG00000021557	1470.72	-0.255352	0.198948	-1.28351	0.199313	0.302028
Agtr1a	ENSMUSG00000049115	0.884017	-0.63572	2.2883	-0.277814	0.781155	#N/A
Agtr2	ENSMUSG00000068122	3.51685	1.94825	1.4382	1.35465	0.175531	0.271951
Agtrap	ENSMUSG00000029007	57.2897	-0.33649	0.374508	-0.898483	0.368928	0.491227
Agxt2	ENSMUSG00000089678	0.0218029	4.35998	4.08047	1.0685	0.285296	#N/A
Ahctf1	ENSMUSG00000026491	233.681	0.191639	0.242499	0.790267	0.429372	0.550338
Ahcy	ENSMUSG00000027597	26.6627	-0.50902	0.55901	-0.910573	0.36252	0.484241
Ahcyl1	ENSMUSG00000027893	1441.83	-0.716176	0.197887	-3.61911	0.000295617	0.00110389
Ahcyl2	ENSMUSG00000029772	547.874	-0.96112	0.158652	-6.05804	1.37787e-09	9.14407e-09
Ahdc1	ENSMUSG00000037692	69.5863	-0.0753864	0.445411	-0.169251	0.865599	0.908622
Ahi1	ENSMUSG00000019986	1162.75	0.370778	0.140814	2.63311	0.00846067	0.0226875
Ahnak	ENSMUSG00000069833	7.12849	-0.604888	1.23731	-0.488875	0.62493	0.723408
Ahnak2	ENSMUSG00000072812	22.6037	-0.201385	0.708089	-0.284406	0.776099	0.844981
Ahr	ENSMUSG00000019256	45.7698	0.868898	0.479819	1.81089	0.0701584	0.135165
Ahrr	ENSMUSG00000021575	31.4495	0.930009	0.819678	1.1346	0.256542	0.369881
Ahsa1	ENSMUSG00000021037	660.618	0.260826	0.191013	1.36549	0.172099	0.267664
Ahsa2	ENSMUSG00000020288	6175.11	5.70088	0.200667	28.4097	1.53598e-177	3.34445e-175
AI182371	ENSMUSG00000035875	0.619538	-0.119734	2.68693	-0.0445616	0.964457	#N/A
AI429214	ENSMUSG00000074384	19.7132	0.438431	0.739387	0.592965	0.553205	0.662251
AI467606	ENSMUSG00000045165	4.00138	8.09781	3.52082	2.29998	0.0214495	0.0499616
AI593442	ENSMUSG00000078307	728.395	-1.21795	0.331146	-3.67799	0.000235075	0.000891572
AI597479	ENSMUSG00000010290	175.775	0.190451	0.280217	0.679656	0.496722	0.612125
AI661453	ENSMUSG00000034382	1.44341	3.36195	2.47396	1.35894	0.174166	0.270222
AI837181	ENSMUSG00000047423	90.503	-1.01743	0.510493	-1.99303	0.0462584	0.0966168
AI854703	ENSMUSG00000053297	126.185	-1.68668	0.332898	-5.06666	4.04854e-07	2.20768e-06
AI987944	ENSMUSG00000056383	58.4659	0.971135	0.358011	2.71258	0.00667616	0.0183405
Aicda	ENSMUSG00000040627	0.14263	2.00592	3.95564	0.507104	0.612082	#N/A
Aida	ENSMUSG00000042901	418.706	2.19245	0.206199	10.6327	2.10044e-26	2.9621e-25
Aif1	ENSMUSG00000024397	1.707	0.542827	1.73324	0.313185	0.75414	0.827403
Aif1l	ENSMUSG00000001864	2.29591	-2.01246	1.83312	-1.09783	0.272278	0.387712
Aifm1	ENSMUSG00000036932	193.547	0.183276	0.213559	0.858201	0.390782	0.512717
Aifm2	ENSMUSG00000020085	836.154	5.34255	0.364548	14.6553	1.24658e-48	3.23131e-47
Aifm3	ENSMUSG00000022763	66.655	-1.11831	0.492445	-2.27093	0.0231509	0.0534219
Aig1	ENSMUSG00000019806	288.117	-0.156672	0.201454	-0.77771	0.43674	0.557747
Aim2	ENSMUSG00000037860	31.2691	2.25927	0.487423	4.63514	3.56691e-06	1.75834e-05
Aimp1	ENSMUSG00000028029	274.775	0.493435	0.167532	2.94532	0.00322616	0.0094608
Aimp2	ENSMUSG00000029610	322.871	2.72154	0.368683	7.38179	1.56176e-13	1.3049e-12
Aip	ENSMUSG00000024847	107.837	0.126596	0.418688	0.302363	0.762375	0.833891
Aipl1	ENSMUSG00000040554	0.935746	3.95992	2.67936	1.47794	0.139425	#N/A
Aire	ENSMUSG00000000731	1.54524	2.36854	1.9879	1.19147	0.233467	0.342832
Ajap1	ENSMUSG00000039546	162.086	-0.251798	0.231898	-1.08581	0.277563	0.393698
Ajm1	ENSMUSG00000029419	182.852	-0.984174	0.341299	-2.88361	0.00393142	0.0113336
Ajuba	ENSMUSG00000022178	3.10186	-1.01377	1.68001	-0.603433	0.546221	0.656442
Ak1	ENSMUSG00000026817	475.914	-0.775107	0.307303	-2.52229	0.0116593	0.0293967
AK157302	ENSMUSG00000078139	2.01341	0.0619891	2.6189	0.0236699	0.981116	0.987739
Ak2	ENSMUSG00000028792	68.5518	-0.480915	0.450714	-1.06701	0.285968	0.402942
Ak3	ENSMUSG00000024782	1553.37	2.92333	0.153273	19.0727	4.259e-81	1.92397e-79
Ak4	ENSMUSG00000028527	72.8724	-1.71496	0.478659	-3.58285	0.000339868	0.00125578
Ak5	ENSMUSG00000039058	665.9	0.29395	0.132133	2.22465	0.0261049	0.0591045
Ak6	ENSMUSG00000078941	92.5967	0.0172003	0.327342	0.0525455	0.958094	0.972339
Ak7	ENSMUSG00000041323	4.97226	0.834213	1.14178	0.730628	0.465007	0.583543
Ak8	ENSMUSG00000026807	12.4076	-0.0447343	0.851046	-0.0525639	0.958079	0.972339
Ak9	ENSMUSG00000091415	4.56909	1.90611	1.26962	1.50133	0.133271	0.217123
Akain1	ENSMUSG00000091636	21.3991	-1.098	0.710743	-1.54487	0.122378	0.204027
Akap1	ENSMUSG00000018428	231.534	-0.573531	0.33423	-1.71598	0.0861661	0.156871
Akap10	ENSMUSG00000047804	114.335	-0.455052	0.31547	-1.44246	0.149173	0.238445
Akap11	ENSMUSG00000022016	1893.75	-0.305366	0.230914	-1.32242	0.186027	0.285351
Akap12	ENSMUSG00000038587	480.131	0.750492	0.257952	2.90942	0.00362101	0.0105153
Akap13	ENSMUSG00000066406	114.118	0.148273	0.328026	0.452016	0.651257	0.745243
Akap14	ENSMUSG00000036551	19.8091	5.41429	1.21504	4.45606	8.34791e-06	3.93095e-05
Akap17b	ENSMUSG00000059708	160.154	0.623819	0.273134	2.28393	0.0223759	0.0518532
Akap3	ENSMUSG00000030344	4.06267	-1.48999	1.45688	-1.02273	0.306437	0.425588
Akap5	ENSMUSG00000021057	977.232	0.668682	0.142568	4.69026	2.72859e-06	1.36079e-05
Akap6	ENSMUSG00000061603	1836.95	-0.0249096	0.159085	-0.15658	0.875576	0.915491
Akap7	ENSMUSG00000039166	244.857	0.30068	0.206091	1.45897	0.144573	0.232354
Akap8	ENSMUSG00000024045	449.58	0.0589825	0.166374	0.354517	0.722951	0.803345
Akap8l	ENSMUSG00000002625	455.718	0.156765	0.204677	0.765914	0.443728	0.564347
Akap9	ENSMUSG00000040407	2147.78	2.29427	0.156275	14.681	8.53148e-49	2.22739e-47
Akip1	ENSMUSG00000031023	5.77217	-0.959127	1.48431	-0.646176	0.518165	0.631614
Akirin1	ENSMUSG00000023075	388.475	-0.712069	0.202787	-3.51141	0.000445737	0.0016013
Akirin2	ENSMUSG00000028291	358.05	1.13751	0.188552	6.03285	1.61088e-09	1.0616e-08
Akna	ENSMUSG00000039158	3.36223	-0.873332	1.6024	-0.545014	0.585744	0.689049
Aknad1	ENSMUSG00000049565	1.0256	3.85907	2.66049	1.45051	0.146917	#N/A
Akp3	ENSMUSG00000036500	0.0654086	3.09561	4.00989	0.771994	0.440118	#N/A
Akr1a1	ENSMUSG00000028692	1119.8	-1.03511	0.159889	-6.4739	9.55073e-11	6.83396e-10
Akr1b10	ENSMUSG00000061758	60.2164	-0.818603	0.416574	-1.96508	0.0494045	0.101436
Akr1b7	ENSMUSG00000052131	0.033008	4.35998	4.08047	1.0685	0.285296	#N/A
Akr1b8	ENSMUSG00000029762	6.22409	-0.218308	1.14643	-0.190424	0.848977	0.897317
Akr1c13	ENSMUSG00000021213	1.21562	-1.09547	2.35719	-0.464737	0.64212	#N/A
Akr1c14	ENSMUSG00000033715	3.00508	-0.950646	1.81181	-0.524694	0.599796	0.701409
Akr1c18	ENSMUSG00000021214	5.24322	-1.98013	1.40612	-1.40823	0.159064	0.25083
Akr1c19	ENSMUSG00000071551	0.0218029	4.35998	4.08047	1.0685	0.285296	#N/A
Akr1c21	ENSMUSG00000021207	11.9095	9.72268	1.5142	6.42098	1.35396e-10	9.59988e-10
Akr1cl	ENSMUSG00000025955	4.93913	5.99173	2.10483	2.84667	0.00441798	0.0126243
Akr1e1	ENSMUSG00000045410	237.357	0.578291	0.192489	3.00428	0.00266208	0.00799726
Akr7a5	ENSMUSG00000028743	17.5081	-2.8898	1.14296	-2.52835	0.01146	0.0289446
Akt1	ENSMUSG00000001729	400.68	-0.128427	0.268028	-0.479156	0.631827	0.729526
Akt1s1	ENSMUSG00000011096	75.8813	-0.428321	0.387133	-1.10639	0.268557	0.383728
Akt2	ENSMUSG00000004056	196.405	-0.343482	0.280049	-1.22651	0.220008	0.326883
Akt3	ENSMUSG00000019699	1951.84	-0.293616	0.208668	-1.40709	0.1594	0.25125
Aktip	ENSMUSG00000031667	950.809	1.74367	0.140193	12.4376	1.63237e-35	3.05355e-34
Alad	ENSMUSG00000028393	17.6718	-0.621904	0.80118	-0.776234	0.437611	0.558465
Alas1	ENSMUSG00000032786	212.82	0.196628	0.289719	0.678685	0.497338	0.61271
Alas2	ENSMUSG00000025270	26.0311	10.7981	1.42351	7.5856	3.30964e-14	2.85629e-13
Alb	ENSMUSG00000029368	0.179044	1.66883	3.75828	0.444042	0.657012	#N/A
Albfm1	ENSMUSG00000070690	6.04541	3.12165	1.48771	2.09829	0.0358794	0.0780302
Alcam	ENSMUSG00000022636	325.055	0.149416	0.250335	0.596863	0.550599	0.659955
Aldh16a1	ENSMUSG00000007833	16.5722	1.694	0.964068	1.75714	0.0788947	0.149175
Aldh18a1	ENSMUSG00000025007	200.045	-0.59712	0.293023	-2.03779	0.0415709	0.0882916
Aldh1a1	ENSMUSG00000053279	321.888	-0.221166	0.710111	-0.311453	0.755456	0.828527
Aldh1a2	ENSMUSG00000013584	0.888126	5.32179	3.58395	1.48489	0.137572	#N/A
Aldh1a3	ENSMUSG00000015134	1.78455	-1.65011	1.95199	-0.845349	0.397916	0.519718
Aldh1a7	ENSMUSG00000024747	6.33884	-0.309876	1.1108	-0.278967	0.78027	0.848039
Aldh1b1	ENSMUSG00000035561	48.6417	0.293201	0.585861	0.500462	0.61675	0.716066
Aldh1l1	ENSMUSG00000030088	124.845	-1.01404	0.579694	-1.74927	0.0802449	0.149979
Aldh1l2	ENSMUSG00000020256	245.603	1.67501	0.195909	8.54995	1.23145e-17	1.25005e-16
Aldh2	ENSMUSG00000029455	119.493	0.220194	0.436145	0.504864	0.613654	0.713119
Aldh3a1	ENSMUSG00000019102	0.318497	0.839597	3.21214	0.261382	0.793798	#N/A
Aldh3a2	ENSMUSG00000010025	228.325	-0.794789	0.261683	-3.03722	0.00238774	0.00722695
Aldh3b1	ENSMUSG00000024885	8.59741	3.60801	1.11655	3.23139	0.0012319	0.00402392
Aldh3b2	ENSMUSG00000075296	11.389	-0.951163	1.01157	-0.94028	0.347074	0.468692
Aldh3b3	ENSMUSG00000037263	0.0218029	4.35998	4.08047	1.0685	0.285296	#N/A
Aldh4a1	ENSMUSG00000028737	34.1604	-0.780487	0.594826	-1.31213	0.189478	0.289868
Aldh5a1	ENSMUSG00000035936	563.66	-0.510336	0.143792	-3.54914	0.000386494	0.00140376
Aldh6a1	ENSMUSG00000021238	441.636	1.89302	0.189402	9.99472	1.60742e-23	2.05158e-22
Aldh7a1	ENSMUSG00000053644	185.936	-0.364042	0.306141	-1.18913	0.234388	0.343906
Aldh8a1	ENSMUSG00000037542	0.414862	0.453206	3.92351	0.11551	0.908041	#N/A
Aldh9a1	ENSMUSG00000026687	94.0681	-0.406804	0.327185	-1.24335	0.21374	0.319203
Aldoa	ENSMUSG00000030695	2972.55	-0.837529	0.181709	-4.60918	4.04259e-06	1.97983e-05
Aldoa	ENSMUSG00000114515	2.50905	1.31289	1.54226	0.851272	0.394618	0.516465
Aldoart1	ENSMUSG00000059343	0.286889	0.984078	3.3841	0.290795	0.771208	#N/A
Aldob	ENSMUSG00000028307	14.2028	2.56358	0.700877	3.65768	0.000254512	0.000959111
Aldoc	ENSMUSG00000017390	634.19	-1.24265	0.48432	-2.56576	0.010295	0.0263652
Alg1	ENSMUSG00000039427	87.4647	0.247643	0.346649	0.71439	0.474986	0.592888
Alg10b	ENSMUSG00000075470	333.186	-0.294374	0.292482	-1.00647	0.314189	0.434304
Alg11	ENSMUSG00000063362	201.064	-0.605209	0.288104	-2.10066	0.0356707	0.0776383
Alg12	ENSMUSG00000035845	44.5224	-0.919675	0.537442	-1.71121	0.0870427	0.158229
Alg13	ENSMUSG00000041718	34.9536	-0.457073	0.494344	-0.924605	0.355171	0.476905
Alg14	ENSMUSG00000039887	100.108	0.0871301	0.341084	0.25545	0.798375	0.860386
Alg2	ENSMUSG00000039740	798.643	-0.462909	0.151581	-3.05387	0.0022591	0.00692422
Alg3	ENSMUSG00000033809	46.139	-1.2971	0.514324	-2.52194	0.0116709	0.0294191
Alg5	ENSMUSG00000036632	102.271	-0.189106	0.289315	-0.653633	0.513348	0.626936
Alg6	ENSMUSG00000073792	103.801	0.559181	0.29281	1.90971	0.0561708	0.111644
Alg8	ENSMUSG00000035704	36.0905	-2.2485	0.716702	-3.13729	0.00170518	0.00538473
Alg9	ENSMUSG00000032059	204.94	1.53555	0.342775	4.47975	7.47295e-06	3.54347e-05
Alk	ENSMUSG00000055471	16.51	0.217841	0.833938	0.26122	0.793923	0.857405
Alkal1	ENSMUSG00000087247	0.0218029	4.35998	4.08047	1.0685	0.285296	#N/A
Alkal2	ENSMUSG00000054204	99.9087	4.12926	0.619259	6.66807	2.59186e-11	1.91826e-10
Alkbh1	ENSMUSG00000079036	348.795	2.53296	0.355401	7.12704	1.02549e-12	8.20315e-12
Alkbh2	ENSMUSG00000044339	6.33525	-0.971309	1.20343	-0.807117	0.419599	0.541279
Alkbh3	ENSMUSG00000040174	49.8678	0.769716	0.452521	1.70095	0.0889522	0.161296
Alkbh4	ENSMUSG00000039754	11.3254	-3.17379	1.33153	-2.38357	0.0171457	0.0411791
Alkbh5	ENSMUSG00000042650	178.111	-1.09495	0.365309	-2.99733	0.00272352	0.00816328
Alkbh6	ENSMUSG00000042831	40.2526	-0.715218	0.500088	-1.43018	0.152664	0.242937
Alkbh7	ENSMUSG00000002661	13.8722	-0.735158	0.830389	-0.885317	0.375985	0.498217
Alkbh8	ENSMUSG00000025899	224.656	-0.22196	0.306048	-0.725244	0.468302	0.586529
Allc	ENSMUSG00000020636	0.989899	-0.79777	2.27573	-0.350556	0.725921	#N/A
Alms1	ENSMUSG00000063810	46.822	-0.130093	0.471238	-0.276067	0.782497	0.849568
Alox12	ENSMUSG00000000320	1.81531	7.06278	2.87584	2.4559	0.0140534	0.034471
Alox12b	ENSMUSG00000032807	1.01544	-0.83539	2.21026	-0.37796	0.70546	#N/A
Alox15	ENSMUSG00000018924	0.0878188	2.71414	3.98622	0.680879	0.495948	#N/A
Alox5	ENSMUSG00000025701	2.172	2.48472	1.5639	1.5888	0.112106	0.195201
Alox5ap	ENSMUSG00000060063	3.44507	1.71378	1.80784	0.947971	0.343144	0.46448
Alox8	ENSMUSG00000020891	6.2753	-1.22327	1.42423	-0.858901	0.390395	0.512441
Aloxe3	ENSMUSG00000020892	16.7878	-0.675459	0.812834	-0.830993	0.405978	0.527778
Alpk1	ENSMUSG00000028028	10.5557	-0.6341	0.991649	-0.63944	0.522537	0.635591
Alpk2	ENSMUSG00000032845	0.438339	0.373481	3.92261	0.0952123	0.924146	#N/A
Alpk3	ENSMUSG00000038763	0.701943	-0.301013	3.91671	-0.0768535	0.93874	#N/A
Alpl	ENSMUSG00000028766	5.88247	-0.141694	1.31201	-0.107998	0.913997	0.943372
Als2	ENSMUSG00000026024	349.459	-0.578542	0.186894	-3.09557	0.00196434	0.00610761
Als2cl	ENSMUSG00000044037	2.48074	-2.12628	1.90455	-1.11642	0.264243	0.378813
Alx1	ENSMUSG00000036602	0.94899	6.28353	4.08047	1.5399	0.123584	#N/A
Alx3	ENSMUSG00000014603	0.033008	4.35998	4.08047	1.0685	0.285296	#N/A
Alx4	ENSMUSG00000040310	2.72343	1.97816	1.52722	1.29527	0.195229	0.29708
Alyref	ENSMUSG00000025134	91.5118	-0.538431	0.309765	-1.73819	0.0821767	0.152933
Alyref2	ENSMUSG00000060244	11.2164	0.629305	0.741774	0.848379	0.396227	0.517978
Amacr	ENSMUSG00000022244	28.3518	-1.22019	0.620411	-1.96675	0.0492121	0.101099
Ambp	ENSMUSG00000028356	2.59897	7.54263	3.79558	1.98721	0.0468986	0.0971617
Ambra1	ENSMUSG00000040506	314.296	-0.815747	0.198405	-4.11152	3.9307e-05	0.000168511
Amd1	ENSMUSG00000075232	342.421	-1.16111	0.2957	-3.92663	8.61434e-05	0.000352572
Amd2	ENSMUSG00000063953	3.16751	-0.726249	1.51628	-0.478967	0.631962	0.729552
Amdhd1	ENSMUSG00000015890	0.319897	0.828718	3.1799	0.260612	0.794392	#N/A
Amdhd2	ENSMUSG00000036820	17.3148	-0.779665	0.864194	-0.902188	0.366957	0.489141
Amer1	ENSMUSG00000050332	87.9577	-0.42645	0.33506	-1.27276	0.203105	0.30626
Amer2	ENSMUSG00000021986	219.068	-0.592638	0.251523	-2.3562	0.0184629	0.0439741
Amer3	ENSMUSG00000045174	152.323	-0.568826	0.282963	-2.01025	0.0444053	0.0935721
Amfr	ENSMUSG00000031751	554.339	-0.862835	0.170395	-5.06375	4.11089e-07	2.24056e-06
Amh	ENSMUSG00000035262	1.4259	1.22391	1.87831	0.651602	0.514658	0.628186
Amhr2	ENSMUSG00000023047	0.807863	-0.508513	2.61304	-0.194606	0.845701	#N/A
Amigo1	ENSMUSG00000050947	358.512	-0.803672	0.182403	-4.40602	1.05286e-05	4.91529e-05
Amigo2	ENSMUSG00000048218	13.677	-1.4001	1.03792	-1.34895	0.177352	0.274227
Amigo3	ENSMUSG00000032593	107.964	4.71758	0.49149	9.59852	8.10996e-22	9.68127e-21
Ammecr1	ENSMUSG00000042225	59.2344	1.24466	0.627246	1.98432	0.0472202	0.0977073
Ammecr1l	ENSMUSG00000041915	203.634	-0.102022	0.31945	-0.319367	0.749448	0.823625
Amn	ENSMUSG00000021278	2.74102	-0.696906	1.60031	-0.435483	0.663212	0.755113
Amn1	ENSMUSG00000068250	92.4357	-0.426318	0.320405	-1.33056	0.183334	0.281816
Amot	ENSMUSG00000041688	64.0066	0.0836433	0.458254	0.182526	0.85517	0.901271
Amotl1	ENSMUSG00000013076	179.127	1.39824	0.319124	4.3815	1.17863e-05	5.4743e-05
Amotl2	ENSMUSG00000032531	22.2648	-2.1708	0.820995	-2.64411	0.00819053	0.0220065
Ampd1	ENSMUSG00000070385	2.7106	4.68678	1.85712	2.52368	0.0116135	0.0292914
Ampd2	ENSMUSG00000027889	201.043	-0.933528	0.309318	-3.01802	0.00254434	0.00766258
Ampd3	ENSMUSG00000005686	64.9718	-0.576086	0.408371	-1.41069	0.158335	0.249879
Amph	ENSMUSG00000021314	1095.32	-0.601497	0.16743	-3.59254	0.000327475	0.00121245
Amt	ENSMUSG00000032607	382.947	2.48971	0.389693	6.38891	1.67069e-10	1.17803e-09
Amy1	ENSMUSG00000074264	125.45	-0.10659	0.402205	-0.265015	0.790998	0.85564
Amz1	ENSMUSG00000050022	452.9	5.80142	0.316868	18.3086	7.06614e-75	2.92506e-73
Amz2	ENSMUSG00000020610	1759.22	3.10191	0.235618	13.165	1.39485e-39	2.96887e-38
Anapc1	ENSMUSG00000014355	447.036	-0.917043	0.188341	-4.86905	1.12138e-06	5.88074e-06
Anapc10	ENSMUSG00000036977	91.0886	0.281829	0.382387	0.737025	0.461107	0.580053
Anapc11	ENSMUSG00000025135	82.3917	-0.0820579	0.359949	-0.227971	0.819669	0.876337
Anapc13	ENSMUSG00000035048	99.8138	0.284407	0.356231	0.798378	0.424651	0.545894
Anapc15	ENSMUSG00000030649	160.784	0.152741	0.214472	0.712172	0.476358	0.594187
Anapc15-ps	ENSMUSG00000074780	0.866324	6.28353	4.08047	1.5399	0.123584	#N/A
Anapc16	ENSMUSG00000020107	258.01	-0.128472	0.184033	-0.69809	0.485121	0.602059
Anapc2	ENSMUSG00000026965	740.333	2.65286	0.326708	8.11997	4.66284e-16	4.38569e-15
Anapc4	ENSMUSG00000029176	392.627	-0.513908	0.211109	-2.43432	0.0149197	0.0364057
Anapc5	ENSMUSG00000029472	845.317	-0.314515	0.152831	-2.05792	0.0395976	0.0849076
Anapc7	ENSMUSG00000029466	118.59	-0.277297	0.339434	-0.816939	0.413963	0.535665
Ang	ENSMUSG00000072115	0.456735	0.313983	2.89814	0.108339	0.913726	#N/A
Ang4	ENSMUSG00000060615	0.0218029	4.35998	4.08047	1.0685	0.285296	#N/A
Angel1	ENSMUSG00000021257	33.5615	-1.8621	0.642936	-2.89624	0.00377658	0.0109198
Angel2	ENSMUSG00000026634	294.193	-0.254215	0.251536	-1.01065	0.312183	0.431929
Angpt1	ENSMUSG00000022309	50.9252	0.226893	0.464117	0.488871	0.624933	0.723408
Angpt2	ENSMUSG00000031465	18.0702	5.09873	0.717107	7.11014	1.15922e-12	9.25248e-12
Angpt4	ENSMUSG00000027460	0.94899	6.28353	4.08047	1.5399	0.123584	#N/A
Angptl1	ENSMUSG00000033544	2.98732	0.862702	1.63747	0.526851	0.598297	0.700092
Angptl2	ENSMUSG00000004105	10.5521	-1.41748	1.14843	-1.23428	0.2171	0.323555
Angptl3	ENSMUSG00000028553	4.2005	4.46063	1.487	2.99975	0.00270205	0.00810726
Angptl4	ENSMUSG00000002289	1.76074	1.3794	2.54277	0.542477	0.58749	0.690597
Angptl6	ENSMUSG00000038742	1000.32	7.58976	0.509242	14.904	3.10242e-50	8.309e-49
Angptl7	ENSMUSG00000028989	0.0654086	3.09561	4.00989	0.771994	0.440118	#N/A
Ank	ENSMUSG00000022265	1260.28	-0.179405	0.195167	-0.91924	0.35797	0.479835
Ank1	ENSMUSG00000031543	258.214	-0.349003	0.323383	-1.07922	0.280488	0.396993
Ank2	ENSMUSG00000032826	5799.43	-0.0385835	0.07716	-0.500045	0.617044	0.716331
Ank3	ENSMUSG00000069601	3180.91	0.179681	0.153647	1.16944	0.242226	0.353335
Ankdd1a	ENSMUSG00000066510	3.15343	0.655471	1.77219	0.369865	0.711483	0.793761
Ankdd1b	ENSMUSG00000047117	867.953	10.9679	0.485083	22.6104	3.42575e-113	2.63577e-111
Ankef1	ENSMUSG00000074771	28.0475	5.75496	1.04309	5.5172	3.44437e-08	2.05981e-07
Ankfn1	ENSMUSG00000047773	3.85751	0.324498	1.36911	0.237014	0.812646	0.871181
Ankfy1	ENSMUSG00000020790	303.34	-0.570968	0.24374	-2.34253	0.0191536	0.0453956
Ankhd1	ENSMUSG00000024483	400.364	0.202593	0.226736	0.893519	0.371579	0.494002
Ankib1	ENSMUSG00000040351	327.453	-0.170918	0.196585	-0.869436	0.384609	0.507052
Ankk1	ENSMUSG00000032257	17.1608	7.28769	1.33481	5.45971	4.76903e-08	2.82714e-07
Ankle1	ENSMUSG00000046295	0.0766137	2.89482	3.99668	0.724308	0.468877	#N/A
Ankle2	ENSMUSG00000029501	180.04	0.146498	0.231191	0.633665	0.5263	0.638955
Ankmy1	ENSMUSG00000034212	488.937	9.00358	0.507283	17.7486	1.76602e-70	6.75805e-69
Ankmy2	ENSMUSG00000036188	355.565	0.37724	0.165421	2.28048	0.022579	0.0522692
Ankra2	ENSMUSG00000021661	171.536	-0.235498	0.248522	-0.947593	0.343336	0.464682
Ankrd1	ENSMUSG00000024803	3.92875	4.15123	1.36731	3.03605	0.00239702	0.00725202
Ankrd10	ENSMUSG00000031508	203.999	-0.266094	0.211555	-1.2578	0.208463	0.312888
Ankrd11	ENSMUSG00000035569	1281.72	0.972275	0.130037	7.47689	7.61023e-14	6.46276e-13
Ankrd12	ENSMUSG00000034647	908.942	1.3169	0.189302	6.95658	3.48625e-12	2.70622e-11
Ankrd13a	ENSMUSG00000041870	134.81	-0.304455	0.294165	-1.03498	0.300678	0.419327
Ankrd13b	ENSMUSG00000037907	291.926	-0.682003	0.386386	-1.76508	0.0775505	0.146948
Ankrd13c	ENSMUSG00000039988	534.585	-0.47343	0.200163	-2.36522	0.0180191	0.0430821
Ankrd13d	ENSMUSG00000005986	187.903	-0.642072	0.359197	-1.78752	0.0738536	0.141197
Ankrd16	ENSMUSG00000047909	96.5066	-0.710253	0.382831	-1.85526	0.0635584	0.12425
Ankrd17	ENSMUSG00000055204	1483.25	-0.287523	0.160516	-1.79124	0.0732548	0.140261
Ankrd2	ENSMUSG00000025172	0.169846	1.74076	3.86433	0.45047	0.652372	#N/A
Ankrd22	ENSMUSG00000024774	4.20227	4.50814	1.61488	2.79162	0.00524447	0.0147594
Ankrd23	ENSMUSG00000067653	1.14971	-1.01439	2.103	-0.482357	0.629552	#N/A
Ankrd24	ENSMUSG00000054708	255.269	1.41574	0.320207	4.42133	9.80934e-06	4.5933e-05
Ankrd26	ENSMUSG00000007827	96.7762	0.694429	0.31889	2.17765	0.0294323	0.065709
Ankrd27	ENSMUSG00000034867	167.541	-0.122221	0.229302	-0.533013	0.594025	0.696366
Ankrd28	ENSMUSG00000014496	286.472	-1.00443	0.255416	-3.93253	8.40559e-05	0.000344872
Ankrd29	ENSMUSG00000057766	170.753	-0.48722	0.299341	-1.62764	0.1036	0.18267
Ankrd31	ENSMUSG00000109561	8.52545	0.54966	0.958192	0.573642	0.56621	0.672998
Ankrd33b	ENSMUSG00000022237	287.446	-0.633873	0.278383	-2.27698	0.0227873	0.0527001
Ankrd34a	ENSMUSG00000049097	200.426	-0.729598	0.267111	-2.73144	0.00630581	0.0174308
Ankrd34b	ENSMUSG00000045034	140.766	-0.313707	0.310797	-1.00936	0.312801	0.432714
Ankrd34c	ENSMUSG00000047606	168.343	-0.242431	0.299951	-0.808235	0.418956	0.540711
Ankrd35	ENSMUSG00000038354	65.1619	0.413649	0.46457	0.89039	0.373256	0.495638
Ankrd37	ENSMUSG00000050914	59.3624	3.27439	0.479006	6.8358	8.15499e-12	6.20863e-11
Ankrd39	ENSMUSG00000079610	37.5215	0.175642	0.437554	0.401418	0.688112	0.775338
Ankrd40	ENSMUSG00000020864	476.253	-0.644032	0.18053	-3.56745	0.000360477	0.00131894
Ankrd42	ENSMUSG00000041343	146.758	1.50725	0.2732	5.517	3.44837e-08	2.06164e-07
Ankrd44	ENSMUSG00000052331	43.1967	-0.493765	0.555804	-0.88838	0.374337	0.496546
Ankrd45	ENSMUSG00000044835	407.234	-0.756436	0.219249	-3.45013	0.000560316	0.00196431
Ankrd46	ENSMUSG00000048307	921.865	-0.837178	0.154682	-5.41223	6.22431e-08	3.64029e-07
Ankrd49	ENSMUSG00000031931	171.878	0.877982	0.221466	3.96442	7.35753e-05	0.000304279
Ankrd50	ENSMUSG00000044864	407.192	-0.322956	0.187661	-1.72095	0.0852594	0.155442
Ankrd52	ENSMUSG00000014498	1658.69	2.10673	0.306006	6.8846	5.79498e-12	4.4367e-11
Ankrd53	ENSMUSG00000014747	36.7576	11.3147	1.28256	8.82191	1.12519e-18	1.19105e-17
Ankrd54	ENSMUSG00000033055	28.3378	-1.09945	0.596381	-1.84354	0.0652507	0.127024
Ankrd55	ENSMUSG00000049985	17.3688	-0.655088	0.794619	-0.824405	0.40971	0.531433
Ankrd6	ENSMUSG00000040183	108.249	1.11608	0.35338	3.1583	0.00158694	0.00507179
Ankrd61	ENSMUSG00000029607	2331.89	11.4031	1.24417	9.16525	4.94312e-20	5.5224e-19
Ankrd63	ENSMUSG00000078137	17.6713	-1.16149	0.820266	-1.41599	0.156777	0.247816
Ankrd66	ENSMUSG00000096140	0.140853	2.00656	3.95566	0.507264	0.61197	#N/A
Ankrd7	ENSMUSG00000029517	0.0218029	4.35998	4.08047	1.0685	0.285296	#N/A
Ankrd9	ENSMUSG00000037904	14.4878	-1.87061	1.01278	-1.84701	0.0647458	0.126233
Anks1	ENSMUSG00000024219	39.4599	-1.3653	0.553039	-2.46872	0.0135597	0.0336851
Anks1b	ENSMUSG00000058589	1300.28	-0.534364	0.203361	-2.62766	0.00859743	0.0230089
Anks3	ENSMUSG00000022515	142.65	0.441701	0.251248	1.75803	0.0787427	0.148935
Anks4b	ENSMUSG00000030909	0.033008	4.35998	4.08047	1.0685	0.285296	#N/A
Anks6	ENSMUSG00000066191	31.7139	0.367514	0.768827	0.478019	0.632637	0.729996
Ankub1	ENSMUSG00000074591	0.970793	5.32179	3.49622	1.52216	0.12797	#N/A
Ankzf1	ENSMUSG00000026199	469.561	3.49961	0.215304	16.2543	2.08278e-59	6.46017e-58
Anln	ENSMUSG00000036777	29.465	0.839087	0.495159	1.69458	0.0901554	0.163084
Ano1	ENSMUSG00000031075	0.788215	-0.468386	2.37748	-0.19701	0.84382	#N/A
Ano10	ENSMUSG00000037949	134.149	-0.591572	0.271052	-2.18251	0.0290722	0.0650183
Ano2	ENSMUSG00000038115	0.647547	-0.189209	2.58639	-0.0731555	0.941682	#N/A
Ano3	ENSMUSG00000074968	289.808	0.497833	0.397517	1.25236	0.21044	0.315355
Ano4	ENSMUSG00000035189	114.424	-0.110981	0.297047	-0.373613	0.708692	0.791458
Ano5	ENSMUSG00000055489	23.5121	0.296747	0.680734	0.435922	0.662894	0.754869
Ano6	ENSMUSG00000064210	111.987	-0.31458	0.401983	-0.782569	0.43388	0.554843
Ano7	ENSMUSG00000034107	0.131424	2.118	3.95955	0.534908	0.592714	#N/A
Ano8	ENSMUSG00000034863	388.012	1.78607	0.37934	4.70836	2.49713e-06	1.24822e-05
Ano9	ENSMUSG00000054662	0.0218029	4.35998	4.08047	1.0685	0.285296	#N/A
Anp32a	ENSMUSG00000032249	1513.81	1.42412	0.135764	10.4897	9.63809e-26	1.32487e-24
Anp32b	ENSMUSG00000028333	439.756	2.3884	0.154555	15.4534	7.15735e-54	2.03984e-52
Anp32e	ENSMUSG00000015749	851.11	0.261126	0.188866	1.3826	0.166787	0.260855
Anpep	ENSMUSG00000039062	0.437547	0.379404	3.00812	0.126127	0.899632	#N/A
Antxr1	ENSMUSG00000033420	37.1396	-0.448137	0.525527	-0.852737	0.393805	0.515648
Antxr2	ENSMUSG00000029338	7.45128	0.588642	1.20907	0.486857	0.62636	0.724558
Anxa1	ENSMUSG00000024659	2.62277	-0.211882	1.72418	-0.122888	0.902196	0.934602
Anxa11	ENSMUSG00000021866	22.131	0.410055	0.657116	0.624023	0.532613	0.644835
Anxa13	ENSMUSG00000055114	1.89798	7.09026	4.04599	1.75242	0.0797023	0.149175
Anxa2	ENSMUSG00000032231	43.7425	-0.225619	0.615141	-0.366776	0.713786	0.795759
Anxa3	ENSMUSG00000029484	19.5251	0.32217	0.603353	0.533966	0.593365	0.695742
Anxa4	ENSMUSG00000029994	30.7345	2.83513	0.566656	5.00326	5.63684e-07	3.03728e-06
Anxa5	ENSMUSG00000027712	151.406	-0.491647	0.571909	-0.859661	0.389976	0.512113
Anxa6	ENSMUSG00000018340	454.707	-0.267823	0.223673	-1.19738	0.231157	0.340058
Anxa7	ENSMUSG00000021814	408.532	0.138419	0.198285	0.698082	0.485126	0.602059
Anxa9	ENSMUSG00000015702	6.16666	2.84327	1.02718	2.76804	0.00563952	0.0157611
Aoah	ENSMUSG00000021322	0.0654086	3.09561	4.00989	0.771994	0.440118	#N/A
Aoc2	ENSMUSG00000078651	14.793	-1.37446	0.926774	-1.48306	0.138058	0.223683
Aoc3	ENSMUSG00000019326	0.164432	1.79686	3.94909	0.455005	0.649106	#N/A
Aopep	ENSMUSG00000021458	133.236	-0.62004	0.421464	-1.47116	0.141248	0.228003
Aox1	ENSMUSG00000063558	37.044	0.354064	0.583269	0.607034	0.543828	0.654486
Aox2	ENSMUSG00000079554	0.954142	3.69842	2.75481	1.34253	0.179423	#N/A
Aox3	ENSMUSG00000064294	4.21931	2.22768	1.30974	1.70085	0.0889716	0.161318
Aox4	ENSMUSG00000038242	9.66633	-0.0883677	1.02761	-0.0859939	0.931471	0.95561
Ap1ar	ENSMUSG00000074238	585.542	-0.174462	0.164776	-1.05878	0.289698	0.407355
Ap1b1	ENSMUSG00000009090	744.591	-0.565277	0.198349	-2.84991	0.00437314	0.0125027
Ap1g1	ENSMUSG00000031731	802.52	-0.751889	0.185424	-4.05498	5.01394e-05	0.000211618
Ap1g2	ENSMUSG00000040701	824.766	5.52	0.332941	16.5795	9.80212e-62	3.12491e-60
Ap1m1	ENSMUSG00000003033	246.847	-0.824388	0.300859	-2.74011	0.00614181	0.0170402
Ap1m2	ENSMUSG00000003309	3.98729	-0.208029	1.39847	-0.148755	0.881747	0.920161
Ap1s1	ENSMUSG00000004849	466.893	-1.05753	0.194503	-5.43709	5.41572e-08	3.19053e-07
Ap1s2	ENSMUSG00000031367	552.248	0.682344	0.277825	2.45602	0.0140484	0.034471
Ap1s3	ENSMUSG00000054702	15.8827	-0.194364	0.696467	-0.279071	0.78019	0.847994
Ap2a1	ENSMUSG00000060279	811.625	-0.56685	0.239067	-2.37109	0.0177357	0.0424885
Ap2a2	ENSMUSG00000002957	806.273	-0.774699	0.185838	-4.16868	3.06371e-05	0.000133232
Ap2b1	ENSMUSG00000035152	2233.1	-0.836102	0.104677	-7.98742	1.37797e-15	1.27081e-14
Ap2m1	ENSMUSG00000022841	2473.25	0.127654	0.235644	0.541724	0.588009	0.690987
Ap2s1	ENSMUSG00000008036	372.488	0.100236	0.201101	0.498433	0.618179	0.717458
Ap3b1	ENSMUSG00000021686	492.168	0.267261	0.184112	1.45163	0.146605	0.235117
Ap3b2	ENSMUSG00000062444	1392.63	1.03061	0.250427	4.11541	3.86492e-05	0.00016592
Ap3d1	ENSMUSG00000020198	1875.02	1.16483	0.227773	5.11401	3.15396e-07	1.74877e-06
Ap3m1	ENSMUSG00000021824	2751.49	3.37553	0.25103	13.4467	3.21805e-41	7.12816e-40
Ap3m2	ENSMUSG00000031539	766.065	-0.573241	0.126517	-4.53093	5.87235e-06	2.81951e-05
Ap3s1	ENSMUSG00000024480	311.823	-0.0438573	0.215617	-0.203404	0.838819	0.890254
Ap3s2	ENSMUSG00000063801	485.017	-0.941629	0.173323	-5.4328	5.54769e-08	3.25858e-07
Ap4b1	ENSMUSG00000032952	12.5037	0.236041	0.787661	0.299674	0.764426	0.835531
Ap4e1	ENSMUSG00000001998	58.7822	-0.454017	0.38065	-1.19274	0.232971	0.342288
Ap4m1	ENSMUSG00000019518	411.888	3.52768	0.379522	9.29506	1.47121e-20	1.67718e-19
Ap4s1	ENSMUSG00000020955	504.099	2.31075	0.224313	10.3015	6.94019e-25	9.31089e-24
Ap5b1	ENSMUSG00000049562	3.2945	-2.53531	1.66408	-1.52355	0.127621	0.209501
Ap5m1	ENSMUSG00000036291	224.044	-0.181695	0.270182	-0.672492	0.501271	0.616222
Ap5s1	ENSMUSG00000068264	34.0531	-1.23986	0.600158	-2.06588	0.0388395	0.0835334
Ap5z1	ENSMUSG00000039623	47.2496	-0.706843	0.607934	-1.1627	0.244953	0.356357
Apaf1	ENSMUSG00000019979	58.9745	-0.465741	0.403443	-1.15442	0.248329	0.360403
Apba1	ENSMUSG00000024897	1520.35	-0.773844	0.127548	-6.06707	1.30261e-09	8.66312e-09
Apba2	ENSMUSG00000030519	852.48	0.0642924	0.239248	0.268727	0.78814	0.853354
Apba3	ENSMUSG00000004931	29.4883	0.0466459	0.67371	0.0692374	0.944801	0.963564
Apbb1	ENSMUSG00000037032	1045.56	-0.266805	0.322856	-0.82639	0.408583	0.530368
Apbb1ip	ENSMUSG00000026786	7.88599	-0.207822	1.14195	-0.181989	0.855591	0.901551
Apbb2	ENSMUSG00000029207	335.682	-0.208187	0.178899	-1.16372	0.244539	0.355945
Apbb3	ENSMUSG00000117679	123.81	-1.01124	0.315782	-3.20234	0.00136317	0.00441627
Apc	ENSMUSG00000005871	7429.53	0.111126	0.282889	0.392826	0.694448	0.780353
Apc2	ENSMUSG00000020135	222.567	-0.486478	0.367836	-1.32254	0.185988	0.285311
Apcdd1	ENSMUSG00000071847	14.0094	-0.522175	0.876749	-0.595581	0.551455	0.660654
Apeh	ENSMUSG00000032590	50.6106	-0.680849	0.496402	-1.37157	0.170198	0.265218
Apex1	ENSMUSG00000035960	370.841	1.65282	0.357463	4.62376	3.76846e-06	1.85141e-05
Apex2	ENSMUSG00000025269	25.4352	0.663214	0.526548	1.25955	0.207832	0.312135
Aph1a	ENSMUSG00000015750	84.7669	-0.784506	0.32884	-2.38568	0.0170478	0.0409756
Aph1b	ENSMUSG00000032375	160.978	-0.344	0.270314	-1.2726	0.203162	0.306325
Aph1c	ENSMUSG00000053040	29.5351	-0.576191	0.535295	-1.0764	0.281749	0.398311
Api5	ENSMUSG00000027193	551.546	0.286889	0.18392	1.55986	0.118793	0.204027
Apip	ENSMUSG00000010911	82.5555	-0.209889	0.380156	-0.552113	0.580871	0.684817
Aplf	ENSMUSG00000030051	36.791	0.556896	0.526886	1.05696	0.290531	0.40821
Apln	ENSMUSG00000037010	24.5936	-1.39781	1.0451	-1.33749	0.181064	0.278956
Aplnr	ENSMUSG00000044338	0.163825	1.79094	3.94892	0.453526	0.65017	#N/A
Aplp1	ENSMUSG00000006651	2009.28	-0.565641	0.242599	-2.33158	0.0197225	0.0466021
Aplp2	ENSMUSG00000031996	3319.74	-0.135142	0.1862	-0.725792	0.467966	0.586277
Apmap	ENSMUSG00000033096	355.308	-0.928331	0.209948	-4.42173	9.79146e-06	4.58592e-05
Apoa1	ENSMUSG00000032083	0.230678	1.30273	3.64254	0.357643	0.72061	#N/A
Apoa2	ENSMUSG00000005681	4.46786	-0.361102	1.36405	-0.264728	0.791219	0.855795
Apob	ENSMUSG00000020609	3.64958	6.94415	2.13485	3.25275	0.00114294	0.00375475
Apobec1	ENSMUSG00000040613	37.4954	0.176865	0.692787	0.255294	0.798496	0.86046
Apobec2	ENSMUSG00000040694	16.4325	10.1403	1.49713	6.77314	1.26014e-11	9.47129e-11
Apobec3	ENSMUSG00000009585	40.6001	4.09703	0.821684	4.98614	6.15984e-07	3.30926e-06
Apobr	ENSMUSG00000042759	5.96476	-0.118251	1.27811	-0.0925199	0.926285	0.952074
Apoc1	ENSMUSG00000040564	0.683215	-0.261055	2.72565	-0.0957772	0.923697	#N/A
Apoc3	ENSMUSG00000032081	1.78746	5.13562	2.42501	2.11777	0.0341943	0.0747836
Apod	ENSMUSG00000022548	10.9626	1.61147	0.872072	1.84787	0.0646216	0.126025
Apoe	ENSMUSG00000002985	470.503	0.012135	0.689826	0.0175913	0.985965	0.991383
Apof	ENSMUSG00000047631	4.00138	8.09781	3.52082	2.29998	0.0214495	0.0499616
Apoh	ENSMUSG00000000049	39.9553	4.78545	0.459357	10.4177	2.05846e-25	2.80481e-24
Apol10a	ENSMUSG00000050982	0.0218029	4.35998	4.08047	1.0685	0.285296	#N/A
Apol6	ENSMUSG00000033576	0.442123	0.362045	2.85008	0.12703	0.898917	#N/A
Apol7a	ENSMUSG00000010601	5.7487	-0.13577	1.35098	-0.100497	0.919949	0.947552
Apol7b	ENSMUSG00000068252	0.164432	1.79686	3.94909	0.455005	0.649106	#N/A
Apol7e	ENSMUSG00000071716	0.565565	0.0116568	2.69433	0.00432643	0.996548	#N/A
Apol8	ENSMUSG00000056656	13.4577	-0.31784	0.743226	-0.427649	0.668907	0.759849
Apol9a	ENSMUSG00000057346	4.40307	3.14922	1.55453	2.02584	0.0427817	0.0905892
Apol9b	ENSMUSG00000068246	0.251644	1.17711	3.93438	0.299186	0.764798	#N/A
Apold1	ENSMUSG00000090698	28.5106	-0.0853993	0.607019	-0.140686	0.888118	0.924387
Apom	ENSMUSG00000024391	7.45354	6.16967	1.45236	4.24803	2.15655e-05	9.5791e-05
Apoo	ENSMUSG00000079508	64.8358	0.0924968	0.410937	0.225088	0.821911	0.877759
Apool	ENSMUSG00000025525	19.1579	-1.01764	0.775367	-1.31246	0.189365	0.289716
App	ENSMUSG00000022892	6827.77	-0.0254569	0.221676	-0.114838	0.908573	0.939031
Appbp2	ENSMUSG00000018481	765.489	-0.719046	0.20815	-3.45447	0.000551386	0.00193549
Appl1	ENSMUSG00000040760	717.271	-0.141446	0.183475	-0.770928	0.440749	0.561484
Appl2	ENSMUSG00000020263	152.206	-0.475901	0.551868	-0.862346	0.388497	0.510813
Aprt	ENSMUSG00000006589	62.3848	-0.977533	0.487069	-2.00697	0.044753	0.0941408
Aptx	ENSMUSG00000028411	253.114	0.120553	0.184035	0.655055	0.512432	0.626003
Aqp1	ENSMUSG00000004655	0.89512	-0.654686	2.56507	-0.255231	0.798544	#N/A
Aqp11	ENSMUSG00000042797	69.2013	0.716406	0.322282	2.22291	0.0262216	0.0593071
Aqp3	ENSMUSG00000028435	0.0952398	2.56908	3.97871	0.645707	0.518469	#N/A
Aqp4	ENSMUSG00000024411	165.874	-0.809644	1.50252	-0.538855	0.589987	0.692751
Aqp5	ENSMUSG00000044217	5.09195	0.74538	1.35675	0.549385	0.582742	0.686688
Aqp6	ENSMUSG00000043144	7.76945	0.633974	0.909197	0.69729	0.485621	0.602456
Aqp7	ENSMUSG00000028427	3.63063	8.04183	2.32479	3.45917	0.000541845	0.00190415
Aqp8	ENSMUSG00000030762	0.0218029	4.35998	4.08047	1.0685	0.285296	#N/A
Aqp9	ENSMUSG00000032204	4.26177	-0.248939	1.57092	-0.158467	0.874089	0.914492
Aqr	ENSMUSG00000040383	399.141	0.0376778	0.170346	0.221184	0.824949	0.879994
Ar	ENSMUSG00000046532	89.3766	0.205118	0.513218	0.39967	0.6894	0.776484
Araf	ENSMUSG00000001127	1039.87	0.162397	0.128962	1.25926	0.207936	0.312248
Arap1	ENSMUSG00000032812	8.07096	-2.60507	1.38767	-1.87729	0.0604778	0.119053
Arap2	ENSMUSG00000037999	252.976	-0.124057	0.422855	-0.29338	0.769232	0.839477
Arap3	ENSMUSG00000024451	16.307	1.92073	0.643074	2.98679	0.00281927	0.00842877
Arc	ENSMUSG00000022602	714.919	-1.28525	0.335079	-3.83567	0.000125223	0.000498649
Arcn1	ENSMUSG00000032096	1040.04	0.196718	0.138258	1.42283	0.154785	0.245709
Areg	ENSMUSG00000029378	0.7518	-0.399095	2.43602	-0.163831	0.869864	#N/A
Arel1	ENSMUSG00000042350	811.973	-1.07369	0.1292	-8.31033	9.54376e-17	9.23992e-16
Arf1	ENSMUSG00000048076	1699.89	-0.901887	0.200528	-4.49755	6.87394e-06	3.27441e-05
Arf2	ENSMUSG00000062421	389.842	-0.509069	0.181621	-2.80293	0.00506414	0.0142955
Arf3	ENSMUSG00000051853	5659.4	-1.41873	0.160706	-8.82811	1.06455e-18	1.12796e-17
Arf4	ENSMUSG00000021877	740.283	0.0884261	0.154825	0.571135	0.567908	0.674391
Arf5	ENSMUSG00000020440	361.97	-0.291017	0.167266	-1.73984	0.0818869	0.152563
Arf6	ENSMUSG00000044147	123.165	-0.531492	0.327592	-1.62242	0.104713	0.184372
Arfgap1	ENSMUSG00000027575	325.937	-1.14424	0.269419	-4.24708	2.16576e-05	9.61804e-05
Arfgap2	ENSMUSG00000027255	249.543	0.124951	0.19631	0.6365	0.52445	0.63734
Arfgap3	ENSMUSG00000054277	82.4087	0.138992	0.343814	0.404264	0.686019	0.773716
Arfgef1	ENSMUSG00000067851	933.489	0.14947	0.292257	0.511433	0.609048	0.709279
Arfgef2	ENSMUSG00000074582	408.131	-0.512972	0.15446	-3.32108	0.000896704	0.00301263
Arfgef3	ENSMUSG00000019852	1160.99	-0.124514	0.21355	-0.583071	0.559846	0.667548
Arfip1	ENSMUSG00000074513	5.69842	-0.0968786	1.23246	-0.0786058	0.937346	0.959106
Arfip2	ENSMUSG00000030881	565.474	-0.22766	0.145318	-1.56664	0.117199	0.202677
Arfrp1	ENSMUSG00000038671	127.153	-0.299741	0.293745	-1.02041	0.307533	0.426859
Arg1	ENSMUSG00000019987	2.72688	1.97701	1.49659	1.32101	0.186497	0.285992
Arg2	ENSMUSG00000021125	263.671	3.30505	0.263286	12.5531	3.82409e-36	7.34913e-35
Arglu1	ENSMUSG00000040459	1080.5	0.531208	0.158666	3.34796	0.000814085	0.00275804
Arhgap1	ENSMUSG00000027247	367.009	-1.25754	0.202548	-6.20859	5.34607e-10	3.64792e-09
Arhgap10	ENSMUSG00000037148	75.5145	0.164233	0.340419	0.482443	0.629492	0.727369
Arhgap11a	ENSMUSG00000041219	16.8903	-0.747428	0.812641	-0.919752	0.357702	0.479565
Arhgap12	ENSMUSG00000041225	244.27	-0.0390821	0.240545	-0.162473	0.870933	0.912155
Arhgap15	ENSMUSG00000049744	27.1738	0.575358	0.637644	0.902317	0.366888	0.48908
Arhgap17	ENSMUSG00000030766	24.3283	-0.947549	0.863234	-1.09767	0.272347	0.387739
Arhgap18	ENSMUSG00000039031	34.2198	0.344537	0.467769	0.736554	0.461393	0.580254
Arhgap19	ENSMUSG00000025154	15.1288	-1.96932	0.962768	-2.04548	0.0408074	0.0868225
Arhgap20	ENSMUSG00000053199	679.494	-0.486424	0.253053	-1.92222	0.0545777	0.108945
Arhgap21	ENSMUSG00000036591	1648.59	0.533934	0.220325	2.4234	0.0153762	0.0373745
Arhgap22	ENSMUSG00000063506	32.9644	0.681732	0.451938	1.50846	0.131436	0.214647
Arhgap23	ENSMUSG00000049807	296.488	-0.664945	0.269926	-2.46344	0.0137612	0.0341272
Arhgap24	ENSMUSG00000057315	71.4463	1.40869	0.324258	4.34433	1.39699e-05	6.44176e-05
Arhgap25	ENSMUSG00000030047	3.76208	1.28498	1.43334	0.896496	0.369988	0.492397
Arhgap26	ENSMUSG00000036452	558.604	-0.202156	0.187282	-1.07942	0.280402	0.396923
Arhgap27	ENSMUSG00000034255	22.171	1.17411	0.592152	1.98278	0.0473924	0.0980077
Arhgap28	ENSMUSG00000024043	3.75808	2.6013	1.89222	1.37474	0.169213	0.263947
Arhgap29	ENSMUSG00000039831	59.2646	-0.121687	0.397787	-0.30591	0.759673	0.831965
Arhgap30	ENSMUSG00000048865	5.09756	3.25154	1.16665	2.78708	0.00531847	0.0149483
Arhgap31	ENSMUSG00000022799	34.4414	-0.585492	0.663059	-0.883016	0.377227	0.499437
Arhgap32	ENSMUSG00000041444	1959.97	-0.562967	0.129463	-4.34849	1.37076e-05	6.32617e-05
Arhgap33	ENSMUSG00000036882	457.017	-0.725467	0.265151	-2.73606	0.006218	0.0172246
Arhgap33os	ENSMUSG00000062132	0.033008	4.35998	4.08047	1.0685	0.285296	#N/A
Arhgap35	ENSMUSG00000058230	1102.31	-0.459055	0.134521	-3.41251	0.000643672	0.00223423
Arhgap36	ENSMUSG00000036198	2.00324	-1.81712	1.89014	-0.961366	0.336368	0.45707
Arhgap39	ENSMUSG00000033697	208.207	-0.588603	0.45694	-1.28814	0.197697	0.300081
Arhgap4	ENSMUSG00000031389	4.70865	-1.79573	1.45634	-1.23304	0.21756	0.324063
Arhgap40	ENSMUSG00000074625	1.68469	1.6556	1.77321	0.933678	0.35047	0.471903
Arhgap42	ENSMUSG00000050730	30.8357	-0.350314	0.889784	-0.393706	0.693798	0.779744
Arhgap44	ENSMUSG00000033389	613.394	-0.730923	0.189712	-3.85279	0.000116778	0.000467332
Arhgap45	ENSMUSG00000035697	1.16763	2.33708	2.67565	0.873464	0.38241	#N/A
Arhgap5	ENSMUSG00000035133	903.897	0.125246	0.369724	0.338757	0.734793	0.81172
Arhgap6	ENSMUSG00000031355	24.0886	-0.145446	0.656976	-0.221387	0.824791	0.879902
Arhgap8	ENSMUSG00000078954	0.0654086	3.09561	4.00989	0.771994	0.440118	#N/A
Arhgap9	ENSMUSG00000040345	0.0548108	3.39195	4.03294	0.84106	0.400314	#N/A
Arhgdia	ENSMUSG00000025132	1464.58	0.110985	0.198095	0.560262	0.575301	0.680204
Arhgdib	ENSMUSG00000030220	19.8856	-1.54972	0.765516	-2.02442	0.0429272	0.0908532
Arhgdig	ENSMUSG00000073433	255.109	0.24115	0.230076	1.04813	0.294577	0.41275
Arhgef1	ENSMUSG00000040940	49.3169	-0.838779	0.515014	-1.62865	0.103387	0.182368
Arhgef10	ENSMUSG00000071176	25.0877	-0.24869	0.649205	-0.383068	0.701669	0.785791
Arhgef10l	ENSMUSG00000040964	93.5372	-0.105421	0.429044	-0.245711	0.805906	0.865959
Arhgef11	ENSMUSG00000041977	481.727	-0.80778	0.17879	-4.51803	6.24184e-06	2.989e-05
Arhgef12	ENSMUSG00000059495	1249.53	-0.606455	0.202378	-2.99665	0.00272964	0.00817877
Arhgef15	ENSMUSG00000052921	34.2159	0.593329	0.426001	1.39279	0.163684	0.257042
Arhgef16	ENSMUSG00000029032	1.67265	1.70583	2.54985	0.668991	0.503501	0.618239
Arhgef17	ENSMUSG00000032875	474.273	-0.554394	0.253006	-2.19123	0.0284351	0.0637769
Arhgef18	ENSMUSG00000004568	174.939	-0.346197	0.257519	-1.34436	0.178833	0.276282
Arhgef19	ENSMUSG00000028919	12.0926	1.18183	1.07827	1.09604	0.273061	0.388578
Arhgef2	ENSMUSG00000028059	1044.33	0.0402399	0.127461	0.315704	0.752227	0.825846
Arhgef25	ENSMUSG00000019467	366.262	-0.367039	0.188882	-1.94321	0.0519904	0.104692
Arhgef26	ENSMUSG00000036885	86.7351	1.22435	0.311705	3.92791	8.56884e-05	0.000350974
Arhgef28	ENSMUSG00000021662	104.623	-0.0838674	0.300727	-0.278882	0.780336	0.848043
Arhgef3	ENSMUSG00000021895	411.129	-0.158651	0.246496	-0.643626	0.519818	0.633239
Arhgef33	ENSMUSG00000054901	7.79191	1.32577	0.904346	1.466	0.142648	0.229973
Arhgef37	ENSMUSG00000045094	55.0445	1.15285	0.470135	2.45217	0.0141998	0.0347988
Arhgef38	ENSMUSG00000040969	4.35342	7.32895	2.61869	2.7987	0.00513081	0.0144619
Arhgef39	ENSMUSG00000051517	36.6592	5.48592	0.505282	10.8572	1.84403e-27	2.69294e-26
Arhgef4	ENSMUSG00000037509	1136.65	0.106722	0.192094	0.555572	0.578504	0.682914
Arhgef40	ENSMUSG00000004562	108.788	2.31606	0.34569	6.69982	2.08673e-11	1.55232e-10
Arhgef5	ENSMUSG00000033542	4.37383	0.00490087	1.36637	0.00358677	0.997138	0.998229
Arhgef6	ENSMUSG00000031133	73.9892	-0.260645	0.381664	-0.682918	0.494658	0.610307
Arhgef7	ENSMUSG00000031511	1072.51	-0.464714	0.110283	-4.21383	2.51078e-05	0.000110578
Arhgef9	ENSMUSG00000025656	3371.58	-0.507038	0.257683	-1.96768	0.0491045	0.100891
Arid1a	ENSMUSG00000007880	445.575	-0.214844	0.161757	-1.32819	0.184115	0.282797
Arid1b	ENSMUSG00000069729	374.443	-0.155273	0.189844	-0.817898	0.413415	0.535052
Arid2	ENSMUSG00000033237	352.343	-0.0488665	0.242929	-0.201155	0.840577	0.891685
Arid3a	ENSMUSG00000019564	19.0139	-1.47587	0.80318	-1.83753	0.0661314	0.128544
Arid3b	ENSMUSG00000004661	32.2873	0.137015	0.478994	0.286048	0.774841	0.84403
Arid3c	ENSMUSG00000066224	0.0654086	3.09561	4.00989	0.771994	0.440118	#N/A
Arid4a	ENSMUSG00000048118	500.01	1.29826	0.189671	6.84481	7.65773e-12	5.83821e-11
Arid4b	ENSMUSG00000039219	1332.86	2.53329	0.245707	10.3102	6.33621e-25	8.51108e-24
Arid5a	ENSMUSG00000037447	35.729	-0.045845	0.555577	-0.0825177	0.934235	0.957092
Arid5b	ENSMUSG00000019947	123.708	0.14873	0.400289	0.371556	0.710223	0.792559
Arih1	ENSMUSG00000025234	740.942	-0.327641	0.279326	-1.17297	0.240807	0.351759
Arih2	ENSMUSG00000064145	261.774	-0.318985	0.220582	-1.44611	0.148147	0.237116
Arl1	ENSMUSG00000060904	712.332	-0.163091	0.217464	-0.749966	0.453275	0.573282
Arl10	ENSMUSG00000025870	12.6835	-1.78223	1.1039	-1.61448	0.106423	0.186891
Arl11	ENSMUSG00000043157	0.0238099	4.35998	4.08047	1.0685	0.285296	#N/A
Arl13a	ENSMUSG00000052549	10.6158	9.52104	1.61446	5.89734	3.69419e-09	2.3805e-08
Arl13b	ENSMUSG00000022911	39.9053	0.217042	0.443705	0.489159	0.624729	0.723249
Arl14ep	ENSMUSG00000027122	182.472	-0.456508	0.253788	-1.79878	0.0720543	0.138315
Arl15	ENSMUSG00000042348	297.992	-0.698933	0.26184	-2.66931	0.00760065	0.0205841
Arl16	ENSMUSG00000057594	129.911	-0.0223389	0.264236	-0.0845416	0.932626	0.956208
Arl2	ENSMUSG00000024944	127.802	-0.123142	0.284256	-0.433209	0.664863	0.75632
Arl2bp	ENSMUSG00000031776	517.655	-0.886433	0.175705	-5.04502	4.53478e-07	2.45806e-06
Arl3	ENSMUSG00000025035	517.624	0.308488	0.133819	2.30527	0.0211517	0.0495276
Arl4a	ENSMUSG00000047446	225.015	-0.106972	0.265515	-0.402885	0.687032	0.774486
Arl4c	ENSMUSG00000049866	549.799	0.580915	0.183307	3.16908	0.00152921	0.0048995
Arl4d	ENSMUSG00000034936	124.869	-0.777164	0.307289	-2.5291	0.0114356	0.0288929
Arl5a	ENSMUSG00000036093	457.127	-0.501003	0.343271	-1.45949	0.144429	0.23225
Arl5b	ENSMUSG00000017418	250.294	-0.659036	0.419512	-1.57096	0.116192	0.201287
Arl5c	ENSMUSG00000038352	24.2567	0.235003	0.514887	0.456417	0.64809	0.742712
Arl6	ENSMUSG00000022722	144.308	-0.324855	0.42268	-0.76856	0.442155	0.562912
Arl6ip1	ENSMUSG00000030654	960.653	-1.10823	0.200088	-5.53871	3.04702e-08	1.82771e-07
Arl6ip4	ENSMUSG00000029404	229.999	1.90591	0.308524	6.17752	6.51176e-10	4.41705e-09
Arl6ip5	ENSMUSG00000035199	753.41	-0.50971	0.160396	-3.17782	0.00148385	0.00477314
Arl6ip6	ENSMUSG00000026960	25.7498	-0.914106	0.591086	-1.54649	0.121987	0.204027
Arl8a	ENSMUSG00000026426	1505.67	-0.0243555	0.239974	-0.101492	0.91916	0.94695
Arl8b	ENSMUSG00000030105	1766.32	-0.524037	0.17814	-2.94171	0.00326402	0.00956665
Arl9	ENSMUSG00000063820	1.09616	2.27141	2.67846	0.848027	0.396423	#N/A
Armc1	ENSMUSG00000027599	539.601	-0.706404	0.213874	-3.3029	0.000956897	0.00319955
Armc10	ENSMUSG00000038525	86.3021	-0.216781	0.372511	-0.581946	0.560603	0.668084
Armc2	ENSMUSG00000071324	24.1323	-0.782009	0.593432	-1.31777	0.18758	0.287391
Armc3	ENSMUSG00000037683	1.75959	-1.62679	2.03902	-0.79783	0.424969	0.54616
Armc5	ENSMUSG00000042178	33.5196	1.038	0.553796	1.87434	0.0608837	0.119754
Armc6	ENSMUSG00000002343	74.7874	0.0229989	0.535203	0.0429723	0.965724	0.97685
Armc7	ENSMUSG00000057219	488.701	4.96407	0.384019	12.9266	3.18505e-38	6.53025e-37
Armc8	ENSMUSG00000032468	552.178	-0.230221	0.194143	-1.18583	0.23569	0.34556
Armc9	ENSMUSG00000062590	160.146	-0.352991	0.267045	-1.32184	0.18622	0.285607
Armcx1	ENSMUSG00000033460	515.693	0.0461761	0.155743	0.296489	0.766857	0.837515
Armcx2	ENSMUSG00000033436	534.09	-0.315889	0.233579	-1.35239	0.176251	0.272835
Armcx3	ENSMUSG00000049047	375.442	0.269455	0.247426	1.08904	0.276138	0.392214
Armcx4	ENSMUSG00000049804	660.126	-0.282782	0.187223	-1.51041	0.13094	0.213965
Armcx5	ENSMUSG00000072969	225.071	0.183785	0.322159	0.570479	0.568353	0.674808
Armcx6	ENSMUSG00000050394	16.69	0.650508	0.647478	1.00468	0.315052	0.435247
Armh1	ENSMUSG00000060268	5.99002	6.30158	1.35962	4.63481	3.57265e-06	1.76077e-05
Armh2	ENSMUSG00000085861	0.0766137	2.89482	3.99668	0.724308	0.468877	#N/A
Armh3	ENSMUSG00000039901	142.167	-0.760131	0.270384	-2.81131	0.00493408	0.0139598
Armh4	ENSMUSG00000036242	415.088	0.11465	0.196095	0.584667	0.558772	0.666632
Armt1	ENSMUSG00000061759	127.627	-0.490696	0.280949	-1.74657	0.0807128	0.150711
Arnt	ENSMUSG00000015522	133.506	-0.407418	0.27001	-1.5089	0.131325	0.214513
Arnt2	ENSMUSG00000015709	906.722	-0.789029	0.146281	-5.39394	6.89293e-08	4.01408e-07
Arpc1a	ENSMUSG00000029621	527.828	-0.781938	0.171537	-4.55843	5.15374e-06	2.48434e-05
Arpc1b	ENSMUSG00000029622	613.227	5.43091	0.429645	12.6405	1.26296e-36	2.47745e-35
Arpc2	ENSMUSG00000006304	1335.34	-0.153238	0.15523	-0.98717	0.323559	0.444183
Arpc3	ENSMUSG00000029465	969.448	0.0948621	0.134622	0.704657	0.481024	0.598674
Arpc4	ENSMUSG00000079426	425.4	-0.365743	0.195393	-1.87183	0.0612297	0.120348
Arpc5	ENSMUSG00000008475	608.386	-0.677397	0.213217	-3.17703	0.0014879	0.00478404
Arpc5l	ENSMUSG00000026755	625.058	0.356494	0.225156	1.58332	0.113348	0.197034
Arpin	ENSMUSG00000039043	84.7172	0.228015	0.3317	0.687414	0.491822	0.607599
Arpp19	ENSMUSG00000007656	1503.46	-0.429481	0.310144	-1.38478	0.16612	0.260033
Arpp21	ENSMUSG00000032503	4047.89	-0.380769	0.146014	-2.60775	0.00911391	0.0239988
Arr3	ENSMUSG00000060890	30.8745	4.60432	0.546107	8.43117	3.4224e-17	3.39187e-16
Arrb1	ENSMUSG00000018909	1354.13	-1.33428	0.123276	-10.8235	2.66389e-27	3.8669e-26
Arrb2	ENSMUSG00000060216	185.916	-0.293103	0.421757	-0.694956	0.487083	0.603628
Arrdc1	ENSMUSG00000026972	13.2561	-2.41323	1.1738	-2.0559	0.0397918	0.0852472
Arrdc2	ENSMUSG00000002910	48.3554	-0.265797	0.420694	-0.631806	0.527514	0.640107
Arrdc3	ENSMUSG00000074794	121.188	-0.537481	0.376754	-1.42661	0.153692	0.244252
Arrdc4	ENSMUSG00000042659	51.5504	-0.985272	0.441737	-2.23045	0.0257176	0.0583307
Arrdc5	ENSMUSG00000073380	5.73402	8.61696	2.23074	3.86282	0.000112085	0.00044962
Arsa	ENSMUSG00000022620	134.57	0.503238	0.310662	1.61989	0.105256	0.185126
Arsb	ENSMUSG00000042082	668.343	-1.10296	0.16284	-6.77329	1.25889e-11	9.46515e-11
Arsg	ENSMUSG00000020604	30.0245	-0.505816	0.556797	-0.90844	0.363646	0.485471
Arsi	ENSMUSG00000036412	0.0984165	2.52881	3.97675	0.6359	0.524842	#N/A
Arsj	ENSMUSG00000046561	1.39009	1.34568	2.15972	0.62308	0.533232	0.645284
Arsk	ENSMUSG00000021592	61.6449	3.04337	0.372243	8.17577	2.93976e-16	2.79887e-15
Art1	ENSMUSG00000030996	2.34819	4.99583	2.34419	2.13115	0.033077	0.0727567
Art2a	ENSMUSG00000092517	1.73265	7.00126	4.05126	1.72817	0.0839576	0.153518
Art3	ENSMUSG00000034842	9.84768	2.52259	0.831531	3.03367	0.00241596	0.00730424
Art4	ENSMUSG00000030217	0.866324	6.28353	4.08047	1.5399	0.123584	#N/A
Artn	ENSMUSG00000028539	1.30457	-1.19849	2.06614	-0.580064	0.561872	#N/A
Arv1	ENSMUSG00000031982	27.8434	-0.742416	0.582829	-1.27381	0.202729	0.305885
Arvcf	ENSMUSG00000000325	411.855	3.17116	0.302377	10.4874	9.86727e-26	1.35467e-24
Arx	ENSMUSG00000035277	96.5194	-0.104154	0.3875	-0.268784	0.788096	0.853349
Arxes1	ENSMUSG00000048355	163.703	-0.973893	0.353351	-2.75616	0.00584842	0.0162885
Arxes2	ENSMUSG00000048040	213.039	-0.601175	0.285483	-2.10582	0.0352201	0.0767496
As3mt	ENSMUSG00000003559	22.62	-0.222664	0.696752	-0.319574	0.749292	0.823495
Asah1	ENSMUSG00000031591	404.905	0.295429	0.203409	1.45239	0.146394	0.234847
Asah2	ENSMUSG00000024887	96.879	0.000619647	0.301914	0.0020524	0.998362	0.998894
Asap1	ENSMUSG00000022377	831.616	-0.0926694	0.146076	-0.63439	0.525826	0.638558
Asap2	ENSMUSG00000052632	981.214	2.1194	0.217257	9.75527	1.75141e-22	2.14242e-21
Asap3	ENSMUSG00000036995	18.3963	0.418427	0.736332	0.568259	0.569859	0.675788
Asb1	ENSMUSG00000026311	320.564	-1.57162	0.222441	-7.06532	1.60247e-12	1.26788e-11
Asb10	ENSMUSG00000038204	1.33379	6.28353	4.08047	1.5399	0.123584	0.204027
Asb11	ENSMUSG00000031382	19.6531	-1.53997	0.850758	-1.81011	0.0702786	0.135372
Asb12	ENSMUSG00000031204	0.0654086	3.09561	4.00989	0.771994	0.440118	#N/A
Asb13	ENSMUSG00000033781	331.95	-0.153772	0.217989	-0.705411	0.480555	0.598227
Asb14	ENSMUSG00000021898	82.8407	9.66678	0.794085	12.1735	4.30369e-34	7.69997e-33
Asb15	ENSMUSG00000029685	0.853348	-0.584637	3.84976	-0.151863	0.879295	#N/A
Asb16	ENSMUSG00000034768	12.6264	-0.255236	0.804282	-0.317347	0.750981	0.82481
Asb17	ENSMUSG00000038997	10.7671	9.50937	1.74949	5.43552	5.46375e-08	3.21534e-07
Asb18	ENSMUSG00000067081	28.6164	-1.05139	0.593681	-1.77097	0.0765656	0.145424
Asb2	ENSMUSG00000021200	2.63312	1.42524	1.95764	0.72804	0.466589	0.585081
Asb3	ENSMUSG00000020305	72.5559	-0.317436	0.377825	-0.840168	0.400814	0.522501
Asb4	ENSMUSG00000042607	2.14511	0.447316	2.20235	0.203109	0.83905	0.890412
Asb5	ENSMUSG00000031519	21.5804	3.13797	0.671837	4.67072	3.00142e-06	1.48901e-05
Asb6	ENSMUSG00000039483	61.3211	0.133524	0.476325	0.280322	0.779231	0.847289
Asb7	ENSMUSG00000030509	110.498	-0.276883	0.284156	-0.974403	0.329856	0.450555
Asb8	ENSMUSG00000048175	123.898	-1.77057	0.340793	-5.19542	2.04253e-07	1.14861e-06
Asb9	ENSMUSG00000031384	0.0436057	3.6391	4.0515	0.898211	0.369073	#N/A
Ascc1	ENSMUSG00000044475	88.9007	0.504102	0.459571	1.0969	0.272686	0.388171
Ascc2	ENSMUSG00000020412	170.481	-0.217288	0.284621	-0.763428	0.445208	0.56574
Ascc3	ENSMUSG00000038774	261.42	-0.0865324	0.289168	-0.299246	0.764752	0.835678
Ascl1	ENSMUSG00000020052	15.1663	0.878146	0.768375	1.14286	0.253096	0.366027
Ascl2	ENSMUSG00000009248	0.671025	-0.240668	2.72464	-0.08833	0.929614	#N/A
Ascl3	ENSMUSG00000035951	0.241276	1.23418	3.54288	0.348355	0.727573	#N/A
Ascl4	ENSMUSG00000085111	740.16	10.8787	0.704944	15.4321	9.96266e-54	2.81723e-52
Ascl5	ENSMUSG00000097918	0.210275	1.4307	3.93965	0.363154	0.71649	#N/A
Asf1a	ENSMUSG00000019857	65.7817	1.07733	0.337398	3.19305	0.00140778	0.00454657
Asf1b	ENSMUSG00000005470	5.32571	1.51624	1.12134	1.35218	0.176319	0.272921
Asgr1	ENSMUSG00000020884	0.872627	-0.613558	2.35946	-0.260042	0.794831	#N/A
Ash1l	ENSMUSG00000028053	856.083	-0.0116254	0.168651	-0.0689315	0.945044	0.963677
Ash2l	ENSMUSG00000031575	258.667	0.160001	0.188365	0.84942	0.395648	0.517501
Asic1	ENSMUSG00000023017	562.731	-0.0247225	0.235669	-0.104903	0.916452	0.945055
Asic2	ENSMUSG00000020704	452.887	0.134551	0.193584	0.695052	0.487023	0.603622
Asic3	ENSMUSG00000038276	8.82803	4.69497	1.03756	4.525	6.03965e-06	2.89664e-05
Asic4	ENSMUSG00000033007	114.889	0.371896	0.324213	1.14707	0.251352	0.364086
Asic5	ENSMUSG00000028008	0.156634	1.85124	3.95071	0.468585	0.639366	#N/A
Asl	ENSMUSG00000025533	61.0143	0.831936	0.755093	1.10177	0.270563	0.385805
Asns	ENSMUSG00000029752	1016.05	-0.742194	0.173083	-4.28807	1.80228e-05	8.10805e-05
Asnsd1	ENSMUSG00000026095	8.13954	-3.83842	1.38573	-2.76997	0.00560621	0.0156741
Aspdh	ENSMUSG00000038704	5.91923	-3.38006	1.44766	-2.33484	0.0195517	0.0462386
Aspg	ENSMUSG00000037686	0.605156	-0.0868582	2.57505	-0.0337307	0.973092	#N/A
Asph	ENSMUSG00000028207	9250.62	4.87242	0.239275	20.3632	3.54366e-92	1.92418e-90
Asphd1	ENSMUSG00000046378	71.9195	0.659672	0.60874	1.08367	0.278512	0.394735
Asphd2	ENSMUSG00000029348	206.655	-0.863912	0.259077	-3.33457	0.000854306	0.00288443
Aspm	ENSMUSG00000033952	9.32529	0.655209	1.15158	0.568965	0.56938	0.675549
Aspn	ENSMUSG00000021388	0.033008	4.35998	4.08047	1.0685	0.285296	#N/A
Asprv1	ENSMUSG00000033508	3.76051	1.56075	1.33323	1.17066	0.241737	0.352835
Aspscr1	ENSMUSG00000025142	98.1296	-0.470587	0.439115	-1.07167	0.283868	0.400606
Asrgl1	ENSMUSG00000024654	380.184	-0.535877	0.329829	-1.62471	0.104224	0.183651
Ass1	ENSMUSG00000076441	51.6992	0.265789	0.547323	0.485617	0.627239	0.725266
Aste1	ENSMUSG00000032567	1037.35	5.99329	0.256345	23.3798	6.85808e-121	6.07024e-119
Astl	ENSMUSG00000050468	2.59897	7.54263	3.79558	1.98721	0.0468986	0.0971617
Astn1	ENSMUSG00000026587	1529.37	-0.771466	0.167109	-4.61654	3.90197e-06	1.91571e-05
Astn2	ENSMUSG00000028373	196.146	-0.560453	0.250561	-2.23679	0.0252998	0.0575269
Asxl1	ENSMUSG00000042548	216.79	-0.912357	0.277092	-3.29261	0.000992629	0.00329927
Asxl2	ENSMUSG00000037486	207.705	0.181467	0.278171	0.652357	0.514171	0.62773
Asxl3	ENSMUSG00000045215	73.735	-0.377181	0.344912	-1.09356	0.274149	0.389795
Atad1	ENSMUSG00000013662	974.748	-0.606676	0.229964	-2.63813	0.00833637	0.0223735
Atad2	ENSMUSG00000022360	25.1199	0.922933	0.584423	1.57922	0.114286	0.198425
Atad2b	ENSMUSG00000052812	144.19	0.829427	0.236618	3.50535	0.00045601	0.00163524
Atad3a	ENSMUSG00000029036	95.5983	-0.305276	0.479923	-0.636094	0.524715	0.637558
Atad5	ENSMUSG00000017550	41.2268	1.07923	0.443606	2.43287	0.0149798	0.0365457
Atat1	ENSMUSG00000024426	120.804	-1.65279	0.413514	-3.99693	6.41681e-05	0.000267253
Atcay	ENSMUSG00000034958	1229.22	-0.164766	0.178173	-0.924753	0.355094	0.476832
Ate1	ENSMUSG00000030850	469.911	0.303386	0.185192	1.63823	0.101374	0.179355
Atf1	ENSMUSG00000023027	31.9547	-0.14312	0.521025	-0.27469	0.783554	0.850303
Atf2	ENSMUSG00000027104	542.698	-0.629648	0.264521	-2.38033	0.0172971	0.0415153
Atf3	ENSMUSG00000026628	37.704	0.678015	0.85634	0.791759	0.428501	0.549529
Atf4	ENSMUSG00000042406	1574.37	0.41579	0.163578	2.54185	0.0110266	0.027996
Atf5	ENSMUSG00000038539	223.354	0.880524	0.29047	3.03138	0.00243442	0.00735596
Atf6	ENSMUSG00000026663	337.222	-0.576167	0.199028	-2.8949	0.00379278	0.01096
Atf6b	ENSMUSG00000015461	146.641	-1.30324	0.358386	-3.63642	0.000276449	0.00103515
Atf7	ENSMUSG00000099083	69.789	-1.06819	0.581914	-1.83565	0.0664094	0.129015
Atf7ip	ENSMUSG00000030213	557.16	0.0936522	0.167995	0.557471	0.577206	0.681862
Atf7ip2	ENSMUSG00000039200	0.0660159	3.14844	4.01367	0.78443	0.432788	#N/A
Atg10	ENSMUSG00000021619	54.927	-0.433328	0.381402	-1.13615	0.255896	0.369145
Atg101	ENSMUSG00000037204	42.5006	-0.464097	0.612028	-0.758295	0.448275	0.56841
Atg12	ENSMUSG00000032905	602.008	-0.635924	0.179018	-3.5523	0.000381884	0.00138771
Atg13	ENSMUSG00000027244	368.096	-1.01123	0.241775	-4.18253	2.88288e-05	0.000125896
Atg14	ENSMUSG00000037526	104.144	0.577884	0.265966	2.17277	0.0297974	0.0664151
Atg16l1	ENSMUSG00000026289	294.691	-0.445622	0.189442	-2.35229	0.0186582	0.0443665
Atg16l2	ENSMUSG00000047767	346.855	3.09759	0.283344	10.9322	8.08297e-28	1.1989e-26
Atg2a	ENSMUSG00000024773	103.228	-0.545755	0.415079	-1.31482	0.18857	0.288723
Atg2b	ENSMUSG00000041341	239.759	-1.02851	0.238785	-4.30727	1.65283e-05	7.50814e-05
Atg3	ENSMUSG00000022663	451.254	0.704801	0.193494	3.6425	0.000270006	0.00101364
Atg4a	ENSMUSG00000079418	36.0073	-0.15554	0.474538	-0.327772	0.743084	0.818449
Atg4a-ps	ENSMUSG00000087119	0.96474	3.48708	2.72182	1.28116	0.200139	#N/A
Atg4b	ENSMUSG00000026280	266.854	-1.41231	0.229059	-6.1657	7.0173e-10	4.75255e-09
Atg4c	ENSMUSG00000028550	162.064	-0.644589	0.320029	-2.01416	0.0439932	0.0927755
Atg4d	ENSMUSG00000002820	902.883	4.73934	0.300958	15.7475	7.14285e-56	2.09607e-54
Atg5	ENSMUSG00000038160	129.057	-0.28792	0.248893	-1.1568	0.247353	0.359229
Atg7	ENSMUSG00000030314	552.555	2.88744	0.309165	9.33948	9.68117e-21	1.10946e-19
Atg9a	ENSMUSG00000033124	290.503	-1.47014	0.248796	-5.90903	3.4412e-09	2.22407e-08
Atg9b	ENSMUSG00000038295	24.948	1.65705	0.575664	2.87851	0.00399559	0.0115064
Atic	ENSMUSG00000026192	130.801	-0.671908	0.274102	-2.45131	0.0142339	0.0348705
Atl1	ENSMUSG00000021066	1759.05	1.467	0.169415	8.65918	4.75159e-18	4.90105e-17
Atl2	ENSMUSG00000059811	370.456	-0.575885	0.249247	-2.3105	0.0208607	0.0489463
Atl3	ENSMUSG00000024759	139.917	-0.0754304	0.283413	-0.266151	0.790123	0.854992
Atm	ENSMUSG00000034218	100.523	-0.604039	0.317174	-1.90444	0.056853	0.112856
Atmin	ENSMUSG00000047388	378.993	0.336535	0.171169	1.9661	0.0492867	0.101233
Atn1	ENSMUSG00000004263	31.2498	-2.10093	0.719586	-2.91964	0.00350439	0.0102066
Atoh7	ENSMUSG00000036816	1.77405	-1.6405	1.85101	-0.886274	0.37547	0.497716
Atoh8	ENSMUSG00000037621	3.20188	3.05613	1.62846	1.8767	0.0605596	0.119203
Atox1	ENSMUSG00000018585	94.09	-0.42452	0.519038	-0.817898	0.413416	0.535052
Atp10a	ENSMUSG00000025324	7.54153	2.79887	1.08339	2.58344	0.00978207	0.0251678
Atp10b	ENSMUSG00000055415	4.40378	2.15182	1.24263	1.73167	0.0833329	0.153518
Atp10d	ENSMUSG00000046808	50.1853	-0.431142	0.501154	-0.860299	0.389624	0.511744
Atp11a	ENSMUSG00000031441	261.946	-0.329702	0.204838	-1.60957	0.107491	0.188477
Atp11b	ENSMUSG00000037400	988.39	-0.449134	0.190415	-2.35871	0.0183384	0.0437446
Atp11c	ENSMUSG00000062949	100.753	-0.694776	0.354783	-1.95831	0.0501936	0.102805
Atp12a	ENSMUSG00000022229	16.1896	4.53223	0.933424	4.85549	1.20091e-06	6.27668e-06
Atp13a1	ENSMUSG00000031862	141.167	-1.17348	0.320346	-3.66315	0.00024913	0.00094111
Atp13a2	ENSMUSG00000036622	363.5	-0.783372	0.368824	-2.12397	0.0336727	0.0738953
Atp13a3	ENSMUSG00000022533	425.284	-0.784679	0.212878	-3.68604	0.00022777	0.000865678
Atp13a4	ENSMUSG00000038094	2.78094	-0.787915	1.7042	-0.462338	0.643839	0.739513
Atp13a5	ENSMUSG00000048939	0.345714	0.716945	3.16812	0.2263	0.820968	#N/A
Atp1a1	ENSMUSG00000033161	4605.35	-0.685509	0.160814	-4.26274	2.01932e-05	8.99893e-05
Atp1a2	ENSMUSG00000007097	735.043	-1.07048	0.685156	-1.56239	0.118196	0.204027
Atp1a3	ENSMUSG00000040907	7761.61	-0.626787	0.275168	-2.27784	0.0227364	0.0526047
Atp1a4	ENSMUSG00000007107	1.421	3.63955	3.34615	1.08768	0.276735	0.392754
Atp1b1	ENSMUSG00000026576	10974.8	-0.238398	0.0837079	-2.84797	0.00439988	0.0125759
Atp1b2	ENSMUSG00000041329	1273.34	-2.00798	0.20479	-9.80509	1.07053e-22	1.31991e-21
Atp1b3	ENSMUSG00000032412	400.778	-0.620933	0.277699	-2.236	0.025352	0.0576397
Atp23	ENSMUSG00000025436	19.4473	-0.917313	0.682844	-1.34337	0.179152	0.276676
Atp2a1	ENSMUSG00000030730	5.28482	3.32831	1.19932	2.77516	0.00551743	0.0154596
Atp2a2	ENSMUSG00000029467	7272.1	-0.744384	0.190409	-3.9094	9.25248e-05	0.000376216
Atp2a3	ENSMUSG00000020788	0.63438	-0.156963	2.53351	-0.0619549	0.950599	#N/A
Atp2b1	ENSMUSG00000019943	4647.1	-0.327384	0.20655	-1.58501	0.112964	0.196508
Atp2b2	ENSMUSG00000030302	5151.09	-0.690873	0.135918	-5.08303	3.71457e-07	2.03577e-06
Atp2b3	ENSMUSG00000031376	704.229	0.0237608	0.193752	0.122636	0.902396	0.934701
Atp2b4	ENSMUSG00000026463	584.434	-0.194147	0.210585	-0.921943	0.356558	0.478326
Atp2c1	ENSMUSG00000032570	792.536	-0.047286	0.157934	-0.299404	0.764632	0.835588
Atp2c2	ENSMUSG00000034112	1.2006	1.73252	1.9028	0.910509	0.362554	#N/A
Atp4a	ENSMUSG00000005553	7.52645	0.245135	0.935306	0.262091	0.793251	0.856892
Atp4b	ENSMUSG00000031449	1.33379	6.28353	4.08047	1.5399	0.123584	0.204027
Atp6ap1	ENSMUSG00000019087	1824.03	-1.42689	0.145842	-9.78382	1.32134e-22	1.62272e-21
Atp6ap1l	ENSMUSG00000078958	30.9745	0.777099	0.444667	1.7476	0.0805338	0.150441
Atp6ap2	ENSMUSG00000031007	1675.78	-0.979536	0.201141	-4.86991	1.11651e-06	5.85663e-06
Atp6v0a1	ENSMUSG00000019302	2883.11	-0.697433	0.103385	-6.746	1.51974e-11	1.13792e-10
Atp6v0a2	ENSMUSG00000038023	238.986	-0.841523	0.223371	-3.76738	0.000164972	0.000640073
Atp6v0a4	ENSMUSG00000038600	0.781816	-0.460322	2.40619	-0.191307	0.848285	#N/A
Atp6v0b	ENSMUSG00000033379	915.84	-0.701813	0.239293	-2.93286	0.00335856	0.00982394
Atp6v0c	ENSMUSG00000024121	278.263	-1.50829	0.352687	-4.27657	1.89794e-05	8.47708e-05
Atp6v0d1	ENSMUSG00000013160	1133.35	-1.00104	0.148586	-6.73708	1.61601e-11	1.20793e-10
Atp6v0d2	ENSMUSG00000028238	4.27129	0.00257216	1.34511	0.00191223	0.998474	0.998894
Atp6v0e	ENSMUSG00000015575	31.3864	-1.81211	0.666177	-2.72017	0.00652487	0.0179725
Atp6v0e2	ENSMUSG00000039347	2557.61	-1.33539	0.116467	-11.4658	1.95857e-30	3.1473e-29
Atp6v1a	ENSMUSG00000052459	3358.51	-0.474963	0.167247	-2.83989	0.00451289	0.0128803
Atp6v1b1	ENSMUSG00000006269	1.18308	2.23179	2.67957	0.832894	0.404905	#N/A
Atp6v1b2	ENSMUSG00000006273	3227.07	-0.817722	0.140772	-5.80884	6.29061e-09	3.97942e-08
Atp6v1c1	ENSMUSG00000022295	1822.14	-0.285681	0.175777	-1.62525	0.10411	0.183489
Atp6v1c2	ENSMUSG00000020566	32.5853	4.65909	0.5708	8.16238	3.28478e-16	3.11647e-15
Atp6v1d	ENSMUSG00000021114	2477.21	0.0886331	0.147362	0.601465	0.54753	0.657362
Atp6v1e1	ENSMUSG00000019210	2921.92	0.442436	0.122479	3.61235	0.00030343	0.00113112
Atp6v1e2	ENSMUSG00000053375	0.0878188	2.71414	3.98622	0.680879	0.495948	#N/A
Atp6v1f	ENSMUSG00000004285	382.734	-0.087607	0.272797	-0.321143	0.748102	0.822561
Atp6v1g1	ENSMUSG00000039105	299.876	-0.531565	0.219809	-2.4183	0.0155933	0.0378474
Atp6v1g2	ENSMUSG00000024403	1899.34	-1.26223	0.179063	-7.0491	1.80081e-12	1.42001e-11
Atp6v1h	ENSMUSG00000033793	1160.04	-0.360416	0.248143	-1.45246	0.146375	0.234834
Atp7a	ENSMUSG00000033792	32.6213	-0.160027	0.51371	-0.311512	0.755411	0.828527
Atp7b	ENSMUSG00000006567	17.1261	-0.836621	0.779999	-1.07259	0.283454	0.400203
Atp8a1	ENSMUSG00000037685	1126.46	-0.400535	0.205372	-1.95029	0.0511416	0.103279
Atp8a2	ENSMUSG00000021983	628.276	-0.230138	0.18708	-1.23016	0.218639	0.325396
Atp8b1	ENSMUSG00000039529	3.93002	1.45268	1.68749	0.860854	0.389319	0.511434
Atp8b2	ENSMUSG00000060671	206.949	-1.12683	0.249474	-4.51682	6.27739e-06	3.00536e-05
Atp8b3	ENSMUSG00000003341	0.571541	-0.00743422	2.61754	-0.00284016	0.997734	#N/A
Atp8b4	ENSMUSG00000060131	1.0144	4.05085	3.57659	1.1326	0.257383	#N/A
Atp8b5	ENSMUSG00000028457	12.1675	2.74646	0.894263	3.0712	0.002132	0.00657164
Atp9a	ENSMUSG00000027546	1315.55	-0.654463	0.273577	-2.39224	0.0167457	0.0403744
Atp9b	ENSMUSG00000024566	243.088	-0.678396	0.197243	-3.4394	0.000583013	0.00203699
Atpaf1	ENSMUSG00000028710	75.3817	-0.809503	0.410379	-1.97258	0.048544	0.0999977
Atpaf2	ENSMUSG00000042709	92.1306	-1.11692	0.39531	-2.82544	0.00472164	0.0134215
Atpsckmt	ENSMUSG00000039065	45.6849	-0.206338	0.472507	-0.436687	0.662338	0.754453
Atr	ENSMUSG00000032409	160.796	1.01824	0.263205	3.86863	0.000109451	0.000440677
Atraid	ENSMUSG00000013622	197.88	-0.864012	0.270147	-3.19831	0.00138237	0.00447115
Atrip	ENSMUSG00000025646	89.8822	-0.149045	0.305853	-0.48731	0.626039	0.724226
Atrn	ENSMUSG00000027312	1504.58	-0.633205	0.172318	-3.67463	0.000238193	0.000902762
Atrnl1	ENSMUSG00000054843	901.863	-0.240236	0.127223	-1.8883	0.058985	0.116493
Atrx	ENSMUSG00000031229	2181.58	0.683601	0.254789	2.68301	0.00729626	0.0198338
Atxn1	ENSMUSG00000046876	703.683	-0.00929817	0.210569	-0.0441574	0.964779	0.976257
Atxn10	ENSMUSG00000016541	1937.93	-0.536176	0.110256	-4.86303	1.15603e-06	6.05519e-06
Atxn1l	ENSMUSG00000069895	235.783	-1.30613	0.235348	-5.5498	2.85996e-08	1.72024e-07
Atxn2	ENSMUSG00000042605	904.301	0.783059	0.137197	5.70754	1.14619e-08	7.11639e-08
Atxn2l	ENSMUSG00000032637	471.29	-0.73835	0.191655	-3.85251	0.000116915	0.00046779
Atxn3	ENSMUSG00000021189	146.25	-0.308685	0.278948	-1.1066	0.268465	0.383642
Atxn7	ENSMUSG00000021738	87.0935	-0.626832	0.459602	-1.36386	0.172612	0.268346
Atxn7l1	ENSMUSG00000020564	110.145	-0.664506	0.295137	-2.25152	0.0243527	0.0557576
Atxn7l2	ENSMUSG00000048997	30.5129	-1.19642	0.615641	-1.94336	0.0519721	0.104665
Atxn7l3	ENSMUSG00000059995	874.648	-0.103014	0.169259	-0.608619	0.542777	0.653608
Atxn7l3b	ENSMUSG00000074748	2044.59	0.0357471	0.136862	0.261192	0.793944	0.857405
AU015836	ENSMUSG00000081044	0.0218029	4.35998	4.08047	1.0685	0.285296	#N/A
AU022252	ENSMUSG00000078584	297.702	-0.640493	0.196395	-3.26126	0.0011092	0.00365326
AU040320	ENSMUSG00000028830	451.425	0.54754	0.243807	2.24579	0.0247173	0.0565034
AU041133	ENSMUSG00000078435	28.2892	0.386106	0.508655	0.759073	0.447809	0.567886
Auh	ENSMUSG00000021460	248.627	-0.406182	0.210917	-1.9258	0.0541299	0.108172
Aunip	ENSMUSG00000078521	0.309299	0.880064	3.25242	0.270587	0.786708	#N/A
Aup1	ENSMUSG00000068328	230.78	0.25225	0.246956	1.02144	0.307048	0.426328
Aurka	ENSMUSG00000027496	94.1778	5.09533	0.582474	8.74773	2.17684e-18	2.2744e-17
Aurkaip1	ENSMUSG00000065990	217.743	0.442885	0.280856	1.57691	0.114816	0.199235
Aurkb	ENSMUSG00000020897	2.48156	1.76668	1.66868	1.05873	0.289721	0.407361
Aurkc	ENSMUSG00000070837	0.186465	1.60329	3.94381	0.406532	0.684352	#N/A
Auts2	ENSMUSG00000029673	252.477	-0.174826	0.266268	-0.656579	0.511451	0.625075
Aven	ENSMUSG00000003604	469.321	4.57604	0.278301	16.4428	9.44878e-61	2.96452e-59
Avil	ENSMUSG00000025432	16.6705	2.01062	0.670211	2.99997	0.00270004	0.00810234
Avl9	ENSMUSG00000029787	331.994	-0.679408	0.259646	-2.61667	0.00887926	0.0234674
Avpi1	ENSMUSG00000018821	45.8154	-0.940478	0.47682	-1.97239	0.0485646	0.100017
Avpr1a	ENSMUSG00000020123	0.164432	1.79686	3.94909	0.455005	0.649106	#N/A
Avpr2	ENSMUSG00000031390	21.2601	10.5199	1.3611	7.72901	1.08385e-14	9.60119e-14
AW146154	ENSMUSG00000074166	18.9801	1.29244	0.578859	2.23274	0.0255664	0.0580603
AW209491	ENSMUSG00000039182	141.453	0.0191015	0.243427	0.078469	0.937455	0.959172
AW551984	ENSMUSG00000038112	51.0982	3.04694	0.38598	7.89405	2.92538e-15	2.6607e-14
AW554918	ENSMUSG00000033632	74.1786	-0.298259	0.373817	-0.797874	0.424944	0.54616
Awat2	ENSMUSG00000031220	1.57423	2.19841	2.54786	0.862843	0.388224	0.51054
Axdnd1	ENSMUSG00000026601	9.30204	2.78587	0.780683	3.5685	0.000359034	0.0013141
Axin1	ENSMUSG00000024182	102.702	0.115228	0.284018	0.405705	0.684959	0.772962
Axin2	ENSMUSG00000000142	41.5252	0.559328	0.488691	1.14454	0.252399	0.365208
Axl	ENSMUSG00000002602	31.5806	-0.424649	0.699119	-0.607406	0.543581	0.654244
AY074887	ENSMUSG00000044820	833.527	13.0248	0.83059	15.6814	2.02766e-55	5.89455e-54
AY358078	ENSMUSG00000050961	0.033008	4.35998	4.08047	1.0685	0.285296	#N/A
Azi2	ENSMUSG00000039285	393.872	-0.0358238	0.182313	-0.196495	0.844222	0.894565
Azin1	ENSMUSG00000037458	1840.88	-0.655663	0.235485	-2.78431	0.00536411	0.0150593
Azin2	ENSMUSG00000028789	59.9015	-0.904712	0.582896	-1.5521	0.120638	0.204027
B230217C12Rik	ENSMUSG00000050538	221.672	-0.834896	0.308713	-2.70444	0.00684191	0.0187457
B230219D22Rik	ENSMUSG00000045767	736.546	0.0351858	0.181738	0.193607	0.846484	0.895638
B230307C23Rik	ENSMUSG00000080717	40.4942	0.806678	0.423885	1.90306	0.0570331	0.113152
B2m	ENSMUSG00000060802	414.842	-0.202224	0.240398	-0.841207	0.400232	0.521997
B3galnt1	ENSMUSG00000043300	321.798	-0.620077	0.278017	-2.23036	0.0257236	0.0583383
B3galnt2	ENSMUSG00000039242	1048.6	5.10358	0.207825	24.5571	3.62882e-133	3.91158e-131
B3galt1	ENSMUSG00000034780	381.902	-0.237849	0.187279	-1.27002	0.204077	0.307493
B3galt2	ENSMUSG00000033849	278.492	-0.0284611	0.257062	-0.110717	0.911841	0.941797
B3galt4	ENSMUSG00000067370	9.02271	-0.277961	1.02773	-0.270462	0.786805	0.852587
B3galt5	ENSMUSG00000074892	104.773	-0.361173	0.377697	-0.956249	0.338946	0.459827
B3galt6	ENSMUSG00000050796	67.6592	1.60975	0.351899	4.57446	4.77454e-06	2.31178e-05
B3gat1	ENSMUSG00000045994	789.29	-0.553759	0.147198	-3.76201	0.000168555	0.000653395
B3gat2	ENSMUSG00000026156	9724.21	10.0122	0.307122	32.6	4.0947e-233	2.12281e-230
B3gat3	ENSMUSG00000071649	200.935	-0.801009	0.395108	-2.02732	0.0426298	0.0903379
B3glct	ENSMUSG00000051950	77.5197	-0.307941	0.322055	-0.956175	0.338984	0.459849
B3gnt2	ENSMUSG00000051650	21.8529	6.69357	0.908076	7.37116	1.69151e-13	1.40898e-12
B3gnt3	ENSMUSG00000031803	0.460289	0.307843	3.92191	0.078493	0.937436	#N/A
B3gnt4	ENSMUSG00000029431	37.9036	5.13997	0.724487	7.09463	1.29696e-12	1.03179e-11
B3gnt5	ENSMUSG00000022686	4.57643	-3.00758	1.46814	-2.04857	0.0405039	0.0862694
B3gnt6	ENSMUSG00000074004	4.23087	2.28544	1.49945	1.52418	0.127463	0.209288
B3gnt7	ENSMUSG00000079445	6.91212	2.17251	1.017	2.13619	0.0326642	0.0720087
B3gnt8	ENSMUSG00000059479	211.265	8.11213	0.476365	17.0292	4.98633e-65	1.71792e-63
B3gnt9	ENSMUSG00000069920	289.447	5.94153	0.361074	16.4552	7.70199e-61	2.41996e-59
B3gntl1	ENSMUSG00000046605	165.633	3.5842	0.287302	12.4754	1.0173e-35	1.92113e-34
B4galnt1	ENSMUSG00000006731	331.424	-0.721597	0.264271	-2.73051	0.00632357	0.0174755
B4galnt2	ENSMUSG00000013418	7.20814	7.18611	1.47092	4.88546	1.03186e-06	5.42439e-06
B4galnt3	ENSMUSG00000041372	1.36596	-1.26518	2.04041	-0.620061	0.535217	0.646752
B4galnt4	ENSMUSG00000055629	196.119	-0.371714	0.2742	-1.35563	0.175216	0.271523
B4galt1	ENSMUSG00000028413	31.1127	-0.696573	0.600879	-1.15926	0.246352	0.357939
B4galt2	ENSMUSG00000028541	308.447	-1.14365	0.234502	-4.87692	1.07754e-06	5.65764e-06
B4galt3	ENSMUSG00000052423	133.123	0.484275	0.26712	1.81295	0.0698391	0.134621
B4galt4	ENSMUSG00000022793	93.7164	0.250175	0.310161	0.806598	0.419898	0.541543
B4galt5	ENSMUSG00000017929	373.122	-1.25957	0.230906	-5.45492	4.89936e-08	2.90203e-07
B4galt6	ENSMUSG00000056124	1138.37	-0.433734	0.26791	-1.61896	0.105456	0.185417
B4galt7	ENSMUSG00000021504	43.8417	-0.125788	0.478506	-0.262877	0.792645	0.856668
B4gat1	ENSMUSG00000047379	8.2211	-0.255823	1.02638	-0.249247	0.80317	0.863957
B630019K06Rik	ENSMUSG00000052364	83.9243	-0.972898	0.354537	-2.74414	0.00606698	0.0168605
B9d1	ENSMUSG00000001039	75.8667	1.94949	0.324269	6.01196	1.83294e-09	1.20502e-08
B9d2	ENSMUSG00000063439	20.9462	-0.534982	0.714939	-0.74829	0.454285	0.574359
Baalc	ENSMUSG00000022296	342.826	-0.930911	0.409722	-2.27205	0.0230833	0.0532883
Baat	ENSMUSG00000039653	0.719584	-0.33982	2.43534	-0.139537	0.889026	#N/A
Babam1	ENSMUSG00000031820	184.004	0.607641	0.251619	2.41493	0.0157384	0.0381696
Babam2	ENSMUSG00000052139	165.772	-0.930425	0.30772	-3.0236	0.00249782	0.0075277
Bace1	ENSMUSG00000032086	5249.11	4.11828	0.243732	16.8968	4.75313e-64	1.59714e-62
Bace2	ENSMUSG00000040605	11.831	-1.6618	1.15097	-1.44383	0.148788	0.237934
Bach1	ENSMUSG00000025612	64.5583	-0.0594354	0.459964	-0.129218	0.897186	0.931362
Bach2	ENSMUSG00000040270	62.456	-0.199056	0.348127	-0.571792	0.567463	0.674029
Bad	ENSMUSG00000024959	108.714	1.81595	0.356718	5.09071	3.56717e-07	1.9619e-06
Bag1	ENSMUSG00000028416	967.389	1.02242	0.226373	4.51655	6.28545e-06	3.00856e-05
Bag2	ENSMUSG00000042215	97.1418	-0.30216	0.311576	-0.96978	0.332156	0.452787
Bag3	ENSMUSG00000030847	12.0057	-0.845219	1.02076	-0.828031	0.407653	0.529545
Bag4	ENSMUSG00000037316	378.209	0.610578	0.267865	2.27943	0.0226416	0.0523909
Bag5	ENSMUSG00000049792	232.054	0.431032	0.199671	2.15871	0.0308725	0.0685447
Bag6	ENSMUSG00000024392	439.018	-0.49266	0.237941	-2.07051	0.0384042	0.082736
Bahcc1	ENSMUSG00000039741	49.5052	0.00204277	0.567979	0.00359656	0.99713	0.998229
Bahd1	ENSMUSG00000040007	132.58	-0.670641	0.278964	-2.40404	0.016215	0.0392164
Baiap2	ENSMUSG00000025372	472.825	-0.393579	0.189053	-2.08184	0.0373572	0.0807681
Baiap2l1	ENSMUSG00000038859	14.2445	4.93482	1.08144	4.5632	5.03793e-06	2.4312e-05
Baiap2l2	ENSMUSG00000018126	7.3863	-0.26173	1.25288	-0.208903	0.834524	0.886954
Baiap3	ENSMUSG00000047507	540.664	6.78758	0.372035	18.2445	2.28921e-74	9.42255e-73
Bak1	ENSMUSG00000057789	77.5743	-0.530353	0.401749	-1.32011	0.186797	0.286351
Bambi	ENSMUSG00000024232	3.5751	-2.65139	1.55378	-1.70641	0.087931	0.159684
Banf1	ENSMUSG00000024844	230.685	-0.591562	0.33068	-1.78893	0.0736267	0.140841
Bank1	ENSMUSG00000037922	9.28407	3.33667	1.1646	2.86508	0.00416898	0.011963
Banp	ENSMUSG00000025316	128.989	1.06932	0.360395	2.96709	0.00300638	0.00891594
Bap1	ENSMUSG00000021901	528.253	-0.696536	0.175218	-3.97525	7.03064e-05	0.000291258
Bard1	ENSMUSG00000026196	6.88445	0.316692	1.11613	0.283741	0.776609	0.84541
Barhl1	ENSMUSG00000026805	0.866324	6.28353	4.08047	1.5399	0.123584	#N/A
Barx1	ENSMUSG00000021381	0.0952398	2.56908	3.97871	0.645707	0.518469	#N/A
Barx2	ENSMUSG00000032033	92.488	0.298529	0.375908	0.794155	0.427105	0.54824
Basp1	ENSMUSG00000045763	2644.36	0.338451	0.162701	2.0802	0.0375073	0.0810685
Batf	ENSMUSG00000034266	0.0218029	4.35998	4.08047	1.0685	0.285296	#N/A
Batf2	ENSMUSG00000039699	436.114	10.1743	0.551757	18.4398	6.29545e-76	2.65139e-74
Batf3	ENSMUSG00000026630	2.77861	4.42378	2.30509	1.91914	0.0549665	0.109641
Bax	ENSMUSG00000003873	48.5983	-1.79612	0.608131	-2.95352	0.00314176	0.00923818
Baz1a	ENSMUSG00000035021	6.09366	0.961827	1.35788	0.708329	0.478741	0.596447
Baz1b	ENSMUSG00000002748	559.581	0.660521	0.14729	4.48448	7.30912e-06	3.46956e-05
Baz2a	ENSMUSG00000040054	338.505	0.0463688	0.183461	0.252744	0.800466	0.861922
Baz2b	ENSMUSG00000026987	120.925	0.449997	0.267127	1.68458	0.0920691	0.166091
Bbc3	ENSMUSG00000002083	5.38078	-0.273981	1.45574	-0.188208	0.850714	0.898673
Bbip1	ENSMUSG00000084957	445.455	0.438715	0.235842	1.8602	0.0628566	0.123079
Bbof1	ENSMUSG00000057265	359.712	4.81774	0.185954	25.9082	5.38668e-148	7.71642e-146
Bbox1	ENSMUSG00000041660	4.68674	1.74154	1.34845	1.29152	0.196525	0.298697
Bbs1	ENSMUSG00000006464	172.533	-1.00715	0.281167	-3.58205	0.000340912	0.00125942
Bbs10	ENSMUSG00000035759	15.8742	-0.64072	0.794502	-0.806443	0.419988	0.541626
Bbs12	ENSMUSG00000051444	17.6985	-0.732524	0.773654	-0.946837	0.343722	0.465059
Bbs2	ENSMUSG00000031755	107.48	-0.414824	0.320521	-1.29422	0.19559	0.297568
Bbs4	ENSMUSG00000025235	455.062	0.28494	0.221679	1.28537	0.198663	0.301295
Bbs5	ENSMUSG00000063145	153.83	0.0400974	0.327776	0.122332	0.902636	0.934836
Bbs7	ENSMUSG00000037325	200.586	0.125257	0.20291	0.617303	0.537035	0.648372
Bbs9	ENSMUSG00000035919	34.8949	-1.17113	0.563109	-2.07976	0.0375471	0.0811385
Bbx	ENSMUSG00000022641	163.328	0.186663	0.353381	0.528221	0.597346	0.699242
BC004004	ENSMUSG00000052712	325.02	-0.836328	0.218569	-3.82638	0.00013004	0.000515567
BC005537	ENSMUSG00000019132	1395.42	-0.731243	0.216368	-3.37962	0.00072586	0.00249209
BC005624	ENSMUSG00000026851	539.67	0.478524	0.144405	3.31377	0.000920478	0.00308753
BC016579	ENSMUSG00000033187	0.241654	1.24388	3.93568	0.316052	0.751963	#N/A
BC024063	ENSMUSG00000112160	18.4503	1.47722	0.830934	1.77778	0.0754397	0.143674
BC024139	ENSMUSG00000044361	1.26577	-1.15601	2.19883	-0.525739	0.599069	#N/A
BC025920	ENSMUSG00000074862	30.3431	1.5745	0.605252	2.6014	0.0092845	0.0243978
BC028528	ENSMUSG00000038543	18.8989	3.87704	0.608608	6.37034	1.88604e-10	1.32516e-09
BC030500	ENSMUSG00000049946	48.6534	2.32688	0.456042	5.10234	3.35477e-07	1.85728e-06
BC031181	ENSMUSG00000036299	508.052	-0.161702	0.171444	-0.943175	0.345591	0.467067
BC034090	ENSMUSG00000033722	13.4132	-0.588596	1.00987	-0.582842	0.56	0.667548
BC035947	ENSMUSG00000090486	0.954142	3.69842	2.75481	1.34253	0.179423	#N/A
BC048507	ENSMUSG00000064063	0.0984165	2.52881	3.97675	0.6359	0.524842	#N/A
BC048562	ENSMUSG00000050641	0.0218029	4.35998	4.08047	1.0685	0.285296	#N/A
BC049715	ENSMUSG00000047515	367.705	6.67283	0.336707	19.8179	2.08582e-87	1.06362e-85
BC051019	ENSMUSG00000031022	0.0218029	4.35998	4.08047	1.0685	0.285296	#N/A
Bcam	ENSMUSG00000002980	27.8068	0.905282	0.639209	1.41625	0.156702	0.247751
Bcan	ENSMUSG00000004892	132.203	-0.919945	0.52813	-1.74189	0.0815274	0.15201
Bcap29	ENSMUSG00000020650	307.672	0.289619	0.282045	1.02685	0.304489	0.423693
Bcap31	ENSMUSG00000002015	331.748	-0.0740516	0.19048	-0.388763	0.697451	0.782529
Bcar1	ENSMUSG00000031955	132.648	-0.0365783	0.417477	-0.0876174	0.930181	0.95478
Bcar3	ENSMUSG00000028121	46.9175	-0.776417	0.572398	-1.35643	0.174963	0.271246
Bcas1	ENSMUSG00000013523	1.24164	1.5707	1.98014	0.793224	0.427647	#N/A
Bcas2	ENSMUSG00000005687	248.619	-0.0496918	0.200388	-0.247978	0.804151	0.864628
Bcas3	ENSMUSG00000059439	218.473	-0.745797	0.230316	-3.23815	0.00120307	0.00393507
Bcat1	ENSMUSG00000030268	733.248	-0.698507	0.218697	-3.19394	0.00140344	0.0045336
Bcat2	ENSMUSG00000030826	33.0627	-0.453152	0.561036	-0.807705	0.41926	0.541008
Bccip	ENSMUSG00000030983	443.725	0.829426	0.232127	3.57316	0.000352698	0.00129658
Bcdin3d	ENSMUSG00000037525	48.2928	2.58998	0.42152	6.14439	8.02727e-10	5.413e-09
Bche	ENSMUSG00000027792	3.51373	0.771777	1.35367	0.570135	0.568586	0.674975
Bckdha	ENSMUSG00000060376	29.8497	-0.885326	0.757405	-1.16889	0.242447	0.353554
Bckdhb	ENSMUSG00000032263	136.076	-0.802136	0.291757	-2.74933	0.00597175	0.0166129
Bckdk	ENSMUSG00000030802	105.649	-0.182866	0.342056	-0.534609	0.59292	0.695408
Bcl10	ENSMUSG00000028191	78.481	0.753488	0.31602	2.38431	0.0171114	0.0411103
Bcl11a	ENSMUSG00000000861	419.967	0.102891	0.181506	0.566872	0.570801	0.676719
Bcl11b	ENSMUSG00000048251	212.208	-0.914345	0.265808	-3.43987	0.000581985	0.00203405
Bcl2	ENSMUSG00000057329	82.8667	0.318209	0.384265	0.828099	0.407614	0.529545
Bcl2a1b	ENSMUSG00000089929	0.55319	0.0419027	2.99833	0.0139753	0.98885	#N/A
Bcl2l1	ENSMUSG00000007659	249.503	-1.28338	0.288808	-4.44373	8.84119e-06	4.15604e-05
Bcl2l10	ENSMUSG00000032191	1.22347	1.63079	3.82972	0.425826	0.670235	#N/A
Bcl2l11	ENSMUSG00000027381	13.6812	-1.8025	1.00357	-1.79609	0.0724803	0.13899
Bcl2l12	ENSMUSG00000003190	16.0288	4.12544	0.951364	4.33634	1.44873e-05	6.66624e-05
Bcl2l13	ENSMUSG00000009112	241.119	-0.601111	0.204655	-2.93719	0.00331202	0.00969952
Bcl2l14	ENSMUSG00000030200	4.5047	7.27129	1.77733	4.09114	4.29258e-05	0.000183124
Bcl2l15	ENSMUSG00000044165	0.845033	-0.568613	2.33696	-0.243313	0.807763	#N/A
Bcl2l2	ENSMUSG00000089682	594.529	-1.06097	0.153289	-6.92139	4.47234e-12	3.45077e-11
Bcl3	ENSMUSG00000053175	6.09681	2.7404	2.22918	1.22933	0.218947	0.325477
Bcl6	ENSMUSG00000022508	47.0902	-0.0543994	0.52621	-0.10338	0.917662	0.945755
Bcl6b	ENSMUSG00000000317	9.96814	-3.0368	1.46926	-2.06689	0.0387447	0.0833623
Bcl7a	ENSMUSG00000029438	308.976	-0.0837011	0.191683	-0.436664	0.662355	0.754453
Bcl7b	ENSMUSG00000029681	143.575	0.188468	0.276379	0.681921	0.495289	0.610843
Bcl7c	ENSMUSG00000030814	71.3951	0.7151	0.307657	2.32434	0.0201073	0.0473724
Bcl9	ENSMUSG00000038256	260.492	-0.470335	0.255786	-1.83879	0.0659467	0.128242
Bcl9l	ENSMUSG00000063382	117.58	-0.697862	0.418658	-1.6669	0.0955337	0.170925
Bclaf1	ENSMUSG00000037608	1607.4	0.633422	0.214435	2.95391	0.00313776	0.00922891
Bclaf3	ENSMUSG00000044150	68.8711	0.279615	0.368567	0.758654	0.44806	0.56817
Bco1	ENSMUSG00000031845	3.20355	2.10205	1.61931	1.29812	0.194247	0.295752
Bco2	ENSMUSG00000032066	1.64039	0.515502	1.90068	0.271219	0.786222	0.852083
Bcor	ENSMUSG00000040363	162.55	-0.295591	0.234095	-1.2627	0.206699	0.31064
Bcorl1	ENSMUSG00000036959	144.343	0.324157	0.347827	0.93195	0.351362	0.472774
Bcr	ENSMUSG00000009681	343.379	-0.173518	0.238515	-0.727491	0.466925	0.585299
Bcs1l	ENSMUSG00000026172	111.071	0.209001	0.380906	0.548695	0.583215	0.687069
Bdh1	ENSMUSG00000046598	669.426	-0.219648	0.222678	-0.986394	0.32394	0.444593
Bdh2	ENSMUSG00000028167	2.8274	0.793801	1.75946	0.451161	0.651874	0.745713
Bdkrb1	ENSMUSG00000041347	1.77625	5.31877	3.0697	1.73266	0.0831553	0.153518
Bdkrb2	ENSMUSG00000021070	1.00073	-0.815347	2.33518	-0.349159	0.72697	#N/A
Bdnf	ENSMUSG00000048482	326.67	-0.0325129	0.236336	-0.137571	0.89058	0.926227
Bdp1	ENSMUSG00000049658	350.933	0.553001	0.265545	2.08251	0.0372957	0.0806591
Bean1	ENSMUSG00000031872	56.0219	-0.410836	0.422637	-0.972077	0.331012	0.451584
Becn1	ENSMUSG00000035086	819.456	-0.134016	0.163844	-0.81795	0.413386	0.535052
Begain	ENSMUSG00000040867	310.949	-0.220997	0.255687	-0.864328	0.387408	0.509662
Bend3	ENSMUSG00000038214	27.7387	0.232677	0.601947	0.386541	0.699096	0.783756
Bend4	ENSMUSG00000092060	37.6619	-1.02451	0.533547	-1.92018	0.0548351	0.109419
Bend5	ENSMUSG00000028545	57.068	0.413738	0.374877	1.10366	0.26974	0.385009
Bend6	ENSMUSG00000042182	1566.87	0.0581999	0.212926	0.273334	0.784596	0.851058
Bend7	ENSMUSG00000048186	14.2005	0.735541	0.903138	0.814428	0.4154	0.537269
Best1	ENSMUSG00000037418	2.22678	1.96658	1.70579	1.15288	0.248958	0.361219
Best2	ENSMUSG00000052819	0.033008	4.35998	4.08047	1.0685	0.285296	#N/A
Best3	ENSMUSG00000020169	2.3918	4.29359	2.4372	1.76169	0.0781214	0.147891
Bet1	ENSMUSG00000032757	85.3288	-0.317874	0.475009	-0.669195	0.503371	0.618114
Bet1l	ENSMUSG00000025484	101.04	0.186575	0.316704	0.589115	0.555784	0.664123
Bex1	ENSMUSG00000050071	355.293	1.84993	0.194955	9.48902	2.33217e-21	2.74787e-20
Bex2	ENSMUSG00000042750	1628.01	1.12253	0.286164	3.92268	8.757e-05	0.000358008
Bex3	ENSMUSG00000046432	1724.86	0.95559	0.312681	3.05612	0.00224219	0.00687627
Bex4	ENSMUSG00000047844	167.661	1.49815	0.206247	7.26387	3.76163e-13	3.078e-12
Bex6	ENSMUSG00000075269	0.866324	6.28353	4.08047	1.5399	0.123584	#N/A
Bfar	ENSMUSG00000022684	202.54	-0.0696043	0.213424	-0.326131	0.744325	0.819484
Bfsp1	ENSMUSG00000027420	6.26926	1.74835	1.05293	1.66046	0.0968224	0.172423
Bfsp2	ENSMUSG00000032556	0.479376	0.244407	3.13484	0.0779648	0.937856	#N/A
Bglap	ENSMUSG00000074483	0.0654086	3.09561	4.00989	0.771994	0.440118	#N/A
Bglap2	ENSMUSG00000074486	0.033008	4.35998	4.08047	1.0685	0.285296	#N/A
Bglap3	ENSMUSG00000074489	2.05035	-1.84604	1.97257	-0.935858	0.349346	0.470826
Bgn	ENSMUSG00000031375	1.62553	0.706582	1.84355	0.383273	0.701517	0.785702
Bhlha15	ENSMUSG00000052271	4.60372	5.256	1.54327	3.40576	0.000659793	0.00228545
Bhlha9	ENSMUSG00000044243	2.96563	0.788257	1.373	0.574113	0.565891	0.672818
Bhlhb9	ENSMUSG00000072964	664.43	-0.0831039	0.221661	-0.374915	0.707724	0.790783
Bhlhe22	ENSMUSG00000025128	454.601	0.658402	0.211148	3.1182	0.00181961	0.00569174
Bhlhe23	ENSMUSG00000045493	0.0548108	3.39195	4.03294	0.84106	0.400314	#N/A
Bhlhe40	ENSMUSG00000030103	428.204	-1.43008	0.342674	-4.1733	3.00219e-05	0.00013087
Bhlhe41	ENSMUSG00000030256	66.5934	-0.280948	0.410816	-0.683878	0.494052	0.609731
Bhmt	ENSMUSG00000074768	2.20012	7.23671	2.7932	2.59083	0.0095744	0.0246732
Bhmt2	ENSMUSG00000042118	0.130817	2.1074	3.95917	0.532282	0.594531	#N/A
Bicc1	ENSMUSG00000014329	43.1017	1.39025	0.466164	2.98233	0.00286066	0.00851045
Bicd1	ENSMUSG00000003452	505.25	0.546303	0.272647	2.0037	0.0451022	0.0947291
Bicd2	ENSMUSG00000037933	298.011	-0.399644	0.182157	-2.19396	0.0282385	0.063362
Bicdl1	ENSMUSG00000041609	192.288	0.141936	0.420462	0.337572	0.735686	0.812354
Bicdl2	ENSMUSG00000043782	2.59897	7.54263	3.79558	1.98721	0.0468986	0.0971617
Bicra	ENSMUSG00000070808	30.0283	-0.569081	0.566466	-1.00462	0.315082	0.435261
Bicral	ENSMUSG00000036568	180.055	-0.524008	0.22227	-2.35753	0.0183972	0.0438415
Bid	ENSMUSG00000004446	564.172	3.44243	0.272979	12.6106	1.84588e-36	3.60146e-35
Bin1	ENSMUSG00000024381	746.355	-0.232749	0.201754	-1.15363	0.248651	0.360822
Bin2	ENSMUSG00000098112	0.347721	0.708915	3.23349	0.219241	0.826462	#N/A
Bin3	ENSMUSG00000022089	75.8178	-0.193068	0.331407	-0.582569	0.560184	0.667731
Birc2	ENSMUSG00000057367	198.454	-0.116998	0.365658	-0.319965	0.748995	0.823293
Birc3	ENSMUSG00000032000	1.4675	-1.36775	2.1798	-0.627465	0.530354	0.642552
Birc5	ENSMUSG00000017716	6.15368	0.911935	1.07897	0.845191	0.398004	0.519771
Birc6	ENSMUSG00000024073	1011.48	-0.713795	0.20029	-3.5638	0.000365523	0.00133696
Birc7	ENSMUSG00000038840	1.73265	7.00126	4.05126	1.72817	0.0839576	0.153518
Bivm	ENSMUSG00000041684	213.39	-0.155526	0.251609	-0.618127	0.536492	0.64792
Blcap	ENSMUSG00000067787	216.92	-2.00358	0.305104	-6.56687	5.13833e-11	3.73937e-10
Blm	ENSMUSG00000030528	22.9181	0.290721	0.809135	0.359299	0.719372	0.800511
Blmh	ENSMUSG00000020840	460.6	-0.337524	0.150166	-2.24768	0.0245966	0.0562583
Blnk	ENSMUSG00000061132	1.37109	1.40012	1.87752	0.745727	0.455833	0.575547
Bloc1s1	ENSMUSG00000090247	3.30649	-0.836553	1.61298	-0.51864	0.604012	0.705264
Bloc1s2	ENSMUSG00000057506	121.113	0.0976809	0.266827	0.366083	0.714303	0.796167
Bloc1s3	ENSMUSG00000057667	45.958	-1.08258	0.749444	-1.44451	0.148597	0.237698
Bloc1s4	ENSMUSG00000060708	26.0905	-1.00716	0.608445	-1.6553	0.0978641	0.174021
Bloc1s5	ENSMUSG00000038982	56.4377	0.468221	0.414111	1.13067	0.258196	0.371847
Bloc1s6	ENSMUSG00000005804	305.061	-0.723559	0.231696	-3.12288	0.0017909	0.00561242
Blvra	ENSMUSG00000001999	101.992	-0.0427173	0.339263	-0.125912	0.899802	0.93301
Blvrb	ENSMUSG00000040466	15.4834	1.40218	0.627686	2.23389	0.0254903	0.0579057
Blzf1	ENSMUSG00000026577	242.741	0.0924053	0.244399	0.378092	0.705362	0.788832
Bmerb1	ENSMUSG00000044117	1837.72	0.213547	0.240966	0.886213	0.375503	0.497729
Bmf	ENSMUSG00000040093	13.236	0.138639	0.802824	0.17269	0.862895	0.906921
Bmi1	ENSMUSG00000026739	148.463	-0.212609	0.283706	-0.749401	0.453616	0.573653
Bmp1	ENSMUSG00000022098	188.401	-0.30228	0.345386	-0.875194	0.381468	0.503766
Bmp10	ENSMUSG00000030046	0.0548108	3.39195	4.03294	0.84106	0.400314	#N/A
Bmp15	ENSMUSG00000023279	0.0436057	3.6391	4.0515	0.898211	0.369073	#N/A
Bmp2	ENSMUSG00000027358	17.7089	0.459021	0.630516	0.728009	0.466608	0.585081
Bmp2k	ENSMUSG00000034663	252.526	3.51794	0.272881	12.8918	5.00338e-38	1.02007e-36
Bmp3	ENSMUSG00000029335	58.7861	0.23964	0.425481	0.563221	0.573285	0.678371
Bmp4	ENSMUSG00000021835	0.376715	0.59415	3.01104	0.197324	0.843574	#N/A
Bmp5	ENSMUSG00000032179	0.329472	0.794235	3.92796	0.2022	0.83976	#N/A
Bmp6	ENSMUSG00000039004	17.6639	1.80897	0.578447	3.1273	0.00176422	0.00553835
Bmp7	ENSMUSG00000008999	11.7663	-0.766344	1.03566	-0.739958	0.459325	0.578581
Bmp8a	ENSMUSG00000032726	2.41761	0.0289592	2.14016	0.0135313	0.989204	0.993435
Bmp8b	ENSMUSG00000002384	159.557	8.39106	0.734877	11.4183	3.38741e-30	5.40348e-29
Bmper	ENSMUSG00000031963	26.94	-1.07025	0.746122	-1.43442	0.151453	0.241362
Bmpr1a	ENSMUSG00000021796	244.971	-0.401887	0.331837	-1.2111	0.225858	0.333752
Bmpr1b	ENSMUSG00000052430	15.7103	0.257871	0.724688	0.355837	0.721963	0.802533
Bmpr2	ENSMUSG00000067336	955.159	-0.328064	0.312242	-1.05067	0.293408	0.411376
Bms1	ENSMUSG00000030138	279.491	0.658513	0.212663	3.09651	0.00195816	0.00609361
Bmt2	ENSMUSG00000042742	182.577	-0.474103	0.283446	-1.67264	0.0943982	0.169688
Bmyc	ENSMUSG00000049086	41.5831	-0.867292	0.496598	-1.74647	0.0807301	0.15073
Bnc2	ENSMUSG00000028487	0.104438	2.44785	3.97297	0.616125	0.537812	#N/A
Bnip1	ENSMUSG00000024191	72.6424	-0.0626814	0.37593	-0.166737	0.867577	0.909997
Bnip2	ENSMUSG00000011958	159.986	0.20204	0.272376	0.74177	0.458227	0.57752
Bnip3	ENSMUSG00000078566	860.593	-0.406088	0.341058	-1.19067	0.233783	0.343226
Bnip3l	ENSMUSG00000022051	417.628	-0.724285	0.270158	-2.68096	0.00734103	0.0199381
Bnipl	ENSMUSG00000028115	3.50746	3.49382	1.7509	1.99545	0.0459942	0.096148
Boc	ENSMUSG00000022687	33.2681	-0.103554	0.575763	-0.179855	0.857266	0.902879
Bod1	ENSMUSG00000044502	317.179	-0.255855	0.252696	-1.0125	0.311299	0.43102
Bod1l	ENSMUSG00000061755	893.95	1.06908	0.1983	5.39121	6.99856e-08	4.07342e-07
Bok	ENSMUSG00000026278	28.9367	-1.05284	0.615984	-1.7092	0.0874137	0.158877
Bola1	ENSMUSG00000015943	12.6248	2.02633	0.834623	2.42783	0.0151893	0.0369904
Bola2	ENSMUSG00000047721	142.326	2.82232	0.395955	7.12789	1.01916e-12	8.15555e-12
Bola3	ENSMUSG00000045160	105.248	0.406675	0.312618	1.30087	0.193304	0.294665
Boll	ENSMUSG00000025977	1.73265	7.00126	4.05126	1.72817	0.0839576	0.153518
Bop1	ENSMUSG00000022557	205.838	0.00223653	0.302621	0.00739055	0.994103	0.996529
Bora	ENSMUSG00000022070	137.344	4.58041	0.344841	13.2827	2.91726e-40	6.31415e-39
Borcs5	ENSMUSG00000042992	86.2959	-0.292878	0.337354	-0.86816	0.385306	0.507726
Borcs6	ENSMUSG00000045176	46.2723	-1.78178	0.542422	-3.28486	0.00102033	0.00338359
Borcs7	ENSMUSG00000062376	143.678	0.265255	0.239638	1.1069	0.268339	0.383563
Borcs8	ENSMUSG00000002345	54.0516	-0.726	0.473244	-1.53409	0.125007	0.205955
Bpgm	ENSMUSG00000038871	299.851	-0.693204	0.215152	-3.22192	0.00127335	0.00414686
Bphl	ENSMUSG00000038286	148.505	1.3965	0.260155	5.36795	7.96357e-08	4.61781e-07
Bpifa2	ENSMUSG00000042459	0.0218029	4.35998	4.08047	1.0685	0.285296	#N/A
Bpifb1	ENSMUSG00000027485	1.10737	2.20813	2.67311	0.826055	0.408773	#N/A
Bpifb2	ENSMUSG00000027481	0.0218029	4.35998	4.08047	1.0685	0.285296	#N/A
Bpifb3	ENSMUSG00000068008	0.0674157	3.05667	4.00718	0.762798	0.445584	#N/A
Bpifb4	ENSMUSG00000074665	0.0436057	3.6391	4.0515	0.898211	0.369073	#N/A
Bpifb5	ENSMUSG00000038572	0.0218029	4.35998	4.08047	1.0685	0.285296	#N/A
Bpifb6	ENSMUSG00000068009	0.15262	1.88682	3.9518	0.477459	0.633036	#N/A
Bpifc	ENSMUSG00000050108	3.73135	4.11248	1.79898	2.28601	0.0222539	0.0516254
Bpnt1	ENSMUSG00000026617	383.602	-0.764112	0.194735	-3.92385	8.71451e-05	0.000356338
Bptf	ENSMUSG00000040481	685.262	0.591344	0.151586	3.90104	9.57814e-05	0.000388732
Braf	ENSMUSG00000002413	902.269	-0.31877	0.203258	-1.5683	0.116812	0.202183
Brap	ENSMUSG00000029458	296.378	-0.557574	0.220386	-2.52999	0.0114066	0.028833
Brat1	ENSMUSG00000000148	58.2899	-1.1098	0.439741	-2.52376	0.0116108	0.029288
Brca1	ENSMUSG00000017146	12.6291	1.14529	0.762847	1.50134	0.133268	0.217123
Brca2	ENSMUSG00000041147	212.976	4.07113	0.279914	14.5442	6.35648e-48	1.62448e-46
Brcc3	ENSMUSG00000031201	308.654	-0.262107	0.269093	-0.97404	0.330036	0.450758
Brd1	ENSMUSG00000022387	202.267	0.0109013	0.203022	0.053695	0.957178	0.971863
Brd2	ENSMUSG00000024335	1561.75	-0.228812	0.10954	-2.08884	0.0367223	0.0795614
Brd3	ENSMUSG00000026918	255.636	0.738168	0.253227	2.91504	0.00355637	0.01034
Brd3os	ENSMUSG00000109946	165.091	-0.371864	0.324979	-1.14427	0.252512	0.365329
Brd4	ENSMUSG00000024002	521.092	0.446081	0.210296	2.12121	0.0339042	0.0743023
Brd7	ENSMUSG00000031660	666.537	1.2212	0.135708	8.99874	2.28331e-19	2.48584e-18
Brd8	ENSMUSG00000003778	281.868	0.0915134	0.200588	0.456225	0.648228	0.74283
Brd9	ENSMUSG00000057649	462.649	0.756611	0.353459	2.14059	0.0323072	0.0713445
Brdt	ENSMUSG00000029279	199.289	1.8966	0.204101	9.29242	1.50815e-20	1.7175e-19
Brf1	ENSMUSG00000011158	193.344	1.36564	0.227994	5.98982	2.10079e-09	1.37448e-08
Brf2	ENSMUSG00000031487	38.8556	-1.20148	0.596705	-2.01353	0.044059	0.0929053
Bri3	ENSMUSG00000047843	37.4762	0.778048	0.699153	1.11284	0.265776	0.380449
Bri3bp	ENSMUSG00000037905	691.886	-0.52566	0.129021	-4.07421	4.61715e-05	0.000195828
Bricd5	ENSMUSG00000045744	922.743	14.1553	1.10176	12.8478	8.84353e-38	1.7813e-36
Brinp1	ENSMUSG00000028351	1917.89	-0.331504	0.16912	-1.96017	0.0499764	0.102446
Brinp2	ENSMUSG00000004031	687.919	-0.835199	0.211693	-3.94532	7.96927e-05	0.000327835
Brinp3	ENSMUSG00000035131	125.478	0.175808	0.367618	0.478236	0.632482	0.729973
Brip1	ENSMUSG00000034329	2.74652	-0.69814	1.58017	-0.441812	0.658625	0.751305
Brix1	ENSMUSG00000022247	204.493	0.484583	0.209872	2.30894	0.0209468	0.0491324
Brk1	ENSMUSG00000033940	428.373	-1.3719	0.200124	-6.85527	7.11793e-12	5.43429e-11
Brms1	ENSMUSG00000080268	2.34819	4.99583	2.34419	2.13115	0.033077	0.0727567
Brms1l	ENSMUSG00000012076	402.363	-0.0421259	0.160414	-0.262608	0.792853	0.856796
Brox	ENSMUSG00000046836	275.409	-0.3427	0.206032	-1.66334	0.0962451	0.171451
Brpf1	ENSMUSG00000001632	127.88	-0.031799	0.306711	-0.103677	0.917425	0.94561
Brpf3	ENSMUSG00000063952	112.635	-0.211978	0.27567	-0.768957	0.441919	0.562677
Brs3	ENSMUSG00000031130	0.0654086	3.09561	4.00989	0.771994	0.440118	#N/A
Brsk1	ENSMUSG00000035390	749.648	-0.31737	0.230309	-1.37802	0.168199	0.262788
Brsk2	ENSMUSG00000053046	646.645	-0.776125	0.220202	-3.52461	0.00042411	0.00152836
Brwd1	ENSMUSG00000022914	554.788	-0.846838	0.290673	-2.91337	0.00357551	0.0103929
Brwd3	ENSMUSG00000063663	214.693	0.225673	0.266116	0.848023	0.396425	0.518196
Bscl2	ENSMUSG00000071657	1698.75	3.78492	0.407376	9.29097	1.52888e-20	1.74019e-19
Bsdc1	ENSMUSG00000040859	246.146	-0.383845	0.189415	-2.02648	0.0427157	0.0904871
Bsg	ENSMUSG00000023175	2116.59	0.121074	0.151179	0.800867	0.423209	0.544554
Bsn	ENSMUSG00000032589	1007.98	-1.02159	0.266022	-3.84026	0.000122905	0.000489684
Bspry	ENSMUSG00000028392	2.32122	1.95404	1.7161	1.13865	0.254848	0.368049
Bst1	ENSMUSG00000029082	1.07497	2.42925	2.75531	0.881661	0.37796	#N/A
Bst2	ENSMUSG00000046718	2.60675	-0.205381	1.66685	-0.123215	0.901937	0.93449
Btaf1	ENSMUSG00000040565	368.192	0.245004	0.233282	1.05025	0.293605	0.411599
Btbd1	ENSMUSG00000025103	829.535	-0.301681	0.202264	-1.49152	0.135824	0.22054
Btbd10	ENSMUSG00000038187	462.675	-0.155007	0.245584	-0.631179	0.527924	0.640493
Btbd16	ENSMUSG00000040298	0.412292	0.462402	2.94364	0.157085	0.875178	#N/A
Btbd17	ENSMUSG00000000202	39.5954	3.19855	0.781912	4.09068	4.30118e-05	0.000183419
Btbd18	ENSMUSG00000086598	0.913943	4.51199	3.63192	1.24231	0.214121	#N/A
Btbd19	ENSMUSG00000073771	14.1917	-1.25397	0.866173	-1.44771	0.147698	0.236556
Btbd2	ENSMUSG00000003344	108.909	-0.804708	0.43106	-1.86681	0.0619277	0.121523
Btbd3	ENSMUSG00000062098	415.379	-0.434798	0.232569	-1.86954	0.0615473	0.120885
Btbd6	ENSMUSG00000002803	135.16	-0.532552	0.310256	-1.71649	0.0860722	0.156726
Btbd7	ENSMUSG00000041702	97.9125	0.201233	0.361226	0.557085	0.57747	0.682136
Btbd8	ENSMUSG00000111375	1468.59	0.166002	0.249805	0.664526	0.506354	0.620598
Btbd9	ENSMUSG00000062202	204.627	-0.587625	0.271065	-2.16784	0.030171	0.0671928
Btc	ENSMUSG00000082361	1.72541	0.371152	2.00212	0.18538	0.852931	0.900351
Btd	ENSMUSG00000021900	20.2499	-1.13917	0.778269	-1.46372	0.143271	0.230773
Btf3	ENSMUSG00000021660	469.93	0.414699	0.198809	2.08591	0.0369866	0.0800463
Btf3l4	ENSMUSG00000028568	209.95	-0.722524	0.292723	-2.46828	0.0135763	0.0337146
Btg1	ENSMUSG00000036478	77.6311	-0.57481	0.340371	-1.68877	0.0912628	0.1648
Btg2	ENSMUSG00000020423	123.644	-1.6142	0.54616	-2.95554	0.00312118	0.00918385
Btg3	ENSMUSG00000022863	666.681	8.69748	0.350497	24.8147	6.21955e-136	7.1276e-134
Btg4	ENSMUSG00000032056	0.0694227	3.01857	4.00461	0.753775	0.450984	#N/A
Btk	ENSMUSG00000031264	1.1866	1.81176	2.16805	0.835663	0.403345	#N/A
Btla	ENSMUSG00000052013	1.7135	-1.59014	1.90455	-0.834917	0.403764	0.525485
Btn1a1	ENSMUSG00000000706	0.970793	5.32179	3.49622	1.52216	0.12797	#N/A
Btn2a2	ENSMUSG00000053216	7.70248	-0.724584	1.08904	-0.665342	0.505832	0.620296
Btnl1	ENSMUSG00000062638	0.94899	6.28353	4.08047	1.5399	0.123584	#N/A
Btnl10	ENSMUSG00000020490	0.0872114	2.68627	3.98472	0.674142	0.500221	#N/A
Btnl2	ENSMUSG00000024340	0.0218029	4.35998	4.08047	1.0685	0.285296	#N/A
Btnl9	ENSMUSG00000040283	2.24372	5.498	2.32188	2.36792	0.0178886	0.0427983
Btrc	ENSMUSG00000025217	363.721	-0.295686	0.156666	-1.88737	0.0591111	0.116711
Bub1	ENSMUSG00000027379	4.87892	1.40588	1.3798	1.0189	0.30825	0.427697
Bub1b	ENSMUSG00000040084	4.43622	-1.68678	1.52908	-1.10313	0.269971	0.385314
Bub3	ENSMUSG00000066979	215.74	-0.733914	0.218733	-3.35529	0.000792807	0.00269505
Bud13	ENSMUSG00000032077	50.2808	0.141106	0.398318	0.354256	0.723147	0.803485
Bud23	ENSMUSG00000005378	670.342	3.70666	0.357852	10.3581	3.84524e-25	5.19716e-24
Bud31	ENSMUSG00000038722	761.58	1.55739	0.26646	5.84475	5.07315e-09	3.23545e-08
Bves	ENSMUSG00000071317	23.8305	1.14745	0.562198	2.04101	0.0412499	0.0876782
Bysl	ENSMUSG00000023988	240.596	1.32473	0.369243	3.58768	0.000333627	0.00123401
Bzw1	ENSMUSG00000051223	1748.28	-0.57573	0.234105	-2.45928	0.0139214	0.034471
Bzw2	ENSMUSG00000020547	339.921	-0.0903076	0.172132	-0.524643	0.599832	0.701409
C030006K11Rik	ENSMUSG00000116138	37.9601	0.199703	0.528506	0.377864	0.705532	0.788981
C130050O18Rik	ENSMUSG00000044092	5.06794	4.48381	1.73579	2.58316	0.00979013	0.0251839
C130074G19Rik	ENSMUSG00000039349	16.2735	0.641117	0.743052	0.862815	0.388239	0.51054
C1d	ENSMUSG00000000581	358.738	0.441995	0.211751	2.08733	0.0368581	0.079808
C1galt1	ENSMUSG00000042460	97.2764	-0.364051	0.374114	-0.973102	0.330503	0.451211
C1galt1c1	ENSMUSG00000048970	144.774	-0.107076	0.313655	-0.341382	0.732816	0.810342
C1qa	ENSMUSG00000036887	11.0924	0.152803	0.971168	0.157339	0.874978	0.915084
C1qb	ENSMUSG00000036905	12.769	0.345286	0.914942	0.377386	0.705887	0.789285
C1qbp	ENSMUSG00000018446	352.17	0.104814	0.219637	0.477213	0.63321	0.730503
C1qc	ENSMUSG00000036896	3.32181	-2.54428	1.72143	-1.47801	0.139406	0.225501
C1ql1	ENSMUSG00000045532	22.8276	5.13852	1.19694	4.29305	1.76238e-05	7.98462e-05
C1ql2	ENSMUSG00000036907	0.259902	1.12643	3.93343	0.286373	0.774592	#N/A
C1ql3	ENSMUSG00000049630	46.955	-0.253415	0.474368	-0.534215	0.593193	0.695653
C1ql4	ENSMUSG00000001076	0.311869	0.864289	3.22375	0.268101	0.788622	#N/A
C1qtnf1	ENSMUSG00000017446	8.86755	-2.76656	1.33471	-2.07278	0.0381924	0.0823694
C1qtnf12	ENSMUSG00000023571	20.3336	-0.181261	0.741816	-0.244347	0.806962	0.866666
C1qtnf2	ENSMUSG00000046491	2.88823	3.41231	1.85505	1.83947	0.0658455	0.128056
C1qtnf3	ENSMUSG00000058914	12.7741	6.73879	1.48727	4.53098	5.87112e-06	2.81951e-05
C1qtnf4	ENSMUSG00000040794	4.88288	0.0174107	1.4497	0.0120098	0.990418	0.994115
C1qtnf6	ENSMUSG00000022440	19.0259	-0.390205	0.721619	-0.540735	0.58869	0.691593
C1qtnf7	ENSMUSG00000061535	0.0872114	2.68627	3.98472	0.674142	0.500221	#N/A
C1qtnf9	ENSMUSG00000071347	1.058	3.32675	3.65762	0.909538	0.363066	#N/A
C1ra	ENSMUSG00000055172	5.9299	0.195595	1.10859	0.176436	0.859952	0.904596
C1rb	ENSMUSG00000098470	0.146036	1.95876	3.95408	0.495376	0.620335	#N/A
C1rl	ENSMUSG00000038527	6.10792	0.672469	1.00086	0.671892	0.501652	0.616496
C1s1	ENSMUSG00000038521	3.47476	-2.61165	1.59741	-1.63493	0.102065	0.180365
C1s2	ENSMUSG00000079343	1.91449	-1.74836	1.85872	-0.940628	0.346895	0.468509
C2	ENSMUSG00000024371	27.3907	4.74143	0.852699	5.5605	2.69009e-08	1.6248e-07
C2cd2	ENSMUSG00000045975	116.119	0.111676	0.285457	0.391218	0.695636	0.781133
C2cd2l	ENSMUSG00000032120	303.496	-0.497499	0.293572	-1.69464	0.0901435	0.163076
C2cd3	ENSMUSG00000047248	99.8633	-0.393163	0.294846	-1.33345	0.182383	0.280552
C2cd4a	ENSMUSG00000047990	8.19299	6.89513	1.72113	4.00615	6.17155e-05	0.000257728
C2cd4b	ENSMUSG00000091956	63.321	6.63302	0.532416	12.4583	1.25957e-35	2.37043e-34
C2cd4c	ENSMUSG00000045912	12.5944	-0.574129	0.831193	-0.690729	0.489736	0.605709
C2cd4d	ENSMUSG00000091648	3.59932	5.6133	2.1541	2.60587	0.00916421	0.0241138
C2cd5	ENSMUSG00000030279	226.848	-0.605479	0.210739	-2.87313	0.00406425	0.0116825
C2cd6	ENSMUSG00000072295	3.72416	4.12909	1.44192	2.86361	0.00418842	0.012014
C3	ENSMUSG00000024164	8.39933	0.641847	1.09169	0.58794	0.556573	0.664802
C330018D20Rik	ENSMUSG00000024592	78.8892	-0.032203	0.342417	-0.094046	0.925073	0.951196
C3ar1	ENSMUSG00000040552	17.378	0.915029	0.833538	1.09777	0.272307	0.387712
C4a	ENSMUSG00000015451	4.67041	-3.03795	1.47836	-2.05494	0.039885	0.0853319
C4b	ENSMUSG00000073418	6.02505	-0.880005	1.47097	-0.598249	0.549674	0.659398
C4bp	ENSMUSG00000026405	5.03758	5.70572	2.12413	2.68614	0.00722817	0.0196684
C5ar1	ENSMUSG00000049130	1.89528	0.231005	1.77821	0.129909	0.896638	0.93106
C5ar2	ENSMUSG00000074361	0.0436057	3.6391	4.0515	0.898211	0.369073	#N/A
C7	ENSMUSG00000079105	1.31662	1.30931	2.74586	0.476832	0.633482	#N/A
C87436	ENSMUSG00000046679	54.4415	-0.27216	0.43034	-0.632429	0.527106	0.639791
C8a	ENSMUSG00000035031	0.0436057	3.6391	4.0515	0.898211	0.369073	#N/A
C8b	ENSMUSG00000029656	0.31766	0.842897	3.92869	0.214549	0.830119	#N/A
C8g	ENSMUSG00000015083	37.2465	3.57792	0.45548	7.85527	3.98898e-15	3.60249e-14
C9	ENSMUSG00000022149	3.23177	7.8081	2.53322	3.08228	0.00205423	0.0063409
C9orf72	ENSMUSG00000028300	168.981	-0.40101	0.302013	-1.32779	0.184246	0.282969
Caap1	ENSMUSG00000028578	47.951	-0.199591	0.46424	-0.42993	0.667247	0.758398
Cab39	ENSMUSG00000036707	1273.62	-0.56491	0.153429	-3.68191	0.000231493	0.000878743
Cab39l	ENSMUSG00000021981	206.546	0.513109	0.22927	2.23801	0.0252203	0.0573641
Cabcoco1	ENSMUSG00000019945	25.7731	0.477476	0.53155	0.898271	0.369041	0.491348
Cabin1	ENSMUSG00000020196	269.142	-0.650466	0.219713	-2.96052	0.00307118	0.00904285
Cables1	ENSMUSG00000040957	42.7948	-0.396523	0.499031	-0.794586	0.426854	0.548047
Cables2	ENSMUSG00000038990	178.932	-0.325402	0.24986	-1.30234	0.192802	0.294106
Cabp1	ENSMUSG00000029544	467.533	-0.0213752	0.168278	-0.127023	0.898922	0.932364
Cabp2	ENSMUSG00000024857	3.54796	8.01189	2.43131	3.2953	0.000983169	0.00327132
Cabp4	ENSMUSG00000024842	100.212	9.95034	0.82156	12.1115	9.17754e-34	1.63128e-32
Cabp5	ENSMUSG00000005649	0.0436057	3.6391	4.0515	0.898211	0.369073	#N/A
Cabp7	ENSMUSG00000009075	156.168	2.71632	0.54002	5.03004	4.90378e-07	2.65147e-06
Cabyr	ENSMUSG00000024430	1870.6	9.56427	0.52073	18.3671	2.41089e-75	1.00372e-73
Cacfd1	ENSMUSG00000015488	363.654	0.504215	0.168138	2.99882	0.00271029	0.00812863
Cachd1	ENSMUSG00000028532	52.3864	-0.316774	0.554027	-0.571767	0.56748	0.674029
Cacna1a	ENSMUSG00000034656	1114.38	-0.541057	0.174742	-3.09633	0.00195934	0.0060964
Cacna1b	ENSMUSG00000004113	778.732	-0.843226	0.142555	-5.91509	3.31702e-09	2.14635e-08
Cacna1c	ENSMUSG00000051331	484.785	-0.322172	0.262763	-1.22609	0.220164	0.327086
Cacna1d	ENSMUSG00000015968	330.249	0.147639	0.208948	0.706583	0.479826	0.597457
Cacna1e	ENSMUSG00000004110	1310.31	-0.445513	0.215806	-2.06442	0.0389781	0.0837817
Cacna1f	ENSMUSG00000031142	37.9031	9.54751	1.14746	8.32054	8.75669e-17	8.48923e-16
Cacna1g	ENSMUSG00000020866	428.05	-0.734009	0.240716	-3.04927	0.00229398	0.00696058
Cacna1h	ENSMUSG00000024112	80.0244	-1.27475	0.420593	-3.03083	0.00243882	0.00736823
Cacna1i	ENSMUSG00000022416	460.467	-1.69332	0.305591	-5.54111	3.0056e-08	1.80485e-07
Cacna1s	ENSMUSG00000026407	10.4605	1.45708	0.75117	1.93975	0.0524099	0.105371
Cacna2d1	ENSMUSG00000040118	2189.86	-0.369828	0.306071	-1.20831	0.226928	0.335001
Cacna2d2	ENSMUSG00000010066	282.488	-0.294059	0.288814	-1.01816	0.308601	0.42811
Cacna2d3	ENSMUSG00000021991	825.936	-0.498372	0.27594	-1.80609	0.0709045	0.136445
Cacna2d4	ENSMUSG00000041460	24.285	1.42209	0.614965	2.31247	0.0207516	0.048727
Cacnb1	ENSMUSG00000020882	336.935	-0.856283	0.267722	-3.1984	0.00138191	0.00447033
Cacnb2	ENSMUSG00000057914	243.791	0.263108	0.225237	1.16814	0.24275	0.353909
Cacnb3	ENSMUSG00000003352	564.817	-0.506249	0.257114	-1.96897	0.0489567	0.100659
Cacnb4	ENSMUSG00000017412	1609.48	-0.253835	0.306448	-0.828314	0.407493	0.529463
Cacng1	ENSMUSG00000020722	3.0951	2.41605	1.58494	1.52438	0.127413	0.209234
Cacng2	ENSMUSG00000019146	1420.47	1.33339	0.206494	6.4573	1.0659e-10	7.59954e-10
Cacng3	ENSMUSG00000066189	771.723	-0.672563	0.20055	-3.35358	0.00079772	0.00270554
Cacng4	ENSMUSG00000020723	146.359	0.157089	0.301687	0.520702	0.602575	0.703925
Cacng5	ENSMUSG00000040373	247.109	-1.14491	0.338802	-3.37929	0.000726731	0.0024943
Cacng6	ENSMUSG00000078815	14.2388	-1.41158	0.875735	-1.61188	0.106987	0.18773
Cacng7	ENSMUSG00000069806	721.544	-1.95672	0.227982	-8.58278	9.2606e-18	9.42685e-17
Cacng8	ENSMUSG00000053395	88.3756	-0.722762	0.379299	-1.90552	0.0567123	0.112638
Cactin	ENSMUSG00000034889	50.9523	-0.0236709	0.569878	-0.0415368	0.966868	0.977686
Cacul1	ENSMUSG00000033417	303.853	-0.830945	0.237846	-3.49363	0.000476506	0.00170368
Cacybp	ENSMUSG00000014226	726.956	0.827961	0.162054	5.10917	3.23586e-07	1.79281e-06
Cad	ENSMUSG00000013629	95.9803	1.47598	0.385612	3.82764	0.000129378	0.000513222
Cadm1	ENSMUSG00000032076	503.489	-0.267669	0.143001	-1.87179	0.0612351	0.120348
Cadm2	ENSMUSG00000064115	2568.48	-0.467544	0.293415	-1.59345	0.111058	0.193617
Cadm3	ENSMUSG00000005338	2334.4	-0.504665	0.129507	-3.89681	9.74676e-05	0.00039528
Cadm4	ENSMUSG00000054793	604.68	-0.259954	0.329479	-0.788984	0.430121	0.550993
Cadps	ENSMUSG00000054423	2156.46	-0.34103	0.137469	-2.48077	0.0131098	0.0326418
Cadps2	ENSMUSG00000017978	262.068	-0.497738	0.197547	-2.51959	0.0117491	0.0295991
Cage1	ENSMUSG00000044566	8.66594	-0.977183	1.02264	-0.955553	0.339298	0.460132
Calb1	ENSMUSG00000028222	792.468	0.360022	0.312738	1.15119	0.249653	0.361963
Calb2	ENSMUSG00000003657	122.133	0.0131212	0.356664	0.0367886	0.970654	0.980037
Calca	ENSMUSG00000030669	2.92437	0.834765	1.46133	0.571238	0.567838	0.674345
Calcoco1	ENSMUSG00000023055	165.302	0.012093	0.372166	0.0324935	0.974079	0.982406
Calcr	ENSMUSG00000023964	0.975338	3.32755	3.73395	0.89116	0.372843	#N/A
Calcrl	ENSMUSG00000059588	1.07744	-0.920376	2.21856	-0.414854	0.678249	#N/A
Cald1	ENSMUSG00000029761	92.8704	1.44017	0.348687	4.13027	3.6234e-05	0.000156292
Calhm2	ENSMUSG00000033033	97.9183	4.68383	0.331137	14.1447	2.01366e-45	4.90991e-44
Calhm5	ENSMUSG00000049872	9.25672	-1.12077	1.1154	-1.00482	0.314985	0.43521
Calhm6	ENSMUSG00000046031	0.274661	1.05857	3.93221	0.269205	0.787772	#N/A
Calm1	ENSMUSG00000001175	15939.1	-0.26703	0.158559	-1.68411	0.0921607	0.166242
Calm2	ENSMUSG00000036438	17559	0.0937814	0.149146	0.628791	0.529486	0.64175
Calm3	ENSMUSG00000019370	8522.14	-0.727368	0.1442	-5.04416	4.55511e-07	2.46847e-06
Calml4	ENSMUSG00000032246	2.42354	1.65764	2.14781	0.77178	0.440245	0.561047
Caln1	ENSMUSG00000060371	871.653	-0.0217305	0.128713	-0.168829	0.865931	0.908814
Calr	ENSMUSG00000003814	4575.31	0.98803	0.13798	7.1607	8.02648e-13	6.45856e-12
Calr3	ENSMUSG00000019732	58.1768	4.29161	0.455894	9.41362	4.7935e-21	5.56957e-20
Calr4	ENSMUSG00000028558	0.109622	2.38453	3.97016	0.600613	0.548098	#N/A
Calu	ENSMUSG00000029767	897.379	-0.358622	0.133744	-2.68141	0.00733135	0.0199168
Caly	ENSMUSG00000025468	259.292	-0.324476	0.279547	-1.16072	0.245755	0.357286
Camk1	ENSMUSG00000030272	328.753	0.0826423	0.19464	0.424591	0.671135	0.761426
Camk1d	ENSMUSG00000039145	956.2	-0.323853	0.201359	-1.60834	0.107761	0.188783
Camk1g	ENSMUSG00000016179	197.485	-0.93143	0.240654	-3.87041	0.000108654	0.000437873
Camk2a	ENSMUSG00000024617	9985.27	-0.758124	0.149099	-5.08468	3.68239e-07	2.01915e-06
Camk2b	ENSMUSG00000057897	4584.29	-0.308943	0.130642	-2.36481	0.0180393	0.0431208
Camk2d	ENSMUSG00000053819	966.38	-0.587565	0.155633	-3.77532	0.000159802	0.000622143
Camk2g	ENSMUSG00000021820	1024.31	-0.243783	0.117535	-2.07413	0.0380668	0.0821229
Camk2n1	ENSMUSG00000046447	4767.72	-0.586474	0.293074	-2.00111	0.0453801	0.0951842
Camk2n2	ENSMUSG00000051146	255.875	-1.08751	0.235246	-4.62287	3.78465e-06	1.85894e-05
Camk4	ENSMUSG00000038128	373.808	0.321936	0.24678	1.30455	0.192048	0.293258
Camkk1	ENSMUSG00000020785	205.569	-0.714839	0.349616	-2.04464	0.0408901	0.0869642
Camkk2	ENSMUSG00000029471	1167.15	-0.734882	0.259935	-2.82718	0.00469595	0.0133555
Camkmt	ENSMUSG00000071037	32.0346	-1.0089	0.604188	-1.66985	0.0949492	0.17052
Camkv	ENSMUSG00000032936	1081.87	-0.465433	0.194826	-2.38897	0.0168958	0.0406578
Caml	ENSMUSG00000021501	133.215	0.0938607	0.284962	0.32938	0.741868	0.817565
Camsap1	ENSMUSG00000026933	678.347	-0.190319	0.142038	-1.33992	0.180271	0.278032
Camsap2	ENSMUSG00000041570	1514.73	0.19927	0.158298	1.25883	0.208092	0.312417
Camsap3	ENSMUSG00000044433	144.982	0.171251	0.507943	0.337147	0.736006	0.812544
Camta1	ENSMUSG00000014592	1528.99	-0.117065	0.155934	-0.750732	0.452814	0.572831
Camta2	ENSMUSG00000040712	659.095	-1.43292	0.268989	-5.32704	9.98274e-08	5.75647e-07
Cand1	ENSMUSG00000020114	715.494	-0.647682	0.15603	-4.151	3.31024e-05	0.000143295
Cand2	ENSMUSG00000030319	443.985	6.51078	0.301636	21.5849	2.49195e-103	1.57275e-101
Cant1	ENSMUSG00000025575	129.248	-0.699846	0.317998	-2.20079	0.0277512	0.0623649
Canx	ENSMUSG00000020368	4077.75	0.547196	0.117408	4.66063	3.15243e-06	1.5618e-05
Cap1	ENSMUSG00000028656	2055.33	0.376796	0.190119	1.98189	0.0474916	0.0981662
Cap2	ENSMUSG00000021373	1248.72	-0.41659	0.183367	-2.2719	0.0230928	0.0533046
Capg	ENSMUSG00000056737	3.69428	-0.0251618	1.55773	-0.0161529	0.987112	0.992359
Capn1	ENSMUSG00000024942	122.21	-0.172405	0.318023	-0.542114	0.58774	0.690783
Capn10	ENSMUSG00000026270	90.9413	-0.950091	0.540926	-1.75642	0.0790175	0.149175
Capn11	ENSMUSG00000058626	2.66588	-2.22894	2.63806	-0.844917	#N/A	#N/A
Capn12	ENSMUSG00000054083	375.179	9.84757	0.413094	23.8386	1.32973e-125	1.25885e-123
Capn15	ENSMUSG00000037326	83.001	-1.32694	0.52228	-2.54067	0.0110639	0.0280874
Capn2	ENSMUSG00000026509	372.872	-0.150823	0.178684	-0.844075	0.398628	0.520336
Capn3	ENSMUSG00000079110	5.87225	0.810687	1.10065	0.736553	0.461394	0.580254
Capn5	ENSMUSG00000035547	269.362	-0.962112	0.261238	-3.68289	0.000230604	0.000875532
Capn6	ENSMUSG00000067276	9.84056	1.02091	1.00228	1.01859	0.308399	0.427875
Capn7	ENSMUSG00000021893	525.566	1.16276	0.173558	6.69953	2.09091e-11	1.5544e-10
Capn8	ENSMUSG00000038599	0.0218029	4.35998	4.08047	1.0685	0.285296	#N/A
Capn9	ENSMUSG00000031981	0.314483	0.85752	3.14525	0.27264	0.78513	#N/A
Capns1	ENSMUSG00000001794	587.271	-0.714979	0.208756	-3.42495	0.000614919	0.00214091
Capns2	ENSMUSG00000078144	0.0218029	4.35998	4.08047	1.0685	0.285296	#N/A
Caprin1	ENSMUSG00000027184	2290.64	0.0988983	0.148829	0.664512	0.506363	0.620598
Caprin2	ENSMUSG00000030309	42.8522	-0.448578	0.503934	-0.890153	0.373384	0.495705
Caps2	ENSMUSG00000035694	1.52996	0.92445	1.83052	0.505021	0.613544	0.713074
Capsl	ENSMUSG00000039676	8.1257	-1.33948	1.25469	-1.06757	0.285714	0.402662
Capza1	ENSMUSG00000070372	123.985	-0.0193713	0.258992	-0.074795	0.940378	0.960528
Capza2	ENSMUSG00000015733	1748.51	-0.372259	0.211567	-1.75953	0.0784871	0.148496
Capza3	ENSMUSG00000041791	0.94899	6.28353	4.08047	1.5399	0.123584	#N/A
Capzb	ENSMUSG00000028745	1196.08	-0.44796	0.128861	-3.4763	0.000508378	0.0018105
Car1	ENSMUSG00000027556	0.238099	1.25277	3.93586	0.318297	0.75026	#N/A
Car10	ENSMUSG00000056158	726.54	0.860868	0.252249	3.41277	0.000643054	0.00223244
Car11	ENSMUSG00000003273	338.42	-0.881358	0.214689	-4.10528	4.03829e-05	0.000172852
Car12	ENSMUSG00000032373	18.9338	1.50322	0.658539	2.28266	0.0224502	0.0520087
Car13	ENSMUSG00000027555	0.22265	1.35218	3.54117	0.381845	0.702577	#N/A
Car14	ENSMUSG00000038526	400.838	10.2754	0.607468	16.9151	3.47943e-64	1.17459e-62
Car15	ENSMUSG00000090236	22.735	0.0346659	0.793295	0.0436987	0.965145	0.976408
Car2	ENSMUSG00000027562	42.267	-1.64507	0.571615	-2.87793	0.00400298	0.0115246
Car3	ENSMUSG00000027559	10.1988	4.60194	1.21118	3.79956	0.000144954	0.000571471
Car4	ENSMUSG00000000805	308.153	1.51511	0.276384	5.48189	4.20794e-08	2.5027e-07
Car5a	ENSMUSG00000025317	0.0218029	4.35998	4.08047	1.0685	0.285296	#N/A
Car5b	ENSMUSG00000031373	15.591	0.922884	0.91539	1.00819	0.313365	0.43333
Car6	ENSMUSG00000028972	0.549406	0.0495755	3.08519	0.0160689	0.987179	#N/A
Car7	ENSMUSG00000031883	59.1607	-1.05494	0.4757	-2.21766	0.0265777	0.0600315
Car8	ENSMUSG00000041261	11.6076	-0.0449764	0.926539	-0.0485424	0.961284	0.97426
Car9	ENSMUSG00000028463	14.024	3.69083	0.760622	4.85239	1.21984e-06	6.37406e-06
Card10	ENSMUSG00000033170	4.142	-1.34409	1.51152	-0.889235	0.373877	0.496099
Card11	ENSMUSG00000036526	5.81357	2.23353	1.32742	1.68261	0.0924515	0.166698
Card14	ENSMUSG00000013483	180.661	12.658	1.21834	10.3896	2.76516e-25	3.76539e-24
Card19	ENSMUSG00000037960	5.61063	-0.732973	1.24533	-0.588577	0.556145	0.664444
Card6	ENSMUSG00000041849	1.73209	0.358824	2.62695	0.136593	0.891352	0.926897
Card9	ENSMUSG00000026928	15.1903	3.1667	1.13307	2.79478	0.00519348	0.014631
Carf	ENSMUSG00000026017	89.8794	-0.269087	0.307481	-0.875132	0.381502	0.503769
Carhsp1	ENSMUSG00000008393	115.577	2.04016	0.364252	5.60095	2.13181e-08	1.30023e-07
Carlr	ENSMUSG00000097638	6.93948	2.17007	1.1938	1.81779	0.0690959	0.133496
[truncated: 14,518 more rows]

## Sheet: Removed genes
48h Dox - induced genes removed from analyses
Upregulated	Downregulated
1110065P20Rik	1810037I17Rik
1600012H06Rik	2310061I04Rik
1700001K19Rik	2900026A02Rik
1700003F12Rik	Abca3
1700008O03Rik	Abcb9
1700019D03Rik	Abcg4
1700020A23Rik	Abhd16a
1700020L24Rik	Abhd17a
1700028K03Rik	Abhd2
1700030K09Rik	Acat2
1700037C18Rik	Ackr1
1700067K01Rik	Actg1
1700088E04Rik	Acvr1
1700109H08Rik	Acvr1b
1810049J17Rik	Adck1
2200002D01Rik	Adcy6
2310033P09Rik	Adcyap1
2310039H08Rik	Adcyap1r1
2610028H24Rik	Adipor1
4921524J17Rik	Adprh
4930455H04Rik	Agpat1
4930503B20Rik	Agrn
4930519G04Rik	AI593442
4930523C07Rik	AI854703
4930556J24Rik	Ak4
4930558K02Rik	Akr1a1
4930562C15Rik	Alg8
4931429L15Rik	Alkbh5
4933405L10Rik	Amd1
4933424G06Rik	Ankrd28
5730480H06Rik	Ap1s1
6430550D23Rik	Apbb3
9430069I07Rik	Arc
9930012K11Rik	Arel1
A530016L24Rik	Arf3
A630089N07Rik	Arfgap1
A630095N17Rik	Arhgap1
Abca12	Arl6ip1
Abcc10	Arrb1
Abcf1	Arsb
Abhd1	Asb1
Abhd14b	Asb8
Abhd15	Atat1
Abi3	Atf6b
Abi3bp	Atg13
Abraxas1	Atg2b
Acad10	Atg4b
Acat3	Atg9a
Acd	Atp13a1
Acin1	Atp1b2
Ackr4	Atp6ap1
Acmsd	Atp6v0c
Acot1	Atp6v0d1
Acot10	Atp6v0e2
Acot13	Atp6v1g2
Acot8	Atp8b2
Acoxl	Atxn1l
Acp2	B4galt2
Acp4	B4galt5
Acsm3	Bax
Acsm4	Bbs1
Acss3	Bcl2l1
Actl10	Bcl2l2
Actl6a	Bhlhe40
Acvr2a	Blcap
Ada	Borcs6
Adam17	Brk1
Adam1a	Bsn
Adam1b	Btg2
Adam21	Cacna1h
Adam28	Cacna1i
Adam7	Cacng5
Adamts13	Cacng7
Adamts5	Camk2n2
Adamts7	Camta2
Adat1	Casp9
Adat2	Cbx6
Adcy10	Ccdc85c
Adcy7	Ccdc92b
Adgra2	Ccdc97
Adgre4	Cd276
Adgrf2	Cd63
Adgrg1	Cdc42
Adgrg3	Cdc42se1
Adh6b	Cdc42se2
Adpgk	Cdipt
Adrb3	Cdk5r1
Agbl5	Cdk5r2
Agrp	Cdkn1a
Ahsa2	Cdkn2d
Aida	Cdr2l
Aifm2	Cds2
Aim2	Celf3
Aimp2	Celsr2
Ak3	Cep41
Akap14	Cers1
Akap9	Chmp1a
Akirin2	Chrd
Akr1c21	Ciapin1
Aktip	Cited2
Alas2	Clcn6
Aldh1l2	Clcn7
Aldh3b1	Clptm1l
Aldh6a1	Cmtm4
Aldob	Cnep1r1
Alg9	Cnih1
Alkal2	Cnih2
Alkbh1	Cnot9
Amigo3	Coa3
Amotl1	Col25a1
Amt	Commd6
Amz1	Cops7a
Amz2	Cops8
Anapc2	Copz1
Angpt2	Coro2b
Angptl3	Cox7a2l
Angptl6	Cox8a
Ankdd1b	Cpne7
Ankef1	Cpox
Ankk1	Crkl
Ankmy1	Crtc1
Ankrd1	Cry2
Ankrd12	Cs
Ankrd24	Ctc1
Ankrd37	Ctdsp2
Ankrd42	Ctsd
Ankrd52	Ctxn1
Ankrd53	Cx3cl1
Ankrd6	Cyb561
Ankrd61	Cyc1
Ankzf1	Dact3
Ano8	Dad1
Anp32a	Dcaf7
Anp32b	Ddah1
Anxa4	Ddx39b
Ap1g2	Ddx51
Ap3b2	Ddx56
Ap3d1	Def8
Ap3m1	Dennd4b
Ap4m1	Dennd6b
Ap4s1	Derl1
Apex1	Dexi
Apob	Dgat2
Apobec2	Dgcr2
Apobec3	Dgki
Apoh	Dhcr24
Apom	Dhcr7
Aqp7	Dhdds
Arap3	Dhx33
Arg2	Dip2b
Arhgap24	Diras2
Arhgef26	Dnajc16
Arhgef39	Dpp3
Arhgef40	Dpp7
Arid4a	Dpysl2
Arid4b	Dpysl5
Arl13a	Dram2
Arl6ip4	Dusp1
Armc7	Dusp14
Armh1	Dusp15
Arpc1b	Dusp22
Arr3	Dusp6
Arrdc5	Dusp7
Arsk	Dusp8
Art3	Dvl3
Arvcf	Edem1
Asap2	Efna3
Asb14	Efnb3
Asb17	Egln1
Asb5	Egr2
Ascl4	Egr3
Asf1a	Egr4
Asic3	Eif3l
Asph	Eif4ebp2
Aste1	Eif6
Atg16l2	Elmo1
Atg4d	Elovl2
Atg7	Emc1
Atl1	Emc10
Atp12a	Emc6
Atp6v1c2	Emd
Atp8b5	Entpd5
Atr	Erg28
Aurka	Etv5
Aven	Exd2
Avil	Exoc8
Avpr2	Extl3
AW551984	Eya3
Axdnd1	Faah
AY074887	Fads1
B3galnt2	Fads2
B3galt6	Faim2
B3gat2	Fam131a
B3gnt2	Fam163b
B3gnt4	Fam234b
B3gnt8	Fam53c
B3gnt9	Fasn
B3gntl1	Fbxl14
B4galnt2	Fbxo41
B9d1	Fbxw11
Bace1	Fhl1
Bad	Fitm2
Bag1	Fndc10
Baiap2l1	Fosb
Baiap3	Fosl2
Banp	Fscn1
Batf2	Ftl1
Bbof1	Fto
BC028528	Fxyd6
BC030500	G6pc3
BC049715	Gabarapl1
Bcdin3d	Gad1
Bcl2l12	Gal3st3
Bcl2l14	Ganab
Bex1	Gart
Bex2	Gas7
Bex4	Gfod1
Bhlha15	Gfod2
Bicc1	Gfra4
Bid	Ggt7
Bmp2k	Gjd2
Bmp6	Gla
Bmp8b	Gnb1
Bod1l	Gng3
Bola2	Golph3
Bora	Golt1b
Bphl	Got1
Brca2	Got2
Brd7	Gpm6a
Brdt	Gpr153
Brf1	Gpr176
Bricd5	Gpr180
Bscl2	Gpr27
Btbd17	Gpr63
Btg3	Grina
Bud23	Grk5
Bud31	Grpel2
Bysl	Gtpbp1
C1ql1	Gys1
C1qtnf3	H3f3a
C2	Hacd2
C2cd4a	Hadhb
C2cd4b	Hapln4
C8g	Heatr5b
C9	Hgsnat
Cabp2	Hid1
Cabp4	Hif1an
Cabp7	Higd2a
Cabyr	Hmgcr
Cacna1f	Hmgxb3
Cacng2	Hmox1
Cad	Hnrnpa0
Cald1	Hnrnpll
Calhm2	Hsd17b10
Calr3	Hsd17b7
Cand2	Ids
Capn12	Ifrd1
Capn7	Il34
Car14	Imp3
Car3	Inha
Car4	Inpp4a
Car9	Inpp5k
Card14	Ip6k1
Carhsp1	Irgq
Carm1	Irs2
Carmil2	Itm2c
Casp4	Jagn1
Casp8ap2	Jakmip1
Casq1	Jkamp
Cass4	Jph4
Cast	Jpt1
Casz1	Jund
Cbarp	Kansl2
Cc2d1b	Kantr
Cc2d2b	Kcnd1
Ccar1	Kcnh3
Ccbe1	Kctd5
Ccdc103	Kctd7
Ccdc112	Kdelr1
Ccdc117	Kdelr2
Ccdc12	Khsrp
Ccdc125	Klf13
Ccdc146	Klhdc3
Ccdc150	Kndc1
Ccdc152	Ksr1
Ccdc157	Lage3
Ccdc167	Lamp5
Ccdc17	Lamtor5
Ccdc174	Laptm4b
Ccdc175	Lasp1
Ccdc181	Lbh
Ccdc183	Ldha
Ccdc188	Leprot
Ccdc24	Leprotl1
Ccdc27	Letmd1
Ccdc30	Lin52
Ccdc34	Lingo3
Ccdc38	Lman2
Ccdc39	Lman2l
Ccdc40	Lmtk2
Ccdc66	Lpcat4
Ccdc73	Lratd1
Ccdc74a	Lrfn1
Ccdc78	Lrfn3
Ccdc7b	Lrrc28
Ccdc8	Lrrc8a
Ccdc85b	Lsm12
Ccdc90b	Ly6e
Ccl1	Mafg
Ccl17	Map2k4
Ccn6	Map6d1
Ccna2	Mapk11
Ccnc	Mapk14
Ccne2	Mapk3
Ccnf	Mapk8ip1
Ccnh	Mapk8ip2
Ccpg1	Mas1
Ccr10	Mast3
Ccr5	Mau2
Ccr9	Mb21d2
Cd160	Mcrip1
Cd163	Meak7
Cd180	Med14
Cd200r3	Med21
Cd209g	Mfn2
Cd226	Mfsd11
Cd247	Mfsd5
Cd27	Midn
Cd28	Mief1
Cd300lg	Mief2
Cd46	Mien1
Cd52	Mif
Cd72	Mipep
Cd80	Mlst8
Cd93	Mlxip
Cdan1	Mnt
Cdc25c	Morn4
Cdc37l1	Mpdu1
Cdc42bpg	Mpi
Cdc73	Mpp2
Cdca8	Mpped1
Cdh17	Mpzl1
Cdhr2	Mrpl37
Cdip1	Mrpl4
Cdiptos	Mrps18b
Cdk10	Msmo1
Cdk11b	Mtch1
Cdk4	Mtfr1l
Cdk6	Mtmr12
Cdkn3	Mtmr3
Ceacam16	Mtmr4
Ceacam2	Mul1
Cebpd	Myadm
Cebpg	N4bp1
Cebpz	Naa40
Cebpzos	Nat8l
Celf4	Nbdy
Cenpe	Ncdn
Cenpj	Ncs1
Cenpk	Ndc1
Cenpn	Ndrg4
Cenpo	Ndst1
Cenpp	Ndufc2
Cenpq	Necab3
Cenps	Necap1
Cenpu	Nelfb
Cep131	Nell2
Cep250	Neurl1a
Cep290	Noc4l
Cep57	Nol4l
Cep72	Nol6
Cep95	Nop10
Cerkl	Nova2
Cers2	Npas2
Cers3	Npas4
Cfap100	Nploc4
Cfap157	Nptx2
Cfap36	Nptxr
Cfap410	Nr4a1
Cfap43	Nr4a3
Cfap57	Nrep
Cfap73	Nt5dc3
Cfap77	Nudcd3
Cfb	Nudt11
Cfdp1	Nudt3
Cfi	Nup210
Cgas	Nup214
Cgref1	Nutf2
Ch25h	Oat
Chadl	Oaz2
Chaf1a	Ogdh
Chdh	Oprd1
Chga	Oprl1
Chgb	Orai3
Chil6	Orc5
Chmp2a	Oxa1l
Chmp4c	Pak6
Chpf2	Pcdhgc5
Chrac1	Pcid2
Chrna1	Pcnx3
Chrna2	Pde4a
Chrna3	Pdxp
Chrnb1	Per1
Chrnb2	Per2
Chst4	Pex19
Chtf18	Pex26
Ciao1	Pex5
Ciao3	Pfkfb3
Cideb	Pfn1
Ciita	Pgam1
Cir1	Pgs1
Ciz1	Phf5a
Clcn1	Phlpp1
Clcn2	Phyhip
Cldn22	Pianp
Cldn7	Pigq
Clec9a	Pigs
Clhc1	Pigu
Clic3	Pim3
Clnk	Pip4k2c
Clock	Pip4p2
Clpp	Pla2g15
Cmah	Plbd2
Cmc1	Plcxd2
Cmtm7	Plekhb2
Cmtr1	Plekhm3
Cnmd	Plppr2
Cnn1	Pmvk
Cnnm2	Pnkd
Cnot3	Pnoc
Cnp	Pnpo
Cnr2	Poc1a
Cntd1	Poldip3
Cntln	Polr2g
Cntrl	Porcn
Coa6	Pou3f1
Cog1	Pou6f1
Cog5	Ppp1ca
Coil	Ppp2r1a
Col13a1	Praf2
Col18a1	Prkcg
Col20a1	Prkra
Col4a3	Prrc1
Col4a4	Prrt1
Col4a6	Psap
Col9a3	Psmb2
Colec10	Psmb3
Colgalt1	Psmb4
Commd1	Psmb7
Commd5	Psmd8
Comtd1	Psme3
Copg2	Ptbp1
Coq4	Ptpa
Coq8a	Ptpn23
Corin	Ptpn3
Cox15	Pygo2
Cox20	Qdpr
Cox5b	Qsox1
Cp	R3hdm4
Cpa2	Rab11fip4
Cpb2	Rab1b
Cped1	Rab36
Cpsf4l	Rab3d
Cr2	Rab40c
Cracr2b	Rab5b
Crbn	Rab5if
Creb3	Rabac1
Creb3l4	Rabggta
Crebl2	Rae1
Crip3	Ralgapa2
Crispld1	Rasl10b
Crtac1	Rbpj
Crybg1	Rcc2
Crybg3	Retreg2
Csad	Rgs11
Csf1r	Rhob
Cspp1	Rnd2
Cstf3	Rnf114
Ctbs	Rnf144a
Ctf2	Rnf145
Ctnna1	Rnf181
Ctr9	Rnf185
Ctsw	Rnf38
Ctu2	Rnf4
Ctxn2	Rnf44
Cubn	Rnf5
Cuedc2	Rps29
Cuta	Rrn3
Cwc22	Rsl24d1
Cwc27	Rtl6
Cwf19l2	Rtl8b
Cxcl16	Rubcn
Cxcl3	Samd1
Cxcl5	Samd10
Cxcr5	Samd4b
Cyb561a3	Saraf
Cyb5d1	Sbf1
Cyb5r3	Scamp3
Cybc1	Scamp5
Cycs	Scd2
Cyfip1	Scfd2
Cyp19a1	Scn4b
Cyp2b19	Sdhc
Cyp2c23	Sdhd
Cyp2t4	Sec23b
Cyp4f18	Sec61a1
D630039A03Rik	Sema4a
Daam2	Sema4f
Daglb	Serinc3
Dalrd3	Serinc5
Dand5	Sesn2
Dao	Sez6
Dapp1	Sez6l2
Dbil5	Sfxn3
Dbndd1	Sgk1
Dbp	Sgpl1
Dcaf1	Sgsm1
Dcaf8	Shc2
Dcdc2b	Shisa4
Dclre1c	Shisa5
Dcst1	Shisa7
Ddb2	Shld1
Ddi1	Siah2
Ddit3	Sidt1
Ddrgk1	Sidt2
Ddx10	Slc11a2
Ddx19a	Slc15a4
Ddx42	Slc16a1
Dedd	Slc16a2
Defb36	Slc17a7
Degs2	Slc18b1
Dek	Slc1a4
Dennd2d	Slc22a17
Dennd4c	Slc23a2
Denr	Slc25a14
Dgat1	Slc25a17
Dgkq	Slc25a22
Dhfr	Slc25a3
Dhps	Slc25a33
Diablo	Slc25a37
Dimt1	Slc25a39
Dipk1a	Slc25a42
Diras1	Slc27a4
Dis3l	Slc2a3
Dkkl1	Slc30a3
Dlec1	Slc35a2
Dll1	Slc35a4
Dlx1	Slc35b2
Dlx4	Slc35b4
Dmac2l	Slc35e1
Dmgdh	Slc35f5
Dnaaf1	Slc36a1
Dnaaf2	Slc37a4
Dnah1	Slc38a7
Dnah10	Slc39a14
Dnah11	Slc41a1
Dnah14	Slc44a2
Dnah17	Slc45a1
Dnah3	Slc6a1
Dnah7c	Slc6a11
Dnaja1	Slc6a17
Dnajc1	Slc6a8
Dnajc14	Slc7a3
Dnajc17	Slc7a4
Dnajc19	Slc7a5
Dnajc2	Slc7a6
Dnajc8	Slc7a8
Dnajc9	Slc9a1
Dnali1	Slc9a8
Dnase1	Smim7
Dnase2a	Smpd1
Dnd1	Smurf1
Dnlz	Snu13
Doc2a	Snx11
Dok4	Snx12
Donson	Spata2
Dop1a	Spns1
Dpep2	Spns2
Dpp4	Spry2
Dpt	Spry4
Dram1	Srd5a3
Dtx1	Srm
Duox1	St6galnac4
Duoxa1	St6galnac6
Dusp2	St7
Dusp28	Stard3
Dvl2	Stard3nl
Dxo	Stat3
Dynlt1a	Stk35
Dynlt1b	Stk40
E130116L18Rik	Stmn3
E2f5	Stt3a
Ebf1	Sumo3
Echdc1	Sun1
Ecrg4	Susd6
Ect2l	Sv2c
Edc3	Svop
Edf1	Swsap1
Eef1akmt3	Syn1
Eef1akmt4	Syngr3
Eef2kmt	Synpr
Eftud2	Szt2
Egf	Tagln2
Egfl8	Tbc1d13
Eif2ak1	Tbc1d22a
Eif2ak2	Tbc1d25
Eif2d	Tbl2
Eif2s2	Tcp11l2
Eif3a	Tcta
Eif3j1	Tecr
Eif5b	Tef
Elk3	Tex261
Elk4	Tm2d2
Ell3	Tm9sf4
Elmo3	Tmbim4
Emc8	Tmc7
Emc9	Tmem109
Eme1	Tmem121b
Eme2	Tmem135
Emg1	Tmem147
Eml3	Tmem14c
Eml5	Tmem164
Emx1	Tmem176b
Endog	Tmem179
Engase	Tmem184b
Enpp6	Tmem201
Epb41	Tmem218
Epha1	Tmem222
Epor	Tmem223
Eps8l1	Tmem229b
Eps8l3	Tmem25
Epyc	Tmem256
Erap1	Tmem258
Eras	Tmem259
Erbb2	Tmem268
Ercc1	Tmem41a
Erfe	Tmem59l
Erh	Tmem63c
Erich1	Tmem64
Erp29	Tmem8b
Esam	Tmem9
Esm1	Tmem9b
Espn	Tnfaip8l3
Esrp2	Tob1
Esyt1	Tollip
Esyt3	Tomm20
Etfbkmt	Top3b
Etfrf1	Tpcn1
Evc	Tpp1
Exd1	Tpra1
Exoc3l	Trappc3
Exosc3	Trib1
Exosc5	Trim32
Exosc9	Trim66
Ezh1	Trp53inp2
Fahd1	Trpc4ap
Fam118b	Tspan3
Fam133b	Tspan5
Fam13c	Tspan7
Fam151a	Tspyl3
Fam169a	Ttll12
Fam178b	Ttyh3
Fam184b	Tuba1a
Fam187a	Tubb4a
Fam210a	Tusc3
Fam216a	Txndc5
Fam219b	Tyro3
Fam221b	Ubac2
Fam227b	Ubald1
Fam228a	Ube2g2
Fam24a	Ube2ql1
Fam81b	Ube2z
Fam83c	Ube3b
Fam89a	Ubfd1
Fanca	Ubl4a
Fancc	Ubl7
Fanci	Ulk1
Fancl	Unc119
Far2	Unc119b
Farp2	Unc50
Fars2	Usp2
Fau	Vac14
Fbxl12	Vamp1
Fbxl2	Vamp2
Fbxl22	Vat1
Fbxo24	Vhl
Fbxo46	Vmp1
Fbxo7	Vps11
Fcer2a	Vps52
Fcf1	Wbp2
Fchsd1	Wdtc1
Fdft1	Wfs1
Fdxacb1	Xpo6
Fer1l5	Yipf1
Fermt1	Ywhaz
Fermt3	Zbed3
Fgd1	Zbtb34
Fgf10	Zdhhc18
Fgf18	Zdhhc23
Fgf2	Zdhhc8
Fgf22	Zdhhc9
Fhod1	Zfp592
Filip1	Zfp598
Fip1l1	Zfp746
Fkbp11	Zfp871
Fkbp3	Zfyve27
Fkbpl	Zmym3
Flacc1	Zwint
Fndc8	Zxdb
Fndc9	Zyx
Folr2
Fosl1
Foxp3
Foxq1
Fpr1
Frg1
Fscn2
Fsip2
Fstl3
Ftsj3
Fut2
Fuz
Fxyd1
Fxyd3
Fxyd4
Fyb2
Gadd45gip1
Gadl1
Galr2
Ganc
Gapdhs
Gas2
Gas2l2
Gata3
Gatc
Gbp5
Gca
Gcfc2
Gcnt2
Gcnt7
Gcsam
Gdf11
Gdpd3
Gemin4
Gfm2
Gfy
Ggnbp1
Ghrl
Gimap1
Gimap5
Gins2
Gipc2
Gja5
Gja8
Gkap1
Glb1l
Glb1l3
Glipr1
Glmn
Glp2r
Gls2
Glt8d2
Gltpd2
Glyatl3
Gm10135
Gm10277
Gm10337
Gm11100
Gm11837
Gm13199
Gm14137
Gm14412
Gm1553
Gm15557
Gm16253
Gm17655
Gm17949
Gm20379
Gm20449
Gm20878
Gm21992
Gm26897
Gm28043
Gm28551
Gm29106
Gm35549
Gm3604
Gm36210
Gm36864
Gm3696
Gm4131
Gm42669
Gm4787
Gm4922
Gm49383
Gm50092
Gm5148
Gm5617
Gm5901
Gm6525
Gm867
Gmppb
Gmpr
Gmpr2
Gnat2
Gnb4
Gng13
Gng5
Gnpda2
Gnpnat1
Golm1
Gorasp1
Gorasp2
Gp1ba
Gpank1
Gpat2
Gpatch1
Gpatch4
Gpha2
Gpld1
Gpn3
Gpr137c
Gpr15
Gpr150
Gpr160
Gpr17
Gpr182
Gpr39
Gpr55
Gpr62
Gpsm2
Grb7
Greb1
Grhl2
Grid2ip
Grin2d
Grin3a
Grin3b
Grk4
Grpel1
Grtp1
Gsdme
Gsg1
Gss
Gstcd
Gstp2
Gtf2f1
Gtf3a
Gtpbp6
Gtpbp8
Gtsf2
Guf1
Gusb
H2-M10.2
H2-M2
H2-T22
H2-T24
H60b
Haao
Hacd4
Hao2
Hars2
Has1
Has3
Haspin
Haus1
Haus6
Hbp1
Hddc2
Hddc3
Hdgfl3
Heatr1
Heatr4
Heatr9
Herc6
Hexb
Hexim1
Hip1r
Hipk4
Hirip3
Hmbs
Hmga1
Hmga2
Hmgb2
Hmgn5
Hmox2
Hnf1a
Hnrnph3
Hnrnpu
Hoga1
Homer3
Hoxb1
Hoxc8
Hpgds
Hrc
Hsd3b2
Hsd3b3
Hsd3b7
Hsf4
Hsp90ab1
Hspa12b
Hspa1l
Hspb8
Hspb9
Htatsf1
Htr2b
Htra2
Hvcn1
Hyi
Hyls1
Hypk
Iars2
Ica1l
Icam4
Idua
Ifitm7
Ift74
Igf2bp1
Igf2bp3
Igfbp7
Igsf10
Igsf6
Igsf8
Iigp1
Ikbke
Ikbkg
Ikzf5
Il12rb2
Il15ra
Il16
Il17rb
Il17rc
Il17rd
Il17re
Il18bp
Il1a
Il1r2
Il31ra
Il4
Il4i1
Il7r
Ildr1
Ilk
Immp1l
Inca1
Ing2
Inhbc
Ino80e
Inpp5e
Ins1
Ints11
Invs
Ipcef1
Iqcd
Iqcg
Iqch
Iqck
Irak4
Irf1
Irf4
Irf5
Irf7
Isg20
Isoc2b
Itga2
Itga2b
Itga4
Itgad
Itgb1bp1
Itgb3bp
Itgb4
Itgbl1
Itpkc
Jade1
Jam3
Jdp2
Jmjd8
Junb
Kansl1l
Katnb1
Kbtbd4
Kcna7
Kcne2
Kcnh6
Kcnj13
Kcnj3
Kcnk7
Kcnmb3
Kcnq1
Kcnrg
Kcnv2
Kctd1
Kctd18
Kdelr3
Kdm1b
Kdm2b
Khdc1b
Khdc1c
Khk
Khnyn
Kif15
Kif20a
Kif22
Kif24
Kif27
Kif3c
Kif4
Kif7
Kit
Klb
Klc3
Klhdc9
Klhl34
Klhl4
Klk13
Klk14
Klk8
Klrg2
Kmo
Kmt2e
Knop1
Kpna7
Kras
Krcc1
Kremen2
Kri1
Krt10
Krt12
Krt20
Krt23
Krt28
Krt9
Krtcap2
Krtcap3
L3hypdh
Lactb
Lamb1
Large2
Larp1b
Larp7
Las1l
Lat2
Lca5l
Lctl
Ldhd
Ldlrad4
Lefty2
Leng1
Leng9
Lep
Lhb
Lhfpl5
Lhx1
Lig1
Lilra6
Lima1
Lin7a
Lin7b
Lipe
Lipt1
Lman1l
Lmntd2
Lmod1
Lnx1
Loxl3
Lpcat3
Lrch3
Lrig3
Lrp2bp
Lrrc14
Lrrc14b
Lrrc19
Lrrc23
Lrrc26
Lrrc34
Lrrc39
Lrrc40
Lrrc51
Lrrc71
Lrrd1
Lrtm1
Lrwd1
Lsm5
Lsmem2
Lsr
Ltbp3
Ltc4s
Ltk
LTO1
Luc7l3
Lurap1
Lxn
Lyar
Lyl1
Lysmd4
Lzts2
Macrod1
Madcam1
Maff
Maip1
Mak
Mak16
Mamdc4
Manf
Mansc4
Map3k12
Map3k13
Map3k14
Map3k15
Map3k6
Map7
Map7d1
Map7d2
Mapk8ip3
Masp2
Mastl
Mb
Mcemp1
Mcm7
Mcm9
Mcmdc2
Mea1
Med1
Med19
Med26
Megf11
Meioc
Mest
Metap1d
Mettl21c
Mettl21e
Mettl23
Mettl3
Mettl5
Mfap2
Mfap4
Mfsd2b
Mfsd4a
Mfsd4b5
Micall1
Milr1
Mindy1
Mip
Mis18bp1
Mitd1
Mki67
Mkrn2
Mkrn2os
Mllt10
Mmel1
Mmp11
Mmp19
Mmp24
Mmp8
Mmrn2
Mms19
Mns1
Mog
Morc2b
Morn3
Mpeg1
Mpg
Mphosph10
Mphosph8
Mpp4
Mppe1
Mpv17l2
Mroh2a
Mroh3
Mroh8
Mrpl19
Mrpl24
Mrpl46
Mrpl47
Mrpl48
Mrpl52
Mrpl54
Mrpl55
Mrps21
Mrps25
Mrrf
Ms4a7
Msh6
Msmp
Mst1
Msto1
mt-Nd6
Mterf2
Mterf3
Mterf4
Mtf1
Mtfr1
Mtg1
Mtif3
Mtmr10
Mtmr11
Mtrex
Mtss1
Mtx1
Muc15
Muc19
Muc5b
Muc6
Mus81
Mxd3
Myb
Mybbp1a
Mybpc2
Mybph
Mybphl
Mycbp
Myh1
Myh6
Myh7b
Myl2
Myl6b
Myo19
Myo1h
Myo5c
Myoz1
Naa35
Naalad2
Naaladl1
Napsa
Nat8f3
Naxd
Ncapg
Ncaph2
Ncf2
Ncl
Ncor1
Ndor1
Ndufa6
Ndufaf2
Ndufb2
Ndufv3
Neb
Nefh
Nefl
Nefm
Nek6
Nemf
Nemp1
Nemp2
Nepro
Neurl2
Neurod2
Nexn
Nfe2l3
Nfkb2
Nfkbib
Nfkbil1
Nhp2
Nhsl1
Nid2
Nif3l1
Nipal1
Nit1
Nkap
Nkapd1
Nkiras1
Nkiras2
Nkx6-2
Nlrc3
Nlrc4
Nlrp4b
Nlrp4c
Nme3
Nme7
Nmral1
Nmu
Nol3
Nol7
Nop14
Nos3
Notch1
Notch3
Nox1
Noxo1
Npas1
Npat
Npc1
Npm1
Nppa
Nprl3
Nqo2
Nr1d1
Nr1i3
Nr2c2
Nr2c2ap
Nr2f6
Nr5a2
Nrg4
Nrip2
Nsa2
Nsrp1
Nsun5
Nsun7
Nt5c1b
Nt5dc1
Nt5m
Ntan1
Nthl1
Nubp1
Nucb2
Nudcd1
Nudt1
Nudt5
Nudt6
Nufip1
Numa1
Nup43
Nusap1
Nutm1
Oaz3
Ocel1
Ogg1
Onecut2
Oprk1
Oprm1
Orc1
Orc2
Orc3
Orc4
Ormdl2
Osbpl10
Osbpl9
Ost4
Otof
Otos
Ovca2
Ovol1
Oxnad1
P2rx6
P2ry6
Padi4
Paf1
Palm3
Pam16
Pank2
Pappa
Papss2
Parp10
Pate1
Pate4
Pax6
Pcbp2
Pcca
Pcdha11
Pcdha4
Pcdha8
Pcdhga12
Pcdhgb7
Pcdhgb8
Pced1a
Pcf11
Pcif1
Pclaf
Pcnp
Pcp2
Pcsk9
Pdap1
Pdcd11
Pdcd2
Pdcd4
Pdcd5
Pde3b
Pde4c
Pde6a
Pde6h
Pde8a
Pde8b
Pdf
Pdgfa
Pdss1
Pdxdc1
Pdzd7
Pdzd9
Pdzk1
Pecr
Perm1
Pex1
Pex10
Pex11g
Pex12
Pfdn1
Pfkfb2
Pgam2
Pglyrp1
Pgm3
Pgr
Phax
Pheta2
Phf10
Phf3
Phkg1
Phospho1
Phyhipl
Phykpl
Pi15
Pias3
Piezo1
Pigb
Pigf
Pigp
Pik3ip1
Pilra
Pim1
Pinx1
Pip4p1
Pirb
Pitrm1
Pkd1l3
Pkd2l2
Pkhd1
Pkhd1l1
Pklr
Pkmyt1
Pkn3
Pla2g10
Pla2g3
Plac8
Plcd4
Plcxd1
Plek
Plekha4
Plekhf1
Plekhg3
Plekhg6
Plekhh1
Plekhs1
Plin3
Plin4
Plin5
Plk1
Plk4
Pllp
Plpp1
Plppr3
Pltp
Plvap
Pmch
Pmel
Pnisr
Pnma1
Pnn
Pof1b
Pogk
Pole3
Polq
Polr2c
Polr2i
Polr2k
Polr3gl
Polr3h
Pomgnt1
Pop5
Pou2f2
Pou6f2
Pp2d1
Ppara
Ppfibp2
Ppig
Ppil4
Ppip5k1
Ppl
Ppox
Ppp1r13l
Ppp1r1a
Ppp2r1b
Ppp2r3c
Ppp2r5d
Ppp4r3b
Ppt1
Ppt2
Pqbp1
Pradc1
Pram1
Prap1
Prc1
Prcd
Preb
Prelid1
Prg4
Prickle3
Prickle4
Primpol
Prm1
Prmt7
Proca1
Prodh
Prorp
Prorsd1
Prox2
Proz
Prpf38a
Prpf38b
Prpf39
Prpf4b
Prr15l
Prr36
Prrg2
Prss50
Prss52
Prss53
Prss54
Prss57
Prss8
Prx
Psenen
Psip1
Psma4
Psmc3ip
Psmd7
Psme1
Pstk
Pstpip2
Ptcd1
Ptcra
Pter
Ptgdr2
Ptger1
Ptger4
Ptges3l
Ptgis
Ptma
Ptms
Ptpmt1
Ptpn18
Ptpn21
Ptprcap
Ptrh2
Pus3
Pusl1
Pycard
Pycr1
Pyroxd1
Pzp
Qrfp
R3hcc1
Rab24
Rabepk
Rabl6
Racgap1
Rad23a
Rad50
Rad51
Rad54l
Rad9a
Rad9b
Raf1
Ralyl
Ranbp3l
Ranbp9
Rangrf
Rarres2
Rasgrp4
Rasip1
Rasl2-9
Rb1
Rbbp6
Rbfox3
Rbks
Rbl2
Rbm10
Rbm20
Rbm25
Rbm39
Rbm41
Rbm44
Rbm47
Rbm48
Rbm4b
Rbpms
Rcbtb2
Rccd1
Rce1
Rd3
Rdh5
Rdx
Rec114
Recql
Retsat
Rev1
Rexo5
Rfc4
Rfc5
Rffl
Rflna
Rfpl4
Rfxank
Rhbdd3
Rhof
Rhoq
Rhpn2
Ric8a
Riiad1
Rilpl1
Rmc1
Rmdn1
Rmi1
Rnaseh2a
Rnaseh2c
Rnf113a1
Rnf139
Rnf146
Rnf20
Rnf212b
Rnf213
Rnf214
Rnf24
Rnf32
Rnf34
Rnf39
Rnls
Robo4
Rp9
Rpap2
Rpe
Rpgrip1
Rpl12
Rpl14
Rpl17
Rpl23a
Rpl26
Rpl29
Rpl32
Rpl35
Rpl39
Rpl5
Rplp2
Rps16
Rps18
Rps24
Rps25
Rps6kb2
Rrbp1
Rs1
Rsbn1
Rsbn1l
Rslcan18
Rsph1
Rsrc1
Rsrc2
Rtbdn
Rtl1
Rufy2
Runx1
Rwdd1
Ryr3
Safb
Safb2
Samd11
Samd13
Sapcd1
Sass6
Satl1
Sav1
Sbspon
Scaf4
Scand1
Scarf1
Scg2
Scg3
Scgb1b30
Scgb1c1
Sclt1
Scn7a
Scn9a
Sco2
Scrn1
Scrt1
Scube3
Scx
Sdcbp2
Sdccag8
Sdhaf1
Sds
Sec1
Sec14l4
Secisbp2
Selenoo
Sem1
Serac1
Serf1
Serhl
Serinc4
Serpina10
Serpina12
Serpinb6a
Serpinc1
Serpine3
Serpinf1
Sf3a2
Sfi1
Sfrp2
Sfrp5
Sft2d3
Sgms2
Sh2d1a
Sh2d3c
Sh2d7
Sh3bgr
Sh3pxd2a
Sh3rf2
Sh3rf3
Shc4
Shcbp1l
Shisa3
Shmt1
Shoc1
Shroom1
Siae
Siglech
Sigmar1
Simc1
Ska3
Sla2
Slamf8
Slc10a1
Slc10a5
Slc10a7
Slc12a6
Slc13a4
Slc15a3
Slc16a11
Slc16a4
Slc16a5
Slc16a6
Slc16a8
Slc18a2
Slc22a12
Slc22a4
Slc23a1
Slc24a5
Slc25a21
Slc25a26
Slc25a35
Slc26a1
Slc26a10
Slc26a3
Slc2a12
Slc30a2
Slc30a7
Slc31a2
Slc35d3
Slc35g3
Slc39a5
Slc3a1
Slc46a1
Slc46a2
Slc46a3
Slc4a2
Slc51a
Slc5a12
Slc5a2
Slc6a20b
Slc6a21
Slc6a9
Slc7a10
Slc7a11
Slc7a6os
Slc7a7
Slc9a3
Slc9b1
Slc9b2
Slirp
Sltm
Slurp1
Smap1
Smarca2
Smarcc2
Smarcd3
Smc1a
Smc1b
Smc4
Smim1
Smim27
Smim5
Smim6
Smpd2
Smpd4
Snapc3
Snapin
Sncaip
Sned1
Snrnp27
Snw1
Snx21
Snx22
Snx32
Sowaha
Sox15
Sox4
Sp140
Sp9
Spa17
Spaca3
Spaca5
Spag17
Spag8
Sparcl1
Spata1
Spata25
Spata33
Spata4
Spata45
Spata46
Spata9
Spats1
Spc25
Spdef
Spdya
Speer4b
Spg11
Sphk1
Sphk2
Spink4
Spocd1
Spout1
Spsb2
Spsb3
Sptbn5
Srek1
Srek1ip1
Srp19
Srpk2
Srpk3
Srr
Srrd
Srsf11
Srsf9
Ssb
Ssmem1
St3gal6
St6galnac2
St7l
Stab2
Stap1
Star
Stard9
Stat6
Steap1
Stk11
Stk16
Stk26
Stk32a
Stmn1
Strbp
Strc
Stub1
Stx18
Stx19
Stx3
Stx4a
Styx
Sugct
Sult1a1
Sult2b1
Sult6b1
Supt7l
Surf2
Surf4
Suv39h2
Svopl
Syce2
Sycp2
Sycp3
Syf2
Syn3
Syna
Sync
Syngr4
Syt15
Tac2
Tada1
Tada2b
Taf10
Taf15
Taf1d
Taf3
Taf5
Taf6
Taf7
Taf7l
Tagln
Tapbp
Tarbp1
Tas1r1
Tas1r3
Tasor
Tasor2
Tatdn1
Tbc1d10b
Tbc1d8
Tbca
Tbp
Tbrg1
Tceal3
Tceal5
Tceal6
Tceal7
Tceal9
Tceanc2
Tcf24
Tcfl5
Tcte1
Tectb
Tedc2
Teddm1a
Teddm2
Tek
Tekt2
Tent5b
Tep1
Tesk2
Tespa1
Tex10
Tex12
Tex50
Tex9
Tfb1m
Tfip11
Tgif2
Tgm4
Thbd
Thoc1
Thoc2
Thyn1
Ticrr
Tigd4
Timp4
Tinf2
Tk1
Tkfc
Tktl1
Tlcd1
Tlk2
Tln1
Tlr9
Tm6sf1
Tm7sf3
Tma7
Tmc3
Tmco1
Tmco5b
Tmco6
Tmed1
Tmed5
Tmem102
Tmem116
Tmem126a
Tmem140
Tmem150a
Tmem150b
Tmem163
Tmem165
Tmem175
Tmem176a
Tmem179b
Tmem184a
Tmem190
Tmem198b
Tmem204
Tmem210
Tmem216
Tmem217
Tmem220
Tmem234
Tmem243
Tmem249
Tmem252
Tmem253
Tmem255a
Tmem255b
Tmem262
Tmem263
Tmem45b
Tmem54
Tmem61
Tmem79
Tmem82
Tmem88
Tmem91
Tmod1
Tmprss6
Tmprss9
Tmsb10
Tmtc4
Tnfaip2
Tnfaip8
Tnfaip8l2
Tnfrsf10b
Tnfrsf18
Tnk1
Tnp2
Tns2
Tom1l1
[truncated: 235 more rows]
