# Supplementary material for: Single-cell and isoform-specific translational profiling of the mouse brain
Source: Nature. 2026 Feb 18;652(8111):965–77. doi: 10.1038/s41586-026-10118-1 (PMC13102718; doi:10.1038/s41586-026-10118-1)
Supplement: Supplementary file 4 — Dataset from Fig. 2c and Extended Data Fig. 2a,b. EPR and RNA differential expression analyses comparing BDNF versus no-treatment neurons and raw data from select genes. [file 41586_2026_10118_MOESM4_ESM.xlsx]

## Sheet: Info
Supplementary Table 2. Dataset used in Fig. 2c and Extended Data Fig. 2a, b
Sheet 1	Info
Sheet 2	EPR and RNA differential expression analyses comparing BDNF vs NT neurons
Sheet 3	Raw data from select genes

## Sheet: EPR_RNA_DEA_BDNF_vs_NT
Gene	EPR_B15_vs_NT_pvalue	EPR_B15_vs_NT_l2fc	EPR_B60_vs_NT_pvalue	EPR_B60_vs_NT_l2fc	RPKM_B15_vs_NT_pvalue	RPKM_B15_vs_NT_l2fc	RPKM_B60_vs_NT_pvalue	RPKM_B60_vs_NT_l2fc
0610009B22Rik	0.255431	0.497909	0.0987222	0.818535	0.5579	0.102255	0.148585	0.254738
0610010F05Rik	0.149737	-0.196322	0.146704	0.119169	0.263106	0.288499	0.00010917	0.997388
0610012G03Rik	0.948181	0.0177452	0.264031	0.993004	0.873121	-0.0520096	0.000223593	-1.21981
1110002L01Rik	0.926166	0.0302395	0.206509	0.428605	0.312315	-0.129187	0.784561	0.0353674
1110004F10Rik	0.288469	0.169371	0.0263945	0.569121	0.0770291	0.267546	0.000364419	0.539955
1110008P14Rik	0.958104	0.0153583	0.252546	0.631138	0.657934	-0.158141	4.79e-05	-1.46306
1110012L19Rik	0.751931	0.242647	0.736392	0.404456	0.550841	-0.157396	0.00218191	-0.827751
1110032A03Rik	0.936334	-0.0214519	0.638692	0.107074	0.450858	0.100857	0.167747	0.185533
1110032F04Rik	0.257083	1.02541	0.615259	0.280987	0.0635327	0.493299	0.00036888	0.948478
1110051M20Rik	0.95129	-0.0116313	0.562483	-0.22278	0.78066	-0.0500037	0.00135481	-0.579835
1110059E24Rik	0.974119	0.0171723	0.892263	-0.0615761	0.0155953	0.432558	0.00138704	0.574561
1110059G10Rik	0.948471	-0.0347043	0.597261	0.212233	0.0293457	0.535675	0.000215996	0.910656
1500009C09Rik	0.682311	-0.0445901	0.0465772	-0.6272	0.74389	-0.105523	0.000696337	-1.10115
1500009L16Rik	0.11074	0.317133	0.0127766	0.956487	0.0416135	0.295489	0.0110348	0.372756
1500011B03Rik	0.191627	0.435145	0.032967	0.815968	0.971863	0.00708977	0.00587363	-0.556082
1500035N22Rik	0.369529	-0.384673	0.0917461	0.504935	0.887684	-0.0326501	0.485566	0.164202
1600014C10Rik	0.0909354	-0.507146	0.110729	0.516449	0.936378	0.0167367	0.612356	-0.107071
1600020E01Rik	0.169113	0.597452	0.337547	0.609397	0.205632	0.200337	0.00408795	0.459791
1700001L05Rik	0.534009	0.496153	0.448763	0.427654	0.539064	0.14135	0.1865	0.306157
1700001L19Rik	0.394398	0.718244	0.863055	-0.160206	0.568271	0.103657	0.952782	0.0111394
1700025G04Rik	0.982008	0.00819199	0.846006	-0.0780796	0.406787	0.0961957	0.0557298	0.222287
1700037H04Rik	0.0788648	0.569194	0.0844092	0.879491	0.486272	-0.28629	3.8e-05	-1.73548
1700052K11Rik	0.114977	1.31252	0.596598	0.454594	0.357274	0.189225	0.017283	0.492836
1700066M21Rik	0.75248	-0.1244	0.958608	0.0155847	0.0510076	0.572414	8.33e-05	1.15407
1700123O20Rik	0.830691	-0.0687953	0.794914	-0.0855488	0.844811	-0.0341891	0.0754006	-0.317736
1810013L24Rik	0.855399	0.0358832	0.157227	0.229041	0.111081	0.361718	7.72e-07	1.12163
1810030O07Rik	0.161321	0.615876	0.396875	0.624593	0.311023	0.165573	0.000311459	0.590764
1810055G02Rik	0.220044	1.30515	0.078155	1.26193	0.27225	-0.290339	0.0020927	-0.823487
1810058I24Rik	0.800546	0.0749401	0.968182	0.0222133	0.374611	0.173418	0.153151	0.280701
2010300C02Rik	0.711251	0.0675328	0.710351	-0.237166	0.242133	-0.431333	0.00300296	-1.09665
2010315B03Rik	0.0943926	-0.617621	0.00845084	-1.14851	0.283831	0.322237	0.000184463	1.12285
2210016L21Rik	0.183819	0.526403	0.23549	0.901709	0.541457	-0.205624	2.08e-05	-1.44224
2210408I21Rik	0.723062	-0.183056	0.502859	0.441034	0.108374	0.353704	0.000225099	0.81327
2300009A05Rik	0.398507	-0.640924	0.768175	-0.231295	0.220851	0.351588	0.0284483	0.632011
2310022B05Rik	0.025247	-1.40214	0.74875	0.12884	0.465632	0.100472	0.0656004	-0.26824
2310057M21Rik	0.148724	-1.03589	0.884061	-0.0914968	0.431941	0.095039	0.241571	0.143504
2410002F23Rik	0.12615	0.47588	0.0303684	1.00048	0.975769	0.00490513	0.266601	-0.18047
2410004B18Rik	0.664377	0.192495	0.255708	0.428813	0.00860295	0.417769	0.000244772	0.586359
2410131K14Rik	0.449076	-0.252324	0.16921	-0.217514	0.191694	-0.188934	0.00873425	-0.382388
2510009E07Rik	0.673878	0.066413	0.150626	0.167003	0.165494	0.316736	7.26e-05	0.906131
2610001J05Rik	0.854281	0.0566767	0.0155896	0.787069	0.0404784	0.277396	0.000200985	0.505841
2610002M06Rik	0.290296	0.19191	0.106516	0.279866	0.26099	0.278973	0.000127635	0.950686
2610008E11Rik	0.788193	-0.195882	0.645507	0.307921	0.239729	0.291683	0.000214286	0.918222
2610021A01Rik	0.364248	-0.786396	0.247546	0.748567	0.195681	0.317826	1.63e-05	1.05787
2610044O15Rik8	0.767983	0.186322	0.85221	0.0860462	0.188262	0.334751	4.4e-05	1.03872
2610301B20Rik	0.656742	-0.120674	0.544842	0.263	0.0336373	0.437222	8.11e-05	0.811761
2610507B11Rik	0.586776	-0.0941273	0.33461	-0.162264	0.082337	-0.271227	1.16e-07	-0.82917
2700081O15Rik	0.709918	-0.0976791	0.675046	0.0698911	0.608156	0.0734991	0.253752	0.164662
2810004N23Rik	0.958291	0.0407223	0.688833	0.375949	0.485694	0.0690399	0.481458	0.0716902
2810006K23Rik	0.667436	0.187574	0.661918	0.367154	0.0386304	0.288536	0.0748225	0.253894
2810032G03Rik	0.0188732	1.38457	0.0482442	2.09465	0.0264693	0.293311	0.0044491	0.384858
2810455O05Rik	0.469879	-0.526378	0.895494	0.119354	0.89876	-0.0229331	0.850427	-0.0351478
2900052N01Rik	0.341012	-0.896987	0.909232	0.09768	0.809053	0.219715	0.516681	0.589783
2900097C17Rik	0.378524	0.279432	0.0179072	0.751563	0.914313	0.015516	0.0124118	0.360578
3830406C13Rik	0.205332	0.0803905	0.321728	0.0646321	0.048068	0.465589	0.000160893	0.889262
4632404H12Rik	0.576721	0.367496	0.127425	0.549622	0.706223	0.0904738	0.456335	0.179804
4632415L05Rik	0.63311	-0.11399	0.802682	0.0810565	0.388234	0.191682	0.00537401	0.618885
4732471J01Rik	0.292707	0.676861	0.189073	1.69128	0.297688	-0.238489	0.0563703	-0.448396
4833420G17Rik	0.168192	-1.09193	0.303275	-0.732044	0.91105	0.0145992	0.00192043	0.40688
4833439L19Rik	0.52625	0.183576	0.13734	0.38842	0.849363	-0.019312	0.0441254	-0.206111
4930402H24Rik	0.254524	0.421711	0.251721	0.739306	0.409614	-0.0913272	0.227925	0.134082
4930430F08Rik	0.862722	0.116421	0.303099	0.619773	0.394083	0.208647	0.000366037	0.871993
4930447C04Rik	0.00394372	1.34199	0.0362424	1.98598	0.229492	0.541477	0.000579307	1.5494
4930452B06Rik	0.609026	-0.205966	0.0999376	1.15879	0.218223	0.175269	0.70601	0.0560259
4930453N24Rik	0.884982	0.112083	0.793576	-0.155724	0.100888	0.360025	0.000169501	0.825626
4930570G19Rik	0.173148	-0.533345	0.664415	-0.13146	0.547464	0.173544	0.00164078	0.907372
4931406C07Rik	0.542896	0.444809	0.367875	0.7235	0.741746	0.0741879	0.0437627	0.45452
4931406P16Rik	0.857382	-0.109755	0.408542	-0.611626	0.944455	-0.00976263	0.0367393	0.294399
4931428F04Rik	0.898491	0.0363547	0.352075	0.214851	0.640963	-0.0963103	0.000392194	-0.742577
4932438A13Rik	0.980506	-0.00464917	0.50163	0.0950425	0.917005	0.0243628	0.0162632	0.561797
4933404O12Rik	0.00132623	0.737928	0.318379	0.758948	0.153917	-0.204653	0.00130875	-0.477405
4933431E20Rik	0.532354	0.130823	0.0521645	0.442837	0.88736	-0.0176482	0.372853	0.111235
4933434E20Rik	0.373119	0.136909	0.188611	0.251282	0.528348	0.0634647	0.627126	0.0496269
5031425E22Rik	0.98772	-0.0141291	0.131629	1.27817	0.98426	-0.00335137	0.0847855	0.297155
5031439G07Rik	0.794791	0.0393775	0.134444	0.508191	0.433442	-0.103112	0.288293	-0.140159
5330417C22Rik	0.816113	0.179045	0.797177	-0.126406	0.439002	0.0789612	0.158521	0.146104
5330434G04Rik	0.90278	0.114254	0.258506	0.521486	0.495087	0.200097	0.000511407	1.01796
5430416N02Rik	0.792497	0.257687	0.646094	-0.542518	0.491014	0.155707	0.00697222	0.612475
5730409E04Rik	0.276342	0.336854	0.0220144	0.86717	0.82721	0.0256834	0.202954	-0.150591
5730455P16Rik	0.667137	-0.0849872	0.209283	0.211198	0.327941	0.196355	0.000157428	0.758513
6030458C11Rik	0.750434	0.112094	0.362645	0.266159	0.517543	0.0799813	0.000357653	0.442289
6330403K07Rik	0.269898	0.365587	0.022742	0.623328	0.329813	0.142895	0.69966	0.0567709
6330403L08Rik	0.307884	0.441961	0.012909	1.11821	0.618892	-0.0732813	0.00047082	-0.532694
6430548M08Rik	0.484192	0.251555	0.650985	0.257565	0.267904	-0.32727	5.11e-06	-1.35052
8030462N17Rik	0.831836	0.0944271	0.143616	0.892006	0.505236	0.113704	0.0172709	0.408006
9330102E08Rik	0.234933	-0.532873	0.980727	-0.00787048	0.634523	-0.05773	0.0113861	-0.31437
9330159F19Rik	0.929424	-0.03021	0.324227	0.321352	0.525389	0.148792	0.00140428	0.748235
9330182L06Rik	0.779096	0.0501365	0.121789	0.522075	0.488746	0.141937	0.000672093	0.697227
9530068E07Rik	0.199182	0.380961	0.0576043	0.542979	0.0244164	0.218731	0.0106673	0.249544
9930021J03Rik	0.370113	-0.246609	0.913613	0.0229799	0.576798	0.113293	0.000372979	0.72231
A230057D06Rik	0.240795	-0.797835	0.616163	0.323118	0.768934	0.096869	0.00448556	0.936146
A2ml1	0.25838	0.31561	0.28924	0.240606	0.265964	0.218723	0.257843	0.224993
A330008L17Rik	0.584368	0.304463	0.672775	0.233898	0.122682	0.549062	0.00115941	1.15528
A330102I10Rik	0.301033	0.566124	0.606272	-0.337277	0.934725	-0.0182141	0.779484	0.0638546
A530017D24Rik	0.514339	0.306441	0.757279	0.0682929	0.276998	0.230419	0.000771489	0.713387
A630072M18Rik	0.235967	0.49651	0.0227358	0.7657	0.226173	0.3114	5.24e-05	1.0392
A830018L16Rik	0.547988	0.0692698	0.00623848	0.468136	0.298303	0.270037	0.000376045	0.923198
A830036E02Rik	0.892257	0.0690205	0.529035	0.259145	0.937996	0.0197779	0.205332	0.322194
A830082K12Rik	0.0331251	0.556458	0.134872	0.502588	0.100949	0.404185	5.07e-05	0.9984
A930012L18Rik	0.300335	-1.53485	0.657562	-0.410668	0.0356537	0.536584	0.0257165	0.578489
Aacs	0.702328	-0.169437	0.820439	-0.141591	0.51003	-0.192377	0.0107749	-0.748961
Aagab	0.172401	-0.601644	0.890124	0.0907604	0.973732	-0.00298159	0.00463882	-0.260996
Aak1	0.858791	-0.0224658	0.0455822	0.277833	0.617526	0.0667153	0.0220471	0.305997
Aamp	0.0821734	0.564386	0.0869566	-0.394398	0.238898	-0.501815	1.72e-06	-2.05243
Aars	0.548566	-0.131046	0.694054	0.0741645	0.340069	-0.317365	6.14e-05	-1.33516
Aasdhppt	0.104954	0.529149	0.0398705	0.665388	0.0668087	0.524859	1.27e-06	1.38629
Aatk	0.164537	-0.722975	0.843113	0.100886	0.090765	-0.376501	0.000471682	-0.784816
Abat	0.162127	0.208562	0.0253201	0.660365	0.283456	-0.156728	0.0942467	-0.244763
Abca1	0.345245	0.297564	0.208844	0.608471	0.923346	0.0446864	0.133049	0.69762
Abca5	0.804007	-0.0540768	0.174512	0.4123	0.352815	0.223198	7.87e-06	1.07301
Abca8b	0.903339	-0.115315	0.705639	0.283295	0.569736	0.113067	6.14e-05	0.796538
Abcb10	0.415708	0.385409	0.480087	0.540421	0.856624	-0.0368155	0.669686	-0.0877184
Abcb7	0.389817	0.125729	0.110495	0.221827	0.233711	0.35716	2.55e-05	1.26236
Abcc5	0.267561	-0.421433	0.341993	0.432045	0.650353	-0.0611264	0.60785	0.0693502
Abcd2	0.909876	0.0386303	0.182008	0.344164	0.28561	0.262541	0.0133987	0.608212
Abcd3	0.288871	0.293067	0.0793152	0.475234	0.188181	0.224357	0.000103103	0.662194
Abce1	0.753	0.0777228	0.447041	0.188125	0.175691	0.283931	0.000120857	0.806094
Abcf2	0.851086	-0.0282088	0.234312	0.217776	0.387626	-0.226113	5.33e-05	-1.06408
Abcf3	0.320003	0.208316	0.51259	0.375363	0.446092	-0.226469	2.17e-05	-1.27241
Abcg1	0.3754	0.725681	0.0644963	0.850929	0.218248	-0.136965	0.114529	-0.179387
Abhd10	0.133764	-0.605106	0.674683	-0.113471	0.11264	0.305385	0.000273678	0.701844
Abhd12	0.912981	0.0275126	0.30278	-0.233026	0.324662	0.109061	0.159307	-0.156496
Abhd13	0.642628	0.0950805	0.687919	-0.075445	0.137689	0.35285	0.000584147	0.817508
Abhd14a	0.103649	1.22563	0.221292	0.812094	0.380086	-0.352824	6.17e-05	-1.64777
Abhd17b	0.274581	0.252604	0.911951	0.0267597	0.0632136	0.497186	6.34e-05	1.07049
Abhd17c	0.37346	-0.387574	0.803892	0.0913644	0.168942	0.31263	0.00166151	0.715402
Abhd18	0.406575	0.400912	0.404209	0.40336	0.992373	-0.00164025	0.000646589	0.585449
Abhd3	0.312162	0.362368	0.0152557	0.903164	0.778103	0.0687683	0.0078006	0.649278
Abhd4	0.641738	0.129772	0.402863	0.406829	0.851229	-0.149756	0.0592293	-1.50998
Abhd5	0.425806	-0.229215	0.606754	0.288422	0.230634	0.146556	0.00133428	0.39508
Abhd6	0.305533	0.497917	0.102191	0.342391	0.203723	0.110052	0.196757	-0.114004
Abi1	0.245743	0.336022	0.0277703	0.439201	0.0676476	0.370887	3.19e-05	0.844246
Abi2	0.363026	0.184447	0.0503299	0.33232	0.204968	0.339879	0.000201352	0.996739
Abitram	0.74597	0.166123	0.149539	0.468377	0.663778	0.0682657	0.0282921	0.345082
Abl2	0.664621	0.128681	0.748022	-0.14671	0.539919	-0.0679502	0.532411	-0.0697463
Ablim1	0.849134	-0.0227427	0.376918	0.353463	0.898938	-0.0198135	0.587863	0.0846234
Abr	0.447109	0.237387	0.0532129	0.736017	0.133434	-0.27683	2.98e-06	-0.862951
Abracl	0.823827	0.113576	0.897595	0.0768106	0.15018	0.367065	2.89e-06	1.19208
Abraxas2	0.288434	-0.602097	0.874009	-0.067596	0.113335	0.203399	0.000323844	0.46361
Acaca	0.201458	-0.318056	0.810802	0.0474034	0.178114	-0.251649	0.0032662	-0.551537
Acad11	0.891273	0.0164437	0.902333	0.0528046	0.7255	0.0404438	0.335348	0.112424
Acad8	0.271943	0.416709	0.189842	1.44841	0.891473	0.0147096	0.524639	0.071042
Acad9	0.124509	0.945933	0.0877162	0.791611	0.362959	-0.10872	0.939495	-0.00922093
Acadl	0.726227	0.248415	0.20813	0.760679	0.922036	-0.0453024	0.60536	0.239358
Acadsb	0.0832484	0.375188	0.167369	0.476183	0.190143	0.30843	0.000151508	0.89184
Acap2	0.329505	0.152467	0.400734	0.153927	0.766573	0.0760817	0.00267552	0.769434
Acap3	0.492152	0.281901	0.206404	-0.61307	0.31914	-0.386158	2.04e-05	-1.66153
Acat1	0.124571	0.202091	0.127195	0.282062	0.259101	0.0905825	0.644657	0.0372048
Acbd3	0.128072	0.62064	0.148912	0.758587	0.55859	0.102891	0.00274431	0.527245
Acbd4	0.62057	0.472503	0.276798	1.01004	0.254251	-0.416209	1.66e-05	-1.60473
Acbd5	0.446411	0.0989115	0.0441605	0.368501	0.157391	0.360901	7.49e-06	1.14317
Acbd6	0.221345	0.348163	0.257954	0.419517	0.519052	0.117359	0.0216942	0.418535
Acer3	0.977336	0.0100269	0.991315	-0.00407862	0.176773	0.336597	2.86e-05	1.04219
Ache	0.294372	-0.17003	0.426489	0.118724	0.326703	-0.369516	2.4e-06	-1.78366
Acly	0.0442677	0.20166	0.00364293	0.634771	0.473603	-0.126939	0.662936	-0.0772837
Aco1	0.0213495	0.841899	0.268326	0.377089	0.829468	-0.0202217	0.112383	-0.153369
Aco2	0.0153008	0.153202	0.00225104	0.678027	0.473977	-0.209679	1.85e-05	-1.25528
Acot6	0.300698	-0.474931	0.701186	-0.154996	0.104831	0.326617	0.282262	0.220402
Acot7	0.140741	0.255594	0.155963	0.256533	0.373754	-0.428413	4.78e-06	-2.20988
Acot9	0.486493	0.30261	0.210104	-0.425813	0.15011	0.271257	0.000407273	0.667181
Acox1	0.563845	0.0864685	0.0443027	0.531691	0.569559	-0.0366586	0.238818	0.0765099
Acp1	0.978159	0.0112894	0.376629	0.529814	0.117112	0.273522	0.000126914	0.669523
Acsl1	0.258931	0.480325	0.0161281	1.00538	0.521706	-0.0639072	0.360373	0.0917795
Acsl3	0.178929	0.315042	0.30431	0.14378	0.164164	0.286063	4.31e-06	0.945003
Acsl4	0.813613	0.0301586	0.0858656	0.237523	0.215935	0.348257	1.61e-05	1.21364
Acsl5	0.462859	0.258156	0.0630035	-0.582245	0.765023	0.0596284	0.743152	-0.0655302
Acsl6	0.579926	0.142664	0.00117325	0.621572	0.587795	0.0829131	0.000885362	0.50867
Acss2	0.243701	0.330401	0.0322539	0.84117	0.17728	-0.2151	0.0282881	-0.351998
Actb	0.390918	0.129738	0.281069	-0.134268	0.678483	0.0886488	0.329415	-0.208646
Actl6b	0.420813	-0.273916	0.693705	0.25636	0.442086	-0.334269	5.35e-06	-1.99371
Actn1	0.180415	0.641457	0.00120019	0.999787	0.148296	-0.183951	0.160693	-0.179655
Actn4	0.280202	0.355803	0.120469	1.06075	0.213102	-0.36583	7.85e-06	-1.32241
Actr10	0.337655	0.124223	0.00760027	0.414469	0.0433897	0.27292	0.00134555	0.433627
Actr1a	0.887125	0.0267766	0.363671	0.24617	0.605895	-0.119552	0.000570795	-0.799957
Actr1b	0.544753	0.293563	0.139382	0.373601	0.295829	-0.275641	0.00014219	-1.00562
Actr2	0.223392	0.194953	0.0462035	0.376004	0.132696	0.329949	0.000138005	0.836476
Actr3	0.349445	0.104722	0.0794918	0.303292	0.206007	0.217148	0.000550025	0.593459
Actr3b	0.67034	0.115894	0.0842129	0.474949	0.221829	0.111309	0.166469	0.12637
Actr6	0.0608269	0.706362	0.612018	0.355812	0.124744	0.336361	0.000139114	0.835004
Acyp1	0.980376	-0.00829751	0.622539	0.376358	0.446458	-0.184505	0.140979	-0.363353
Acyp2	0.766312	0.0886351	0.00358227	0.869837	0.761572	-0.0384855	0.915398	-0.0137819
Adal	0.549094	-0.0598448	0.124841	0.226805	0.47577	0.142667	0.00481033	0.564592
Adam10	0.275561	0.282175	0.0783555	0.255075	0.229002	0.273585	3.5e-05	0.941074
Adam11	0.348683	-0.201311	0.506749	0.47692	0.115512	-0.415337	7.36e-07	-1.31951
Adam19	0.95851	-0.023586	0.471735	0.473446	0.288342	-0.164311	0.0907541	-0.265625
Adam22	0.184014	0.287257	0.00760221	0.532813	0.563807	0.104607	0.00247991	0.548418
Adam23	0.367041	0.234891	0.0605894	0.577097	0.941418	-0.00903365	0.0448369	0.246788
Adam9	0.529569	0.31358	0.0844347	0.867338	0.47034	0.108104	0.00010179	0.58213
Adap1	0.166095	0.272945	0.744114	0.138217	0.278278	-0.539238	1.34e-07	-2.63553
Adar	0.258171	0.296222	0.0738115	1.24656	0.201538	-0.356294	2.92e-06	-1.30952
Adarb1	0.627161	0.146141	0.0216602	0.697875	0.617298	-0.085797	0.618888	-0.0855173
Adarb2	0.0598061	0.660026	0.03225	0.767903	0.998062	-0.000560185	0.00889889	0.603146
Adcy1	0.394049	0.354423	0.0168338	1.03315	0.304715	-0.149902	0.548126	0.0877341
Adcy2	0.127254	0.345817	0.235202	0.308741	0.417341	-0.135281	0.00187804	-0.521592
Adcy3	0.458378	0.342305	0.561539	0.58367	0.193877	-0.338371	1.01e-06	-1.28624
Adcy5	0.339447	0.571574	0.0311575	1.03128	0.466879	-0.200514	0.000663129	-0.943584
Adcy9	0.521286	0.421301	0.000546966	1.92194	0.161114	-0.380906	8.74e-05	-1.07602
Add1	0.478985	0.214448	0.530622	0.159029	0.42895	-0.0827467	0.0515715	-0.204145
Add2	0.849809	0.0344218	0.950423	-0.0126782	0.352558	-0.110733	0.000193338	-0.44523
Add3	0.291419	0.532718	0.0146041	0.759792	0.783539	0.03262	0.00245245	0.360189
Adgra1	0.838514	0.127002	0.0677002	-0.585089	0.511885	-0.124969	0.00444725	-0.556356
Adgra3	0.216708	0.888645	0.638628	0.24556	0.44933	-0.107122	0.0100539	-0.373166
Adgrb3	0.746653	-0.141751	0.307272	0.444243	0.610507	0.0569081	0.0476234	0.221799
Adgrl1	0.483102	0.144689	0.228017	0.329111	0.144203	-0.32509	0.000120338	-0.857007
Adgrl2	0.139722	0.352934	0.0870402	0.942438	0.40369	-0.0878509	0.633875	-0.0505464
Adgrl3	0.450693	0.358391	0.0682522	1.1627	0.857182	-0.0343423	0.0488785	0.376025
Adh5	0.617813	0.158143	0.353228	0.48592	0.100458	0.165311	0.335803	-0.0988193
Adhfe1	0.887347	-0.0755706	0.207001	0.645789	0.575801	0.37328	0.73574	0.225797
Adi1	0.426564	0.215438	0.604343	0.370453	0.0944169	0.1636	0.0602215	0.196297
Adipor2	0.361316	-0.242567	0.0619665	-0.531738	0.79607	-0.023518	0.973403	0.00305853
Adk	0.243744	0.324166	0.105763	0.415234	0.349091	0.107342	0.00327941	0.339109
Ado	0.644219	-0.0712216	0.249156	0.232885	0.090241	0.350871	0.000880988	0.689515
Adora1	0.318714	0.433591	0.0249304	1.29795	0.290888	-0.229029	0.00165333	-0.683353
Adprm	0.729154	-0.240434	0.180896	1.14168	0.568664	0.0780788	0.289039	0.1488
Adra1a	0.600514	0.364137	0.345542	0.248887	0.511443	-0.179046	0.244771	0.317349
Adra2a	0.396273	0.237091	0.371722	0.661135	0.912513	-0.0304882	0.347754	-0.261329
Adss	0.452513	0.11941	0.246086	0.186542	0.051583	0.497396	2.82e-05	1.06995
Adssl1	0.267881	0.945131	0.350661	1.67552	0.211028	-0.312875	1.92e-05	-1.14107
Aebp2	0.0364805	0.671983	0.10019	0.582295	0.286588	0.208856	5.38e-07	0.981837
Aen	0.991083	0.00267084	0.741281	0.183524	0.922371	0.012388	0.158211	0.181138
Afap1	0.0208169	0.51892	0.169857	0.686226	0.636526	-0.0988808	0.726617	0.0732727
Afdn	0.878962	0.0298423	0.00508854	0.592331	0.445756	-0.111814	0.15396	0.209325
Aff3	0.408069	0.306432	0.644766	0.072766	0.733138	-0.0903037	0.995983	0.00133539
Aff4	0.371427	0.303511	0.0134776	0.378326	0.653559	0.091252	0.000441434	0.714405
Afg1l	0.818247	0.186498	0.268739	1.09404	0.948098	0.0117339	0.055623	-0.352854
Afg3l2	0.719865	-0.180616	0.714312	0.204434	0.253336	-0.173997	0.00219094	-0.47018
Aftph	0.391802	-0.270588	0.867568	0.0562037	0.136881	0.304292	0.000252859	0.748705
Agap1	0.899904	-0.0160106	0.248683	0.53856	0.281771	-0.134963	0.00332235	-0.370998
Agap2	0.92644	0.0278457	0.902322	0.0467048	0.0307267	-0.406151	1.25e-06	-0.913998
Agap3	0.667281	-0.323037	0.690702	0.261844	0.149168	-0.464924	7.11e-07	-1.61483
Agbl4	0.275428	-0.522992	0.689508	0.228917	0.982769	-0.00432006	0.865969	0.0341324
Agfg1	0.544163	0.13028	0.1513	0.29814	0.151345	0.345516	1.94e-05	1.02863
Agfg2	0.422441	0.419111	0.0855154	0.646519	0.660045	0.0706232	0.870619	-0.0263324
Aggf1	0.861433	0.115577	0.602087	0.296255	0.171302	-0.0875839	0.796332	0.0169565
Agk	0.0614572	0.46233	0.0275761	1.00278	0.865368	0.0160844	0.885508	-0.0139365
Agl	0.5873	-0.125101	0.804319	0.221423	0.891127	-0.0262869	0.122876	0.296861
Ago1	0.530392	-0.178957	0.410996	0.23193	0.311192	-0.198363	0.0402897	-0.402826
Ago2	0.368987	0.272665	0.0159608	0.615012	0.534161	-0.10679	0.285784	0.183501
Ago3	0.656673	-0.203576	0.772255	0.166668	0.91793	-0.026306	0.00173235	0.799271
Agpat3	0.480301	0.229031	0.115276	0.743118	0.253028	-0.089289	0.000111641	-0.303941
Agpat5	0.594008	0.183345	0.0501821	0.530493	0.0780694	0.296025	6.35e-06	0.758624
Agps	0.514899	0.136784	0.0155578	0.425457	0.191757	0.303044	0.000116473	0.894536
Agtpbp1	0.310671	0.141646	0.0201312	0.620828	0.669988	0.0693109	0.00678564	0.440387
Ahctf1	0.131426	-1.00053	0.207772	0.412177	0.729632	0.0648495	0.000230996	0.690768
Ahcyl1	0.951654	0.0147111	0.183291	0.303259	0.400139	0.117602	0.00117892	0.453563
Ahcyl2	0.215276	0.252338	0.466317	0.205269	0.592049	0.0595331	0.256561	0.12649
Ahi1	0.0967327	0.395079	0.0450721	0.501591	0.623673	0.0449863	0.115857	0.144598
Ahsa1	0.470248	0.119032	0.204764	0.198842	0.760318	-0.0649924	0.0170361	-0.509877
AI504432	0.319158	-0.211612	0.762698	-0.0742708	0.217713	0.44424	5.66e-05	1.45057
AI597479	0.820194	-0.0603006	0.0178351	0.748949	0.140122	0.248922	0.000193749	0.629713
Aifm1	0.017616	0.913939	0.0401542	1.38337	0.692556	0.0684857	0.755421	0.0543157
Aig1	0.162965	0.273974	0.408086	0.29204	0.139645	0.221685	0.0458991	0.300634
Aimp1	0.988661	0.0120616	0.55498	-0.509846	0.816478	0.04001	0.075703	-0.309102
Ajap1	0.208099	-0.574897	0.309259	0.691894	0.499049	-0.0996751	0.0256051	-0.335503
Ak1	0.0956627	0.409914	0.11478	0.729187	0.721356	-0.0923983	0.000153239	-0.986172
Ak5	0.0977406	0.406278	0.211224	0.0797648	0.859991	0.0176661	0.0695799	-0.183177
Ak6	0.366986	0.206239	0.163555	0.415627	0.84824	0.0228748	0.104791	0.197488
Akain1	0.913798	-0.0607886	0.943964	0.042555	0.0893016	0.387529	0.000294242	0.829504
Akap1	0.209118	0.856776	0.00223972	1.42627	0.418985	-0.166454	0.00918459	-0.541298
Akap10	0.912239	-0.0249031	0.198096	0.44847	0.601856	0.0938461	0.00630311	0.492201
Akap11	0.532888	0.0755362	0.0260128	0.299612	0.496922	0.1564	0.000568426	0.793384
Akap12	0.287479	0.666081	0.0254475	0.943259	0.0487279	-0.338079	0.0198347	-0.40205
Akap17b	0.462974	-0.49979	0.122926	-1.21107	0.57148	0.126028	0.000231428	0.819491
Akap5	0.993505	-0.00237459	0.0929915	0.382543	0.875963	0.035291	0.0302132	0.490071
Akap6	0.502989	0.17543	0.0560242	0.753146	0.905125	0.0222952	0.0177649	0.44346
Akap7	0.42782	0.151738	0.101998	0.347916	0.164841	0.345496	6.13e-05	0.996687
Akap8	0.252039	-0.197732	0.156404	0.176891	0.883669	0.0291739	0.000198768	0.7415
Akap8l	0.434047	-0.359398	0.872983	0.0533663	0.13108	-0.409447	0.000245606	-1.00028
Akirin1	0.585631	0.0853317	0.795763	0.0449814	0.0885134	0.343138	4.32e-08	1.10308
Akr1b10	0.723349	0.0900474	0.369429	0.201803	0.930273	-0.0209813	0.0879027	-0.417544
Akr1e1	0.570886	0.0866071	0.120179	0.765974	0.252956	0.131059	0.230002	0.139132
Akt1	0.389232	0.390751	0.503808	0.690597	0.198068	-0.476474	1.08e-05	-1.64015
Akt2	0.607022	-0.27157	0.143051	-0.764285	0.385723	-0.27692	3.66e-05	-1.3353
Akt3	0.643993	0.103929	0.368579	0.180967	0.318519	0.227844	0.000899469	0.758391
Alcam	0.0868758	0.316477	0.0482968	0.645354	0.318004	0.251893	9.64e-05	0.983421
Aldh18a1	0.359655	1.15772	0.00853852	1.86665	0.2451	-0.279936	0.000717472	-0.822369
Aldh1a1	0.360803	0.417267	0.109418	0.922713	0.849656	0.177011	0.761484	0.283475
Aldh3a2	0.534371	0.306162	0.176424	0.612233	0.726444	-0.0343367	0.0695874	-0.181511
Aldh5a1	0.573893	0.120093	0.0839033	0.43675	0.791869	0.0355156	0.0756824	0.239437
Aldh7a1	0.22287	-0.439207	0.278924	-0.894942	0.442397	-0.218479	0.00103679	-0.942902
Aldh9a1	0.389407	0.851468	0.809462	-0.104625	0.674651	-0.0589117	0.388997	-0.123893
Aldoc	0.162108	0.61873	0.0275141	1.42747	0.660351	-0.358505	0.128062	-1.24224
Alg10b	0.474757	0.191336	0.16067	0.357946	0.152835	0.415055	4.26e-05	1.18814
Alg11	0.516437	0.091054	0.0188617	0.46276	0.238628	0.206403	0.00185185	0.545929
Alg13	0.624542	0.241047	0.162917	0.691618	0.320385	0.283559	9.51e-05	1.11102
Alg14	0.92572	-0.0200511	0.954274	0.0122661	0.298714	0.13513	7.19e-05	0.519748
Alg2	0.154621	0.172193	0.00212594	0.363079	0.423887	0.107809	0.155573	0.191729
Alg5	0.330416	0.808002	0.610081	0.118424	0.0237993	0.217056	0.429276	-0.0796755
Alg6	0.849163	0.0813962	0.126846	0.547556	0.0635547	0.453595	0.000192174	0.912369
Alkbh8	0.531816	-0.354746	0.840637	-0.0860315	0.48691	0.185515	0.00181145	0.832277
Als2	0.225699	-0.807782	0.181601	-0.38599	0.198124	-0.150364	0.220269	-0.144433
Alyref	0.375489	0.663152	0.0188983	1.7351	0.92711	0.0121182	0.000710641	0.451268
Amer1	0.255217	-0.908125	0.958726	-0.0351087	0.806956	0.046	0.162305	0.264266
Amer2	0.630668	0.122547	0.0878795	0.253431	0.630645	0.10244	0.01477	0.51968
Amfr	0.416457	0.348459	0.175031	0.74289	0.880431	-0.0146876	0.000326311	-0.354743
Amigo1	0.622268	0.331812	0.812847	-0.14239	0.72128	-0.0408898	0.000997189	-0.381554
Ammecr1l	0.535041	0.285716	0.332413	0.847684	0.931894	-0.00686881	0.000268061	0.296279
Amn1	0.62971	-0.200252	0.907465	0.0563596	0.0307737	0.439659	0.000144884	0.774642
Amot	0.970195	-0.0227378	0.234269	0.673285	0.385895	0.245318	0.0012623	0.911603
Ampd3	0.346141	0.907118	0.252419	0.517517	0.839607	-0.0535001	0.571307	0.150508
Amph	0.134896	0.246666	0.103409	0.520715	0.812035	-0.0476063	0.0138486	-0.493606
Anapc1	0.865059	0.0814778	0.649481	0.2706	0.362431	-0.106533	0.510331	0.0772284
Anapc10	0.45202	-0.47197	0.425308	-0.357475	0.0913511	0.384087	0.000547629	0.787052
Anapc15	0.677798	-0.316816	0.939225	0.0538266	0.759118	0.0394826	0.127425	-0.201266
Anapc16	0.48963	0.24443	0.562436	0.139127	0.612844	0.0643553	0.20144	-0.164279
Anapc4	0.0753253	-0.626873	0.0240256	-0.863283	0.509895	0.0885436	0.000709559	0.455435
Anapc5	0.782893	-0.0532479	0.306963	0.457779	0.490177	-0.119796	0.031308	-0.374677
Angel2	0.879333	0.0642766	0.0727608	0.312211	0.803086	0.0273517	0.057871	0.209041
Ank	0.629235	0.0839811	0.159302	0.388441	0.610052	0.059736	0.816085	-0.0273009
Ank2	0.282563	0.311287	0.00261701	0.755364	0.153184	-0.174986	0.546634	-0.0738777
Ank3	0.12957	0.357719	0.00424176	0.829317	0.053381	-0.292041	0.231533	-0.180967
Ankfy1	0.850732	0.0735523	0.263086	0.661391	0.466498	0.0825348	0.0121988	0.285347
Ankhd1	0.537194	0.127107	0.531191	0.280469	0.950791	-0.0102869	0.0223372	0.381033
Ankib1	0.432469	0.327908	0.0763459	0.727281	0.480766	0.144437	0.000137577	0.780854
Ankle2	0.693117	0.273291	0.244381	0.727566	0.344903	0.114649	0.00231986	0.371809
Ankmy2	0.427919	-0.222625	0.193063	-0.466881	0.380469	0.100288	0.0410184	0.234994
Ankra2	0.448758	0.229849	0.0182573	0.723738	0.308784	0.155021	0.000150211	0.578113
Ankrd10	0.846418	0.0855753	0.737212	0.0716843	0.751	0.0607036	0.00154151	0.605879
Ankrd11	0.957937	0.0190498	0.87088	-0.0419995	0.0112704	-0.222756	0.0880217	-0.150916
Ankrd13a	0.128834	0.807784	0.328973	0.83584	0.833494	-0.035484	0.962738	0.00796488
Ankrd13c	0.320547	-0.0699414	0.00913796	0.404131	0.106171	0.390952	1.94e-05	1.03353
Ankrd17	0.509011	-0.159529	0.650033	0.0908099	0.689238	-0.0370008	0.207162	0.116926
Ankrd26	0.446595	-0.710311	0.20642	0.87762	0.191082	-0.271658	0.00771607	0.551877
Ankrd27	0.284315	0.776238	0.360668	1.06404	0.0589876	-0.227632	0.000200769	-0.462973
Ankrd29	0.963516	-0.0103467	0.236796	0.189942	0.22398	0.310627	4.76e-05	1.03848
Ankrd33b	0.35605	-0.274148	0.819503	-0.0944377	0.829135	0.0568837	0.120937	0.408959
Ankrd34a	0.446704	-0.213669	0.507037	-0.479169	0.366827	-0.308516	0.000434859	-1.21401
Ankrd34b	0.342318	-0.230624	0.58669	0.230006	0.972596	-0.0121043	0.122036	0.54486
Ankrd34c	0.322808	0.44994	0.180644	0.773361	0.211727	0.334337	0.0569435	0.510289
Ankrd40	0.880901	-0.0559878	0.498829	0.220083	0.727499	-0.0324205	0.000986102	-0.310755
Ankrd45	0.0503186	0.292528	0.0280779	0.362985	0.213687	0.221196	7.53e-05	0.704345
Ankrd46	0.189271	0.327653	0.00975063	0.454956	0.247435	0.140304	0.0656335	0.223683
Ankrd49	0.418525	0.495257	0.502302	0.328265	0.0229974	0.496562	0.000130771	0.83652
Ankrd50	0.470436	0.291345	0.123375	0.487668	0.890159	0.0109801	0.225393	0.0972089
Anks1b	0.974021	0.00738551	0.133748	0.397893	0.617639	0.0806841	0.00299066	0.479915
Ano3	0.135544	0.194821	0.159983	0.185185	0.345303	0.388646	0.00751262	1.10071
Ano4	0.0379844	-0.794073	0.733386	-0.0614583	0.918713	0.020625	0.00711538	0.544249
Anp32e	0.544677	0.113739	0.0737178	0.372732	0.0818252	0.380566	0.000639791	0.746814
Anxa5	0.318035	0.673597	0.103184	1.40739	0.738932	0.185738	0.900933	-0.0694564
Anxa6	0.137039	0.394269	0.0392009	1.04387	0.491433	-0.230846	1.33e-06	-1.63356
Anxa7	0.383401	0.28241	0.279978	0.349638	0.603859	0.0729672	0.212346	0.175812
Ap1ar	0.631981	0.137141	0.0066522	0.261604	0.29132	-0.0974422	0.497945	-0.0630911
Ap1b1	0.556038	0.208935	0.880216	0.0786865	0.313648	-0.312235	5.12e-06	-1.41857
Ap1g1	0.860971	0.0349339	0.590683	0.0969818	0.325593	0.148588	0.000734179	0.510564
Ap1s2	0.507756	0.136262	0.728518	0.0662261	0.29892	0.398368	0.00104409	1.25713
Ap1s3	0.273431	-1.39561	0.817689	-0.197651	0.458507	0.196507	1.11e-05	1.15612
Ap2a1	0.478415	-0.143605	0.691963	0.10997	0.182613	-0.489927	5.27e-06	-1.67901
Ap2a2	0.706013	-0.100914	0.598111	-0.166834	0.771879	-0.0550436	0.0453894	-0.380757
Ap2b1	0.143051	0.174361	0.014743	0.719309	0.414761	-0.106234	7.35e-05	-0.517414
Ap2m1	0.378569	0.116716	0.725813	0.0837664	0.519684	-0.18175	0.000217259	-1.04494
Ap2s1	0.252582	-0.363034	0.364065	-0.277691	0.779915	-0.0595178	0.00126627	-0.691804
Ap3b1	0.183744	-0.461649	0.51845	0.245632	0.835945	-0.0236044	0.28561	-0.122684
Ap3m2	0.369899	0.259277	0.145507	0.631727	0.574972	-0.087097	0.00125255	-0.503098
Ap3s1	0.0188285	0.114184	0.010178	0.241725	0.0447165	0.619504	1.23e-06	1.49667
Ap3s2	0.325294	0.233017	0.268178	0.295038	0.684971	0.0557624	0.691219	0.054764
Ap5m1	0.385072	-0.201709	0.364935	-0.294556	0.155955	0.303161	1.75e-07	1.11538
Apaf1	0.0880632	0.834502	0.224878	0.828933	0.139031	0.262098	0.00256037	0.538374
Apba1	0.354909	0.304184	0.00928043	0.761364	0.387069	-0.162526	0.184531	-0.249527
Apba2	0.790196	0.110359	0.885674	-0.0688977	0.169708	-0.342532	2.81e-06	-1.17457
Apbb1	0.826117	-0.11475	0.427192	-0.232605	0.365453	-0.372284	3.65e-06	-1.91061
Apbb2	0.510071	-0.164991	0.570553	-0.208339	0.810507	0.0363452	0.147285	0.220131
Apc	0.430943	0.228991	0.0115219	0.821077	0.832512	-0.0506508	0.0396198	0.492828
Aph1a	0.617213	0.275609	0.707815	0.240381	0.744103	0.0434546	0.0562817	0.257368
Aph1b	0.0360813	-0.462486	0.958953	0.00681065	0.271839	0.256071	0.00223817	0.712554
Aph1c	0.588679	-0.347006	0.731439	0.216659	0.865951	-0.0312798	0.0145472	0.454661
Api5	0.566189	0.239098	0.58901	0.275748	0.101542	0.344118	5.53e-05	0.847391
Apip	0.463969	0.328993	0.347887	0.570637	0.274546	0.164798	0.898613	0.0195802
Aplp1	0.162894	0.298262	0.00512955	0.673481	0.564934	-0.14375	0.000257421	-0.914062
Aplp2	0.102746	0.447236	0.0303158	0.903181	0.770531	0.033669	0.400595	-0.0971304
Apmap	0.007118	0.562128	0.145816	0.73393	0.182227	0.138139	0.0885904	0.177359
Apoe	0.588354	-0.41164	0.198364	0.976855	0.685546	-0.398774	0.00974702	-2.55175
Apoo	0.320598	-0.206499	0.627738	0.100626	0.0564612	0.604737	6.87e-05	1.26162
Apopt1	0.457851	0.651197	0.908769	-0.107832	0.694596	-0.0724775	0.00717057	-0.506291
App	0.150626	0.42373	0.00107349	0.828452	0.678866	0.0620517	0.00196158	0.464055
Appbp2	0.896826	0.0190611	0.0402147	0.443065	0.448475	0.154935	0.000580851	0.703261
Appl1	0.238127	-0.0916645	0.532936	-0.118842	0.245318	0.28815	6.69e-05	0.988786
Aptx	0.163038	0.436796	0.196011	0.842119	0.721198	-0.0419692	0.00111401	-0.392736
Aqp11	0.555629	-0.288205	0.88659	0.10061	0.222115	0.272592	0.0577727	0.426753
Aqp4	0.588659	0.311102	0.16764	1.22762	0.902823	0.14834	0.457008	0.903631
Aqr	0.637037	0.253845	0.0617795	-1.521	0.256845	-0.0985377	0.125702	0.134043
Ar	0.102655	1.06214	0.378633	1.05057	0.360585	0.293264	0.00492052	0.901905
Araf	0.219407	0.119524	0.0366188	0.3539	0.102901	0.275265	1.8e-05	0.723844
Arap2	0.192606	0.482941	0.0562786	0.546082	0.42739	0.267429	0.00418423	0.964843
Arcn1	0.0164036	0.314197	0.00658086	0.272182	0.139201	0.234634	3.23e-05	0.659703
Arf1	0.134143	0.238204	0.0851608	0.279053	0.978719	-0.00302063	0.505595	0.0754762
Arf2	0.230667	0.491203	0.779849	0.111872	0.0719086	0.14665	0.0207106	0.190484
Arf4	0.263	0.156607	0.713854	0.0495563	0.0528168	0.442213	3.09e-07	1.16861
Arf5	0.499804	0.177124	0.260026	0.64407	0.481621	0.107608	0.564761	-0.0885275
Arf6	0.900771	-0.0532031	0.428272	0.283232	0.00507779	0.426451	1.02e-10	0.983886
Arfgap3	0.760781	0.279063	0.722985	0.203412	0.495693	-0.154623	4.95e-05	-0.958439
Arfgef1	0.934154	0.0316005	0.348905	0.253844	0.359698	0.234312	0.000520454	0.887633
Arfgef2	0.688705	-0.18039	0.0609566	0.45096	0.292372	-0.140308	0.931908	-0.0114295
Arfgef3	0.230601	0.261648	0.076686	0.367098	0.381265	0.269338	0.00116136	0.999147
Arfip2	0.482206	0.253909	0.315006	0.377553	0.342934	-0.154468	0.066227	-0.300381
Arfrp1	0.819559	0.139691	0.616876	-0.214078	0.644064	0.0594569	0.552675	-0.0779199
Arglu1	0.0172266	0.351957	0.250644	0.21782	0.321613	0.259656	0.000311103	0.944577
Arhgap12	0.141807	0.324978	0.244391	0.67147	0.28838	0.23993	6.96e-05	0.898684
Arhgap20	0.49514	0.208313	0.121487	0.470158	0.231164	0.240015	0.000116321	0.77252
Arhgap21	0.59212	0.166687	0.00196838	0.899866	0.197731	-0.189904	0.842737	0.0292708
Arhgap23	0.0849306	0.408044	0.521507	0.29357	0.197713	-0.305362	5.66e-05	-0.962574
Arhgap26	0.241569	0.436748	0.0248012	0.77433	0.544895	0.130025	0.1393	0.317725
Arhgap29	0.24354	1.03582	0.201228	1.05232	0.44997	0.195602	0.000770171	0.87011
Arhgap32	0.70318	0.103891	0.037512	0.601763	0.622486	-0.0749385	0.725295	0.053516
Arhgap33	0.474681	0.192965	0.690183	0.0904029	0.26303	-0.350351	2.41e-05	-1.32954
Arhgap35	0.594747	-0.113538	0.273842	0.392164	0.179523	-0.151206	2.04e-05	-0.482156
Arhgap44	0.34382	0.251441	0.010142	0.588431	0.159408	-0.219375	0.000363892	-0.558928
Arhgap5	0.536971	0.0583796	0.11733	0.238811	0.170048	0.496451	0.000204522	1.34353
Arhgdia	0.629169	0.0950676	0.276517	-0.380923	0.186994	-0.340288	2.16e-05	-1.09832
Arhgdig	0.296112	0.26713	0.437333	0.428706	0.680178	-0.182028	3.97e-05	-1.82989
Arhgef11	0.896073	-0.0291897	0.106447	-0.571482	0.0313269	-0.336925	5.93e-05	-0.632787
Arhgef12	0.514817	0.157428	0.167366	0.271182	0.423586	-0.0936838	0.891635	0.0159708
Arhgef17	0.739113	-0.181168	0.496491	0.318695	0.0691022	-0.477884	6.46e-08	-1.4317
Arhgef18	0.698717	-0.164871	0.905722	-0.0549231	0.344417	-0.209126	0.000284804	-0.814673
Arhgef2	0.281747	0.360322	0.0819346	0.664637	0.0956668	-0.187529	0.00656262	-0.307414
Arhgef25	0.207079	-0.556165	0.117693	-0.753676	0.221555	-0.325641	7.22e-05	-1.0638
Arhgef28	0.390023	0.39421	0.144267	2.0681	0.39228	-0.163723	8.38e-05	-0.77539
Arhgef3	0.189314	0.174116	0.258104	0.55408	0.508	0.0907433	0.072488	0.246855
Arhgef4	0.228679	0.341515	0.0397599	1.04379	0.417635	-0.25733	1.76e-05	-1.36683
Arhgef6	0.903953	0.0587117	0.665565	0.322194	0.374137	0.167081	0.00400113	0.543084
Arhgef7	0.884004	0.0356318	0.00317324	0.542508	0.569302	-0.0648168	0.289493	-0.121036
Arhgef9	0.370541	0.140576	0.0365409	0.317081	0.267552	0.233078	0.00247627	0.636204
Arid1a	0.294791	0.617552	0.432829	0.6134	0.0546852	-0.242928	0.017965	-0.301736
Arid1b	0.425335	0.270344	0.821471	0.16805	0.411137	-0.11709	0.832278	-0.0303406
Arid2	0.389314	0.348621	0.335301	0.289954	0.590167	0.097828	0.000593674	0.623915
Arih1	0.954699	0.010568	0.178033	0.266956	0.178662	0.297081	3.52e-05	0.913819
Arih2	0.625811	-0.267604	0.640066	0.237473	0.702264	-0.0371099	0.0412203	0.199784
Arl1	0.181487	0.336891	0.017212	0.678911	0.0861062	0.332563	1.32e-05	0.844331
Arl14ep	0.695924	-0.241106	0.896217	0.0643882	0.194329	0.223779	0.00128392	0.555981
Arl15	0.418228	-0.135846	0.522939	-0.0685931	0.187811	0.25247	9.98e-06	0.846738
Arl16	0.589328	0.257453	0.257815	0.687103	0.645997	0.0982673	0.0227081	-0.494524
Arl2bp	0.812352	0.0558542	0.0565336	0.612321	0.667835	0.0316397	0.824238	0.0165497
Arl3	0.115636	0.361743	0.421451	-0.258883	0.23313	0.122536	0.0205337	0.239233
Arl4a	0.95704	-0.017283	0.0742589	0.646228	0.0534602	0.524059	0.000289606	0.983711
Arl4c	0.822229	0.0370226	0.240799	0.193332	0.443379	0.202852	0.0332447	0.563544
Arl4d	0.877566	-0.115996	0.93009	-0.0634381	0.144439	0.416554	5.63e-05	1.14889
Arl5a	0.731008	0.0857914	0.117764	0.372959	0.188022	0.326194	5.56e-05	0.998645
Arl5b	0.0985464	-0.313712	0.0125575	-0.768369	0.26004	0.389656	1.06e-10	2.23266
Arl6	4.77e-05	0.487899	0.0219689	0.589731	0.085046	0.386433	1.54e-05	0.970098
Arl6ip5	0.445326	0.141364	0.252496	0.276751	0.23508	0.110446	0.0676365	0.170609
Arl6ip6	0.61177	-0.329561	0.65698	0.280678	0.0612603	0.516991	1.3e-07	1.45276
Arl8a	0.1617	0.261764	0.57775	0.101049	0.346184	-0.229599	8.83e-05	-0.957133
Arl8b	0.590444	0.0762034	0.0676826	0.254868	0.118745	0.370108	3.91e-05	0.975692
Armc1	0.71792	-0.0913686	0.171114	0.326523	0.0539336	0.424747	2.9e-05	0.92149
Armc10	0.827289	-0.191579	0.68404	-0.28585	0.245265	0.207358	0.00545496	0.497697
Armc8	0.586081	-0.124908	0.853617	-0.043679	0.219562	0.175996	0.000640594	0.489816
Armcx1	0.107864	0.393004	0.00528721	0.770158	0.258112	0.184311	0.000168699	0.613372
Armcx2	0.183888	0.255336	0.121543	0.522859	0.487043	0.139685	0.0005073	0.698781
Armcx3	0.0724573	0.37595	0.00766744	0.740997	0.248508	0.167515	5.81e-06	0.658351
Armcx4	0.936471	0.0280973	0.230764	0.41899	0.686988	-0.0605236	0.0208715	0.347219
Armcx5	0.135241	-0.165842	0.102688	0.255521	0.272101	0.25906	9.97e-06	1.04145
Armh3	0.195911	-0.509668	0.393923	0.643778	0.808063	0.0292367	0.711155	-0.0455086
Armh4	0.790017	-0.0254841	0.0196541	0.66185	0.396506	0.160306	0.00654618	0.514443
Armt1	0.69884	0.180883	0.415204	0.374798	0.0870646	0.198988	0.000407159	0.415843
Arnt	0.0402051	1.03241	0.474393	0.625368	0.533597	-0.0716009	0.00234361	0.351639
Arnt2	0.63025	0.0935208	0.091715	0.686598	0.497547	-0.0868905	0.00101421	-0.422825
Arntl	0.61045	0.42204	0.936132	0.0937198	0.39753	0.155941	0.262826	0.207845
Arntl2	0.208314	-0.965607	0.498757	-0.440547	0.819129	0.042461	0.269594	0.207657
Arpc1a	0.26672	0.374341	0.0151847	1.31357	0.388412	-0.212629	0.000124908	-0.950176
Arpc2	0.489248	0.146204	0.612549	-0.126747	0.0599962	0.275117	0.000170465	0.550115
Arpc3	0.137449	0.16698	0.0992607	0.422849	0.57228	-0.132906	0.000238894	-0.867229
Arpc4	0.0634988	0.358818	0.46479	-0.173625	0.68815	0.0720696	0.0253858	-0.403688
Arpc5	0.503415	0.064965	0.139843	0.162324	0.0412928	0.376332	1.23e-05	0.806522
Arpc5l	0.536453	-0.183712	0.709599	0.131437	0.0577689	0.280329	6.46e-07	0.735536
Arpin	0.683129	-0.196216	0.0406202	0.577477	0.869229	0.0401727	0.0312955	-0.535841
Arpp19	0.950437	0.00915665	0.0476332	0.247535	0.0884172	0.587254	0.00386054	0.995896
Arpp21	0.365714	0.220889	0.132792	0.348176	0.204881	0.283589	0.0088677	0.585464
Arx	0.475001	-0.36866	0.47878	0.522583	0.959869	-0.0183458	0.391153	0.313007
Arxes1	0.479106	-0.147596	0.963491	-0.0101947	0.0131522	0.690853	4.83e-05	1.13242
Arxes2	0.475861	0.147878	0.249806	0.209027	0.0291265	0.649614	3.44e-06	1.38201
Asah1	0.741185	0.0875909	0.260045	0.365606	0.149323	0.309994	3.89e-05	0.884414
Asah2	0.360443	0.569651	0.243183	0.516055	0.440716	0.168639	7.24e-05	0.867089
Asap1	0.863695	-0.0246511	0.511874	0.215833	0.276014	-0.111655	0.933493	-0.00858568
Asb11	0.613029	-0.456414	0.428229	-0.689758	0.407469	0.388684	0.0860013	0.806883
Asb13	0.400386	0.353977	0.0933893	0.686065	0.331552	0.177544	0.000510186	0.635712
Asb3	0.629127	0.425477	0.112766	0.945139	0.148954	0.308181	0.000309904	0.771046
Asb7	0.353385	0.684327	0.0401855	0.936981	0.359612	0.178381	0.000636389	0.665626
Ascc2	0.363173	-0.377619	0.255712	-0.656481	0.0924776	-0.212008	0.00355601	-0.377281
Ascc3	0.335308	-0.570433	0.263524	-0.943349	0.569449	0.109451	0.00322272	0.566985
Ash1l	0.535192	-0.119587	0.16217	0.356722	0.459738	-0.142487	0.255224	0.219359
Ash2l	0.21961	-0.429608	0.71899	-0.297415	0.686779	0.0630927	0.813655	0.0370809
Asic1	0.185854	0.511542	0.134367	0.966292	0.351111	-0.250485	8.21e-06	-1.20588
Asic2	0.409844	-0.272146	0.0141325	-1.12448	0.683351	0.0758166	0.0710695	-0.337596
Asns	0.085636	-0.198875	0.186426	-0.15572	0.577499	0.0959322	0.662348	-0.0752863
Asphd2	0.949929	0.0235626	0.79819	-0.109561	0.3256	-0.264022	0.000183425	-1.01533
Asrgl1	0.0709298	0.38384	0.200289	0.41319	0.875643	0.0512088	0.716104	-0.119127
Astn1	0.757251	0.0657236	0.0251131	0.464247	0.450864	0.079515	0.0226589	0.240606
Astn2	0.0914979	-1.11802	0.507425	0.359327	0.206462	-0.289091	7.43e-05	-0.916819
Asxl1	0.802655	-0.206978	0.696248	-0.286094	0.110265	-0.231167	0.000327363	-0.527455
Asxl2	0.485732	-0.325749	0.291173	-0.747767	0.98818	-0.00328322	0.00632097	0.605075
Asxl3	0.97518	-0.0234492	0.589007	0.5224	0.821415	-0.0497333	0.191626	0.288342
Atad1	0.459057	0.172681	0.263225	0.318248	0.0919659	0.328901	4.14e-05	0.800166
Atad2b	0.663239	0.403549	0.863384	0.198014	0.97882	-0.00618735	0.000104589	0.902759
Atcay	0.795208	0.053286	0.601385	-0.235233	0.488497	-0.168794	1.74e-05	-1.04954
Ate1	0.410923	0.182828	0.325262	0.287741	0.408861	0.149133	0.000727823	0.610265
Atf2	0.219975	0.419356	0.434059	0.176271	0.161301	0.308983	0.000151054	0.835917
Atf4	0.71949	0.056298	0.576693	-0.119465	0.686737	0.086467	0.627043	0.104229
Atf5	0.436477	0.588528	0.683499	0.394335	0.508658	-0.179933	0.000598226	-0.943348
Atf6	0.669552	-0.115002	0.376368	0.252287	0.452612	0.098404	0.0265629	0.291512
Atf7ip	0.0827945	-0.605946	0.782919	-0.0693856	0.240341	-0.139808	0.316335	0.119612
Atg10	0.315606	0.455629	0.486061	0.241505	0.0578436	0.354549	0.00762931	0.502257
Atg12	0.97674	0.00559302	0.0980284	0.319819	0.0633748	0.250565	4.34e-06	0.620414
Atg3	0.00855569	0.571275	0.00711515	0.863633	0.101415	0.293644	6.86e-06	0.806414
Atg4a	0.475259	0.619731	0.636178	0.415669	0.711494	0.0634269	0.00554628	0.480036
Atg4c	0.756044	-0.0260329	0.0171524	0.63013	0.292267	0.209521	7.35e-05	0.78872
Atg5	0.403449	0.208215	0.588863	-0.16415	0.0968691	0.288609	9.45e-06	0.770699
Atl2	0.682803	0.123805	0.370523	0.244624	0.172718	0.284079	7.29e-06	0.934282
Atl3	0.746097	-0.177231	0.725552	0.0895996	0.396006	0.188495	0.00103471	0.728718
Atm	0.0482999	0.379333	0.53908	-0.387526	0.615942	-0.121477	0.0113841	0.612194
Atmin	0.202906	0.724845	0.439776	0.495752	0.280556	-0.137101	0.0110187	-0.327101
Atox1	0.616584	0.182284	0.321239	-0.46034	0.438005	-0.425043	7.13e-07	-2.79749
Atp11a	0.907073	-0.0318902	0.618062	0.332198	0.350867	-0.109745	0.925677	0.0110705
Atp11b	0.828404	-0.13801	0.886325	-0.0851846	0.351869	0.249737	3.9e-05	1.10323
Atp11c	0.386293	-0.24159	0.432601	0.296371	0.210091	0.423087	9.33e-06	1.49496
Atp13a3	0.0722404	0.283391	0.00338604	0.455127	0.305121	0.271639	1.85e-05	1.13402
Atp1a1	0.284219	0.216359	0.0624237	0.371227	0.510898	-0.201475	0.00271323	-0.919277
Atp1a2	0.489612	0.328348	0.0456432	0.585061	0.938787	0.0808914	0.557009	-0.618716
Atp1a3	0.0340899	0.301251	0.0610166	0.366637	0.192154	-0.539987	9.98e-07	-2.02619
Atp1b1	0.183001	0.232825	0.0100283	0.570836	0.110309	0.253372	2.83e-06	0.743033
Atp1b3	0.386947	0.189027	0.560379	0.209056	0.0599499	0.293639	6.86e-05	0.621875
Atp2a2	0.250194	0.339227	0.0221998	0.686829	0.379271	0.139537	0.00721792	0.426395
Atp2b1	0.443974	0.097511	0.00455493	0.4201	0.418806	0.187341	0.000918235	0.768006
Atp2b2	0.461659	0.275891	0.0764323	0.684122	0.304799	-0.115151	0.868046	-0.0186523
Atp2b3	0.977464	-0.00984194	0.217956	0.393264	0.134579	-0.303097	2.03e-06	-0.967919
Atp2b4	0.279107	0.206907	0.000427943	0.864834	0.947066	-0.0107612	0.359802	0.148632
Atp2c1	0.432567	0.0940856	0.00162912	0.630776	0.289251	0.208477	8.61e-05	0.772462
Atp5a1	0.149059	0.183327	0.010615	0.527676	0.958163	-0.00708759	0.1762	-0.182844
Atp5b	0.814686	-0.0374248	0.630233	-0.118695	0.888466	-0.0304014	0.00801871	-0.57489
Atp5c1	0.265796	0.136203	0.67873	0.0683931	0.0859176	0.200995	0.201885	0.149559
Atp5e	0.812353	-0.0810893	0.349761	-0.705649	0.944643	-0.0215147	0.000206513	-1.16074
Atp5g1	0.0759218	-0.616649	0.339353	-0.396136	0.664598	-0.119222	0.000331172	-0.991996
Atp5g3	0.298458	0.111233	0.365645	0.347718	0.0246577	0.308407	0.0243227	0.309554
Atp5h	0.260342	0.189351	0.145289	0.327989	0.995877	-0.00119516	0.00247692	-0.701058
Atp5j	0.498751	0.0785574	0.183035	0.155369	0.0789855	0.25923	0.000339034	0.529176
Atp5j2	0.713212	-0.107496	0.845764	0.0576909	0.439625	-0.326592	1.11e-05	-1.86423
Atp5k	0.874249	-0.0725904	0.454742	-0.43928	0.517703	-0.273866	2.15e-06	-2.01647
Atp5l	0.961507	-0.014675	0.0467415	-1.03221	0.153743	0.406582	1.7e-06	1.35885
Atp5md	0.388064	0.135083	0.00318034	0.630581	0.0322722	0.286848	0.000534728	0.464606
Atp5mpl	0.868979	0.021589	0.285086	0.129878	0.34018	0.176184	0.754933	-0.0577678
Atp6ap2	0.23324	0.205569	0.00787516	0.595743	0.0748306	0.376812	2.43e-06	0.997019
Atp6v0a1	0.954282	-0.00856766	0.065726	-0.167841	0.136466	-0.24217	5.94e-05	-0.653768
Atp6v0a2	0.449372	-0.267127	0.492928	0.486687	0.473524	-0.0660052	0.073017	-0.1687
Atp6v0b	0.530452	-0.10674	0.09244	-0.336214	0.893613	0.0337729	0.00333178	-0.742772
Atp6v1a	0.306765	0.153666	0.0267031	0.440882	0.094762	0.271157	4.22e-05	0.664668
Atp6v1b2	0.886142	0.0200589	0.0575845	0.351497	0.406075	0.0860878	0.620789	-0.0513132
Atp6v1c1	0.0468945	0.195074	0.0544545	0.324487	0.0569747	0.216807	0.000211652	0.422205
Atp6v1d	0.230045	0.219598	0.346305	0.13335	0.127332	0.188408	0.00248197	0.374038
Atp6v1e1	0.56015	0.0799382	0.134146	0.207686	0.358174	0.113811	0.947064	-0.00823317
Atp6v1f	0.395831	-0.295043	0.311064	-0.326455	0.873288	-0.0435036	0.000420577	-0.968279
Atp6v1g1	0.439888	0.109851	0.0194557	0.474922	0.0357665	0.407288	1.23e-05	0.848504
Atp6v1h	0.550325	0.113274	0.503252	0.0678987	0.0226012	0.33634	1.07e-05	0.649517
Atp8a1	0.57188	0.0991184	0.366062	0.182842	0.422285	0.139514	0.000500112	0.6052
Atp8a2	0.922263	-0.0225693	0.682966	0.0974469	0.53933	-0.0856034	0.760938	0.0425151
Atp9a	0.156193	0.0929629	0.985561	0.00682414	0.389743	-0.349554	4.28e-06	-1.87228
Atp9b	0.621837	0.345025	0.819797	-0.191133	0.399085	-0.0787051	0.980345	0.00233438
Atpaf1	0.964619	-0.00553019	0.148338	0.221159	0.219644	0.222122	0.00120921	0.587167
Atpaf2	0.169643	1.0601	0.501945	0.493558	0.578756	-0.0970452	3.48e-05	-0.748555
Atpif1	0.147847	0.186419	0.00736291	0.545527	0.803307	0.0466969	0.0187748	-0.441682
Atraid	0.637287	-0.249065	0.246848	-0.350127	0.915382	-0.0171029	0.00308619	-0.481261
Atrn	0.904227	0.0260104	0.124966	0.347483	0.856761	0.025408	0.00405032	0.404699
Atrnl1	0.0602111	0.605443	0.000101981	0.993945	0.840082	0.0400243	0.0284091	0.434779
Atrx	0.12975	0.286866	0.0500511	0.415448	0.592925	0.163622	0.000406412	1.08213
Atxn1	0.924025	0.0277335	0.210388	0.274291	0.787547	0.0549094	0.00269745	0.611299
Atxn10	0.0744538	0.285386	0.0387168	0.412198	0.710311	0.0379094	0.303273	-0.105273
Atxn2	0.508611	-0.23152	0.661283	0.171025	0.185334	-0.167369	0.123746	0.194757
Atxn2l	0.0361961	-1.03131	0.653548	-0.167745	0.0188429	-0.446751	0.000143769	-0.727033
Atxn3	0.153147	0.519516	0.00927173	0.739693	0.311284	0.233696	2.8e-05	0.96626
Atxn7	0.00641581	1.38256	0.43011	0.465779	0.628143	-0.109941	0.00181894	0.706413
Atxn7l1	0.49077	0.204176	0.749596	0.113939	0.38586	-0.100956	0.439114	-0.0928873
Atxn7l3	0.359483	-0.181707	0.644087	-0.226837	0.29991	-0.187887	0.000256828	-0.665391
Atxn7l3b	0.563393	0.117462	0.0417068	0.436316	0.104177	0.252751	0.00123221	0.502742
AU022252	0.210078	0.379674	0.143984	0.65263	0.360401	-0.100954	0.00526452	-0.312153
AU040320	0.147598	-0.563727	0.94998	-0.0314127	0.267874	-0.304475	6.35e-07	-1.38411
Auh	0.910387	-0.0182161	0.288482	0.464648	0.625104	-0.0818717	0.032099	-0.362426
Aurkaip1	0.487638	0.491086	0.0621463	1.1054	0.966264	0.0147892	0.000167571	-1.33269
Auts2	0.172163	0.523498	0.069529	0.466565	0.681536	-0.0697515	0.0512177	0.331902
Avl9	0.333955	0.2008	0.0050543	0.72648	0.175708	0.340644	0.000122321	0.966296
AW209491	0.971194	0.0373258	0.756217	-0.31736	0.969867	0.00652907	0.137634	-0.259824
AW549877	0.952888	0.0101352	0.209545	0.220724	0.107137	0.405991	2.13e-05	1.07104
AW554918	0.885206	-0.0757766	0.37055	0.510438	0.182744	0.208163	4.9e-06	0.714923
Azi2	0.248718	0.2316	0.213768	0.211098	0.128096	0.298589	3.45e-05	0.81275
Azin1	0.691426	0.0509922	0.171928	0.194749	0.185062	0.358652	7.86e-06	1.20929
B230118H07Rik	0.786185	0.166773	0.0530623	1.02295	0.41683	0.132539	0.028826	0.358179
B230209E15Rik	0.985938	-0.00436888	0.521425	0.181054	0.222549	0.374977	5.92e-05	1.23374
B230217C12Rik	0.904022	-0.0230766	0.343198	0.21645	0.285948	0.204699	0.00533256	0.535089
B230219D22Rik	0.433251	0.161158	0.0180969	0.425228	0.216704	0.335755	0.000408981	0.960539
B230307C23Rik	0.676083	-0.471483	0.865219	-0.194405	0.325816	0.220196	0.000312955	0.808516
B230334C09Rik	0.285246	-0.164968	0.212904	0.192059	0.902611	0.0399239	0.0257649	0.727465
B2m	0.106192	0.414863	0.0167323	0.618965	0.162287	0.316148	0.00968665	0.585512
B3galnt1	0.0531021	0.318533	0.118992	0.435461	0.318828	0.16909	0.00274428	0.5085
B3galt1	0.78472	-0.0860738	0.411454	0.196955	0.164446	0.332782	0.000225165	0.883016
B3galt2	0.400888	0.427095	0.00544551	1.07655	0.270598	0.340452	0.00384051	0.893398
B3galt5	0.420353	-0.868538	0.861986	-0.144011	0.68496	-0.0528491	0.145091	0.191644
B3gat1	0.250019	0.440272	0.0103072	0.840095	0.555371	-0.0815184	0.0303613	-0.300486
B3glct	0.0700579	1.12431	0.115851	0.710885	0.690371	0.080045	0.00968308	0.52068
B4galt6	0.414129	0.130233	0.0298342	0.338432	0.273408	0.245431	0.00233345	0.682198
B4galt7	0.219334	0.59785	0.0909805	1.25355	0.869394	-0.0356865	0.0144654	-0.554466
B4gat1	0.294815	0.328842	0.00633098	0.508953	0.671927	0.0423829	0.0147556	-0.247235
B630019K06Rik	0.659193	0.149919	0.526707	0.107508	0.0547598	0.49416	2.59e-05	1.08213
B930025P03Rik	0.247863	0.17927	0.0029357	0.668762	0.195489	0.242264	0.000410062	0.662238
Baalc	0.651525	0.146888	0.814595	0.0430737	0.849167	0.0727148	0.458083	-0.284002
Babam1	0.186989	-0.522353	0.0526733	-1.06224	0.750824	-0.0910422	7.03e-05	-1.16021
Babam2	0.397124	0.191235	0.214667	0.462926	0.372719	0.16324	0.351658	-0.171687
Bach1	0.746225	-0.165268	0.88188	-0.115304	0.49662	0.215293	0.000445469	1.11028
Bag2	0.851667	-0.0880814	0.583342	0.315274	0.40912	0.187146	0.00698429	0.612434
Bag4	0.727407	0.0286348	0.0442616	0.253107	0.165964	0.345115	0.000153602	0.942935
Bag5	0.382441	0.42309	0.114321	1.02214	0.965144	0.00495119	0.343379	0.108596
Bag6	0.793255	-0.0841886	0.928396	-0.0588254	0.125451	-0.522411	1.27e-06	-1.66374
Baiap2	0.574489	-0.135817	0.51337	-0.148413	0.200655	-0.20642	0.46661	0.117642
Banf1	0.937919	-0.00545209	0.798458	-0.124226	0.811097	-0.0977165	0.000618166	-1.40874
Bap1	0.286306	0.547781	0.200171	0.944455	0.371677	-0.271178	0.000297285	-1.10189
Basp1	0.609019	0.063808	0.291768	0.129502	0.106111	0.296012	0.000724006	0.619287
Baz1b	0.715827	0.108747	0.77581	0.186957	0.276321	-0.116938	0.255012	-0.123119
Baz2a	0.99865	0.00102236	0.319287	-0.536366	0.0159327	-0.328428	0.00204535	-0.425323
Baz2b	0.23591	0.89479	0.647708	0.399533	0.915476	-0.016542	0.000227131	0.574768
Bbip1	0.888029	0.0211082	0.122591	0.345026	0.12387	0.274462	0.000806755	0.598047
Bbs2	0.969417	-0.0378037	0.373505	0.529162	0.730528	-0.0475895	0.372195	-0.125863
Bbs4	0.318356	0.400074	0.0135233	0.85729	0.585294	0.0536565	0.11976	0.153961
Bbs5	0.148736	-1.23258	0.383237	-0.492471	0.205233	0.31989	0.000437509	0.887942
Bbs7	0.855307	0.0841732	0.21266	-0.562495	0.65245	0.0755936	0.00388478	0.485261
Bbx	0.455321	0.0598077	0.395644	-0.211232	0.418823	0.224356	0.00132843	0.890457
BC003965	0.770743	-0.039142	0.962097	-0.0204055	0.136217	0.262328	0.0010245	0.579455
BC004004	0.973152	-0.0103341	0.486749	-0.226321	0.795535	0.0488119	0.00338555	-0.556183
BC005537	0.747567	0.0389171	0.678299	0.0425096	0.19494	0.310279	8.97e-06	1.06301
BC005624	0.224477	0.524649	0.00645368	1.14988	0.531107	-0.162241	0.000935255	-0.86183
BC024978	0.406221	-0.483944	0.50872	-0.392299	0.242281	-0.14293	0.248631	-0.146971
BC029722	0.626494	0.135455	0.0258664	0.514112	0.995525	-0.00083702	0.0750604	-0.26828
BC031181	0.399087	0.204409	0.0259011	0.418466	0.151707	0.177004	0.00062407	0.423091
BC048403	0.39026	0.327077	0.227569	0.920031	0.299166	0.220104	0.00732554	0.57141
BC052040	0.511872	0.086204	0.792039	0.0741537	0.317023	0.127581	0.00454244	0.370197
Bcap29	0.293637	0.271703	0.0775507	0.338689	0.0426145	0.538026	2.46e-05	1.11948
Bcap31	0.359709	0.283833	0.109609	0.485861	0.372047	0.111695	0.103168	-0.206156
Bcas2	0.333645	0.537091	0.361114	0.514143	0.557505	0.0617493	0.0112914	0.268617
Bcas3	0.126437	0.458908	0.491128	-0.375301	0.501549	-0.15657	3.72e-05	-0.973548
Bcat1	0.290099	0.186608	0.305027	0.170513	0.433513	-0.118115	0.00804763	-0.401103
Bccip	0.66753	0.213938	0.921051	-0.0517299	0.843075	-0.0205669	0.448257	0.0795954
Bckdhb	0.497559	0.0971016	0.606259	0.203886	0.517512	0.0626405	0.835342	-0.0206583
Bcl11a	0.373691	-0.356716	0.91702	-0.0259438	0.445309	0.148281	0.00947791	0.504282
Bcl11b	0.245419	-0.318438	0.908338	-0.0416082	0.533279	0.211946	0.00370973	0.986944
Bcl2	0.879195	0.0886536	0.467777	0.410955	0.613219	0.172284	0.0441093	0.6863
Bcl2l13	0.534451	0.405271	0.231002	0.60257	0.464573	-0.0742248	0.0313133	-0.222988
Bcl6	0.638034	0.316884	0.48552	0.708907	0.70713	0.0754449	0.000897323	0.667509
Bcl7a	0.629413	-0.279995	0.337728	0.695909	0.748619	-0.0377136	0.000819377	-0.402441
Bcl9	0.690122	0.278502	0.137157	0.487719	0.0897798	-0.27061	0.0234549	-0.364737
Bclaf1	0.340188	0.263023	0.117392	0.298389	0.398143	0.208322	0.00023454	0.906905
Bclaf3	0.258791	-1.08419	0.465062	-0.609455	0.225121	0.369965	6.66e-06	1.3712
Bcor	0.259186	1.03848	0.927827	0.0618268	0.294009	-0.34136	0.408164	-0.269817
Bcr	0.201838	-0.552472	0.695607	0.203418	0.0785861	-0.413172	1.5e-05	-1.02548
Bdh1	0.845893	-0.0499871	0.226434	0.330573	0.674102	-0.0919663	0.0275798	-0.483218
Bdnf	0.980581	-0.00877168	0.251125	-0.365462	0.0592363	0.651274	4.59e-05	1.40685
Bdp1	0.366668	-0.498428	0.416229	-0.44652	0.875926	0.0385729	0.000262423	0.901107
Bean1	0.540138	0.535624	0.383924	0.563002	0.869716	-0.0350932	0.000778089	-0.752862
Becn1	0.343946	0.425827	0.0069437	0.552573	0.0925343	0.125372	0.159798	0.105572
Begain	0.86262	-0.0570697	0.0316301	-1.35328	0.18809	-0.595084	5.52e-07	-2.28698
Bend6	0.573481	0.0979464	0.0202513	0.320134	0.0270413	0.436477	1.54e-05	0.853417
Bet1	0.757203	-0.108359	0.400308	-0.292861	0.0313028	0.607662	2.16e-05	1.19851
Bex3	0.311626	0.125554	0.669979	-0.10044	0.576133	-0.196357	0.000177258	-1.319
Bfar	0.0521312	-0.932253	0.138503	0.690474	0.498237	0.067796	0.806709	0.0249664
Bhlhb9	0.687247	0.0738726	0.103082	0.430992	0.115267	0.351186	2.07e-06	1.05821
Bhlhe22	0.410698	0.214523	0.106506	0.452884	0.253959	0.31655	0.000339916	0.994038
Bhlhe41	0.713369	0.297641	0.816815	0.204944	0.702195	0.0657928	0.00527406	0.4821
Bicd1	0.0511113	0.321716	0.0371545	0.40437	0.371146	0.265724	2.98e-05	1.24001
Bicd2	0.942888	0.025617	0.205187	0.855124	0.824944	0.0273118	0.00624836	0.338598
Bicral	0.321632	-0.700912	0.225074	-0.924732	0.444647	-0.066733	0.0100591	-0.232905
Bin1	0.41458	-0.253009	0.863768	-0.0673567	0.395372	-0.274305	7.05e-06	-1.45653
Birc2	0.106584	-0.831609	0.187283	-0.753119	0.257599	0.217242	0.000287337	0.696184
Birc6	0.876515	0.0822729	0.547631	0.294746	0.686227	-0.0752576	0.244694	0.216801
Bivm	0.339994	-0.507193	0.224603	-0.814365	0.155937	0.329813	0.000138936	0.885652
Blmh	0.200448	0.330355	0.0878146	0.511955	0.699007	0.0592629	0.884609	0.0223106
Bloc1s2	0.547612	-0.254397	0.429003	0.216948	0.00598014	0.281056	0.0108071	0.26743
Bloc1s3	0.469986	0.468852	0.283164	1.14243	0.781213	0.0463142	0.0229591	-0.398092
Bloc1s4	0.655938	0.389179	0.700016	0.448748	0.0179666	0.567778	9.33e-05	0.940713
Bloc1s6	0.601651	-0.0819503	0.31063	0.255235	0.0791956	0.245355	0.000122997	0.537589
Blvra	0.669771	0.405272	0.297726	0.892868	0.0792416	0.271038	0.558371	-0.092672
Blzf1	0.197828	-0.541264	0.457148	-0.219869	0.0303755	0.281889	0.000416362	0.461471
Bmerb1	0.361948	0.194679	0.0112184	0.469989	0.790176	-0.0699426	0.000137065	-1.00388
Bmi1	0.702623	-0.117624	0.484663	0.197136	0.104103	0.45402	2.61e-06	1.31187
Bmp3	0.815226	0.2023	0.409189	0.663045	0.395641	0.243817	0.0161093	0.691455
Bmpr1a	0.686768	0.201725	0.217333	0.646941	0.122053	0.367877	3.39e-05	0.986193
Bmpr2	0.872475	0.0230593	0.120071	0.185599	0.313901	0.320758	0.000272356	1.15937
Bmt2	0.996406	-0.00224796	0.919675	0.0517922	0.125876	0.422548	7.46e-06	1.2363
Bmyc	0.264713	0.42566	0.330139	0.86901	0.824471	0.0596649	0.470471	0.195027
Bnip2	0.52225	0.266263	0.0683171	0.632751	0.200008	0.258127	0.000111553	0.778506
Bnip3	0.701424	0.0656868	0.186451	0.20335	0.337414	0.343435	0.00791057	0.950812
Bnip3l	0.982348	-0.00391141	0.830703	0.0348015	0.0925165	0.403641	3.06e-05	1.00022
Bod1	0.0120529	-0.778308	0.214475	-0.498926	0.562984	-0.173392	0.00130636	-0.968125
Bola3	0.259783	-0.236636	0.00444518	-0.421442	0.72818	0.0607903	0.0429421	-0.361185
Borcs7	0.834125	0.0629208	0.924591	0.0444546	0.379512	0.131041	0.000314613	0.538564
Bpgm	0.954238	-0.0113784	0.192149	0.546323	0.242948	-0.150103	0.396089	-0.109769
Bpnt1	0.831266	0.0264916	0.2039	0.25587	0.452226	0.168368	0.00022488	0.826177
Bptf	0.743235	0.28648	0.736985	-0.224369	0.139732	-0.207258	0.641892	-0.0654418
Braf	0.672635	-0.0578158	0.274332	0.27693	0.513721	0.149815	0.00135899	0.734828
Brap	0.810315	0.110641	0.571655	-0.287971	0.143016	-0.172167	0.0863798	-0.203586
Brcc3	0.422406	0.106314	0.000202049	0.408863	0.116843	0.423692	3.45e-05	1.11873
Brd1	0.00533015	1.73042	0.098226	1.62264	0.997437	0.000486094	0.0218372	0.348119
Brd2	0.601542	0.0956261	0.766675	-0.0713197	0.464217	-0.125514	0.547391	-0.103265
Brd3	0.722842	0.111135	0.227047	0.42618	0.767552	-0.0386098	0.505288	0.0878453
Brd3os	0.105165	-0.569322	0.648449	-0.205154	0.65039	-0.121529	0.000677631	-0.92116
Brd4	0.394668	-0.254885	0.926469	0.0391297	0.0796936	-0.252239	0.527425	-0.0913199
Brd9	0.504375	-0.192292	0.516607	-0.209784	0.479127	-0.135727	0.508741	-0.127171
Bri3bp	0.756997	0.0447011	0.08468	0.335137	0.818416	-0.0400935	0.204078	0.221933
Brinp1	0.391689	0.210148	0.0708097	0.390396	0.813749	-0.0412961	0.742221	-0.0576942
Brinp2	0.361448	0.60604	0.150601	0.627742	0.490549	-0.164321	0.00283367	-0.713576
Brinp3	0.47876	0.416576	0.77153	-0.138125	0.48375	0.309555	0.736376	0.149029
Brip1os	0.794709	0.148519	0.0187363	1.04468	0.487405	-0.111061	0.19875	0.207975
Brix1	0.469306	0.22476	0.405206	0.572591	0.0856983	0.333569	6.55e-05	0.775402
Brms1l	0.420377	0.197377	0.0368628	0.206651	0.28243	0.151488	0.00569171	0.390476
Brox	0.11763	0.362913	0.00424759	0.66534	0.245884	0.212346	3.95e-05	0.752227
Brpf3	0.829795	0.111286	0.654643	-0.190618	0.223316	-0.209814	0.21209	-0.218538
Brsk1	0.356453	0.281562	0.110107	-0.503414	0.183919	-0.530931	9.04e-06	-1.77936
Brsk2	0.464047	0.190788	0.0177983	0.945818	0.264535	-0.215888	0.00022674	-0.716981
Brwd1	0.252458	0.28517	0.360334	0.17204	0.110146	0.254335	0.000359599	0.568501
Brwd3	0.748315	-0.186364	0.248577	0.530733	0.464762	0.237384	0.000184289	1.21368
Bsg	0.0976511	0.235668	0.00448895	0.601774	0.910507	-0.0196631	0.0352736	-0.368679
Btaf1	0.256678	0.303949	0.243658	0.328996	0.438127	0.213184	0.000229725	1.01257
Btbd1	0.95378	0.0141382	0.338245	0.211743	0.0941734	0.363377	8.48e-06	0.96666
Btbd10	0.213247	0.601235	0.117121	0.446786	0.0949292	0.322881	3.25e-06	0.899892
Btbd3	0.131894	0.428214	0.0478534	0.896009	0.335714	0.22608	0.00581293	0.64788
Btbd6	0.89184	0.0583929	0.102238	-1.39236	0.623403	-0.176751	7.61e-06	-1.63646
Btbd8	0.509225	0.0775029	0.175719	0.168505	0.206176	0.377749	0.000187709	1.11601
Btf3	0.348177	0.334697	0.109159	0.469422	0.551034	0.0783253	0.453893	-0.0990254
Btf3l4	0.093097	0.389805	0.00805311	0.65442	0.0621104	0.37374	0.00190999	0.62261
Btg1	0.668177	-0.242019	0.297413	-0.82274	0.0717925	0.488934	1.39e-17	2.30702
Btrc	0.214713	0.416041	0.00196546	0.838609	0.162791	-0.171128	0.000401863	-0.439644
Bub3	0.0729064	-0.29278	0.702147	0.216199	0.583993	0.0704829	0.032038	-0.280961
Bzw1	0.756592	0.0551889	0.0225827	0.260121	0.0650841	0.417441	1.29e-05	0.986894
Bzw2	0.820521	0.0576346	0.495954	0.342439	0.358056	0.103528	0.946053	0.00768533
C130071C03Rik	0.19335	0.11004	0.667566	0.0552012	0.136987	0.437266	0.000497924	1.02378
C1d	0.389734	0.230725	0.243695	0.316279	0.0325015	0.516478	6.43e-05	0.965563
C1galt1	0.456372	-0.285315	0.784602	-0.124241	0.261639	0.353285	7.02e-05	1.25036
C1galt1c1	0.239262	0.387883	0.359815	0.44093	0.305102	0.240405	0.000472529	0.819439
C1qbp	0.84458	0.0342591	0.000346363	0.821915	0.706399	-0.0539109	0.0282864	-0.316463
C1ql3	0.924985	-0.0516771	0.10803	0.652228	0.172214	0.559593	0.0273085	0.905712
C230057M02Rik	0.678894	-0.305962	0.0838304	-0.54241	0.574429	-0.16434	0.00010447	-1.15524
C2cd2	0.846736	0.0676141	0.136218	0.435333	0.868403	0.0310089	0.68566	0.0764406
C2cd2l	0.690667	-0.0532107	0.568844	0.197193	0.21823	-0.424733	5.66e-05	-1.39929
C2cd5	0.108636	-0.256242	0.620263	0.413546	0.384842	-0.0876715	0.0105404	0.259439
C330007P06Rik	0.711157	-0.0673478	0.116296	0.363125	0.186912	0.264822	0.0001574	0.758464
C330018D20Rik	0.830028	0.12735	0.449179	0.210669	0.0401917	0.42681	4.46e-06	0.954859
C530008M17Rik	0.355023	0.185909	0.0411609	0.562296	0.851758	-0.0655818	0.218252	0.432088
C920006O11Rik	0.344558	-0.476969	0.00244422	-2.18219	0.347319	0.177984	0.0023857	0.581217
C9orf72	0.146068	0.689693	0.649689	0.172292	0.0973279	0.320379	4.13e-05	0.792727
Caap1	0.816944	-0.189877	0.966556	-0.0318688	0.0947496	0.481805	3.38e-07	1.46692
Cab39	0.802391	0.053332	0.0369029	0.329473	0.131212	0.319124	8.3e-06	0.942386
Cab39l	0.542456	0.317076	0.0201289	0.61813	0.031903	0.339078	0.00595034	0.436167
Cables2	0.0455558	-0.463834	0.0100333	0.553744	0.361573	-0.177107	0.00418503	-0.564075
Cabp1	0.624145	0.29423	0.145962	0.540107	0.129422	-0.56818	5.6e-06	-1.7113
Cacfd1	0.654577	0.185457	0.0708913	0.575387	0.826551	0.0320294	0.232117	-0.17578
Cacna1a	0.911074	-0.0462233	0.31328	0.533104	0.0249829	-0.319732	0.00025622	-0.523627
Cacna1b	0.300743	0.335501	0.0436424	1.00945	0.152231	-0.189172	0.228436	-0.15957
Cacna1c	0.414188	-0.211153	0.609507	0.129179	0.275952	-0.175843	0.3387	-0.154879
Cacna1d	0.368631	-0.531121	0.28542	0.492116	0.16223	-0.205302	0.631493	0.0706705
Cacna1e	0.932978	-0.0221518	0.283865	0.274775	0.673542	0.114858	0.00721763	0.732452
Cacna2d1	0.111226	0.226086	0.000319085	0.44563	0.209703	0.378519	0.000186032	1.12772
Cacna2d2	0.574735	0.309529	0.106313	1.06415	0.294373	-0.410332	0.00946293	-1.01888
Cacna2d3	0.572276	0.305812	0.0809799	0.825543	0.667955	-0.142642	0.280746	-0.358941
Cacnb1	0.590158	0.385075	0.585976	0.186012	0.236607	-0.458569	4.82e-05	-1.58464
Cacnb2	0.64881	-0.214698	0.382397	0.265948	0.307431	0.144555	0.00328781	0.418053
Cacnb3	0.0376589	-0.332281	0.169992	-0.350355	0.318257	-0.459338	1.95e-06	-2.20175
Cacnb4	0.718564	0.065282	0.119446	0.299413	0.260727	0.347789	0.000199493	1.1502
Cacng3	0.67065	0.0514044	0.79845	-0.0286364	0.533378	-0.179845	0.00881139	-0.757818
Cacng4	0.251125	-0.723101	0.725048	-0.179396	0.477883	-0.138762	0.0107858	-0.506365
Cacng8	0.292331	0.632433	0.851597	0.0986921	0.0397739	-0.699829	3.88e-05	-1.43354
Cacul1	0.754642	-0.0840048	0.690279	-0.120226	0.265937	0.251309	3.08e-05	0.941212
Cacybp	0.267138	0.24866	0.0341614	0.427241	0.091623	0.416122	1.87e-05	1.05554
Cadm1	0.0404719	-0.219753	0.368478	0.0880333	0.181136	0.208258	0.000227033	0.574536
Cadm2	0.393705	0.123787	0.0349079	0.267755	0.217469	0.430499	0.000195171	1.30031
Cadm3	0.776886	0.0627549	0.844564	0.0406378	0.15083	-0.190525	5.36e-06	-0.604702
Cadm4	0.345826	0.321747	0.0457012	0.614963	0.499083	-0.243913	8.72e-06	-1.61178
Cadps	0.256044	0.221501	0.00467942	0.660259	0.559405	0.0861478	0.0341923	0.312654
Cadps2	0.13031	0.596758	0.247257	0.732599	0.647994	-0.102546	0.704834	-0.0853445
Calb1	0.744823	0.0466912	0.151781	0.204632	0.0964768	0.52224	0.00201094	0.970441
Calb2	0.831097	-0.131274	0.246555	-0.959867	0.969375	0.00798826	0.351533	-0.196295
Calcoco1	0.490359	0.272184	0.282808	0.638866	0.76008	-0.0687551	0.0421636	-0.462973
Calm1	0.348069	0.17296	0.0361896	0.40217	0.0998214	0.267011	0.00175072	0.507771
Calm2	0.18149	0.26931	0.0147974	0.500566	0.164503	0.266993	0.0121324	0.481775
Calm3	0.344335	0.188456	0.0560215	0.351184	0.308148	-0.322466	4.52e-06	-1.4515
Caln1	0.868855	0.0352508	0.0290841	0.432	0.918164	0.0177037	0.825492	0.0380372
Calr	0.0217888	0.158004	0.0138243	0.42645	0.66375	-0.0508341	0.104268	-0.190165
Calu	0.365187	0.329549	0.198687	0.377138	0.215139	0.153964	0.000577602	0.427913
Caly	0.638439	0.281631	0.673453	0.401366	0.361037	-0.381321	1.13e-05	-1.85081
Camk1	0.16823	0.548319	0.261795	0.780953	0.308977	-0.209617	0.000838075	-0.693401
Camk1d	0.619736	-0.0943851	0.642153	-0.0613303	0.96242	-0.00981146	0.337094	0.199962
Camk2a	0.389898	0.26856	0.03199	0.886488	0.263185	-0.187982	8.89e-05	-0.658684
Camk2b	0.24178	0.228036	0.00977932	0.47676	0.16536	-0.312086	4.6e-06	-1.03166
Camk2d	0.685872	0.047896	0.0397513	0.293602	0.134095	0.279123	0.00023175	0.686049
Camk2g	0.37055	0.399616	0.173329	0.90769	0.101789	-0.23205	3.11e-05	-0.592978
Camk2n1	0.563624	0.152548	0.188343	0.385708	0.109328	0.456384	0.0288703	0.622869
Camk4	0.923885	0.0122954	0.052727	0.408385	0.571012	0.185487	0.0126436	0.816386
Camkk2	0.636583	-0.106443	0.0399982	0.432342	0.834916	-0.0410656	0.0836622	-0.341369
Camkmt	0.190439	-0.386556	0.345302	0.5389	0.410255	0.13609	0.139316	0.251362
Camkv	0.783094	-0.0572972	0.511457	-0.218686	0.410043	-0.256403	9.79e-06	-1.37966
Caml	0.338716	-0.488923	0.297052	-0.677469	0.334604	0.112883	0.0661671	0.218082
Camsap1	0.138821	0.364518	0.0703257	0.659988	0.127556	-0.283135	0.000925999	-0.617705
Camsap2	0.286912	0.229484	0.0216164	0.618748	0.466954	0.13167	0.00344588	0.529488
Camta1	0.604251	0.0862071	0.0837507	0.284683	0.429521	0.196959	0.00104849	0.817018
Cand1	0.912573	0.0351941	0.244198	0.541094	0.597987	0.0783034	0.00342999	0.434773
Cant1	0.423454	0.482416	0.170033	0.612511	0.371872	-0.219262	0.000794006	-0.838144
Canx	0.31748	0.163061	0.0212093	0.461023	0.0944695	0.337144	5.87e-06	0.913467
Cap1	0.162472	-0.172731	0.585945	0.0478988	0.577028	-0.111442	0.00421247	-0.572536
Cap2	0.307157	0.356035	0.0414082	0.676662	0.328447	0.216402	0.149084	0.31961
Capn2	0.42187	0.283575	0.00234126	1.03287	0.907156	-0.0185777	0.434459	0.124838
Capn5	0.32053	0.221922	0.11564	0.571757	0.356395	-0.213519	7.24e-05	-0.928155
Capns1	0.793861	0.0586859	0.367922	-0.28774	0.643277	-0.170744	1.41e-05	-1.60732
Caprin1	0.298685	0.209316	0.0273044	0.445272	0.211544	0.280771	8.21e-05	0.885065
Capza1	0.34124	0.282849	0.473307	0.151319	0.141303	0.321802	0.000268194	0.797648
Capza2	0.224901	0.27077	0.00319864	0.458474	0.0609564	0.456074	2.16e-05	1.03386
Capzb	0.611253	0.0725749	0.638336	0.0682835	0.656276	-0.136047	0.000458922	-1.07278
Car10	0.811063	-0.0360152	0.899561	-0.0179342	0.432954	0.201235	0.10977	0.41056
Car11	0.620621	-0.0656714	0.560195	-0.234561	0.382427	-0.378554	1.28e-05	-1.90176
Car2	0.359208	0.56069	0.357674	0.944719	0.995608	0.00191458	0.675342	0.146337
Carf	0.172103	0.501877	0.589874	-0.24722	0.334943	0.246116	0.000660909	0.86898
Carnmt1	0.765882	-0.215958	0.344239	-0.746122	0.261282	0.380504	0.0042112	0.969982
Casc3	0.287614	0.478894	0.507116	-0.353636	0.104602	-0.204883	0.000561804	-0.44174
Casc4	0.424856	0.19866	0.145173	0.368365	0.155925	0.354005	3.28e-05	1.03611
Casd1	0.580708	0.0802442	0.408816	0.128148	0.0766129	0.405814	4.35e-05	0.936944
Cask	0.486282	0.124728	0.371673	0.20707	0.721476	0.0468478	0.021205	0.303212
Caskin1	0.128543	0.471077	0.0283096	1.95859	0.137343	-0.368284	1.34e-05	-1.09311
Casp3	0.0355311	-1.18873	0.164875	0.372105	0.672606	0.0844778	0.0129574	0.497918
Castor2	0.3199	0.447423	0.0308362	0.908937	0.186348	-0.238825	4.01e-05	-0.745461
Cat	0.947795	0.0243963	0.974206	0.0134019	0.250456	0.213287	0.0026797	0.557874
Cav2	0.684652	0.0624421	0.0629036	0.237216	0.120994	0.627558	0.000127498	1.54995
Cbfa2t2	0.233272	0.518517	0.105977	0.726831	0.659283	-0.0470018	0.630597	-0.0520255
Cbfb	0.663737	-0.14289	0.315213	0.166672	0.114781	0.547064	0.000495445	1.20801
Cbl	0.601331	-0.230554	0.670749	0.0601838	0.814352	-0.0446716	0.250102	0.219032
Cblb	0.521682	-0.412675	0.312726	-0.887049	0.748376	0.0627284	0.000272255	0.711373
Cbll1	0.334938	0.0997685	0.995262	0.00304937	0.325423	0.205234	9.81e-05	0.812776
Cbln2	0.123828	-0.699787	0.429245	-0.510433	0.152819	0.236848	0.0160002	0.403485
Cbln4	0.780021	0.0800494	0.133574	1.03523	0.920293	-0.050822	0.236595	0.600931
Cbr1	0.303676	0.267516	0.37622	0.50148	0.818926	-0.0617634	0.000314984	-0.986777
Cbr4	0.391861	-0.158248	0.690396	0.0596469	0.0987906	0.229568	0.00158817	0.442363
Cbwd1	0.875975	-0.0619472	0.485616	0.220328	0.210906	0.206508	0.00251645	0.500392
Cbx1	0.747703	0.0931881	0.528064	0.206232	0.12597	0.24389	0.000713373	0.540307
Cbx3	0.110165	0.510135	0.000108813	1.29863	0.380175	0.163518	0.0794505	0.328549
Cbx4	0.0785699	0.434075	0.140168	0.295682	0.460511	0.141534	3.29e-07	0.977404
Cbx5	0.782068	0.0396929	0.43277	0.202304	0.471799	0.12848	0.00129246	0.574605
Cc2d2a	0.615875	0.38923	0.415476	-0.845008	0.709994	-0.0466512	0.067564	0.232253
Ccdc115	0.492121	-0.204628	0.512088	0.263388	0.549268	0.0799019	0.762113	0.0410642
Ccdc127	0.306794	0.215094	0.0520735	0.484429	0.205019	0.173956	0.00063005	0.469623
Ccdc136	0.476678	-0.248543	0.160588	0.533806	0.339845	-0.271579	4.82e-06	-1.30987
Ccdc137	0.0104189	1.1253	0.702792	-0.223586	0.918199	0.0108084	0.818988	0.0247914
Ccdc148	0.15791	0.491427	0.0995223	0.859526	0.160041	0.302656	0.00536553	0.60188
Ccdc177	0.036784	-1.77054	0.8514	-0.144887	0.598236	0.0839718	0.932158	-0.0138322
Ccdc184	0.312956	1.05361	0.258878	1.24624	0.98951	0.00298014	0.017808	-0.54506
Ccdc186	0.896234	0.0169684	0.71297	0.0443633	0.71271	0.0802788	0.0162145	0.524249
Ccdc25	0.481315	0.289368	0.220665	0.593214	0.39438	0.109546	0.00251409	0.389434
Ccdc32	0.370589	0.422406	0.149448	0.848023	0.742199	0.0336204	6.25e-05	-0.420773
Ccdc43	0.369639	0.508394	0.356693	0.35343	0.0618914	0.292623	0.00014527	0.597069
Ccdc47	0.696649	0.222115	0.58258	0.304664	0.307475	0.195045	5.83e-05	0.768244
Ccdc50	0.786671	-0.0278484	0.241539	0.239835	0.327375	0.238119	7.09e-05	0.965852
Ccdc59	0.699887	0.183631	0.328675	0.711944	0.043665	0.415789	0.000217543	0.762984
Ccdc6	0.853801	0.0806423	0.47167	0.327006	0.768582	0.0402666	0.113864	0.217246
Ccdc71l	0.825642	0.0814658	0.818701	0.055246	0.169481	0.369733	2.85e-05	1.12546
Ccdc85a	0.0264977	0.573638	0.0168197	0.601169	0.200875	0.386706	3.93e-05	1.24258
Ccdc88a	0.0179759	0.307878	0.0103262	0.46805	0.413034	0.264083	0.000226818	1.18939
Ccdc91	0.0215041	0.774254	0.0103817	1.26544	0.93546	-0.0103269	0.561529	-0.0747915
Cck	0.159833	0.157441	0.133449	0.412878	0.826041	0.0688282	0.00740925	-0.841382
Cckbr	0.370924	0.825207	0.171982	1.07612	0.784578	0.0728886	0.575362	-0.150687
Ccl25	0.648915	0.275405	0.236951	-0.647434	0.804854	0.0290097	0.213351	0.149742
Ccl27a	0.0695834	1.05424	0.424434	0.48809	0.348407	0.111599	0.927282	0.0112318
Ccl28	0.895622	0.129818	0.920575	0.0902582	0.140377	0.366203	3.77e-05	1.02264
Ccn3	0.369131	-0.160574	0.0505487	0.283778	0.33405	0.342728	0.075481	0.630789
Ccnd1	0.853212	-0.0399318	0.112905	-0.436517	0.974917	-0.0286752	0.710666	0.338329
Ccnd2	0.834253	0.0734083	0.814148	0.0888041	0.691208	0.15115	0.192114	0.496366
Ccndbp1	0.762452	-0.042096	0.543069	0.178014	0.813259	0.0385313	0.0932309	-0.275898
Ccne1	0.74812	-0.239885	0.379094	0.901422	0.532737	-0.123297	0.0095666	-0.522129
Ccng1	0.344514	0.206955	0.00740317	0.510503	0.282972	0.320053	0.00490826	0.838549
Ccng2	0.460882	0.323359	0.235397	0.524186	0.0804722	0.418563	0.000863478	0.798454
Ccni	0.0645973	0.190223	0.012116	0.430257	0.0557847	0.353635	0.000266675	0.674197
Ccnl1	0.669929	0.254333	0.368197	0.586926	0.118417	0.444512	9.12e-13	2.03171
Ccnl2	0.908746	0.0477058	0.219541	0.497494	0.854631	0.0266829	0.00148766	0.463137
Ccnt1	0.447715	0.172237	0.138546	-0.381773	0.524419	0.123484	0.000526649	0.67257
Ccnt2	0.964257	0.0148606	0.121666	0.749201	0.174814	0.312427	0.00016528	0.867341
Ccny	0.514614	0.200238	0.0847893	0.501728	0.153873	0.263067	0.000293642	0.66808
Ccnyl1	0.862282	-0.140709	0.342734	0.583694	0.449968	0.122159	0.0123558	0.408654
Ccp110	0.295845	0.376417	0.0891817	0.60379	0.618089	0.0879544	0.000842515	0.589164
Ccpg1os	0.923722	-0.0803607	0.109636	1.15836	0.675262	0.0927462	0.415521	-0.190475
Ccsap	0.349014	0.719091	0.64686	0.373799	0.587449	0.0878791	0.384795	-0.142236
Ccser1	0.591721	0.28275	0.799519	0.153667	0.477625	0.153718	0.000143126	0.82244
Ccser2	0.235026	0.250334	0.116133	0.269875	0.592267	0.112827	0.000719339	0.712486
Cct2	0.477516	-0.0632787	0.795404	0.0441923	0.951136	0.00774678	0.547774	0.076104
Cct3	0.778077	0.0826533	0.900625	-0.056771	0.880744	0.0308488	0.18566	-0.272774
Cct4	0.250943	0.219385	0.557228	0.230633	0.0528325	0.31168	0.000894016	0.535223
Cct5	0.874308	0.0437207	0.281059	0.361521	0.670301	-0.086797	8.78e-05	-0.802493
Cct7	0.355194	0.327462	0.28	0.385921	0.541548	-0.130997	0.00444641	-0.611901
Cct8	0.105066	0.255824	0.0462736	0.374977	0.13698	0.213741	0.00144129	0.45817
Ccz1	0.954791	-0.0264767	0.840366	-0.0849938	0.209461	0.22448	0.00142441	0.571003
Cd109	0.706306	-0.272197	0.657112	-0.281253	0.87669	0.129822	0.427823	0.663421
Cd164	0.776015	0.110802	0.534635	0.243045	0.160016	0.387355	7.59e-05	1.09065
Cd200	0.141344	0.378573	0.00607974	0.679589	0.0756051	0.276819	0.00184333	0.48552
Cd24a	0.425938	0.199462	0.425987	-0.323972	0.232008	0.476029	0.0073752	1.06708
Cd2ap	0.611438	-0.527355	0.32425	-1.5251	0.568928	0.173669	0.000182579	1.13913
Cd2bp2	0.0762364	0.675708	0.499374	0.517618	0.476883	-0.104654	0.00430774	-0.424424
Cd302	0.939918	-0.0470466	0.985691	-0.0152382	0.509471	0.287348	0.294864	0.456902
Cd34	0.433654	0.245137	0.151576	0.399235	0.547328	0.249739	0.699698	0.160173
Cd47	0.416835	0.0857769	0.347004	0.177436	0.295005	0.293745	0.00142672	0.894567
Cd55	0.509168	0.417281	0.132331	0.679703	0.0399955	0.486861	2.41e-06	1.11733
Cd81	0.0775464	0.234634	0.00055371	0.879961	0.66058	0.101253	0.146493	-0.335518
Cd9	0.229143	0.981532	0.0312258	0.954848	0.862899	0.168928	0.876767	0.151773
Cd99l2	0.142486	-0.154268	0.133808	-0.20138	0.789945	-0.0359545	0.000133459	-0.517698
Cdadc1	0.646511	0.204326	0.190492	0.458166	0.0968663	0.19914	0.000866861	0.401205
Cdc123	0.562881	-0.138398	0.974225	-0.0106458	0.143165	0.210991	1.34e-05	0.627952
Cdc16	0.854233	-0.0597429	0.941425	0.0171433	0.1359	0.12333	0.0195569	0.195127
Cdc23	0.237672	0.341453	0.103259	0.609202	0.467626	0.071519	0.549599	0.0596282
Cdc27	0.715024	0.0596804	0.508957	0.0994549	0.184956	0.34164	2.42e-05	1.08796
Cdc37	0.315371	0.255896	0.806658	0.135807	0.273544	-0.362029	1.92e-06	-1.58673
Cdc40	0.336856	-0.367522	0.0945107	-0.784611	0.512203	0.148408	0.0302312	0.490935
Cdc42bpa	0.881852	0.0217035	0.0956803	0.221582	0.980169	0.00498521	0.005153	0.561006
Cdc42ep3	0.319269	1.14066	0.191021	2.0188	0.173826	0.332322	0.194699	0.320293
Cdc5l	0.723955	-0.123486	0.787107	-0.122424	0.945402	0.0072264	0.695512	0.0415792
Cdh10	0.0505925	-1.05815	0.743231	0.0549551	0.491388	0.192201	0.032663	0.596983
Cdh11	0.934683	0.033347	0.064824	1.09783	0.328691	0.172733	3.11e-05	0.736626
Cdh12	0.959225	-0.00993013	0.0412708	0.500744	0.234985	0.381045	0.00071561	1.08536
Cdh13	0.932929	0.0247557	0.0378222	0.502694	0.523689	-0.150256	0.00304746	-0.70191
Cdh2	0.296489	0.382882	0.0242711	0.822974	0.985458	-0.00304102	0.0371704	0.347949
Cdh20	0.142493	0.418607	0.781054	0.189591	0.705636	0.114386	0.70568	0.114698
Cdh4	0.750901	-0.117498	0.723959	0.152678	0.135154	-0.277094	6.77e-07	-0.934474
Cdh6	0.570242	0.126137	0.820712	-0.0260633	0.693086	0.133766	0.0111509	0.86003
Cdh7	0.271698	0.738372	0.068002	1.22956	0.351082	0.285725	0.00362812	0.891108
Cdh8	0.142019	0.528327	0.0146622	1.10158	0.26207	0.284098	0.0438413	0.510805
Cdh9	0.36974	0.652654	0.948739	0.04216	0.862337	0.0531203	0.00954172	0.793275
Cdhr1	0.334644	-0.572826	0.158222	0.673261	0.79812	0.0563202	0.285352	-0.240175
Cdk12	0.182059	0.45144	0.0837966	0.871842	0.89642	0.0204813	0.00229375	0.480453
Cdk13	0.0542028	-0.449379	0.779848	0.0440121	0.638713	0.0922778	0.000182382	0.735339
Cdk14	0.787136	0.071405	0.0400473	0.511533	0.394063	0.171849	0.00196206	0.624296
Cdk16	0.627727	0.126504	0.0515564	0.562926	0.308227	-0.284921	9.87e-05	-1.08974
Cdk17	0.384406	-1.00342	0.371837	-1.05103	0.231342	0.255741	0.00042554	0.752944
Cdk19	0.350211	0.19014	0.00589952	0.819196	0.286036	0.241469	0.00649724	0.616353
Cdk5	0.312596	0.296629	0.543457	0.376336	0.508389	-0.209351	8.53e-05	-1.24962
Cdk7	0.16522	-0.809976	0.0688203	-1.16048	0.41929	0.119845	0.000185215	0.556213
Cdk8	0.562653	-0.224258	0.305906	-0.22943	0.260325	0.214914	9.05e-06	0.847189
Cdk9	0.499338	0.337882	0.406648	-0.540124	0.12819	-0.354705	0.000471932	-0.823295
Cdkl1	0.669365	-0.143052	0.799612	0.130583	0.909874	-0.0342721	0.611447	-0.155394
Cdkl2	0.919095	0.0100905	0.0101914	0.423618	0.131297	0.331179	5.66e-06	0.995965
Cdkl3	0.356493	-0.596323	0.193725	0.718032	0.296731	0.25542	0.0421195	0.49873
Cdkl4	0.555786	0.564725	0.341665	0.868607	0.953524	0.0112133	0.922957	0.0192315
Cdkl5	0.58305	0.0843704	0.00737857	0.461144	0.301712	0.244404	0.00181691	0.738039
Cdkn1b	0.235255	0.344392	0.280586	0.306952	0.0180498	0.634562	2.2e-07	1.38982
Cdkn1c	0.119983	-1.5813	0.183062	-1.25938	0.655419	0.260242	0.0401336	1.19385
Cdkn2aip	0.257383	-0.99342	0.742694	0.225015	0.317718	0.232475	0.000432711	0.818793
Cdkn2aipnl	0.018844	0.619073	0.00210333	0.722536	0.157573	0.192388	0.433946	0.107542
Cdo1	0.347945	-0.340612	0.280532	0.470864	0.0967275	0.208088	0.399851	0.107267
Cdr1os	0.372773	0.18208	0.0428035	0.117464	0.623049	0.22581	0.00833294	1.21193
Cds1	0.802207	0.0909108	0.200032	0.502703	0.779607	-0.0422482	0.477889	-0.107626
Cdv3	0.177066	0.352112	0.0876688	0.409615	0.148677	0.213528	6.15e-05	0.592984
Celf1	0.963245	0.0118038	0.0161499	0.505102	0.774785	0.0450321	0.0031397	0.464969
Celf2	0.70907	0.0499064	0.0653641	0.350432	0.4706	0.168275	0.001729	0.730756
Celf5	0.416546	-0.19803	0.56876	-0.126212	0.0617193	-0.303415	0.000172666	-0.612028
Celf6	0.253184	-0.648913	0.870496	-0.0856888	0.86107	-0.0327853	0.00657666	-0.5233
Cemip	0.0943847	0.590963	0.00766468	1.30583	0.178177	-0.279483	0.0138236	-0.512528
Cend1	0.187965	0.455156	0.000405245	0.897323	0.522638	-0.169609	0.051881	-0.516223
Cenpb	0.583119	-0.160904	0.97611	-0.0070197	0.191416	-0.315837	1.14e-06	-1.18289
Cenpc1	0.750061	-0.210367	0.416545	0.454344	0.179533	0.254684	5.95e-07	0.946826
Cenpv	0.275183	1.2342	0.503702	0.574213	0.923204	-0.0256449	0.176448	-0.366576
Cep120	0.0505365	0.747971	0.172958	0.617436	0.807531	0.0384587	0.156221	0.224374
Cep126	0.786477	0.173169	0.680746	0.331659	0.282183	0.211808	9.05e-06	0.873706
Cep170	0.572424	0.0702702	0.0965512	0.309615	0.565203	0.124996	0.00362082	0.632355
Cep170b	0.767877	0.0909797	0.16345	0.660366	0.0804734	-0.511889	2.84e-07	-1.51619
Cep19	0.512116	-0.296316	0.654624	0.182372	0.210553	0.142082	0.0211612	0.26262
Cep295	0.724729	0.142667	0.0881354	0.857723	0.669644	0.0854129	0.000386817	0.710341
Cep350	0.295669	-0.360245	0.493415	0.295262	0.486955	-0.124788	0.0369399	0.37468
Cep68	0.989916	-0.00375158	0.145563	0.623654	0.232773	0.198289	0.0112627	0.423227
Cep76	0.907967	-0.0943707	0.78628	-0.185495	0.919078	0.016633	0.000314434	0.590639
Cep83	0.0578792	-0.481431	0.502274	0.132262	0.176573	0.303861	2.04e-05	0.957769
Cep97	0.0711222	0.641738	0.000765019	1.31718	0.779872	0.0704867	0.01818	0.595927
Cept1	0.569707	0.127112	0.496008	0.104913	0.11098	0.338902	0.000176995	0.797553
Cerk	0.315849	-0.194967	0.566122	0.151072	0.352712	-0.223099	0.00478733	-0.680911
Cers4	0.652082	-0.185332	0.917959	0.0411206	0.613702	0.106432	0.0033163	0.619277
Cers5	0.847143	0.0500308	0.123044	0.431149	0.174377	0.118156	0.318445	0.0883483
Cers6	0.628394	0.0657868	0.6806	0.0944929	0.515133	0.134089	0.00137026	0.659451
Cetn2	0.986726	-0.00236377	0.628256	-0.0690464	0.197114	0.271323	0.000597117	0.722352
Cetn3	0.265526	0.119258	0.219723	0.200262	0.14854	0.336102	0.000139767	0.886051
Cetn4	0.0856636	0.314774	0.744431	0.0471379	0.0836405	0.45517	0.000179683	0.985824
Cfap20	0.585769	-0.107586	0.0848364	-0.440727	0.996341	0.000396985	0.0385843	0.181233
Cfap300	0.420562	-1.02592	0.303694	-1.17398	0.0108259	0.469262	8.83e-07	0.910122
Cfap69	0.767443	0.199261	0.0980842	1.39577	0.393831	0.230544	0.00183209	0.842311
Cfap97	0.289317	0.666328	0.778799	-0.201311	0.41219	0.135407	0.00263777	0.497785
Cfl1	0.352466	0.13671	0.1587	0.218175	0.799602	-0.067487	0.00257443	-0.801619
Cfl2	0.523585	0.0548365	0.792103	0.0281074	0.041833	0.49798	5.69e-06	1.11026
Cggbp1	0.160139	-0.219538	0.222598	-0.167802	0.0577245	0.515758	5.75e-06	1.23234
Chac2	0.178882	-0.336113	0.0500423	-0.889646	0.0931811	0.536286	0.000526271	1.10747
Champ1	0.605828	0.209679	0.0575351	1.27369	0.979504	0.00310407	0.294456	-0.128305
Chchd1	0.925068	-0.0260024	0.311007	0.359144	0.0936161	0.158001	0.000315297	0.345877
Chchd10	0.383683	0.266979	0.903098	-0.0321828	0.188785	-0.462029	3.63e-05	-1.47226
Chchd2	0.899831	-0.0234841	0.270606	-0.213533	0.00214341	0.458214	2.34e-05	0.632261
Chchd3	0.00738629	0.347225	0.14075	0.443966	0.0417916	0.180432	0.0106977	0.228198
Chchd4	0.746723	-0.067969	0.943096	0.0128766	0.256285	0.12137	0.79315	-0.0287169
Chd1	0.925388	-0.0830346	0.208752	0.837911	0.721066	0.0792357	0.000140197	0.844332
Chd2	0.293373	-0.570156	0.327607	-0.562434	0.138036	-0.163655	0.10642	0.178668
Chd3	0.787943	0.0536069	0.0489	0.295131	0.0897859	-0.474761	1.65e-07	-1.46723
Chd4	0.900329	-0.0447174	0.624241	-0.247475	0.0351117	-0.356807	3.23e-05	-0.706138
Chd5	0.557017	0.143939	0.0241442	0.739429	0.0681603	-0.507187	5.78e-08	-1.51701
Chd6	0.744488	0.119026	0.429021	0.39417	0.174481	-0.144701	0.95905	0.00549224
Chd8	0.538133	-0.391175	0.0961392	0.82223	0.28643	-0.118815	0.196332	-0.144709
Chd9	0.367739	-0.277952	0.0128513	-0.747708	0.941347	-0.0158114	0.00303491	0.636854
Cherp	0.125564	1.12727	0.0278478	1.31618	0.08593	-0.372346	0.00211978	-0.677086
Chfr	0.428446	0.479487	0.968079	-0.0181882	0.970575	0.00486171	0.0112209	0.335293
Chic1	0.174498	0.41395	0.131512	0.591395	0.181218	0.392927	6.95e-06	1.32
Chic2	0.0796463	0.724719	0.902553	0.0577655	0.2261	0.240268	1.92e-05	0.848165
Chid1	0.691025	0.259198	0.182794	0.54043	0.5079	-0.20038	0.000197165	-1.13524
Chka	0.638706	-0.25225	0.192839	-0.462211	0.770861	0.0479815	5.46e-06	0.748443
Chl1	0.333003	0.187543	0.0174787	0.58571	0.546181	0.193077	0.00335696	0.938301
Chm	0.959384	0.00715965	0.239859	0.199104	0.213244	0.390632	0.000112188	1.21208
Chml	0.376964	-0.196743	0.166437	0.379113	0.158502	0.451202	0.00038401	1.13599
Chmp1b	0.918591	0.0487166	0.294581	0.390471	0.0435563	0.544659	4.52e-05	1.10075
Chmp2b	0.388248	0.170829	0.163654	0.369824	0.127736	0.343192	0.000210524	0.835166
Chmp3	0.291241	-0.134312	0.979529	-0.00806096	0.179073	0.143075	0.010722	0.272578
Chmp4b	0.164316	0.325909	0.00585592	0.846795	0.698349	-0.0717689	0.00552531	-0.515588
Chmp5	0.386907	0.418158	0.0484128	0.741344	0.0967521	0.253146	0.00111592	0.497609
Chmp7	0.428519	-0.260983	0.88747	0.0640781	0.484124	-0.137886	0.0012369	-0.639968
Chn1	0.339145	0.102327	0.393231	0.0922091	0.289951	0.14218	0.484496	0.0939568
Chn2	0.244032	0.627916	0.0792169	0.902065	0.181634	0.186474	0.324667	0.140014
Chordc1	0.642551	0.0971735	0.216304	0.228232	0.17419	0.416355	2.71e-05	1.28554
Chp1	0.500164	0.11227	0.122322	0.381749	0.187061	0.111687	0.0895559	0.144319
Chpt1	0.795864	-0.0827064	0.937547	-0.0263276	0.258761	0.409666	5.45e-05	1.46288
Chrm1	0.339121	0.209601	0.834449	0.0464843	0.0434163	-0.212014	0.000223524	-0.389583
Chrm2	0.431434	-0.400113	0.458503	0.320476	0.560785	0.276801	0.0200677	1.10568
Chrm3	0.446014	-0.143395	0.682944	-0.210273	0.471219	-0.111137	0.0151658	-0.379229
Chrna7	0.12375	1.5142	0.239351	0.906064	0.686176	-0.102141	0.022809	0.574775
Chst1	0.156677	-0.75823	0.211026	-0.551336	0.269093	-0.233915	4.96e-05	-0.865772
Chst11	0.452884	0.201013	0.222303	0.306725	0.164219	0.148535	0.0497572	0.210613
Chst2	0.0895011	-0.44377	0.311044	0.310626	0.862921	0.0486604	0.220761	0.345256
Chtf8	0.970169	-0.0185863	0.951211	0.0259291	0.519616	-0.110201	0.000968568	-0.573081
Chtop	0.895725	-0.0203793	0.230984	0.203678	0.025063	0.357808	1.73e-05	0.686544
Chuk	0.220977	0.0940213	0.0909208	0.366497	0.333182	0.229205	6.77e-06	1.06528
Ciao2a	0.287144	0.484514	0.0127402	0.87805	0.184744	0.15917	0.00709371	0.328447
Cinp	0.518474	0.261643	0.0713359	0.62556	0.327587	0.141766	0.415779	0.118418
Cipc	0.126914	0.685395	0.00275138	0.859033	0.128081	0.171153	0.0181638	0.26746
Cirbp	0.34582	0.390457	0.0427191	0.827403	0.23979	0.176708	0.227742	0.182594
Cisd1	0.477486	0.119812	0.551615	0.155934	0.862024	0.0340114	0.000530543	-0.685111
Cisd2	0.399702	0.355219	0.0388151	0.455309	0.168861	0.256612	2.45e-05	0.787023
Cisd3	0.541899	0.271033	0.561915	0.265053	0.518834	-0.251767	0.000824826	-1.33836
Cit	0.726369	-0.164035	0.765816	-0.21249	0.0178442	-0.459292	6.28e-05	-0.780034
Ckap4	0.37342	0.257419	0.758725	0.120511	0.416578	0.0947221	0.99276	0.00106759
Ckap5	0.678997	0.0491916	0.224093	0.249947	0.653633	0.0575365	0.0101601	0.329747
Ckb	0.596577	-0.0971761	0.151151	-0.37523	0.285622	-0.445383	0.00027366	-1.5212
Ckmt1	0.106117	0.41017	0.156522	0.509563	0.652052	-0.141204	1.76e-05	-1.34788
Clasp1	0.269917	0.312162	0.647874	0.0707582	0.0571561	-0.14324	0.011947	-0.191322
Clasp2	0.333493	0.226939	0.0387121	0.404239	0.281412	0.169951	0.00430303	0.450566
Clba1	0.876336	-0.0824485	0.319707	1.29354	0.966082	-0.0105456	0.019876	-0.608561
Clcn3	0.482588	0.149222	0.0265699	0.448081	0.23298	0.235815	0.000202419	0.734719
Clcn4	0.278449	0.220793	0.027502	0.390742	0.184565	0.290259	3.58e-05	0.904191
Clcn5	0.27965	-0.152	0.157476	-0.573068	0.512447	0.108266	4.44e-05	0.674964
Cldn12	0.760353	0.0690214	0.313595	0.160757	0.155309	0.307214	4.57e-07	1.09003
Cldnd1	0.658551	0.114371	0.178208	0.466123	0.0570326	0.307177	4.97e-06	0.737578
Clec16a	0.489143	0.275737	0.0488236	1.03638	0.188277	-0.205801	0.00470456	-0.44533
Clec2l	0.350973	0.268361	0.101039	1.23112	0.457168	-0.272121	1.82e-05	-1.57771
Clgn	0.589363	0.234178	0.266058	-0.577618	0.932548	-0.0116193	0.00862428	0.362334
Clic4	0.212144	0.442135	0.0313542	0.678042	0.709634	0.112297	0.0733459	0.540285
Clint1	0.844554	0.0988454	0.454736	-0.365852	0.905465	0.0125719	0.0132355	0.263752
Clip1	0.297308	0.167589	0.609825	0.103443	0.809576	-0.0183629	0.683159	0.0313738
Clip3	0.949339	0.00642301	0.0577057	0.283922	0.151727	-0.240351	0.00644864	-0.45713
Clip4	0.24064	0.445896	0.0409921	0.538942	0.685913	0.0618021	0.00100525	0.503075
Clk1	0.12639	-0.59481	0.242549	-0.469378	0.430404	0.198491	4.03e-09	1.4797
Clk3	0.884076	-0.0653884	0.113041	-1.04454	0.19217	-0.202922	0.320859	-0.155313
Clk4	0.187572	-0.536751	0.232999	-0.646966	0.416684	0.172708	6.64e-08	1.14721
Clmn	0.646205	0.155958	0.30088	0.489327	0.341043	-0.11198	0.0241417	-0.272151
Clmp	0.432575	0.204153	0.312208	0.170648	0.156411	0.226399	0.000425768	0.56363
Cln5	0.585361	-0.302304	0.889448	0.0933256	0.522018	0.152027	0.157886	0.337324
Cln6	0.684985	0.249098	0.0362852	1.33359	0.526789	-0.163692	6.1e-05	-1.08841
Cln8	0.964532	-0.0305843	0.436179	0.817147	0.561696	0.0717855	0.599866	-0.0671905
Clns1a	0.000334377	0.353615	0.00362708	0.903956	0.0973502	0.167413	0.521772	0.0654597
Clpb	0.0978055	0.264789	0.251427	0.502301	0.635281	-0.0596951	0.065969	-0.235398
Clptm1	0.909739	0.0179789	0.272452	-0.265397	0.428886	-0.247308	1.64e-05	-1.35077
Clpx	0.34924	0.405058	0.227614	0.580147	0.319766	0.121945	0.00143529	0.392468
Clstn1	0.321037	0.230612	0.00500956	0.866312	0.174532	-0.194268	0.0016086	-0.451713
Clstn2	0.586494	0.121836	0.204135	0.451565	0.977955	0.0040734	0.600566	0.0773018
Clstn3	0.100306	0.364331	0.242993	0.450288	0.322578	-0.367743	1.88e-06	-1.77484
Clta	0.129051	0.313965	0.0139496	1.00999	0.718889	-0.0777669	0.00356932	-0.6314
Cltb	0.749894	-0.059749	0.787702	-0.0589647	0.9197	-0.0146239	0.00611564	-0.399699
Cltc	0.332449	0.184413	0.00511675	0.501337	0.428363	0.141826	0.00196223	0.554415
Clu	0.351033	0.257141	0.951699	-0.0162229	0.552209	-0.160661	0.000844824	-0.90412
Cluap1	0.71693	-0.18614	0.3065	-0.652377	0.788322	-0.0299925	0.133556	-0.176929
Clvs1	0.350369	0.25947	0.00453969	0.625929	0.246582	0.2247	0.000685345	0.658611
Clvs2	0.815043	0.058589	0.257272	0.426549	0.106813	0.21382	0.000587822	0.45749
Clybl	0.653709	-0.192263	0.695143	-0.212907	0.965089	-0.00873745	0.0188921	-0.473919
Cmas	0.784527	-0.0760024	0.89484	0.0407156	0.0310646	0.250723	0.000736817	0.393315
Cmc4	0.744335	-0.31166	0.728538	-0.298726	0.135344	0.512812	0.000233846	1.26111
Cmip	0.190547	0.318215	0.286936	0.374656	0.0462281	-0.47912	1.49e-06	-1.16337
Cmpk1	0.406273	0.045767	0.369652	0.0495244	0.0489357	0.598993	1.47e-06	1.46457
Cmpk2	0.549223	0.381829	0.214927	0.756337	0.342948	0.114214	0.0130406	0.301367
Cnbp	0.498855	0.112294	0.771927	0.0498706	0.0733006	0.307501	4.4e-06	0.788426
Cndp2	0.64266	0.133052	0.46338	-0.300128	0.660603	-0.131463	7.05e-05	-1.19933
Cnih3	0.00560427	0.600043	0.318555	1.2306	0.983536	-0.00298316	0.111705	-0.234317
Cnih4	0.692538	0.173975	0.390268	0.360858	0.319388	0.149844	0.00226528	0.460587
Cnksr2	0.321825	0.278974	0.0975786	0.463882	0.450261	0.191819	0.0018294	0.791829
Cnn3	0.902393	-0.0580405	0.46152	0.400881	0.862578	-0.0841066	0.7031	-0.185317
Cnnm1	0.488146	0.140701	0.59404	-0.180042	0.244756	-0.158003	0.00247952	-0.414194
Cnot1	0.309991	-0.506811	0.323696	-0.554041	0.556294	-0.059107	0.824868	0.0223021
Cnot11	0.49513	0.141682	0.492787	0.268262	0.420467	0.0885354	0.140099	0.163897
Cnot2	0.543279	-0.370384	0.210467	-0.648578	0.677214	0.0510413	0.00995559	0.316769
Cnot4	0.00992032	0.550234	0.00941436	0.785647	0.494618	0.102479	9.92e-05	0.584414
Cnot6	0.581859	0.226133	0.0442552	0.376049	0.228114	0.328668	4.64e-05	1.11031
Cnot6l	0.868375	-0.0752423	0.829453	0.100087	0.224004	0.372136	0.000323635	1.10022
Cnot7	0.0331827	0.269341	0.00157684	0.31616	0.0703199	0.491996	6.8e-06	1.22318
Cnot8	0.732529	-0.131991	0.395244	0.203839	0.85499	-0.0292266	0.00777722	-0.430628
Cnpy2	0.319539	0.706537	0.547823	0.363677	0.942847	-0.0201827	5.39e-05	-1.16412
Cnpy4	0.522802	0.774021	0.417611	0.58632	0.671182	-0.0636349	0.291746	-0.163774
Cnr1	0.829398	0.0662039	0.224562	0.529654	0.650822	0.189539	0.026344	0.930075
Cnrip1	0.689217	0.0625108	0.281477	0.173085	0.136254	0.204058	0.0331021	0.292418
Cnst	0.379803	-0.397244	0.0707963	0.625497	0.775002	-0.0572772	0.359474	0.184102
Cntn1	0.211525	0.345133	0.00143315	0.738438	0.272742	0.18956	0.000966395	0.570423
Cntn2	0.124475	-0.567665	0.630082	-0.235745	0.0456768	-0.408726	1.38e-05	-0.895922
Cntn3	0.62314	0.189307	0.0809465	0.539234	0.379805	0.211167	0.00478317	0.678469
Cntn4	0.161834	0.71344	0.00120137	0.854646	0.45995	0.137847	8.51e-05	0.732957
Cntn6	0.656108	-0.166529	0.571358	0.259085	0.268836	0.158741	0.00646037	0.392285
Cntnap1	0.303748	0.499944	0.025865	0.989731	0.0961817	-0.579925	2.06e-06	-1.65917
Cntnap2	0.532074	0.170314	0.00495511	0.687052	0.616018	0.105714	0.0113963	0.533474
Cntnap3	0.291457	-0.3299	0.0543791	0.514843	0.304414	0.232172	0.000466963	0.791136
Cntnap4	0.311629	0.273965	0.186092	0.396555	0.482824	-0.21051	0.909624	-0.0341697
Cntnap5a	0.651912	0.209415	0.167416	0.352968	0.560206	0.148414	0.000217554	0.941053
Coa5	0.941335	-0.0105847	0.259026	0.237745	0.095067	0.24157	0.000300828	0.523746
Cobl	0.164185	-0.475456	0.417336	-0.336166	0.735015	-0.0494539	0.854629	0.0269453
Coch	0.745857	0.0644035	0.0220404	0.544388	0.381869	0.256486	0.0250249	0.657721
Cog3	0.314335	1.08488	0.0438065	1.77375	0.804579	0.0231123	0.00323825	0.277766
Cog4	0.918206	-0.043966	0.617491	-0.30489	0.530819	-0.162106	3.1e-05	-1.08624
Cog6	0.102106	0.15247	0.0251345	0.45688	0.740358	0.0307008	0.0323799	0.200058
Cog7	0.506508	-0.112296	0.326118	0.630259	0.941594	-0.00829676	0.525256	-0.0732371
Cog8	0.51101	0.20531	0.0370942	1.13546	0.880733	-0.0253995	0.00188043	-0.541854
Col19a1	0.857755	0.0470565	0.180422	0.891302	0.54604	-0.159838	0.0343642	0.55948
Col4a3bp	0.384612	-0.181319	0.35566	0.142656	0.307452	0.274462	0.000232556	0.989662
Commd10	0.442031	-0.132931	0.460565	0.161508	0.241632	0.174249	0.0688724	0.273185
Commd3	0.166951	-0.362728	0.817628	-0.0406816	0.0324334	0.401344	0.00010652	0.727573
Commd8	0.23769	0.408107	0.00891114	0.725566	0.048258	0.374798	1.35e-05	0.826175
Cop1	0.81845	0.0599056	0.596841	0.216519	0.140169	0.366515	0.00041021	0.877967
Copa	0.504479	0.197138	0.0979191	0.367767	0.530858	-0.0999124	0.022428	-0.364428
Copb1	0.988332	0.00533028	0.938426	0.0339773	0.235159	0.181548	0.000845031	0.510729
Copb2	0.217548	-0.134247	0.305488	0.138574	0.122144	0.165526	0.00930584	0.278966
Copg1	0.252776	0.20421	0.0562356	0.33169	0.332542	-0.208493	0.000954319	-0.711754
Coprs	0.0840081	-0.342879	0.538887	0.102316	0.745005	0.0689758	0.0333495	-0.460501
Cops2	0.567046	0.0567931	0.013312	0.410932	0.0814364	0.478393	6.48e-05	1.0967
Cops3	0.94209	0.0203359	0.897446	0.0700606	0.0812092	0.208625	0.000239545	0.440363
Cops4	0.25795	0.368349	0.107534	0.492347	0.841008	0.0239576	0.90358	-0.0145419
Cops5	0.398294	0.184224	0.406861	0.351641	0.248064	0.145655	0.449705	0.0956899
Cops6	0.360204	-0.186379	0.54144	-0.203405	0.912752	-0.017341	0.00869162	-0.418674
Cops7b	0.366537	-0.368519	0.0851931	0.957695	0.825454	-0.0500011	0.0026493	-0.69328
Cops9	0.0845204	0.572127	0.00582374	1.02052	0.632176	0.0948956	0.00080449	-0.672332
Coq10a	0.273813	-0.268699	0.655505	-0.131768	0.724783	-0.0851791	0.000145751	-0.927979
Coq10b	0.264752	-0.372369	0.112774	-0.89439	0.0501272	0.607925	8.79e-09	1.7841
Coq2	0.328565	0.367577	0.0979098	0.566388	0.714515	-0.0609604	0.00323627	-0.49654
Coq3	0.282041	-0.87414	0.391237	-0.620761	0.351345	0.125779	0.0100912	0.350189
Coq5	0.589761	-0.147512	0.207649	-0.759035	0.495608	-0.14747	0.00378487	-0.633454
Coq7	0.0587682	1.37116	0.103232	1.92203	0.693116	-0.073077	0.00132129	-0.613375
Coro1c	0.0537216	0.24276	0.356726	0.845136	0.128483	-0.380175	1.5e-05	-1.08724
Coro2a	0.391275	-0.377565	0.507058	0.206688	0.369004	-0.12468	0.000790878	-0.472546
Cox11	0.320971	-0.706649	0.71516	-0.279663	0.12256	0.350127	1.04e-06	1.10579
Cox14	0.721916	0.0741533	0.781864	-0.076952	0.746391	0.0514044	0.0848486	-0.277968
Cox18	0.402522	0.414677	0.150995	0.983267	0.189083	0.199151	0.316391	0.156822
Cox19	0.969847	0.0255128	0.266118	-0.472403	0.918529	-0.0145481	0.00854568	-0.385876
Cox4i1	0.662232	0.076413	0.138923	0.317729	0.59888	-0.250247	7.94e-06	-2.12862
Cox5a	0.300445	0.298832	0.0276359	0.473979	0.0977131	0.26804	0.122385	0.250357
Cox6a1	0.808685	-0.0416776	0.98739	-0.0029887	0.501778	-0.285637	4.22e-05	-1.74616
Cox6b1	0.896442	0.020968	0.228232	0.272251	0.847352	-0.0449017	0.015436	-0.565434
Cox6c	0.365461	0.092136	0.0362962	0.319916	0.0301539	0.38046	1.03e-05	0.774117
Cox7a2	0.0196487	0.277656	0.0181091	0.609766	0.523158	-0.178336	2.2e-05	-1.18833
Cox7b	0.133679	0.246232	0.0465019	0.623271	0.220463	0.160865	0.120737	0.204024
Cox7c	0.00741993	0.370322	0.0304481	0.320624	0.771739	0.0380039	0.820443	-0.0299394
Cpd	0.485307	-0.201278	0.648796	0.108304	0.331972	0.204501	0.00273385	0.631681
Cpe	0.170786	0.347412	0.0066691	0.855559	0.0314423	0.250325	4.21e-05	0.47666
Cpeb1	0.658395	-0.17227	0.794666	-0.104796	0.489797	0.14524	9.33e-05	0.821351
Cpeb2	0.131871	0.21437	0.688918	0.049131	0.244945	0.33227	3.48e-06	1.32542
Cpeb3	0.458403	0.143399	0.140106	0.367391	0.758426	0.0672029	0.00054737	0.754954
Cpeb4	0.328231	0.131166	0.685547	0.0418461	0.304653	0.34068	5.39e-06	1.50956
Cplane1	0.466433	-0.321931	0.333514	-0.56941	0.415512	-0.137958	0.165204	0.235675
Cplx1	0.174304	0.455947	0.000388572	1.13308	0.553833	-0.15174	0.0174705	-0.609417
Cplx2	0.957662	-0.00661595	0.458071	0.0715058	0.487234	0.0717785	0.544667	-0.0626753
Cpne2	0.757255	0.146821	0.558993	-0.196065	0.64276	-0.147691	0.00863625	-0.852602
Cpne3	0.135223	0.885409	0.106284	1.28032	0.486178	0.250386	0.0307383	0.777005
Cpne4	0.469279	0.308157	0.0151791	0.673322	0.339826	0.197114	0.000481197	0.721038
Cpne6	0.0798973	-0.510972	0.0416016	-1.09781	0.172659	-0.463868	1.42e-06	-1.65488
Cpne8	0.876447	0.081002	0.922035	0.0406831	0.245407	0.353815	0.00410232	0.874447
Cpne9	0.948824	0.0216589	0.150674	0.553775	0.402856	-0.256774	0.00485829	-0.872972
Cpped1	0.778455	0.0699651	0.575125	0.144919	0.740764	0.0335938	0.000885564	0.339372
Cpsf2	0.22076	0.12957	0.017465	0.602179	0.602218	0.0709478	0.00536874	0.379407
Cpsf3	0.289167	-0.559974	0.558429	-0.283075	0.517934	-0.0921506	0.00398	-0.41546
Cpsf6	0.540087	0.104087	0.0992839	0.335885	0.261749	0.3706	1.06e-05	1.45394
Cpsf7	0.660171	0.182471	0.9958	-0.00288792	0.243199	-0.109058	0.403907	0.0784402
Cpt1a	0.810646	0.182328	0.0712785	2.12444	0.856731	-0.0924485	0.266365	-0.572156
Cpt1c	0.461192	0.35622	0.680983	0.230696	0.259492	-0.318305	0.000154203	-1.07523
Cr1l	0.35397	0.560387	0.951012	0.0431961	0.137974	0.23135	6.63e-05	0.624046
Cramp1l	0.578173	0.600354	0.940723	-0.0535314	0.162949	-0.200207	0.0922374	-0.244746
Crcp	0.154685	0.567614	0.181335	0.40751	0.843177	0.0408229	0.0959634	-0.3465
Creb1	0.998932	-0.000328271	0.0942801	0.276649	0.195933	0.366905	5.24e-05	1.14733
Crebbp	0.0733186	0.796735	0.00507325	1.26046	0.668273	-0.076081	0.0485045	0.350544
Crebzf	0.0518203	0.481629	0.554696	0.150224	0.141772	0.373703	9.66e-07	1.24485
Creg1	0.295683	-0.160761	0.259266	0.254961	0.000875526	0.28885	8.68e-05	0.347049
Creg2	0.364588	-0.266478	0.231459	0.377719	0.360931	0.219886	0.008605	0.632621
Creld1	0.282048	0.353617	0.651042	0.199483	0.312023	-0.310493	3.75e-06	-1.43587
Crem	0.389304	0.307145	0.232337	0.519249	0.107524	0.373593	0.000359926	0.829292
Crim1	0.562565	-0.118239	0.123898	0.704613	0.697784	0.144354	0.0797434	0.65152
Cript	0.428547	0.175552	0.117721	0.273911	0.0114493	0.459146	5.12e-05	0.736088
Crk	0.919916	-0.0167956	0.0839803	0.356743	0.201618	0.230119	1.94e-05	0.769837
Crls1	0.884259	-0.0543414	0.114329	0.70589	0.117527	0.327197	9.44e-06	0.925812
Crmp1	0.867491	0.0211296	0.0373576	0.449017	0.216336	-0.408901	1.58e-05	-1.4298
Crnkl1	0.195852	-0.812842	0.968002	0.0299516	0.157146	0.285288	0.000443915	0.709174
Crot	0.931814	0.0279846	0.0202141	0.527478	0.766034	0.183238	0.392718	0.526369
Crppa	0.294897	0.56784	0.449745	0.523537	0.00970263	0.362203	0.000524598	0.49399
Cry1	0.911084	-0.0976103	0.748012	-0.261183	0.350632	0.138854	1.44e-05	0.647647
Cryab	0.787787	0.125797	0.65892	0.500068	0.369184	-0.308517	1.44e-06	-1.70813
Cryz	0.117248	0.462789	0.155464	0.698317	0.318819	0.129926	0.870456	0.0218344
Cryzl1	0.914047	0.0143814	0.0109341	0.518112	0.0692948	0.253803	0.0022409	0.427933
Csdc2	0.118881	0.751401	0.519409	0.33832	0.500595	-0.285377	3.38e-05	-1.76886
Csde1	0.0533935	0.378388	0.0301143	0.392891	0.208953	0.263651	0.000560412	0.72399
Cse1l	0.063625	0.355001	0.755651	0.0391836	0.15862	0.29384	0.000157546	0.787703
Csgalnact2	0.531715	0.226332	0.00534824	0.860131	0.138745	0.384679	5.71e-06	1.17805
Csmd1	0.524128	0.254249	0.0859024	0.646549	0.316107	-0.219068	0.360215	0.200035
Csmd3	0.554396	-0.930812	0.585739	-0.822853	0.991469	0.00269748	0.00678506	0.682673
Csnk1a1	0.0548158	0.162987	0.0355168	0.224778	0.0960978	0.409299	3.47e-06	1.14148
Csnk1d	0.0054614	1.0497	0.185922	1.59077	0.6272	-0.0841624	0.000447392	-0.613057
Csnk1e	0.745915	-0.0583432	0.136396	-0.454878	0.687958	-0.0659819	0.27152	-0.181549
Csnk1g1	0.718048	-0.251235	0.356176	0.413615	0.727732	0.0677821	0.00112964	0.633942
Csnk1g2	0.366523	0.407287	0.550728	0.48066	0.189816	-0.531729	4.4e-07	-2.07359
Csnk1g3	0.671501	0.131569	0.0435303	0.435322	0.141599	0.324473	4.48e-05	0.900941
Csnk2a1	0.435214	0.165191	0.143235	0.391127	0.104895	0.255207	0.000382513	0.559434
Csnk2a2	0.270196	-0.191722	0.0564571	0.402668	0.681443	0.0369907	0.0280463	0.199212
Csnk2b	0.170058	0.280557	0.220145	-0.428751	0.532566	-0.177528	0.000147582	-1.08623
Cspg5	0.168509	0.459439	0.0773701	0.629566	0.933862	-0.0127288	0.00225411	-0.471688
Csrnp2	0.551666	0.221385	0.210989	0.715756	0.385015	0.120815	6.49e-10	0.857608
Csrnp3	0.112662	-0.373445	0.391289	-0.105908	0.509485	0.164406	0.000857247	0.83079
Csrp1	0.762257	-0.173323	0.666206	0.247872	0.950249	-0.0405961	0.0613447	-1.2266
Cst3	0.382901	-0.277365	0.200579	0.655717	0.86138	0.101731	0.00112947	-1.90417
Cstb	0.7137	0.117012	0.926201	-0.0659786	0.47827	0.177727	0.0759116	-0.450474
Cstf2	0.538789	-0.0968153	0.114659	0.218002	0.406825	0.158934	2.61e-05	0.805679
Cstf2t	0.976786	0.00930727	0.218071	0.421512	0.0407639	0.414373	5.6e-06	0.919755
Ctbp1	0.22791	0.606521	0.0434275	1.02896	0.79653	0.0318027	0.0872511	-0.213298
Ctcf	0.574886	-0.346631	0.709904	0.147598	0.622721	0.0655662	0.00886872	0.349701
Ctdnep1	0.904242	-0.0355648	0.046561	-0.690439	0.962113	0.00850137	0.00269401	-0.544958
Ctdspl2	0.0403547	0.627317	0.0260912	0.468048	0.0870933	0.43467	8.63e-05	0.997468
Cthrc1	0.592307	0.391586	0.487901	0.379406	0.118835	0.268419	0.0634417	0.32629
Ctif	0.297316	0.502043	0.256036	0.629595	0.209919	-0.237355	0.0856233	-0.3269
Ctnna2	0.266299	0.309939	0.0101353	0.629554	0.240581	0.0974455	0.00334685	0.244392
Ctnnb1	0.40541	0.234655	0.0191361	0.771943	0.680011	0.0390041	0.00688231	0.255757
Ctnnbip1	0.266551	0.372456	0.629402	0.282945	0.990059	0.00195789	0.0399225	-0.326625
Ctnnd1	0.182582	-0.498221	0.590325	-0.210653	0.0651106	0.254043	0.000744966	0.471999
Ctnnd2	0.594418	0.121351	0.120782	0.409597	0.128999	-0.081619	0.574756	-0.0306663
Ctps	0.146393	-0.328668	0.0831669	0.388862	0.15194	0.153246	0.0114553	0.271895
Ctps2	0.142269	0.576527	0.287627	0.447613	0.313829	0.138193	0.0807096	0.242001
Ctsa	0.870803	0.0380814	0.930072	-0.0174438	0.58768	-0.177601	8.77e-06	-1.46725
Ctsb	0.245658	0.283007	0.0164735	0.554212	0.797478	0.0413077	0.0038451	-0.465773
Ctsl	0.0406008	0.629248	0.050056	0.90551	0.835056	-0.0298758	0.422749	-0.115238
Ctso	0.893196	-0.100731	0.152702	0.843309	0.430993	0.382218	0.0772889	0.857699
Cttn	0.374684	0.251113	0.508228	0.261734	0.26651	-0.264039	2.16e-05	-1.01222
Cttnbp2	0.121714	0.287497	0.0120938	0.701598	0.857028	-0.0287668	0.00140124	0.51012
Cttnbp2nl	0.862474	0.060216	0.785026	-0.120772	0.694205	0.0595306	1.65e-05	0.652171
Cul1	0.689361	-0.102452	0.866877	0.0459397	0.266021	0.193381	0.000228437	0.640825
Cul2	0.77959	0.0570084	0.586496	-0.0498784	0.139916	0.342603	2.56e-05	0.976929
Cul3	0.19968	0.257874	0.0932836	0.249613	0.202513	0.337128	5.76e-05	1.06402
Cul4a	0.0393767	0.583552	0.00708412	1.02118	0.619678	-0.0441158	0.183173	0.119179
Cul4b	0.108054	-0.632895	0.163114	-0.496649	0.291581	0.325942	5.72e-05	1.24328
Cul5	0.0833695	0.348577	0.0741032	0.515739	0.189527	0.346618	4.71e-05	1.075
Cux1	0.154219	-0.220568	0.872583	0.0520698	0.198086	-0.165146	0.0148488	-0.313634
Cux2	0.253127	0.469836	0.285838	0.83	0.126395	-0.226677	0.15465	-0.213286
Cwc15	0.102098	0.261265	0.131658	1.05873	0.938213	0.00936019	0.430394	-0.0958522
Cwc25	0.710884	0.343236	0.824432	-0.248911	0.845004	0.0222087	0.00161956	0.361999
Cwh43	0.743061	0.184897	0.0994147	0.86992	0.806095	0.0653721	0.273291	0.29395
Cxadr	0.318039	0.149909	0.127373	0.114351	0.0827945	0.498993	5.48e-05	1.16038
Cxcl14	0.294461	0.501693	0.00361397	0.835548	0.988134	-0.00596385	0.159575	-0.565307
Cxxc4	0.962885	0.0112064	0.462242	0.168983	0.374168	0.262095	0.000261557	1.07614
Cxxc5	0.464908	0.541495	0.423468	0.40183	0.131932	0.375266	0.000208398	0.92392
Cyb5a	0.014892	0.591795	0.0731783	1.11123	0.582661	0.0988821	0.320662	-0.180161
Cyb5b	0.753148	0.086438	0.0897074	0.504198	0.661009	0.0430358	0.0441991	0.197808
Cyb5d2	0.806231	0.100633	0.0248648	1.4061	0.494931	0.101276	0.98159	0.00353551
Cyb5r1	0.439035	0.577945	0.00455471	1.39296	0.320592	0.147622	0.0121512	-0.381056
Cyb5r4	0.704948	0.0915134	0.823695	0.0473951	0.0437744	0.397254	4.02e-05	0.809311
Cyfip2	0.475145	0.139014	0.0436825	0.416057	0.213919	-0.13482	0.0713163	-0.195803
Cygb	0.525678	0.282224	0.387181	-0.471597	0.34315	-0.46462	0.000440099	-1.75021
Cyhr1	0.171158	-0.677393	0.846127	0.0299171	0.333507	-0.227688	2.38e-06	-1.12029
Cyld	0.582225	0.0967704	0.0703606	0.41364	0.305869	0.247289	0.00553947	0.670003
Cyp1b1	0.940779	-0.010077	0.466481	-0.14591	0.335308	0.423742	0.00757273	1.17374
Cyp20a1	0.391578	-0.593967	0.947714	0.0469813	0.748222	0.0572886	0.0997073	0.296811
Cyp26b1	0.198126	1.0564	0.134781	1.05913	0.952343	0.0491663	0.856847	-0.148531
Cyp2j6	0.760688	-0.20582	0.413098	0.553717	0.143173	0.243579	0.00348825	0.488686
Cyp46a1	0.340809	0.19142	0.252439	0.183431	0.213611	-0.426289	1.3e-05	-1.49982
Cyp4x1	0.830029	0.11578	0.113986	0.735934	0.621982	0.087579	0.012344	0.445889
Cyp51	0.140245	0.573049	0.13034	0.407697	0.351208	0.259974	5.15e-05	1.12891
Cystm1	0.851609	-0.0136881	0.0839994	0.305392	0.262469	0.204066	0.00758878	0.490017
Cyth1	0.776796	-0.100628	0.254467	0.473569	0.175364	-0.271539	5.52e-05	-0.815922
Cyth2	0.560762	-0.159159	0.896816	-0.0431705	0.412908	-0.292559	4.37e-05	-1.46743
Cyth3	0.280325	0.698137	0.00498793	1.41575	0.561277	-0.0602443	0.481979	-0.0741198
Czib	0.536072	0.235685	0.884194	-0.113062	0.541921	0.0552243	0.507434	-0.0618186
D030056L22Rik	0.600263	0.138835	0.981483	0.0071822	0.189851	0.274712	0.000472166	0.733232
D130017N08Rik	0.716044	0.196481	0.435813	0.58228	0.384762	-0.182654	0.792858	-0.0557185
D130043K22Rik	0.474444	-0.589028	0.15674	0.655992	0.166827	-0.226826	0.0326792	-0.355429
D1Ertd622e	0.987253	0.00329601	0.0547417	0.496099	0.0743641	0.49659	0.000107028	1.07814
D230025D16Rik	0.633426	-0.186632	0.0466294	0.7693	0.0958979	0.167594	0.0469565	0.203683
D2hgdh	0.762918	0.181324	0.143465	1.25554	0.75069	0.0532486	0.636517	-0.0827367
D330050G23Rik	0.245239	0.459839	0.141463	1.26682	0.625798	0.110039	0.0569301	0.43889
D3Ertd751e	0.286808	0.578778	0.320415	0.525252	0.17127	0.387202	3.28e-05	1.17468
D430019H16Rik	0.796617	0.081244	0.204512	0.395175	0.737903	-0.0475264	0.0055378	-0.394381
D430041D05Rik	0.827996	0.0750188	0.978938	0.0106508	0.76671	-0.0476653	0.431449	0.126584
D5Ertd579e	0.879878	-0.0366561	0.389877	-0.225293	0.673849	0.0603838	0.00836371	0.378565
D630023F18Rik	0.655536	-0.134008	0.950658	-0.0133655	0.206832	0.289221	0.0015463	0.726801
D630045J12Rik	0.118129	-0.714671	0.308316	0.405228	0.36359	-0.178069	0.178686	-0.264677
D6Wsu163e	0.761404	-0.155213	0.728493	-0.189249	0.139114	0.1377	0.0218485	0.216677
Daam1	0.789797	0.0638299	0.00518063	0.399333	0.885749	0.0278022	0.0317841	0.415602
Dab1	0.360601	-0.24104	0.0544832	0.330204	0.452847	0.1868	0.00390879	0.718036
Dab2ip	0.964667	-0.0329226	0.270432	0.947687	0.0910401	-0.486476	6.77e-06	-1.30626
Dag1	0.467995	0.453762	0.0868509	0.837776	0.0741605	-0.188582	4.82e-06	-0.488056
Dagla	0.100362	0.658147	0.0405767	1.72044	0.0769208	-0.655529	1.26e-07	-1.98094
Dap3	0.205313	0.244706	0.897268	-0.039307	0.425029	0.0999226	0.573186	-0.0711356
Dapk1	0.260168	1.03529	0.0200584	1.6938	0.137732	-0.14051	0.189853	-0.125317
Dars	0.0627557	-0.331227	0.994359	0.00175463	0.119259	0.2364	0.000202117	0.564534
Dars2	0.607302	0.518576	0.104216	1.33447	0.988486	-0.00160475	0.289694	-0.120679
Dazap1	0.666716	0.219079	0.256734	0.899222	0.227093	-0.16157	0.419727	-0.110146
Dazap2	0.427015	0.22436	0.339495	0.398041	0.43707	0.139145	0.56475	0.103335
Dazl	0.0592818	0.784056	0.155763	0.807433	0.0521057	0.709088	0.000191429	1.36089
Dbi	0.540746	0.221296	0.111483	0.467936	0.875285	0.0839787	0.22359	-0.651549
Dbn1	0.576266	-0.185994	0.119193	0.599155	0.113865	-0.397833	2.65e-06	-1.18886
Dbndd2	0.193877	0.436746	0.777072	0.153522	0.704117	0.0578052	0.0361956	0.319391
Dbnl	0.131908	1.01774	0.332819	0.848758	0.476848	-0.261011	6.69e-06	-1.67557
Dbpht2	0.0408192	0.0719382	0.0618284	0.399656	0.304632	0.257747	0.00408662	0.720992
Dbr1	0.0928499	-1.4061	0.629102	-0.358069	0.956352	0.00726715	0.0319314	0.287942
Dbt	0.897377	0.0269777	0.198822	0.561115	0.458573	0.0964938	0.000324457	0.469981
Dcaf10	0.0582467	0.392571	0.137041	0.846499	0.155938	0.288576	1.08e-05	0.894753
Dcaf11	0.521815	-0.39176	0.488828	0.224331	0.538507	-0.160187	1.94e-05	-1.12223
Dcaf12	0.616563	0.214779	0.611966	0.153568	0.777477	-0.026185	0.0042748	-0.270779
Dcaf12l1	0.404496	-0.14625	0.808075	0.0394935	0.122216	0.455584	9.09e-05	1.1533
Dcaf13	0.315663	-0.422361	0.702263	0.148986	0.197105	0.193937	0.00625113	0.412792
Dcaf17	0.469327	0.550836	0.359285	0.498941	0.511271	0.137452	0.00226996	0.639269
Dcaf5	0.763638	-0.13883	0.945609	0.0199798	0.166455	-0.100931	0.984972	0.00139198
Dcaf6	0.179726	0.47225	0.174848	0.276197	0.449598	0.0715015	0.0496226	0.186399
Dcakd	0.777844	-0.177093	0.316646	-0.420803	0.31355	-0.445163	3.91e-05	-1.83511
Dcbld2	0.276942	0.506042	0.0329455	0.66371	0.431304	0.114976	0.0134422	0.361856
Dck	0.925487	0.0244273	0.470553	0.179705	0.229224	0.218929	2.34e-06	0.859473
Dclk1	0.291093	0.185425	0.0645629	0.37359	0.281107	0.211089	0.00540179	0.544869
Dclk2	0.69543	0.162183	0.480215	0.43278	0.187438	-0.252465	0.00915687	-0.501839
Dcp2	0.733602	0.0515056	0.0126235	0.601224	0.561269	0.132953	0.0014922	0.726821
Dctn1	0.242632	0.199156	0.392991	-0.411235	0.0928485	-0.678555	1.82e-07	-2.11606
Dctn2	0.725376	0.0939489	0.838297	0.0516627	0.391513	-0.257416	4.82e-05	-1.22412
Dctn3	0.0749775	0.510744	0.176434	1.09364	0.448214	0.121985	0.0216852	-0.374536
Dctn4	0.457188	0.196346	0.0825936	0.476729	0.187237	0.153008	0.000635951	0.39688
Dctn5	0.712109	0.080459	0.37341	0.209653	0.578763	0.0805803	0.0643003	-0.26975
Dctn6	0.20281	0.62771	0.0102179	1.04367	0.645576	-0.0747475	0.0144215	-0.400396
Dcun1d1	0.201847	-0.197338	0.802424	-0.043447	0.144929	0.406493	7.98e-05	1.09995
Dcun1d2	0.16372	-0.409647	0.314583	-0.226735	0.287159	-0.106747	0.82414	0.0225745
Dcun1d3	0.92532	0.0388256	0.374421	0.604666	0.612244	0.109658	3.51e-05	0.893923
Dcun1d4	0.394071	0.205725	0.14922	0.36981	0.146996	0.278929	6.84e-05	0.765875
Dcun1d5	0.0790532	-0.468106	0.634975	0.0875642	0.0180012	0.552057	4.04e-08	1.28057
Dcx	0.463728	0.187545	0.344219	0.274583	0.446024	0.256473	0.000900618	1.11718
Dda1	0.438012	-0.213931	0.728529	-0.276436	0.250091	-0.396759	2.33e-05	-1.47158
Ddb1	0.417418	0.0980646	0.47823	0.213917	0.328392	-0.257463	2.52e-05	-1.11125
Ddhd1	0.90903	0.0173324	0.0033968	0.565424	0.504403	0.082198	0.023808	0.279132
Ddhd2	0.698164	0.118036	0.65881	-0.199428	0.793844	-0.0297314	0.121715	0.177036
Ddi2	0.749345	-0.147605	0.401353	-0.622251	0.713165	-0.0609238	0.0286463	0.363252
Ddit4	0.993534	-0.00360084	0.746279	0.199866	0.408406	0.139722	0.144547	0.248084
Ddn	0.654586	0.146448	0.00416115	0.91336	0.359478	-0.18378	0.00453583	-0.570304
Ddost	0.482924	0.228124	0.322113	0.568132	0.71595	-0.115592	6.51e-05	-1.27524
Ddr1	0.850192	0.141695	0.303642	1.12688	0.169714	-0.342293	0.00398278	-0.734635
Ddr2	0.00359742	0.786688	0.388554	0.599608	0.723014	0.164961	0.0791216	0.817078
Ddx1	0.934417	0.0134997	0.813111	0.0442667	0.257127	0.147982	0.0156082	0.316008
Ddx17	0.0252542	0.208369	0.00715119	0.603223	0.861759	0.0217695	0.0291128	0.272895
Ddx19b	0.396592	0.282036	0.170552	0.821786	0.797147	0.0278909	0.0128144	0.271119
Ddx21	0.0130553	0.478407	0.152515	0.327404	0.623989	0.0651616	7.82e-07	0.656551
Ddx24	0.629279	-0.171111	0.0727376	-1.30792	0.203879	-0.248157	2.05e-05	-0.834888
Ddx25	0.816465	0.0770008	0.373282	0.369857	0.607616	0.0818261	0.931866	0.0136716
Ddx3x	0.2046	0.268211	0.146276	0.25655	0.193134	0.320146	5.01e-07	1.23627
Ddx3y	0.935328	0.0102578	0.0503288	0.311533	0.254579	0.488353	0.00215323	1.31505
Ddx46	0.858382	0.0499454	0.427385	0.293888	0.881178	0.0238889	0.0176795	0.379446
Ddx47	0.399751	0.205041	0.258741	0.862033	0.657658	0.0506947	0.183659	-0.154709
Ddx5	0.508071	0.103578	0.0881279	0.289523	0.203485	0.311857	1.37e-07	1.29228
Ddx50	0.0805717	0.615998	0.186975	0.464294	0.138716	0.32212	2.2e-05	0.923146
Ddx52	0.605709	-0.28067	0.15931	-0.853798	0.092387	0.336274	0.00095058	0.661188
Ddx6	0.478685	0.206562	0.106589	0.439915	0.305616	0.23553	0.000155932	0.869323
Deaf1	0.352746	0.314751	0.128337	-0.738834	0.312953	-0.475498	2.55e-06	-2.23417
Decr2	0.590773	-0.207169	0.836701	0.0809395	0.940424	-0.011314	0.725029	0.0537244
Degs1	0.0841541	0.364026	0.0544513	0.511323	0.0477218	0.199855	0.000117751	0.390089
Dennd4a	0.863174	-0.0892489	0.89867	0.0573749	0.579929	0.108471	0.000824329	0.655457
Dennd5a	0.942688	0.027297	0.099411	0.793716	0.073568	-0.143169	1.43e-06	-0.39083
Dennd5b	0.826387	0.0340239	0.473135	0.132681	0.842696	0.0385999	0.0049415	0.546802
Dennd6a	0.813859	-0.0356125	0.546379	-0.0890349	0.275584	0.218525	3.87e-05	0.824655
Depdc5	0.0926419	-0.274931	0.163047	0.181738	0.356142	-0.116129	0.0519828	-0.24687
Deptor	0.201808	0.6014	0.439493	0.659977	0.387216	0.19368	0.0149247	0.546094
Derl2	0.347293	0.533011	0.359818	0.513729	0.140298	0.280094	0.000648098	0.64891
Desi1	0.798789	-0.0582836	0.831704	0.0640521	0.382221	-0.130066	0.00196131	-0.462513
Desi2	0.176517	-0.460994	0.165101	-0.589201	0.127514	0.32475	2.14e-06	1.00966
Dffa	0.460131	0.333136	0.212179	0.539948	0.548493	-0.129657	0.000125484	-0.837289
Dgcr8	0.655491	-0.153885	0.657336	0.187232	0.572296	0.0681225	0.184327	0.161952
Dgkb	0.295128	0.352161	0.15422	0.493395	0.168878	0.345622	0.000727951	0.848875
Dgkd	0.489009	0.224913	0.631117	0.178054	0.162528	-0.228409	1.84e-05	-0.703705
Dgke	0.152266	0.274847	0.00186159	0.647618	0.36261	0.215221	0.000243621	0.867214
Dgkh	0.792857	0.0503349	0.012078	0.457967	0.66921	0.139883	0.00402298	0.941618
Dgkz	0.47674	0.256158	0.456369	-0.288994	0.24149	-0.553004	1.5e-06	-2.27888
Dhrs1	0.883097	0.032497	0.260298	0.699366	0.795083	-0.160193	0.0168529	-1.47613
Dhrs7	0.355749	0.385355	0.886604	-0.0749498	0.897078	0.0231804	0.136242	-0.271312
Dhx15	0.179853	-0.644137	0.93715	-0.0236325	0.124805	0.314627	8.3e-06	0.913615
Dhx30	0.995013	-0.00348526	0.311876	-0.730167	0.208816	-0.293228	2.09e-05	-0.99914
Dhx36	0.0590805	0.311806	0.0464008	0.201902	0.147409	0.374013	9.05e-05	1.0106
Dhx57	0.566702	0.177218	0.0970105	0.67534	0.150166	-0.114522	0.0398512	-0.166206
Dhx8	0.320355	0.733186	0.265672	0.699607	0.293519	-0.253856	3.44e-05	-1.01108
Dhx9	0.184454	0.116579	0.0309677	0.374296	0.381312	0.157838	3.84e-05	0.742216
Diaph2	0.328519	-0.318833	0.142641	0.1581	0.313558	0.316933	0.000684053	1.06761
Dicer1	0.541997	-0.240459	0.907169	-0.0287303	0.451936	-0.108153	0.27167	0.158406
Dido1	0.51005	0.24926	0.0730662	1.07199	0.0569857	-0.184535	0.032615	-0.210496
Dip2a	0.955741	0.0166539	0.279681	0.244009	0.680322	-0.0730499	0.693532	0.0701662
Dip2c	0.139937	0.427469	0.0288555	0.850305	0.531063	-0.0788957	0.652287	0.0568698
Dipk2a	0.517711	-0.25501	0.17969	0.367748	0.0966756	0.579019	0.000984041	1.1485
Dis3	0.990156	-0.0126352	0.936516	-0.0618366	0.44334	0.136539	0.00109752	0.582044
Disp2	0.0966869	0.242906	0.0686944	0.75677	0.240445	-0.244854	0.000170703	-0.785235
Dixdc1	0.801985	0.047812	0.0692506	0.589432	0.355044	0.178278	0.00345224	0.564007
Dkc1	0.424152	-0.410921	0.397587	0.598072	0.869277	0.0267412	0.00164592	0.512205
Dkk3	0.532018	0.160789	0.25857	0.388901	0.200783	0.216926	0.181031	0.227784
Dlat	0.36371	0.239157	0.0805616	0.381351	0.125189	0.278628	0.000268564	0.662303
Dlc1	0.695796	0.152751	0.00909499	0.956566	0.890642	-0.0266396	0.545658	0.117353
Dld	0.755857	0.0678175	0.353391	0.211907	0.128568	0.341736	1.87e-05	0.962288
Dleu7	0.432822	-0.268111	0.884401	-0.0382889	0.110189	0.531937	0.00179969	1.04004
Dlg1	0.584386	-0.0414765	0.276818	0.0651663	0.297945	0.2995	0.0268114	0.637208
Dlg2	0.632361	0.0857894	0.215229	0.193454	0.44376	0.15012	0.0287954	0.42858
Dlg3	0.539006	0.194006	0.0780829	0.457184	0.502079	-0.0510595	0.00679077	-0.207055
Dlg4	0.698778	0.0627306	0.0108298	0.448606	0.107776	-0.499931	4.69e-07	-1.56783
Dlg5	0.251271	0.616123	0.0773481	1.47886	0.114947	-0.269136	0.0338604	-0.368045
Dlgap1	0.617875	0.108242	0.173882	0.244918	0.53466	0.130296	0.000873341	0.69846
Dlgap2	0.0531159	-0.275694	0.0139159	0.398958	0.0737387	-0.309249	0.0651259	-0.321131
Dlgap4	0.344764	0.319958	0.122874	0.296291	0.0375713	-0.413217	6.48e-05	-0.797043
Dlst	0.870922	0.0240954	0.679092	0.0959208	0.574524	-0.0794773	0.00360857	-0.413293
Dlx1as	0.339297	-0.24395	0.993645	-0.00209165	0.914025	-0.0363885	0.513104	-0.221841
Dlx6os1	0.496759	0.116963	0.146953	0.322065	0.669725	0.155942	0.00182724	1.13912
Dmac1	0.396977	0.629171	0.766897	0.239536	0.0471679	0.234419	0.230168	0.146131
Dmd	0.379999	0.517355	0.177311	0.829701	0.74547	0.108037	0.00501532	0.933379
Dmrtc1a	0.653008	0.24642	0.108991	0.953764	0.00362093	0.69439	2.36e-05	1.02003
Dmtf1	0.977525	-0.00859657	0.758199	0.0909274	0.248121	0.239266	0.000159285	0.782317
Dmtn	0.235967	0.307776	0.0330915	0.568756	0.186128	-0.375677	2.66e-05	-1.19646
Dmwd	0.541539	0.304124	0.246004	-0.487787	0.227799	-0.509452	6.92e-07	-2.12451
Dmxl1	0.408708	-0.48503	0.63727	-0.247907	0.608334	0.152005	0.000131408	1.13384
Dmxl2	0.575989	-0.154567	0.23329	0.291692	0.90053	-0.0243978	0.0250511	0.437381
Dnaja2	0.289842	0.249546	0.0340466	0.391948	0.102721	0.280822	0.000104446	0.667824
Dnaja3	0.761905	0.0297887	0.281029	0.682735	0.446399	-0.114165	0.000229158	-0.55746
Dnaja4	0.734097	0.116656	0.676941	0.247453	0.386924	0.108239	0.00847597	0.331495
Dnajb1	0.13994	-0.635729	0.07398	-0.756055	0.989683	-0.00401996	2.89e-08	1.72086
Dnajb11	0.255711	0.387894	0.0632389	0.696098	0.749026	-0.0478722	0.00779778	-0.400478
Dnajb12	0.520231	0.441912	0.601915	-0.281972	0.0976132	-0.332534	1.1e-06	-0.998172
Dnajb14	0.579247	-0.082118	0.0564509	0.32988	0.481734	0.180957	0.00125419	0.829786
Dnajb2	0.346635	-0.582992	0.965443	-0.0222577	0.501806	-0.164101	0.0252345	-0.551456
Dnajb4	0.335315	-0.200467	0.179558	-0.331339	0.132619	0.37744	1.91e-07	1.30656
Dnajb5	0.817654	0.0654909	0.425322	0.399656	0.426374	-0.300049	0.0355793	-0.793624
Dnajb6	0.573986	0.0912475	0.0886756	0.347263	0.0176417	0.427754	8.17e-05	0.71074
Dnajb9	0.177626	0.28541	0.978463	-0.00515085	0.0398577	0.595637	6.52e-08	1.56559
Dnajc10	0.824171	0.0420971	0.153339	0.257806	0.0818678	0.297359	6.61e-05	0.682142
Dnajc11	0.458856	-0.263505	0.243942	0.353278	0.259703	-0.204848	0.000433691	-0.644632
Dnajc13	0.973272	-0.0106415	0.266009	0.424372	0.91484	0.0161273	0.0108515	0.384516
Dnajc15	0.783374	0.0647591	0.016949	0.703278	0.371264	0.151055	0.000604897	0.579769
Dnajc18	0.295062	-0.188139	0.575287	0.130975	0.340213	-0.106281	0.000996442	-0.368692
Dnajc25	0.928012	0.0743403	0.645693	-0.526413	0.307718	0.173947	2.24e-05	0.723996
Dnajc27	0.816811	0.0592484	0.113543	0.366936	0.720232	-0.056727	0.127775	-0.242083
Dnajc28	0.00576713	1.64551	0.393782	1.41431	0.61157	-0.126018	0.6887	0.100151
Dnajc3	0.62052	0.1145	0.0838207	0.568985	0.374472	0.169875	0.000268893	0.696995
Dnajc30	0.65588	-0.243924	0.807425	-0.121212	0.833938	-0.0516484	0.0352686	-0.523712
Dnajc5	0.494837	0.108451	0.464242	0.0453056	0.758229	0.0285838	0.63051	-0.0447456
Dnajc6	0.268907	0.321298	0.0372711	0.669155	0.313851	0.137979	0.000919492	0.454142
Dnajc7	0.378791	0.18334	0.412707	0.19695	0.889944	-0.0163287	0.594198	-0.0629894
Dnal1	0.469575	0.112099	0.359597	0.168603	0.504045	0.110033	0.000342814	0.589749
Dner	0.0949486	0.450632	0.00125869	0.810502	0.736994	0.127907	0.0816237	0.663214
Dnm1	0.139959	0.317579	0.00778645	0.614975	0.0808569	-0.452049	1.06e-05	-1.14135
Dnm1l	0.442348	0.109389	0.0260575	0.301011	0.221547	0.293751	5.7e-05	0.967167
Dnm3	0.268117	0.231927	0.0553975	0.434317	0.536603	0.131824	0.000305307	0.770196
Dnmt1	0.200079	0.793752	0.395597	0.55805	0.0365028	-0.429854	3.53e-07	-1.06716
Dnmt3a	0.387725	0.262921	0.0137911	0.684742	0.451478	-0.109848	0.403623	-0.122002
Dnttip2	0.591933	-0.428312	0.729294	-0.262052	0.580431	0.102951	0.00151351	0.591014
Dock3	0.397806	0.278797	0.00685367	0.504899	0.343022	-0.165701	0.943496	-0.0123944
Dock4	0.461178	0.341727	0.0129225	0.858975	0.949727	0.0152693	0.012245	0.606627
Dock7	0.12617	-0.561126	0.780394	0.0886101	0.985607	-0.00261616	0.0072548	0.389962
Dock9	0.359304	0.23201	0.00166519	0.714998	0.319898	-0.15119	0.463795	-0.111474
Dok5	0.494865	0.405625	0.857429	-0.14622	0.48132	0.14433	0.945007	-0.0141947
Dop1b	0.549577	0.208996	0.399729	0.310194	0.0252564	-0.303168	2.03e-05	-0.584718
Dot1l	0.664622	-0.298852	0.689784	-0.231474	0.0350328	-0.412854	0.0307967	-0.425694
Dpf2	0.258839	0.478039	0.307564	1.2851	0.231271	-0.352661	1.21e-05	-1.30044
Dph3	0.564863	-0.313529	0.646877	-0.265264	0.0500335	0.184199	0.525487	0.0611842
Dph6	0.68657	0.128487	0.182497	0.382987	0.0753309	0.311659	4.63e-05	0.714517
Dpm1	0.754454	-0.110602	0.771153	0.0657238	0.187145	0.310798	0.0017274	0.739915
Dpm2	0.273033	0.55364	0.538628	-0.127004	0.620779	-0.198157	7.16e-05	-1.60824
Dpp10	0.277895	0.35556	0.000725566	0.780656	0.207891	0.319749	0.00113621	0.826311
Dpp6	0.120558	0.274539	0.0439537	0.468689	0.378632	-0.128617	0.0100318	-0.376749
Dpp8	0.157003	0.241164	0.0260255	0.612497	0.541287	0.10805	0.00240198	0.536968
Dpy19l1	0.949025	-0.0342227	0.429372	0.520736	0.136546	0.335697	0.000771143	0.759207
Dpy19l3	0.312172	0.622874	0.911784	-0.0332211	0.677064	-0.0442343	0.208974	-0.13874
Dpy19l4	0.885011	-0.0546961	0.50868	-0.13157	0.327585	0.261965	4.19e-05	1.09504
Dpy30	0.524419	-0.18193	0.753666	-0.0704816	0.345194	0.160187	0.71942	-0.0617425
Dpysl3	0.701189	0.0798184	0.584908	0.118075	0.990497	0.00515216	0.803359	0.107723
Dpysl4	0.450723	0.151423	0.368679	0.843424	0.163368	-0.512945	1.62e-07	-1.95357
Dr1	0.335991	0.294944	0.581271	0.167673	0.141312	0.45668	7.84e-08	1.66625
Drap1	0.630564	0.134763	0.480607	0.3427	0.496455	-0.323661	2.43e-06	-2.26276
Drd1	0.460865	-0.621556	0.0744584	1.51932	0.110027	0.245976	0.0206879	0.363157
Drg1	0.69005	0.0821233	0.102078	-0.525843	0.20305	0.201498	0.371948	0.141803
Drosha	0.446583	-0.214931	0.169803	0.334679	0.152093	-0.235956	6.93e-05	-0.658915
Drp2	0.430074	0.312745	0.0645037	0.680964	0.959095	-0.00803395	0.357157	0.144515
Dscam	0.527079	0.27649	0.11772	0.736193	0.287321	-0.185045	0.0602772	-0.328169
Dscaml1	0.419804	0.342754	0.00425947	1.16545	0.027377	-0.44912	0.393408	-0.174529
Dsel	0.365327	0.677198	0.654285	0.15257	0.0984024	0.557741	6.03e-05	1.35335
Dst	0.304317	0.446832	0.0116528	1.17511	0.138391	-0.27623	0.263633	-0.208488
Dstn	0.217772	0.209054	0.0152662	0.406589	0.0675176	0.335411	0.000115767	0.707345
Dstyk	0.264522	0.317006	0.157943	-0.328901	0.960374	0.00547724	0.598713	0.0586737
Dtd1	0.331234	0.276713	0.226287	-0.376286	0.390839	0.104064	0.281632	-0.133905
Dtd2	0.478337	0.249077	0.294239	0.703152	0.687875	0.0636632	0.235516	-0.195996
Dtna	0.105008	0.242507	0.0273459	0.415472	0.129333	0.22495	0.000387629	0.526468
Dtnb	0.0988332	0.910247	0.298174	0.59936	0.567829	-0.150468	0.000595461	-0.915653
Dtnbp1	0.0491634	0.618446	0.889725	-0.0736047	0.54567	-0.197474	0.000167313	-1.23984
Dtx3	0.863105	0.0653304	0.387734	-0.282354	0.402117	-0.308096	8.51e-05	-1.45134
Dtx4	0.308861	-0.558054	0.707645	0.16717	0.865406	-0.0198261	0.00769006	-0.319069
Dtymk	0.901196	0.0675746	0.629422	0.400425	0.0377541	0.211835	0.794513	0.027917
Dusp11	0.959701	0.0168175	0.60922	0.0843643	0.448918	0.121663	0.000187744	0.600258
Dusp12	0.399953	0.687263	0.120022	1.08262	0.276777	0.150909	0.0241931	0.316782
Dusp18	0.321656	-0.309155	0.6061	0.217721	0.725892	0.0422944	0.714397	0.0447309
Dusp19	0.863894	0.0480009	0.346593	0.401072	0.571663	0.137347	0.0311587	0.524659
Dusp3	0.185311	-0.249917	0.779116	-0.0632585	0.706689	0.0404834	0.855742	-0.0196157
Dut	0.774273	-0.149372	0.600004	0.119263	0.866265	0.0277277	0.138793	-0.247532
Dvl1	0.499219	-0.518526	0.254125	-1.01671	0.322462	-0.335093	0.000175523	-1.28532
Dym	0.541864	-0.306119	0.310975	-0.761802	0.641555	-0.0701965	0.183856	-0.201887
Dync1h1	0.527079	-0.084131	0.989002	0.00216498	0.0617069	-0.485497	4.01e-07	-1.31868
Dync1i1	0.247393	0.35629	0.0180467	0.679037	0.917039	-0.0153109	0.0127291	-0.367918
Dync1i2	0.30763	0.313621	0.00197022	0.764696	0.268041	0.199546	0.000214503	0.666898
Dync1li1	0.752548	0.0582926	0.967355	-0.00683321	0.446102	0.124053	0.0712667	0.294032
Dync1li2	0.376558	0.169642	0.0154068	0.60886	0.653405	0.0541396	0.000338581	0.432286
Dync2h1	0.534319	-0.155681	0.6639	-0.161335	0.711406	-0.0788956	0.0467503	0.424144
Dync2li1	0.361732	-0.27221	0.329818	0.738189	0.586098	-0.0827897	0.191447	-0.202582
Dynll1	0.61749	-0.091015	0.623488	-0.0932268	0.00169233	0.469112	4.02e-05	0.614313
Dynll2	0.166125	0.313726	0.0252739	0.630866	0.60721	-0.0651387	0.0103341	-0.325382
Dynlrb1	0.72941	0.0388105	0.61289	-0.0876109	0.602369	0.0698492	0.226453	-0.162581
Dynlt3	0.510113	0.0891864	0.0137401	0.524761	0.0956039	0.46705	1.28e-05	1.22258
Dyrk1a	0.322636	0.332942	0.616319	0.137497	0.667346	0.0610132	0.00919456	0.370161
Dyrk2	0.544441	0.0735528	0.0273649	0.352789	0.314566	0.186706	0.000351843	0.663674
Dzank1	0.144634	0.324719	0.0336666	0.531938	0.378617	0.151441	0.00100844	0.565695
Dzip1	0.185189	0.507319	0.0117878	1.02354	0.712896	0.0525205	0.534323	0.0890305
Dzip3	0.817053	-0.0361327	0.982951	0.00258936	0.32467	0.304354	4.36e-05	1.26292
E130307A14Rik	0.0518662	-0.178615	0.315604	0.223187	0.681365	0.0468488	0.464092	0.0859924
E2f3	0.249973	0.48931	0.106606	1.12738	0.912876	-0.013763	0.257381	0.143367
E2f6	0.444265	-0.685123	0.33616	0.502594	0.623468	0.0733713	0.0972978	0.249624
E430024I08Rik	0.0893027	1.2588	0.294325	0.70954	0.301771	0.370811	0.00184562	1.11728
Eaf1	0.175465	-0.485071	0.339057	-0.625245	0.0624416	0.250491	0.0114837	0.343703
Eapp	0.562402	0.277832	0.0363279	0.49389	0.142044	0.243297	0.0029112	0.494013
Ebag9	0.677894	0.116467	0.0257103	0.850085	0.157636	0.279013	8.9e-05	0.774062
Ebna1bp2	0.458413	0.411012	0.882968	-0.0905321	0.642605	-0.0701699	0.000186029	-0.576882
Ebp	0.353492	-0.676312	0.773992	0.261734	0.561126	-0.175461	0.0173388	-0.725664
Ecd	0.594612	-0.248099	0.0708093	-0.911171	0.964781	-0.00741652	0.254507	-0.193288
Ece1	0.846716	0.144562	0.251697	1.14732	0.45003	-0.171876	0.000449014	-0.806696
Echs1	0.472737	-0.389068	0.244484	0.807429	0.820026	0.0321505	0.000306129	-0.524862
Ecpas	0.615822	0.135571	0.0427508	0.566028	0.579239	0.108034	0.00150765	0.618277
Ecsit	0.0203256	1.0712	0.203632	0.775485	0.395493	-0.302766	0.00047737	-1.26543
Edem3	0.0112563	0.560442	0.109282	0.485737	0.400952	0.204076	1.7e-05	1.04478
Edil3	0.265745	0.181843	0.00550607	0.449701	0.110035	0.462135	6.04e-05	1.15987
Ednrb	0.156699	-0.649896	0.460147	-0.269346	0.749083	0.334555	0.483863	0.732322
Edrf1	0.47903	-0.49292	0.000499617	0.984383	0.630479	-0.0617454	0.453192	0.0973222
Eea1	0.879336	0.0903318	0.630975	0.215769	0.43799	0.196715	0.000625161	0.867376
Eef1a1	0.223594	0.350131	0.00429469	0.686529	0.64083	-0.0985857	0.000213688	-0.782492
Eef1a2	0.992532	0.00192001	0.339954	-0.257836	0.199595	-0.616987	9.63e-08	-2.57042
Eef1akmt1	0.440667	0.332746	0.864415	-0.091383	0.847766	-0.0467757	0.00032798	-0.889508
Eef1akmt2	0.225927	-0.450824	0.750005	-0.107766	0.120044	0.391823	1.14e-05	1.10558
Eef1b2	0.166614	0.318523	0.0102325	0.768371	0.932002	0.0181662	0.014421	-0.522178
Eef1e1	0.913273	0.0417036	0.438434	0.309077	0.0663898	0.362912	6.65e-05	0.789065
Eef1g	0.831543	-0.0556008	0.685921	-0.122181	0.449078	-0.243696	0.000215064	-1.19434
Eef2	0.250863	0.242975	0.0362592	0.639209	0.25068	-0.56582	6.24e-07	-2.45733
Eef2k	0.851474	-0.135011	0.774767	0.170919	0.283938	-0.134457	0.00185595	-0.396522
Efcab1	0.771191	-0.0903176	0.0852253	0.531212	0.114716	0.42997	0.000488767	0.950666
Efcab14	0.482976	0.36804	0.178079	0.958877	0.25525	0.22696	0.000184584	0.746129
Efcab2	0.910363	0.0626248	0.334726	0.577361	0.371537	0.171323	0.0031825	0.566601
Efhd2	0.308032	0.906879	0.161647	0.445287	0.402893	-0.243202	0.000592331	-1.00959
Efna2	0.780569	-0.138985	0.688651	-0.202727	0.5857	0.128121	0.0039025	0.679549
Efna5	0.826454	0.18372	0.347833	0.487433	0.567597	0.312404	0.225096	0.663202
Efnb2	0.491203	-0.287783	0.900344	-0.0717422	0.682211	0.0840403	0.00732168	0.550628
Efr3a	0.990663	-0.00267757	0.0459895	0.279741	0.392127	0.152145	9.24e-05	0.695105
Efr3b	0.170548	0.241567	0.0317562	0.637097	0.0440739	-0.234788	8.35e-07	-0.577682
Egfr	0.278727	-1.32771	0.444408	-0.727387	0.901856	0.04488	0.160198	0.51127
Egr1	0.765524	-0.0828085	0.835032	-0.0671836	0.0797286	0.323869	4.83e-10	1.15031
Ehbp1	0.181183	0.553167	0.12555	0.770639	0.615971	0.093938	0.000800629	0.627946
Ehd1	0.843607	-0.0914187	0.589239	0.243674	0.419203	-0.204848	0.0232946	-0.582779
Ehd3	0.338268	0.246514	0.494367	0.342464	0.643859	-0.0686577	0.0169012	-0.356446
Ehmt1	0.830336	0.195387	0.495153	0.602514	0.0300424	-0.278202	0.0223487	-0.298725
Ei24	0.637722	0.0696487	0.0897599	0.310751	0.0275009	0.228995	0.0107666	0.265587
Eid1	0.446973	0.079767	0.0115895	0.231616	0.0511751	0.502915	8.96e-06	1.14528
Eid2	0.753276	0.145084	0.662577	0.241575	0.363315	0.11503	0.0219164	-0.296044
Eid2b	0.12321	0.813935	0.296939	0.776025	0.139672	0.299954	0.00775745	0.54251
Eif1	0.354974	0.192	0.0779413	0.441285	0.720331	0.0546232	0.753623	-0.0479693
Eif1a	0.145416	0.343965	0.370548	0.186407	0.0787838	0.365267	6.02e-07	1.03682
Eif1ad	0.591099	-0.329219	0.73522	0.314626	0.942239	-0.0178385	0.0198984	-0.579344
Eif1ax	0.265618	0.148593	0.0485982	0.296864	0.205755	0.355227	5.18e-05	1.13625
Eif1b	0.335301	0.372989	0.0931983	0.540112	0.963774	0.00777056	0.257396	-0.194377
Eif2a	0.107011	-0.453056	0.615859	0.174185	0.337708	0.165233	0.00817884	0.456203
Eif2b1	0.42417	0.594198	0.552735	-0.482158	0.611422	-0.107976	0.020304	-0.498556
Eif2b3	0.383451	-0.673285	0.481418	-0.429929	0.844451	-0.0395813	0.102106	-0.333777
Eif2b5	0.0828266	0.454819	0.547459	0.223179	0.391463	-0.250498	1.4e-05	-1.27835
Eif2s1	0.187933	0.149657	0.00940444	0.300527	0.190584	0.210858	9.15e-05	0.630593
Eif2s3x	0.853989	0.0540534	0.124923	0.391078	0.051621	0.182684	0.405579	0.081209
Eif2s3y	0.0887028	0.242347	0.734999	0.147889	0.318755	0.371291	0.00348348	1.08785
Eif3b	0.789821	0.139815	0.844027	0.128733	0.282769	-0.247421	0.000315076	-0.833292
Eif3c	0.215542	0.325205	0.825655	-0.057513	0.845423	-0.0245603	0.0366701	-0.263969
Eif3e	0.857435	-0.027535	0.88224	0.0328738	0.0228193	0.496081	0.000152699	0.825365
Eif3f	0.707539	0.0941492	0.63758	-0.177111	0.495639	-0.16846	2.58e-05	-1.0484
Eif3h	0.262482	-0.226099	0.55647	-0.183768	0.965317	0.00944518	0.00206339	-0.67231
Eif3i	0.220548	0.380704	0.650878	0.312058	0.659697	-0.132545	4.1e-05	-1.24721
Eif3k	0.0337317	0.37482	0.678985	0.104879	0.597958	-0.249489	3.9e-06	-2.20709
Eif3m	0.704817	0.105164	0.90392	0.047071	0.0641933	0.254085	0.00208545	0.423695
Eif4a1	0.595669	0.136725	0.473146	-0.223495	0.957762	-0.00987917	0.772015	-0.0540743
Eif4a2	0.550396	0.0883646	0.00619953	0.358072	0.0832578	0.355286	9.66e-06	0.907577
Eif4a3	0.773061	0.17617	0.52115	0.366958	0.260225	-0.286152	0.000193916	-0.958926
Eif4b	0.365967	-0.106719	0.88397	0.0229215	0.59119	-0.0574606	0.0363819	-0.224699
Eif4e	0.275504	0.226011	0.0472952	0.466126	0.130417	0.260855	3.56e-05	0.713215
Eif4e2	0.351971	-0.184889	0.779045	0.101622	0.312017	-0.126112	0.000561741	-0.43489
Eif4e3	0.353129	-0.234166	0.578581	0.252261	0.226485	0.21337	0.000134898	0.675213
Eif4enif1	0.602169	-0.289113	0.093227	0.831424	0.314534	-0.125494	0.266127	0.139266
Eif4g1	0.0900077	0.253442	0.215389	0.267207	0.0857802	-0.30236	4.73e-06	-0.806885
Eif4g2	0.153752	0.432015	0.000573131	0.864603	0.234444	0.192076	0.000348413	0.57777
Eif4g3	0.208862	0.531242	0.051032	0.728071	0.0131064	-0.261909	0.00520953	-0.295745
Eif4h	0.439561	0.327295	0.0349265	0.751943	0.529704	-0.0869118	0.00121889	-0.448438
Eif5	0.588427	0.102109	0.498873	0.116064	0.144974	0.35046	9.24e-06	1.06617
Eif5a	0.201466	0.194553	0.753851	0.0468139	0.615909	-0.123567	0.0116384	-0.622207
Eif5a2	0.0656309	0.218368	0.00284469	0.365229	0.11777	0.37334	1.48e-05	1.03357
Elac1	0.553325	0.107203	0.223265	0.733344	0.754386	0.0397856	0.0108103	0.325718
Elavl1	0.661412	0.137625	0.40723	0.225711	0.265646	0.162861	8.61e-05	0.574891
Elavl2	0.089862	-0.151587	0.17899	0.257697	0.250952	0.295556	0.000243182	0.94456
Elavl3	0.439108	-0.094714	0.789859	0.0520043	0.630238	-0.0744685	0.92253	-0.0150648
Elavl4	0.664016	0.0482596	0.0453253	0.204348	0.157869	0.436006	8.33e-06	1.37566
Elf2	0.88532	-0.082521	0.659455	-0.368159	0.671244	0.0545911	2.78e-06	0.604043
Elfn2	0.815753	-0.0436597	0.731968	-0.212009	0.136241	-0.398007	6.52e-07	-1.34261
Elk1	0.831452	-0.0603422	0.240258	0.285669	0.836756	0.0223739	0.223199	0.133626
Ell2	0.203379	0.470302	0.779979	0.117	0.0733418	0.477976	3.94e-05	1.09722
Elmo2	0.326553	0.252753	0.168974	1.32996	0.0871112	-0.268373	0.000313123	-0.569947
Elmod1	0.570282	0.128445	0.0181048	0.485929	0.200318	0.203237	0.000458694	0.556162
Elmod2	0.975114	0.0167659	0.417638	0.373369	0.0486892	0.413998	5.92e-06	0.951376
Eloa	0.670363	0.436898	0.229755	0.616792	0.104109	-0.164743	0.00265096	-0.311112
Elob	0.724838	-0.0986918	0.158634	0.63181	0.600263	-0.11877	0.0222154	-0.527635
Eloc	0.589081	0.0883421	0.0286317	0.378319	0.0523075	0.522279	1.33e-05	1.17211
Elof1	0.34417	-0.503627	0.074671	-0.69264	0.529253	-0.258355	0.000256558	-1.51808
Elovl4	0.813647	0.0240852	0.139293	0.248431	0.0704873	0.403341	1.56e-05	0.963418
Elovl5	0.304293	0.539061	0.391889	0.562913	0.442019	0.203112	0.000931078	0.874489
Elovl6	0.60294	-0.0406781	0.0180487	0.419931	0.548519	0.13024	0.0462355	0.432771
Elovl7	0.315415	0.706894	0.780424	0.294271	0.411302	0.219936	0.0485815	0.530072
Elp1	0.678412	-0.171899	0.226754	0.253519	0.235811	-0.112639	0.395739	-0.0813526
Elp2	0.970129	0.0109434	0.867449	-0.0742873	0.920887	-0.0118539	0.0585117	-0.227138
Elp3	0.450512	0.236775	0.0774527	0.489994	0.615969	-0.118774	0.00456936	-0.673794
Elp4	0.255189	-1.06192	0.817421	0.279692	0.0481509	0.473376	3.63e-05	0.989817
Elp5	0.241187	0.360256	0.676095	0.172676	0.663681	-0.160706	0.000238391	-1.36621
Emb	0.6827	0.306079	0.830658	0.0789226	0.0719219	0.452774	1.99e-05	1.07314
Emc2	0.296438	0.147412	0.0367212	0.315968	0.108478	0.336578	0.000313498	0.755846
Emc3	0.958733	0.00650797	0.0298148	0.658552	0.180831	0.140382	0.818131	0.0243306
Emc4	0.323476	0.674137	0.0197323	1.45652	0.802986	-0.0648678	0.00967083	-0.675932
Emc7	0.156332	0.197667	0.00648481	0.436487	0.0772199	0.271001	3.23e-05	0.637773
Eml1	0.595635	0.343053	0.513625	-0.542446	0.0132104	-0.388859	0.00027408	-0.581695
Eml4	0.217631	-0.464883	0.876814	-0.0794526	0.899692	0.0246456	0.0155962	0.473002
Eml6	0.20999	0.280228	0.157112	1.01989	0.316866	-0.134	0.0355921	0.281843
Emsy	0.0172698	-0.42239	0.933686	0.0332941	0.207522	-0.132722	0.52481	0.0673956
Enah	0.23027	0.423147	0.0234483	0.614439	0.799875	0.0621092	0.0107264	0.625107
Enc1	0.99068	0.00221023	0.395995	0.314451	0.825127	0.0420921	0.555624	-0.112431
Endod1	0.645342	0.192602	0.0855178	0.572094	0.469651	0.118689	0.159702	0.231525
Eno1	0.577472	-0.193899	0.0798607	-0.620283	0.339348	-0.377542	5.64e-05	-1.59691
Eno2	0.252953	0.12903	0.690499	0.0416411	0.589095	-0.109843	0.00244577	-0.616632
Enoph1	0.439693	-0.203445	0.610561	0.178409	0.185377	0.227663	0.00100488	0.567163
Enox1	0.775368	0.131196	0.0133425	0.97124	0.844152	0.0290461	0.00429086	0.423028
Enox2	0.134664	0.658409	0.629492	0.466454	0.208983	0.193807	0.100135	0.256763
Enpp2	0.524234	0.248422	0.0476112	0.70152	0.686512	0.245139	0.64413	0.280598
Enpp4	0.426217	-0.273483	0.773304	-0.166181	0.194879	0.266638	0.00051803	0.714672
Enpp5	0.369491	0.198841	0.0342035	0.471001	0.224301	0.116073	0.00848284	0.251702
Ensa	0.584585	0.105877	0.211286	0.221029	0.416863	0.0928853	0.656386	-0.0509941
Entpd6	0.800614	0.226957	0.848208	0.201714	0.270774	-0.329873	2.49e-05	-1.27892
Entpd7	0.316434	0.972921	0.0177737	1.22002	0.301034	0.206472	0.0220704	0.458931
Entr1	0.115633	0.416292	0.268198	1.33759	0.447667	-0.12319	0.000878675	-0.543427
Eny2	0.10951	-0.351423	0.942303	-0.0138046	0.0961513	0.387169	2.84e-05	0.973959
Eogt	0.534203	0.327545	0.971315	0.0159067	0.778296	-0.0394519	0.00705969	0.379646
Ep300	0.744916	0.142795	0.532144	-0.37186	0.50815	-0.117998	0.0429897	0.361072
Ep400	0.866359	-0.175881	0.308477	0.815902	0.0708969	-0.301831	0.0596044	-0.316748
Epb41l1	0.450489	0.176499	0.034409	0.621884	0.236909	-0.260662	3.38e-05	-0.914947
Epb41l2	0.526479	0.162942	0.00981609	0.774814	0.876639	-0.0273575	0.00894461	0.460805
Epb41l3	0.168707	0.273169	0.000856752	0.653649	0.676099	0.0527507	0.0087451	0.331247
Epb41l4aos	0.81984	0.164854	0.520496	0.272666	0.382531	0.226472	0.562628	0.156043
Epb41l4b	0.844888	0.03201	0.287293	0.223582	0.795811	0.0669543	0.0119039	0.65067
Epc1	0.509452	-0.580527	0.951741	0.041911	0.969524	-0.00432023	0.164983	0.158241
Epc2	0.750853	0.089159	0.0937505	0.508712	0.377172	0.195068	0.000489502	0.770078
Epdr1	0.245117	0.336468	0.185596	0.408874	0.0606221	0.16482	0.0233938	0.201227
Epg5	0.435738	0.447199	0.812393	-0.109472	0.17069	-0.141718	0.0181416	-0.248817
Epha10	0.972336	-0.0143037	0.934372	0.0371782	0.107376	-0.413687	1.15e-08	-1.4886
Epha3	0.231977	0.60018	0.955488	0.019889	0.364128	0.301713	0.00944269	0.862919
Epha4	0.208853	-0.370982	0.999175	-0.000222344	0.384297	0.181646	0.00224443	0.638058
Epha5	0.233023	0.258721	0.00430255	0.575766	0.552289	0.190072	0.0111316	0.811828
Epha6	0.867154	-0.0762253	0.819715	-0.127365	0.502218	-0.208773	0.954643	0.0177331
Epha7	0.20558	0.522656	0.0598287	0.841001	0.678115	0.124578	0.0932355	0.504019
Ephb2	0.236959	0.567359	0.718262	-0.231097	0.157974	-0.340464	0.00043449	-0.852514
Ephx2	0.422903	-0.678218	0.494372	-0.605753	0.420443	0.154719	0.734018	-0.066222
Ephx4	0.725704	-0.0396011	0.799081	0.0515941	0.0715739	0.355883	0.0198353	0.460969
Epm2a	0.603099	0.202585	0.763252	0.160719	0.0459593	0.241727	0.0001598	0.459515
Epm2aip1	0.963907	-0.00575337	0.72255	0.0612308	0.168702	0.422061	6.73e-05	1.22213
Epn1	0.438078	0.184987	0.161383	0.560927	0.34635	-0.48506	1.25e-06	-2.50972
Epn2	0.381656	0.391078	0.19121	1.01113	0.844081	-0.0276805	0.409917	-0.116812
Eprs	0.757312	0.0506426	0.72837	0.146952	0.363541	-0.0696123	0.824092	0.0170952
Eps15	0.243473	0.239908	0.0269466	0.45802	0.117304	0.373542	4.95e-05	0.967812
Eps15l1	0.280327	-0.626795	0.287462	0.57177	0.100772	-0.310432	0.00130498	-0.612329
Eps8	0.419149	0.641916	0.0930004	0.716008	0.677287	0.129811	0.23784	0.368903
Erbb4	0.48115	-0.0905732	0.0389944	0.442222	0.489586	0.245043	0.00116333	1.15163
Erbin	0.470334	0.412197	0.480167	0.241118	0.500679	0.197043	0.000592458	1.00479
Erc1	0.989884	0.0042609	0.39436	0.0774302	0.164161	-0.186603	0.00709179	-0.362276
Erc2	0.417783	0.206417	0.0248218	0.655828	0.587827	0.103984	0.079694	0.336351
Ercc3	0.29354	0.176979	0.141554	0.433611	0.142589	-0.307266	0.00144472	-0.675011
Ercc6	0.602805	0.414787	0.0125558	1.44161	0.869677	0.0282246	0.00179206	0.537521
Ercc6l2	0.759369	-0.176739	0.596618	0.441694	0.836412	0.0387928	0.000372014	0.66839
Ergic1	0.674197	0.0864087	0.209891	0.168554	0.551691	-0.0650605	0.00122246	-0.355764
Ergic2	0.647628	0.110008	0.650369	0.132168	0.201308	0.254486	9.03e-05	0.779775
Ergic3	0.276102	0.278409	0.634647	-0.225865	0.398385	-0.380971	1.96e-05	-1.9381
Eri1	0.851703	-0.129168	0.800333	-0.164069	0.0899732	0.363628	0.000192187	0.80068
Eri2	0.849999	-0.183416	0.414383	0.519793	0.181677	0.280769	0.00263084	0.633476
Eri3	0.676635	0.0731113	0.341872	-0.458424	0.5879	-0.190069	4.54e-05	-1.43758
Erich3	0.0257178	0.808841	0.04704	1.21128	0.545218	-0.0875325	0.971724	-0.00521344
Erlec1	0.814873	0.0578957	0.187102	0.414401	0.149943	0.339009	5.92e-05	0.945577
Erlin1	0.0234589	1.18739	0.375475	0.555795	0.418051	0.0936042	0.000221184	0.430861
Erlin2	0.0833126	0.444289	0.0162546	1.15875	0.619107	0.0608493	0.112393	0.195644
Ermp1	0.972144	0.0126095	0.145297	0.347406	0.229374	0.165049	0.000512841	0.47764
Ero1l	0.633191	-0.170237	0.599737	0.19365	0.403127	0.29255	0.000837835	1.16846
Ero1lb	0.748798	0.175001	0.382248	0.294475	0.121092	0.225211	0.000141704	0.554957
Erp44	0.626181	-0.121709	0.751267	-0.103342	0.0615205	0.392429	6.62e-06	0.945643
Errfi1	0.583303	-0.180791	0.19452	-0.703067	0.302652	0.14065	3.04e-25	1.40564
Esco1	0.245589	-1.34789	0.359624	-1.02749	0.195815	0.411466	6.81e-06	1.43019
Esd	0.520983	0.145821	0.037416	0.414064	0.325559	0.126886	0.824202	0.0287958
Esf1	0.572924	0.216567	0.985621	-0.00892304	0.353019	0.22698	0.000220555	0.90264
Esrrg	0.612992	-0.161393	0.301671	0.330544	0.961671	-0.0131545	0.00294229	0.813335
Esyt2	0.520296	-0.190119	0.212509	0.321395	0.454698	0.154842	0.000302552	0.748242
Etf1	0.771727	0.0860315	0.914626	0.0267597	0.231679	0.244543	2.28e-06	0.966366
Etfa	0.383379	0.306947	0.0663778	0.94193	0.224396	0.169608	0.0178509	0.332387
Etfdh	0.945293	0.0297725	0.227614	0.536742	0.407753	0.103173	0.000252443	0.457419
Etl4	0.184669	0.733068	0.00966965	1.19062	0.584976	-0.10258	0.00618246	0.514156
Etnk1	0.265253	0.107858	0.0306424	0.25872	0.504776	0.170133	9.84e-05	0.993357
Ets2	0.150712	0.520511	0.290264	0.588079	0.766131	-0.037504	0.0561379	0.242061
Etv1	0.304353	0.421484	0.702762	0.178128	0.256967	0.421367	0.000711728	1.25713
Etv3	0.474583	-0.502103	0.805039	-0.118852	0.30695	0.14152	8.07e-19	1.21679
Etv6	0.566685	-0.370517	0.94376	0.0469911	0.456505	-0.120653	0.524618	0.103887
Evi5	0.0411419	0.558525	0.0676397	0.477645	0.399713	0.207955	0.000740838	0.833084
Evi5l	0.553292	0.266828	0.62309	0.528617	0.318579	-0.339377	9.2e-05	-1.33864
Evl	0.421131	0.340379	0.0127742	0.853014	0.558236	-0.111351	0.189451	-0.250351
Ewsr1	0.183584	-0.471772	0.313938	-0.298503	0.0361044	-0.231238	0.7434	-0.0362113
Exoc1	0.844614	0.115463	0.421361	-0.194464	0.39341	0.100609	0.000752885	0.39811
Exoc2	0.248174	0.23434	0.123894	0.456853	0.282817	0.180494	0.00050024	0.58534
Exoc3	0.977602	-0.00645081	0.598835	0.130014	0.290669	0.121587	0.0130951	0.285865
Exoc4	0.639628	0.0963929	0.207811	0.410682	0.643868	-0.0408573	0.00183038	-0.27831
Exoc5	0.719698	0.0441697	0.406378	0.177661	0.139979	0.42743	2.58e-05	1.21842
Exoc6	0.905578	0.0561262	0.0984071	0.795068	0.146708	0.229688	0.000679029	0.538339
Exoc6b	0.0349298	-0.305995	0.867853	-0.0282272	0.453996	-0.0723284	0.226839	-0.117619
Exosc1	0.0439313	-0.80353	0.0576961	-0.444092	0.331419	0.113847	0.846115	-0.0236219
Exosc10	0.283697	0.610479	0.500942	-0.425463	0.387717	-0.244882	1.36e-05	-1.24504
Exosc2	0.693806	-0.262839	0.140216	1.14145	0.865811	-0.0369265	0.00193768	-0.693564
Ext1	0.389938	-0.523093	0.533371	-0.248357	0.686569	0.0543472	0.0353999	0.284413
Extl2	0.221049	0.435602	0.000732557	0.78421	0.0135735	0.208971	0.000164831	0.320048
Eya4	0.89036	-0.0553569	0.222413	0.410699	0.366721	0.230671	0.000274431	0.929078
Ezr	0.228011	-0.73754	0.760532	0.133708	0.866373	0.0884864	0.608234	0.269777
F2r	0.214232	0.328249	0.90782	-0.0245014	0.220094	0.535879	0.00454214	1.23925
F8a	0.60603	-0.594138	0.920329	-0.0938087	0.00176162	0.554214	7.11e-14	1.32155
Fabp3	0.475668	-0.174036	0.0265919	0.746019	0.476787	-0.24171	2.32e-05	-1.44738
Fabp5	0.247951	0.294792	0.0074407	0.71726	0.457242	-0.249776	1.29e-05	-1.47255
Fabp7	0.674907	-0.11693	0.0164042	0.523301	0.99243	0.00969907	0.876342	0.15909
Fads3	0.478662	-0.289238	0.242519	0.64344	0.894853	-0.0262418	0.0408408	-0.409919
Faf1	0.921924	0.0602617	0.2006	0.619526	0.147437	0.21894	0.000545958	0.523351
Faf2	0.864083	-0.030755	0.488667	0.283084	0.107871	-0.182445	0.00165167	-0.360762
Faim	0.830021	0.0712549	0.255758	0.712819	0.823689	0.0350668	0.0409467	-0.330873
Fam102a	0.600168	0.252344	0.37723	0.266648	0.608229	-0.112826	0.00125669	-0.718143
Fam102b	0.881447	0.0422971	0.378374	0.263205	0.358432	0.16831	9.54e-05	0.715176
Fam104a	0.784406	0.12391	0.00434778	0.604307	0.536721	-0.0838423	0.0165658	-0.332841
Fam107a	0.262725	-0.613814	0.671552	0.213836	0.761852	0.174531	0.837603	-0.118146
Fam114a2	0.69499	-0.238021	0.556252	-0.419756	0.0554929	-0.158691	0.866115	-0.0142135
Fam117b	0.0652424	0.512731	0.00791381	0.703017	0.227439	0.289065	0.000259954	0.874647
Fam118a	0.0722604	-0.846519	0.156253	-0.468936	0.30099	0.188348	0.000201779	0.677325
Fam120a	0.45887	0.212046	0.0289814	0.588935	0.129548	0.314715	2.49e-05	0.875229
Fam120b	0.989855	-0.00448351	0.926126	-0.0231941	0.919346	-0.011515	0.0673045	0.208729
Fam120c	0.794455	0.0921008	0.0314556	0.677816	0.393376	0.210742	0.000468946	0.863507
Fam122b	0.775586	0.209074	0.507781	-0.16112	0.446122	0.227455	0.000505394	1.03506
Fam124a	0.746796	-0.0970499	0.388384	0.36992	0.801781	0.0324791	0.940483	-0.00976668
Fam126a	0.0851735	0.56436	0.886474	0.0696511	0.655552	0.12979	0.0108945	0.740713
Fam126b	0.681612	-0.120762	0.588933	0.106058	0.242091	0.400431	0.000339437	1.22643
Fam131b	0.556869	0.257566	0.0427111	0.756509	0.359787	-0.128735	0.000114072	-0.545743
Fam135a	0.671965	0.28294	0.663487	-0.319103	0.195188	0.338205	1.52e-05	1.129
Fam135b	0.0744739	0.87362	0.0175613	0.970649	0.506484	0.178093	0.000161986	1.01084
Fam136a	0.310028	-0.541809	0.744081	-0.120143	0.0104529	0.387334	0.000172602	0.570817
Fam13a	0.0854193	1.31967	0.0394497	1.93673	0.967828	0.00696696	0.011481	0.437712
Fam13b	0.717588	0.100884	0.360928	-0.438063	0.992752	0.00181459	0.00945363	0.518425
Fam149a	0.60922	0.236655	0.0109607	1.01241	0.596492	0.135702	0.0559504	0.490379
Fam149b	0.244172	0.916136	0.00623391	0.762778	0.79791	-0.0243277	0.498137	0.0653094
Fam151b	0.513948	-0.410627	0.436533	-0.482656	0.557934	0.12072	0.0398942	0.427513
Fam155a	0.270948	0.271135	0.125713	0.441301	0.14666	0.262626	2.37e-05	0.764905
Fam160a2	0.833643	0.132809	0.274592	0.642875	0.433201	0.177727	0.00221447	0.693962
Fam160b1	0.219227	-0.433705	0.138501	0.615479	0.9893	0.00186719	0.056947	0.266184
Fam161b	0.29631	0.774295	0.284026	0.841233	0.754987	0.0413661	0.00116183	0.434443
Fam162a	0.385282	0.337541	0.0825549	0.806953	0.888021	-0.0405908	0.144541	-0.423033
Fam163a	0.798416	0.0936071	0.517558	0.259144	0.971576	-0.0206942	0.444849	-0.444114
Fam168a	0.785213	0.0485036	0.147595	0.361784	0.375342	-0.0786821	0.144916	-0.129684
Fam168b	0.129056	0.34034	0.0232292	0.650306	0.248917	-0.124266	0.719896	-0.0387036
Fam171a1	0.197075	0.258675	0.076209	0.587594	0.231392	0.0916091	0.885473	-0.0113228
Fam171b	0.593705	0.118029	0.0847462	0.384915	0.295142	0.217221	0.000352318	0.741455
Fam172a	0.190154	-0.59841	0.606462	-0.139258	0.0880703	0.398538	0.000113193	0.902152
Fam174a	0.704896	0.09958	0.124674	0.349632	0.0295505	0.648618	7.36e-06	1.33588
Fam174b	0.906456	-0.0296349	0.0390701	0.805671	0.669783	0.0613348	0.269491	0.159766
Fam184a	0.725453	0.210817	0.584276	0.438576	0.764943	-0.0333328	0.000243926	0.410493
Fam185a	0.276878	0.512658	0.0111337	0.822628	0.303786	0.181648	0.00644104	0.483676
Fam189a1	0.651477	0.183944	0.990037	0.00725698	0.242326	-0.229394	3.28e-07	-1.01866
Fam189b	0.976539	0.0126271	0.122718	0.591101	0.19603	-0.419018	1.19e-06	-1.60589
Fam192a	0.627939	0.217508	0.684926	0.196074	0.325622	-0.184851	0.00177788	-0.593652
Fam199x	0.200447	0.351041	0.440475	0.196726	0.245363	0.413555	3.18e-05	1.48
Fam204a	0.884458	0.081464	0.428194	0.546445	0.153206	0.291505	0.000407381	0.722644
Fam20b	0.604409	-0.135767	0.309839	0.306947	0.887005	0.016398	0.00539365	0.321515
Fam210b	0.520431	0.134173	0.287766	0.232835	0.963896	-0.00955404	0.534059	-0.131849
Fam214a	0.432802	0.366095	0.818881	0.175292	0.94387	0.00703569	0.218038	0.124681
Fam217b	0.76133	-0.0735403	0.347162	0.361774	0.250435	0.106651	0.033154	0.199222
Fam219a	0.579538	0.12768	0.206055	0.387865	0.194953	-0.324138	1.78e-05	-1.07579
Fam220a	0.259857	-0.298823	0.667192	0.110902	0.121263	0.231674	0.00724541	0.403675
Fam229b	0.691489	0.231165	0.66002	-0.251655	0.102317	0.188689	0.873791	0.0191962
Fam241a	0.299337	0.596335	0.277843	0.381211	0.134508	0.432374	0.000226235	1.06503
Fam32a	0.642628	0.253805	0.00750946	0.948714	0.706795	0.0392357	0.25102	-0.121172
Fam3c	0.0609467	0.211606	0.0663345	0.377484	0.186187	0.234746	0.00162501	0.559958
Fam45a	0.310229	0.230779	0.102725	0.460476	0.0398405	0.436675	2.7e-05	0.891889
Fam49a	0.66846	0.0623259	0.336731	0.184849	0.256608	0.261485	0.00166874	0.724602
Fam49b	0.244707	0.326469	0.0529548	0.539904	0.120959	0.332326	8.79e-05	0.840426
Fam57b	0.982963	-0.00971437	0.738187	0.107578	0.232074	-0.463649	2.75e-06	-1.83251
Fam76a	0.752607	-0.308777	0.442907	-0.64514	0.192227	0.194274	1.36e-05	0.649039
Fam76b	0.746836	0.287288	0.976913	0.0236814	0.576195	0.160072	0.000732347	0.966178
Fam78b	0.792467	0.133237	0.925435	0.0500808	0.652139	0.0651374	0.0289181	0.316486
Fam81a	0.293632	0.275335	0.0188472	0.620486	0.267326	0.192484	0.12733	0.264703
Fam8a1	0.911557	-0.028902	0.808616	0.0579049	0.0621994	0.474834	7.4e-06	1.14109
Fam91a1	0.496937	0.25979	0.181283	0.475359	0.39115	0.154703	1.02e-06	0.881507
Fam92a	0.0889473	0.365617	0.00485539	0.818003	0.331533	0.175395	0.000490829	0.629769
Fam98a	0.746844	0.0952116	0.323387	0.251665	0.389523	0.153272	0.000550181	0.615639
Fam98b	0.847835	-0.0786126	0.291076	0.32737	0.0481244	0.344072	0.000110634	0.674018
Far1	0.957534	0.00468907	0.641672	0.081622	0.191742	0.423975	2.53e-05	1.36788
Farp1	0.963074	-0.0109458	0.103723	1.3239	0.11963	-0.326025	2.05e-07	-1.11295
Farsb	0.817873	0.0363716	0.746009	-0.115849	0.123382	0.193037	0.038308	0.26031
Fastk	0.649703	-0.224521	0.601921	-0.303063	0.272459	-0.418051	2.36e-05	-1.63061
Fastkd1	0.0874522	-1.08673	0.697955	-0.227151	0.412687	0.18874	0.0537583	0.445487
Fastkd2	0.670772	0.221666	0.60769	-0.51105	0.111066	0.316911	0.000296026	0.720515
Fastkd5	0.513254	-0.418122	0.410003	0.545026	0.318935	0.233593	0.00293594	0.698345
Fat3	0.220359	0.211847	0.243307	0.65541	0.630221	-0.120214	0.166457	0.345576
Faxc	0.925373	-0.0252007	0.212349	0.464788	0.975317	-0.00553828	0.138744	0.265274
Fbh1	0.315402	0.326067	0.968119	-0.0295916	0.617063	-0.05397	0.0380717	-0.226303
Fbrs	0.227861	0.605049	0.100868	1.34024	0.0790379	-0.423702	0.000152649	-0.928575
Fbxl16	0.408163	0.398775	0.0809912	0.817437	0.184554	-0.111388	0.00515287	-0.236262
Fbxl17	0.408489	0.435989	0.0418507	0.718765	0.814659	0.0303662	0.109953	0.208236
Fbxl20	0.307495	-0.235883	0.253635	0.286408	0.0776601	-0.149219	0.353647	-0.0796589
Fbxl3	0.0677411	0.875177	0.0819468	0.877844	0.335558	0.176092	2.82e-05	0.765706
Fbxl4	0.120681	-0.963487	0.758116	-0.116503	0.201177	0.133648	0.0133515	0.263863
Fbxl5	0.0885871	0.425394	0.00269371	0.546632	0.0962357	0.36633	0.000223833	0.812889
Fbxo11	0.546931	0.168954	0.0318141	0.442387	0.409849	0.197984	7.55e-05	0.950764
Fbxo21	0.411403	0.437552	0.323167	0.68827	0.534606	-0.125333	0.000624008	-0.694812
Fbxo22	0.542529	0.27784	0.758089	-0.15154	0.809991	0.0334053	0.113338	0.221089
Fbxo25	0.789945	-0.0665857	0.00829257	0.517864	0.0735407	0.14857	0.930734	-0.00735489
Fbxo28	0.67505	-0.179368	0.920153	0.0405166	0.687929	0.0497664	0.00380607	0.35961
Fbxo3	0.587212	0.147675	0.0334226	0.365486	0.246379	0.201315	6.79e-05	0.691887
Fbxo31	0.402263	0.402078	0.633027	0.238342	0.19879	-0.487647	9.14e-07	-1.88009
Fbxo33	0.276863	-0.61003	0.225183	-0.673612	0.0818326	0.50144	2.64e-10	1.81831
Fbxo34	0.720818	0.182929	0.724604	0.264728	0.300097	-0.128493	0.0694277	-0.228062
Fbxo38	0.577816	-0.539315	0.678975	-0.423939	0.154001	-0.113617	0.236222	-0.0971403
Fbxo42	0.347238	-0.710973	0.960616	0.032633	0.088589	-0.243252	0.00038859	-0.514543
Fbxo44	0.79361	-0.0620173	0.461884	0.336379	0.611945	-0.180517	0.000137678	-1.36529
Fbxo45	0.438975	-0.178709	0.841602	0.051101	0.237366	0.21982	3.06e-05	0.775642
Fbxo8	0.319544	-0.225758	0.458115	0.245095	0.145781	0.268758	1.28e-05	0.806377
Fbxo9	0.453407	0.181434	0.0895364	0.494578	0.880911	0.0107414	0.0700532	0.130961
Fbxw2	0.390449	0.337701	0.0283017	0.866837	0.152374	0.168145	0.000811699	0.394158
Fbxw7	0.911322	-0.0321588	0.882689	-0.0362106	0.179793	0.245201	0.0215071	0.420374
Fcgr3	0.660819	0.415873	0.535835	-0.580151	0.795978	0.10379	0.0709339	-0.735285
Fcho2	0.239355	-0.751292	0.763281	0.157816	0.200562	0.406371	3.05e-05	1.32281
Fchsd2	0.560949	0.306064	0.196975	0.984785	0.896114	0.0250807	0.0111103	0.487937
Fdx1	0.0587937	-1.00868	0.940257	-0.0567197	0.611716	0.08187	0.146184	0.239465
Fech	0.455093	0.376652	0.00729197	0.781371	0.492876	0.0414041	0.12155	0.0954055
Fem1b	0.591831	-0.181636	0.682911	0.123327	0.261078	0.199233	0.003473	0.518258
Fem1c	0.54757	-0.300331	0.880149	-0.0959863	0.167966	0.299547	9.6e-06	0.961204
Fer	0.559251	0.153496	0.703856	-0.138662	0.849978	0.0262531	0.0260468	0.310596
Fermt2	0.886549	0.0348578	0.21456	0.379705	0.575056	0.148555	0.159087	0.373427
Fez1	0.737441	-0.0289391	0.0563361	0.188525	0.670461	-0.0852213	0.00945189	-0.520362
Fez2	0.91101	0.0350842	0.221446	-0.510684	0.463698	-0.0941239	0.000619269	-0.45074
Fgd4	0.519049	-0.225156	0.526658	0.212581	0.348185	0.277458	0.000120711	1.13669
Fgf1	0.446616	0.462473	0.403122	0.352803	0.98464	-0.00793217	0.338954	0.394092
Fgf11	0.78181	-0.107282	0.715137	0.162801	0.219287	-0.270688	0.928719	0.0197646
Fgf12	0.529148	0.104607	0.0571832	0.292261	0.141563	0.398626	7.17e-05	1.07667
Fgf13	0.590326	0.103758	0.0460657	0.44728	0.298039	0.281674	0.000590497	0.929968
Fgf14	0.881366	-0.0442921	0.317206	0.299883	0.227042	0.289136	0.000578522	0.823772
Fgf9	0.0620875	-0.546427	0.393942	0.252375	0.263087	0.209139	0.000189694	0.697844
Fgfr1op	0.160213	0.585369	0.991385	-0.00501173	0.164645	0.248074	3.84e-05	0.735553
Fgfr1op2	0.30294	0.41117	0.00647923	0.795833	0.189552	0.258105	0.000194304	0.733257
Fgfr2	0.640193	0.130506	0.0353097	1.34815	0.653569	-0.169387	0.534777	0.234491
Fh1	0.12314	0.501224	0.00882675	0.937261	0.993373	-0.00139938	0.184528	-0.224427
Fhit	0.516147	0.303299	0.263302	1.09689	0.746522	0.0853363	0.536683	-0.168839
Fhod3	0.582484	0.315974	0.0497194	1.47679	0.144274	-0.146723	0.000377568	-0.365349
Fibin	0.877001	0.123127	0.968684	0.0275803	0.398339	0.568196	0.148521	0.972654
Fig4	0.309618	0.435113	0.641063	0.143933	0.686446	0.0472786	0.894775	0.015601
Fis1	0.785527	0.0794501	0.751269	0.145851	0.599066	-0.20093	2e-05	-1.63871
Fjx1	0.516555	-0.822538	0.872548	0.205346	0.278677	0.172623	0.634717	-0.0781279
Fkbp14	0.886507	-0.0426898	0.432057	0.20311	0.0689534	0.336236	1.39e-05	0.804439
Fkbp15	0.544739	0.235811	0.89583	-0.114828	0.152994	-0.228297	0.000124515	-0.623024
Fkbp1a	0.550751	0.0715249	0.157836	0.202317	0.179406	0.119631	0.0498399	0.174982
Fkbp1b	0.170867	0.261024	0.0283477	0.432062	0.373767	0.168019	0.408193	0.156763
Fkbp2	0.136939	0.859782	0.433365	0.609422	0.251409	-0.476378	1.88e-05	-1.79273
Fkbp4	0.184892	0.302921	0.000328399	0.891269	0.638269	-0.138072	0.00114258	-0.958465
Fkbp5	0.728815	-0.187129	0.111937	0.796403	0.0266756	-0.243726	6.03e-05	-0.454521
Fkbp9	0.396685	-0.248002	0.950631	-0.0381359	0.728247	0.121213	0.603485	-0.182071
Fkrp	0.592018	0.177745	0.201707	0.665268	0.379005	-0.182083	0.000379383	-0.743318
Fktn	0.265794	0.120895	0.0251265	0.521637	0.527946	0.105386	0.000559306	0.576307
Flot1	0.525049	0.192	0.936753	0.0326445	0.303834	-0.382416	1.53e-05	-1.62051
Flot2	0.159013	0.322741	0.166016	0.548537	0.342571	-0.279247	2.71e-05	-1.2386
Flrt2	0.455022	0.278315	0.220903	0.591807	0.250813	0.314525	0.00183032	0.853575
Flvcr1	0.349537	0.327485	0.864077	0.115938	0.184408	0.322784	1.19e-06	1.17905
Flywch1	0.35283	0.632711	0.44073	1.18887	0.366388	-0.420617	7.02e-07	-2.32494
Flywch2	0.244885	1.63978	0.252809	1.11919	0.765236	0.0953932	0.0250133	-0.755222
Fmn1	0.54204	-0.202827	0.480173	0.211228	0.79539	0.0712171	0.0151359	0.667064
Fmn2	0.673701	0.127483	0.801945	-0.0931164	0.375578	0.197407	0.000254507	0.814789
Fmnl1	0.345907	-0.845432	0.617237	0.429475	0.210257	-0.516079	1.53e-05	-1.794
Fmnl2	0.983809	0.0131499	0.356372	0.640586	0.464542	0.20003	0.00230604	0.83338
Fmr1	0.268144	0.204429	0.0534786	0.379683	0.232667	0.38185	4.05e-05	1.31284
Fn3krp	0.257259	0.450511	0.568242	-0.252702	0.742893	0.0474657	0.16478	-0.205752
Fnbp1	0.436796	-0.36507	0.548913	-0.328008	0.157972	-0.236368	1.97e-05	-0.721816
Fnbp1l	0.296017	0.33577	8.93e-05	0.645687	0.297286	0.260779	0.000566657	0.862444
Fnbp4	0.645061	-0.15227	0.754069	0.118882	0.806918	0.0370197	0.0026825	0.455087
Fndc3a	0.599076	0.247313	0.0942277	0.756999	0.301667	0.232127	0.000111561	0.868279
Fndc3b	0.106301	0.39327	0.00303075	1.07686	0.443729	0.153322	0.00213798	0.615184
Fndc4	0.210179	-0.185016	0.0139808	0.534438	0.949478	0.00947618	0.0281475	-0.332236
Fndc5	0.239536	0.770965	0.169936	1.08047	0.692403	-0.110494	9.54e-05	-1.09675
Fnip1	0.500542	0.198181	0.576213	0.106483	0.27298	0.313476	0.000104149	1.10952
Fnip2	0.515338	-0.210208	0.489929	0.498522	0.964231	-0.00646339	0.0166948	0.34704
Fnta	0.868252	0.0636555	0.609721	0.362888	0.44536	0.0684296	0.017029	0.216817
Focad	0.421061	-0.500657	0.74947	-0.126973	0.824621	-0.0247493	0.187648	-0.150215
Fopnl	0.329683	0.178031	0.0304631	0.532945	0.015574	0.343326	0.0001293	0.544797
Fos	0.237064	0.98793	0.178334	0.817618	4.8e-07	1.39218	4.61e-33	3.31048
Foxg1	0.0841932	0.506275	0.940137	-0.0320914	0.227786	0.350194	1.96e-06	1.38043
Foxj2	0.731442	0.194995	0.964957	-0.0298932	0.945998	0.00786283	0.961272	0.00574493
Foxj3	0.669078	0.130671	0.466622	0.282562	0.452976	0.111404	0.00623814	0.406429
Foxk1	0.0534737	-0.717483	0.502433	0.499771	0.0920695	-0.291688	0.000130212	-0.675004
Foxk2	0.492637	0.291363	0.134935	0.709114	0.313193	-0.115467	0.184496	-0.152504
Foxn2	0.409097	0.524018	0.297138	0.750094	0.159697	0.382518	4.21e-05	1.11313
Foxn3	0.614972	0.139639	0.0412313	0.797582	0.293928	0.243738	0.00297633	0.690074
Foxo3	0.109706	-0.512251	0.7134	0.119609	0.570387	-0.0727853	0.731479	0.0443513
Foxp1	0.758201	0.0932279	0.266856	0.352431	0.56344	0.125713	0.00932583	0.565901
Foxp2	0.635678	0.372952	0.80575	-0.220919	0.207773	0.35454	6.75e-05	1.12074
Foxred1	0.149254	0.484518	0.834192	-0.169877	0.256787	-0.199627	0.000111786	-0.691277
Foxred2	0.705822	0.423304	0.968658	0.0376423	0.951854	0.00791269	0.229778	-0.16013
Fpgt	0.235776	0.387291	0.0126534	0.484686	0.170995	0.312941	8.82e-05	0.89623
Fra10ac1	0.00816076	1.14233	0.659847	-0.272496	0.135758	0.278769	2.93e-06	0.873583
Fras1	0.493899	-0.434426	0.983367	-0.0139565	0.456626	-0.221519	0.271077	-0.32844
Frg2f1	0.400057	0.45392	0.0410888	0.566451	0.648783	-0.0656171	0.591008	0.0792155
Frmd3	0.411642	0.212884	0.895007	-0.0269319	0.107418	0.399392	6.49e-05	0.990865
Frmd4a	0.83131	-0.0864213	0.141827	1.21748	0.842053	-0.0347133	0.113147	0.276284
Frmd5	0.0533928	0.747582	0.0657085	1.02295	0.987295	0.00281868	0.207504	0.2237
Frmpd4	0.603369	0.256808	0.0784801	0.681389	0.661635	0.0995391	0.00317623	0.670954
Frrs1l	0.483473	0.132449	0.0608519	0.353048	0.321369	0.220846	0.000199616	0.828337
Frs2	0.125313	0.382106	0.00677336	0.668085	0.807612	0.0370341	0.00283082	0.454519
Fry	0.208994	-0.217463	0.034642	0.472613	0.168207	-0.305202	0.11975	-0.34504
Fryl	0.586093	-0.226222	0.211149	1.01506	0.00206655	-0.318307	0.0137924	-0.258374
Frzb	0.439918	0.183225	0.230519	0.420977	0.180625	0.389492	0.00605941	0.799026
Fsd1l	0.33621	-0.157612	0.864347	0.0275439	0.456609	0.232406	0.000358529	1.11367
Fstl1	0.130684	0.859205	0.188659	0.605449	0.58604	0.0730975	0.387111	-0.117309
Fstl4	0.43595	0.423035	0.158216	0.775072	0.362036	-0.17015	0.166572	-0.262724
Fstl5	0.911623	-0.0407072	0.360727	0.238869	0.375781	0.233634	0.00237591	0.80156
Fth1	0.526017	0.065871	0.479693	-0.0471657	0.740833	-0.076184	0.00281741	-0.688297
Ftx	0.67164	0.219694	0.510486	-0.394009	0.909003	0.0371972	0.0088384	0.851328
Fubp1	0.0756516	0.610081	0.054808	0.512493	0.564987	0.14303	0.000286815	0.90125
Fubp3	0.101865	1.11051	0.291811	0.951975	0.861947	-0.0289521	0.0138913	0.41046
Fuca2	0.687062	0.0271864	0.113458	0.471255	0.628867	0.0593463	0.00246411	0.372541
Fundc1	0.527188	0.202004	0.13552	0.494852	0.0241475	0.47744	2.16e-05	0.89987
Fundc2	0.388993	0.230416	0.024519	0.446136	0.0243362	0.494566	5.95e-06	0.994652
Fuom	0.0519634	-0.781616	0.106736	-0.758349	0.590646	-0.123291	4.12e-05	-0.97747
Fus	0.182956	0.348225	0.0743227	0.579271	0.0558221	-0.19108	0.125378	0.153334
Fut11	0.276749	0.304956	0.598568	0.140472	0.144654	0.244595	0.00013171	0.64191
Fut8	0.418098	0.212877	0.885258	0.0626582	0.283711	0.188123	0.000870203	0.584509
Fut9	0.960674	0.00784525	0.139875	0.294573	0.556575	0.277078	0.0028598	1.40535
Fxr1	0.250689	0.405699	0.18997	0.474046	0.154225	0.311843	8.01e-05	0.863257
Fxr2	0.057955	-0.965446	0.0231835	-1.72075	0.304706	-0.234953	7.74e-05	-0.911249
Fxyd7	0.131458	0.418952	0.212643	0.271537	0.471005	-0.356036	0.000143811	-1.89113
Fyn	0.148758	0.383175	0.00995456	0.637435	0.218234	0.0992996	0.310234	0.082403
Fyttd1	0.117723	0.18726	0.0743969	0.255274	0.0750828	0.450514	6.66e-06	1.13996
Fzd3	0.904818	0.0141159	0.109815	0.152721	0.441179	0.24499	0.00257376	0.958828
G3bp1	0.982373	0.00870434	0.821505	0.102584	0.336059	0.0802931	0.00789515	0.223836
G3bp2	0.527864	0.0857724	0.559062	0.0785	0.138224	0.323921	7.43e-05	0.865731
G6pdx	0.244794	0.612758	0.305787	0.921294	0.481645	-0.223045	0.000133548	-1.22065
Gabarap	0.157513	0.289928	0.717193	0.0747498	0.399726	0.165802	0.143303	-0.28874
Gabarapl2	0.389123	0.140229	0.0114813	0.235978	0.0361813	0.343799	4.17e-05	0.673715
Gabbr1	0.217508	0.409946	0.00338812	0.763214	0.481697	0.0495893	0.464712	-0.0516524
Gabbr2	0.588341	0.140051	0.0138059	0.680575	0.0835327	-0.101479	0.961773	0.00282396
Gabpa	0.582574	-0.148292	0.0579319	0.597064	0.321765	0.240635	4.01e-05	0.996696
Gabpb1	0.839186	-0.0887277	0.949738	0.0311714	0.206791	0.22854	4.54e-05	0.7387
Gabra1	0.268557	0.265393	0.00231512	0.685775	0.0696425	0.463979	0.000539244	0.885026
Gabra2	0.385752	0.158406	0.404454	0.201383	0.195068	0.383919	0.000462106	1.03736
Gabra3	0.864597	0.0223477	0.0177952	0.371955	0.239343	0.213458	3.62e-05	0.749312
Gabra4	0.665589	0.101151	0.0730821	0.361109	0.064468	0.598244	7.37e-05	1.28258
Gabra5	0.470413	0.230238	0.00106007	0.505284	0.294543	0.270626	0.0434532	0.521585
Gabrb1	0.577692	-0.121445	0.272041	0.249604	0.337311	0.265553	0.00183944	0.862096
Gabrb2	0.955848	0.00683871	0.159031	0.138152	0.422499	0.185608	0.00157351	0.731423
Gabrb3	0.678631	0.066689	0.0338372	0.363296	0.193015	0.301347	0.000167367	0.871312
Gabrg2	0.106207	0.358744	0.00872773	0.565258	0.0762896	0.435877	0.000393162	0.871633
Gabrg3	0.472882	0.164749	0.0788275	0.395725	0.726747	0.100884	0.0127124	0.719293
Gad2	0.220102	0.294269	0.0393343	0.818382	0.695557	0.0938818	0.00231539	0.730851
Gak	0.123285	0.502951	0.0502918	1.08463	0.204836	-0.227014	0.000258695	-0.656912
Galc	0.60919	0.164412	0.55749	0.297805	0.992075	0.00133195	0.0136517	0.332698
Galk2	0.485735	0.413959	0.127233	0.566083	0.315667	0.0773981	0.00401929	0.227039
Galnt1	0.658644	0.242618	0.818667	0.129142	0.0853714	0.293048	2.82e-05	0.713722
Galnt11	0.831685	0.151962	0.285405	1.46825	0.0970091	-0.141154	0.0010961	-0.284614
Galnt13	0.79876	-0.0553833	0.517378	0.160762	0.170891	0.43454	0.000119745	1.22026
Galnt14	0.20208	1.8846	0.303657	0.897313	0.570216	-0.237512	0.0870772	-0.719886
Galnt16	0.507018	0.205126	0.321392	0.290847	0.392878	-0.1854	5.38e-05	-0.88082
Galnt17	0.746351	0.16872	0.684991	0.220987	0.264155	-0.153452	2.32e-05	-0.59465
Galntl6	0.81431	-0.07639	0.250402	0.449733	0.788539	0.0711954	0.0360913	0.5569
Galt	0.902223	0.039173	0.268588	-0.2848	0.458947	-0.293301	7.96e-06	-1.79453
Gap43	0.0875259	0.154762	0.265948	0.108223	0.165361	0.168254	0.604292	-0.0629953
Gapdh	0.305666	0.167238	0.329436	0.16173	0.633218	-0.214484	2.81e-05	-1.88458
Gapvd1	0.106369	0.429492	0.206824	0.275113	0.623087	-0.0539293	0.935767	0.00887997
Garem1	0.432539	0.355255	0.702713	0.22379	0.787771	0.0507724	0.187776	0.249184
Garnl3	0.638668	0.183789	0.701315	-0.252194	0.394877	-0.116652	0.00380608	-0.400227
Gars	0.493232	0.147575	0.00684585	0.538585	0.829047	-0.0388944	0.0408866	-0.368935
Gas6	0.295636	-0.370456	0.375383	0.862197	0.395917	-0.304741	1.91e-06	-1.72057
Gatad1	0.976032	0.00471587	0.368957	0.133622	0.0335034	0.319989	1.3e-05	0.656845
Gatad2a	0.666306	0.288006	0.640642	0.40585	0.382397	-0.174063	0.23516	-0.238625
Gatad2b	0.19467	0.485887	0.0208775	0.590953	0.957873	-0.00894701	0.0346404	0.357979
Gatb	0.549815	-0.386415	0.523502	0.469965	0.540429	-0.118312	0.0037283	-0.57194
Gatm	0.74397	-0.0711587	0.00391213	0.422987	0.353874	0.272317	0.0111657	0.745501
Gba2	0.66382	0.177137	0.44	0.549141	0.238829	-0.383445	3.21e-05	-1.36008
[truncated: 4,119 more rows]

## Sheet: Select_genes
Gene	gene_id_noversion	NT_reads_mean	B15_reads_mean	B60_reads_mean	NT_edits_mean	B15_edits_mean	B60_edits_mean		EPR_B15_vs_NT_pvalue	EPR_B15_vs_NT_l2fc	EPR_B60_vs_NT_pvalue	EPR_B60_vs_NT_l2fc	RPKM_B15_vs_NT_pvalue	RPKM_B15_vs_NT_l2fc	RPKM_B60_vs_NT_pvalue	RPKM_B60_vs_NT_l2fc	Class
Cacna2d1	ENSMUSG00000040118.15	16889	20354.3	20624.7	2198.67	3024.33	3656		0.111226	0.226086	0.000319085	0.44563	0.209703	0.378519	0.000186032	1.12772	Translation Induced
Camk2a	ENSMUSG00000024617.16	46793	47121	16756.7	6058.67	6521	3943		0.389898	0.26856	0.03199	0.886488	0.263185	-0.187982	8.89e-05	-0.658684	Translation Induced
Eef1a1	ENSMUSG00000037742.14	70366.7	78034.7	23195	4695.33	5905.67	2413.33		0.223594	0.350131	0.00429469	0.686529	0.64083	-0.0985857	0.000213688	-0.782492	Translation Induced
Eif4e	ENSMUSG00000028156.12	5544.33	6727	5114.67	168.667	231.333	215.667		0.275504	0.226011	0.0472952	0.466126	0.130417	0.260855	3.56e-05	0.713215	Translation Induced
Eif5	ENSMUSG00000021282.17	11567.3	14113	13608	332.333	416.333	419.333		0.588427	0.102109	0.498873	0.116064	0.144974	0.35046	9.24e-06	1.06617	Translation Induced
Gria1	ENSMUSG00000020524.16	12023.3	12520.3	5621	216.667	249.333	151.333		0.260599	0.208286	0.0141501	0.588552	0.463422	-0.150339	0.185171	-0.271829	Translation Induced
Homer2	ENSMUSG00000025813.14	4064	4574	3241.67	126	145.333	137.333		0.433273	0.129997	0.136869	0.483909	0.793091	0.0635248	0.0391287	0.49966	Translation Induced
Napb	ENSMUSG00000027438.14	27420.7	31735	20888.3	2493	3052	2508.33		0.387909	0.15173	0.0493808	0.424454	0.272091	0.149064	0.00140267	0.433595	Translation Induced
Rab3a	ENSMUSG00000031840.12	10742.7	9866.33	2615.67	958	1056.67	378		0.123935	0.42522	0.00272078	0.723904	0.1624	-0.422885	5.9e-05	-1.21702	Translation Induced
Rpl7	ENSMUSG00000043716.13	6330.33	6793.33	1936	134.667	140	54.6667		0.861928	0.0393668	0.161806	0.410219	0.606741	-0.123701	0.000221583	-0.88921	Translation Induced
Rps20	ENSMUSG00000028234.6	1700.33	2042.67	890	108.333	139	73		0.413768	0.214775	0.0574423	0.394654	0.264471	0.126631	0.375819	-0.101824	Translation Induced
Snap25	ENSMUSG00000027273.13	66987	84185.7	73430	10202.3	14202	15777.3		0.384526	0.205352	0.0325466	0.509019	0.0625275	0.426521	2.68e-05	0.961613	Translation Induced
Stx1a	ENSMUSG00000007207.10	2497.67	2145.33	267.333	68.6667	61.6667	11.3333		0.415786	0.126596	0.00366663	0.637939	0.235074	-0.57153	5.96e-07	-2.41434	Translation Induced
Syp	ENSMUSG00000031144.15	52673.7	58811.3	15988.7	2389.33	2774.67	724.667		0.370144	0.091437	0.911498	-0.0102405	0.624555	-0.123674	0.000335879	-0.906367	Translation Induced
Syt1	ENSMUSG00000035864.14	46439	53706.3	35344	8158	10533.3	10052		0.283879	0.253373	0.00638402	0.704336	0.34828	0.13289	0.0019474	0.438992	Translation Induced
Syt7	ENSMUSG00000024743.16	5399	5701.33	2131.67	155.667	164.333	88		0.538638	0.173245	0.047044	0.534034	0.291884	-0.169133	0.00156701	-0.508902	Translation Induced
Vamp2	ENSMUSG00000020894.16	44447.7	49785.7	20940	2622.67	2957.33	1411.33		0.609331	0.0729443	0.200845	0.216149	0.828561	-0.0220122	0.00993966	-0.262229	Translation Induced
Bdnf	ENSMUSG00000048482.14	1399.33	1884.33	2098.67	23	30.6667	26.6667		0.980581	-0.00877168	0.251125	-0.365462	0.0592363	0.651274	4.59e-05	1.40685	IEG
Egr1	ENSMUSG00000038418.7	13129.3	17563.7	16661.7	119.333	140	145.667		0.765524	-0.0828085	0.835032	-0.0671836	0.0797286	0.323869	4.83e-10	1.15031	IEG
Fos	ENSMUSG00000021250.13	1890.67	5349.67	10876	5.66667	28	58		0.237064	0.98793	0.178334	0.817618	4.8e-07	1.39218	4.61e-33	3.31048	IEG
Homer1	ENSMUSG00000007617.18	4679.67	6022.67	11351	321	424.667	514.333		0.85595	0.0210516	0.0127564	-0.615032	0.199803	0.538174	5.92e-07	2.09587	IEG
Grip1	ENSMUSG00000034813.18	956	964.333	572.667	7.33333	13	17.3333		0.0826908	1.17826	0.00622781	2.02889	0.472567	-0.172187	0.648921	0.109341	Puro-PLA validation
Pmm2	ENSMUSG00000022711.16	539.333	566.333	291	9	11.3333	1		0.767621	0.105516	0.0107889	-2.28069	0.581933	-0.0563751	0.581617	-0.0588244	Puro-PLA validation
Shank3	ENSMUSG00000022623.17	2626	2484	664.667	569.333	594.667	306.667		0.294104	0.440046	0.00544668	1.12755	0.183814	-0.370328	3.39e-05	-1.15991	Puro-PLA validation
Snap25	ENSMUSG00000027273.13	66987	84185.7	73430	10202.3	14202	15777.3		0.384526	0.205352	0.0325466	0.509019	0.0625275	0.426521	2.68e-05	0.961613	Puro-PLA validation
Stx1a	ENSMUSG00000007207.10	2497.67	2145.33	267.333	68.6667	61.6667	11.3333		0.415786	0.126596	0.00366663	0.637939	0.235074	-0.57153	5.96e-07	-2.41434	Puro-PLA validation
