# Supplementary material for: Single-cell and isoform-specific translational profiling of the mouse brain
Source: Nature. 2026 Feb 18;652(8111):965–77. doi: 10.1038/s41586-026-10118-1 (PMC13102718; doi:10.1038/s41586-026-10118-1)
Supplement: Supplementary file 5 — SynGO analysis table from Fig. 2. [file 41586_2026_10118_MOESM5_ESM.xlsx]

## Sheet: Info
Supplementary Table 3. SynGO analysis in Fig. 2
		Related to figure
Sheet 1	Info
Sheet 2	synGO EPR up	Fig. 2g
Sheet 3	syngo EPR not up	Fig. 2g
Sheet 4	synGO EPR up vs EPR not up terms	Fig. 2h
Sheet 5	Gene lists	Fig. 2i

## Sheet: EPR_up
synGO EPR up
GO term ID	GO domain	GO term name	GO term name - hierarchical structure	GO parent term ID	GSEA p-value	GSEA 'gene cluster' FDR corrected p-value	GSEA count foreground/input	GSEA count background	genes - hgnc_id	genes - hgnc_symbol	genes - your genelist input	genes - without hierarchical rollup - hgnc_symbol
SYNGO:synprocess	BP	process in the synapse	process in the synapse		7.8389e-26	2.90039e-24	139	1117	HGNC:262;HGNC:31922;HGNC:7956;HGNC:1389;HGNC:30339;HGNC:4571;HGNC:4572;HGNC:4573;HGNC:4574;HGNC:4075;HGNC:4079;HGNC:6234;HGNC:10585;HGNC:4070;HGNC:1445;HGNC:11495;HGNC:16626;HGNC:2514;HGNC:2494;HGNC:11132;HGNC:12566;HGNC:11433;HGNC:9957;HGNC:11514;HGNC:11509;HGNC:11510;HGNC:17282;HGNC:27007;HGNC:1460;HGNC:9777;HGNC:2309;HGNC:11444;HGNC:1426;HGNC:16703;HGNC:18305;HGNC:11079;HGNC:2092;HGNC:2972;HGN…	ADORA1;ERC2;NPY1R;CACNA1B;RIMBP2;GRIA1;GRIA2;GRIA3;GRIA4;GABRA1;GABRA5;KCNC2;SCN1A;GABBR1;CALM2;SYN2;RAPGEF4;CTNNB1;CTBP1;SNAP25;UNC13B;STX1A;RELN;SYT7;SYT1;SYT2;RIMS1;TPRG1L;CAMK2A;RAB3A;CPLX1;STXBP1;CADPS;SLC17A6;ATP6AP2;SLC9A6;CLTC;DNM1;ITSN1;SNCA;AP2B1;CAPN2;CLTA;SYT11;SYNJ1;DNAJC6;PRKCE;RAB11B;MYO5A;ITPR1;GLRB;GABRG2;KCNK1;NETO1;PPFIA1;CNTNAP2;NSG2;GPHN;ADAM22;OLFM2;RAP1A;KALRN;OGT;OLFM1;EPB…	ADORA1;ERC2;NPY1R;CACNA1B;RIMBP2;GRIA1;GRIA2;GRIA3;GRIA4;GABRA1;GABRA5;KCNC2;SCN1A;GABBR1;CALM2;SYN2;RAPGEF4;CTNNB1;CTBP1;SNAP25;UNC13B;STX1A;RELN;SYT7;SYT1;SYT2;RIMS1;TPRG1L;CAMK2A;RAB3A;CPLX1;STXBP1;CADPS;SLC17A6;ATP6AP2;SLC9A6;CLTC;DNM1;ITSN1;SNCA;AP2B1;CAPN2;CLTA;SYT11;SYNJ1;DNAJC6;PRKCE;RAB11B;MYO5A;ITPR1;GLRB;GABRG2;KCNK1;NETO1;PPFIA1;CNTNAP2;NSG2;GPHN;ADAM22;OLFM2;RAP1A;KALRN;OGT;OLFM1;EPB…
SYNGO:presynprocess	BP	process in the presynapse	├─ process in the presynapse	SYNGO:synprocess	3.02168e-12	5.59011e-11	48	313	HGNC:262;HGNC:31922;HGNC:7956;HGNC:1389;HGNC:30339;HGNC:4571;HGNC:4572;HGNC:4573;HGNC:4574;HGNC:4075;HGNC:4079;HGNC:6234;HGNC:10585;HGNC:4070;HGNC:1445;HGNC:11495;HGNC:16626;HGNC:2514;HGNC:2494;HGNC:11132;HGNC:12566;HGNC:11433;HGNC:9957;HGNC:11514;HGNC:11509;HGNC:11510;HGNC:17282;HGNC:27007;HGNC:1460;HGNC:9777;HGNC:2309;HGNC:11444;HGNC:1426;HGNC:16703;HGNC:18305;HGNC:11079;HGNC:2092;HGNC:2972;HGN…	ADORA1;ERC2;NPY1R;CACNA1B;RIMBP2;GRIA1;GRIA2;GRIA3;GRIA4;GABRA1;GABRA5;KCNC2;SCN1A;GABBR1;CALM2;SYN2;RAPGEF4;CTNNB1;CTBP1;SNAP25;UNC13B;STX1A;RELN;SYT7;SYT1;SYT2;RIMS1;TPRG1L;CAMK2A;RAB3A;CPLX1;STXBP1;CADPS;SLC17A6;ATP6AP2;SLC9A6;CLTC;DNM1;ITSN1;SNCA;AP2B1;CAPN2;CLTA;SYT11;SYNJ1;DNAJC6;PRKCE;RAB11B	ADORA1;ERC2;NPY1R;CACNA1B;RIMBP2;GRIA1;GRIA2;GRIA3;GRIA4;GABRA1;GABRA5;KCNC2;SCN1A;GABBR1;CALM2;SYN2;RAPGEF4;CTNNB1;CTBP1;SNAP25;UNC13B;STX1A;RELN;SYT7;SYT1;SYT2;RIMS1;TPRG1L;CAMK2A;RAB3A;CPLX1;STXBP1;CADPS;SLC17A6;ATP6AP2;SLC9A6;CLTC;DNM1;ITSN1;SNCA;AP2B1;CAPN2;CLTA;SYT11;SYNJ1;DNAJC6;PRKCE;RAB11B
GO:0099509	BP	regulation of presynaptic cytosolic calcium levels	│ ├─ regulation of presynaptic cytosolic calcium levels	SYNGO:presynprocess	0.0141935	0.015914	5	29	HGNC:262;HGNC:31922;HGNC:7956;HGNC:1389;HGNC:30339	ADORA1;ERC2;NPY1R;CACNA1B;RIMBP2	ADORA1;ERC2;NPY1R;CACNA1B;RIMBP2	ADORA1;ERC2;NPY1R
GO:1905056	BP	ATPase-coupled calcium ion transmembrane transporter activity involved in regulation of presynaptic cytosolic calcium levels	│ │ ├─ ATPase-coupled calcium ion transmembrane transporter activity involved in regulation of presynaptic cytosolic calcium levels	GO:0099509			0	1
GO:0099534	BP	calcium ion binding involved in regulation of presynaptic cytosolic calcium levels	│ │ ├─ calcium ion binding involved in regulation of presynaptic cytosolic calcium levels	GO:0099509			0	2
GO:0099626	BP	voltage-gated calcium channel activity involved in regulation of presynaptic cytosolic calcium levels	│ │ └─ voltage-gated calcium channel activity involved in regulation of presynaptic cytosolic calcium levels	GO:0099509			2	9	HGNC:1389;HGNC:30339	CACNA1B;RIMBP2	CACNA1B;RIMBP2	CACNA1B;RIMBP2
GO:0099505	BP	regulation of presynaptic membrane potential	│ ├─ regulation of presynaptic membrane potential	SYNGO:presynprocess	0.000160037	0.000370085	10	48	HGNC:30339;HGNC:4571;HGNC:4572;HGNC:4573;HGNC:4574;HGNC:4075;HGNC:4079;HGNC:6234;HGNC:10585;HGNC:4070	RIMBP2;GRIA1;GRIA2;GRIA3;GRIA4;GABRA1;GABRA5;KCNC2;SCN1A;GABBR1	RIMBP2;GRIA1;GRIA2;GRIA3;GRIA4;GABRA1;GABRA5;KCNC2;SCN1A;GABBR1	RIMBP2
GO:0099507	BP	ligand-gated ion channel activity involved in regulation of presynaptic membrane potential	│ │ ├─ ligand-gated ion channel activity involved in regulation of presynaptic membrane potential	GO:0099505	0.00149808	0.00230954	6	24	HGNC:4571;HGNC:4572;HGNC:4573;HGNC:4574;HGNC:4075;HGNC:4079	GRIA1;GRIA2;GRIA3;GRIA4;GABRA1;GABRA5	GRIA1;GRIA2;GRIA3;GRIA4;GABRA1;GABRA5	GRIA1;GRIA2;GRIA3;GRIA4;GABRA1;GABRA5
GO:0099508	BP	voltage-gated ion channel activity involved in regulation of presynaptic membrane potential	│ │ ├─ voltage-gated ion channel activity involved in regulation of presynaptic membrane potential	GO:0099505			3	17	HGNC:6234;HGNC:10585;HGNC:30339	KCNC2;SCN1A;RIMBP2	KCNC2;SCN1A;RIMBP2	KCNC2;SCN1A;RIMBP2
GO:0150047	BP	G protein-coupled neurotransmitter receptor activity involved in regulation of presynaptic membrane potential	│ │ ├─ G protein-coupled neurotransmitter receptor activity involved in regulation of presynaptic membrane potential	GO:0099505			1	5	HGNC:4070	GABBR1	GABBR1	GABBR1
GO:0140232	BP	intracellular cAMP-activated cation channel activity involved in regulation of presynaptic membrane potential	│ │ └─ intracellular cAMP-activated cation channel activity involved in regulation of presynaptic membrane potential	GO:0099505			0	1
GO:0140238	BP	presynaptic endocytosis	│ ├─ presynaptic endocytosis	SYNGO:presynprocess			1	6	HGNC:1445	CALM2	CALM2	CALM2
GO:0099504	BP	synaptic vesicle cycle	│ ├─ synaptic vesicle cycle	SYNGO:presynprocess	1.44804e-09	1.33943e-08	35	222	HGNC:11495;HGNC:16626;HGNC:2514;HGNC:2494;HGNC:11132;HGNC:12566;HGNC:11433;HGNC:9957;HGNC:11514;HGNC:11509;HGNC:11510;HGNC:17282;HGNC:30339;HGNC:1389;HGNC:31922;HGNC:7956;HGNC:27007;HGNC:1460;HGNC:9777;HGNC:2309;HGNC:11444;HGNC:1426;HGNC:16703;HGNC:18305;HGNC:11079;HGNC:2092;HGNC:2972;HGNC:6183;HGNC:11138;HGNC:563;HGNC:1479;HGNC:2090;HGNC:19239;HGNC:11503;HGNC:15469	SYN2;RAPGEF4;CTNNB1;CTBP1;SNAP25;UNC13B;STX1A;RELN;SYT7;SYT1;SYT2;RIMS1;RIMBP2;CACNA1B;ERC2;NPY1R;TPRG1L;CAMK2A;RAB3A;CPLX1;STXBP1;CADPS;SLC17A6;ATP6AP2;SLC9A6;CLTC;DNM1;ITSN1;SNCA;AP2B1;CAPN2;CLTA;SYT11;SYNJ1;DNAJC6	SYN2;RAPGEF4;CTNNB1;CTBP1;SNAP25;UNC13B;STX1A;RELN;SYT7;SYT1;SYT2;RIMS1;RIMBP2;CACNA1B;ERC2;NPY1R;TPRG1L;CAMK2A;RAB3A;CPLX1;STXBP1;CADPS;SLC17A6;ATP6AP2;SLC9A6;CLTC;DNM1;ITSN1;SNCA;AP2B1;CAPN2;CLTA;SYT11;SYNJ1;DNAJC6	SYN2
GO:0098693	BP	regulation of synaptic vesicle cycle	│ │ ├─ regulation of synaptic vesicle cycle	GO:0099504			1	21	HGNC:16626	RAPGEF4	RAPGEF4	RAPGEF4
GO:0097091	BP	synaptic vesicle clustering	│ │ ├─ synaptic vesicle clustering	GO:0099504			3	9	HGNC:2514;HGNC:11495;HGNC:2494	CTNNB1;SYN2;CTBP1	CTNNB1;SYN2;CTBP1	CTNNB1;SYN2;CTBP1
GO:0099532	BP	synaptic vesicle endosomal processing	│ │ ├─ synaptic vesicle endosomal processing	GO:0099504			0	13
GO:0016182	BP	synaptic vesicle budding from endosome	│ │ │ ├─ synaptic vesicle budding from endosome	GO:0099532			0	4
GO:0016189	BP	synaptic vesicle to endosome fusion	│ │ │ └─ synaptic vesicle to endosome fusion	GO:0099532			0	5
GO:0016079	BP	synaptic vesicle exocytosis	│ │ ├─ synaptic vesicle exocytosis	GO:0099504	2.60444e-07	1.60607e-06	18	83	HGNC:11132;HGNC:12566;HGNC:11433;HGNC:9957;HGNC:11514;HGNC:11509;HGNC:11510;HGNC:17282;HGNC:30339;HGNC:1389;HGNC:31922;HGNC:7956;HGNC:27007;HGNC:1460;HGNC:9777;HGNC:2309;HGNC:11444;HGNC:1426	SNAP25;UNC13B;STX1A;RELN;SYT7;SYT1;SYT2;RIMS1;RIMBP2;CACNA1B;ERC2;NPY1R;TPRG1L;CAMK2A;RAB3A;CPLX1;STXBP1;CADPS	SNAP25;UNC13B;STX1A;RELN;SYT7;SYT1;SYT2;RIMS1;RIMBP2;CACNA1B;ERC2;NPY1R;TPRG1L;CAMK2A;RAB3A;CPLX1;STXBP1;CADPS	SNAP25;UNC13B;STX1A;RELN
GO:0099502	BP	calcium-dependent activation of synaptic vesicle fusion	│ │ │ ├─ calcium-dependent activation of synaptic vesicle fusion	GO:0016079	1.23335e-05	4.14853e-05	7	13	HGNC:11514;HGNC:11509;HGNC:11510;HGNC:17282;HGNC:30339;HGNC:1389;HGNC:31922	SYT7;SYT1;SYT2;RIMS1;RIMBP2;CACNA1B;ERC2	SYT7;SYT1;SYT2;RIMS1;RIMBP2;CACNA1B;ERC2	SYT7;SYT1;SYT2
GO:0150037	BP	regulation of calcium-dependent activation of synaptic vesicle fusion	│ │ │ │ └─ regulation of calcium-dependent activation of synaptic vesicle fusion	GO:0099502			4	7	HGNC:17282;HGNC:30339;HGNC:1389;HGNC:31922	RIMS1;RIMBP2;CACNA1B;ERC2	RIMS1;RIMBP2;CACNA1B;ERC2	RIMS1;RIMBP2;CACNA1B;ERC2
GO:2000300	BP	regulation of synaptic vesicle exocytosis	│ │ │ ├─ regulation of synaptic vesicle exocytosis	GO:0016079			3	37	HGNC:7956;HGNC:27007;HGNC:11514	NPY1R;TPRG1L;SYT7	NPY1R;TPRG1L;SYT7	NPY1R;TPRG1L;SYT7
GO:0016081	BP	synaptic vesicle docking	│ │ │ ├─ synaptic vesicle docking	GO:0016079			2	8	HGNC:17282;HGNC:1460	RIMS1;CAMK2A	RIMS1;CAMK2A	RIMS1
GO:0099148	BP	regulation of synaptic vesicle docking	│ │ │ │ └─ regulation of synaptic vesicle docking	GO:0016081			1	3	HGNC:1460	CAMK2A	CAMK2A	CAMK2A
GO:0031629	BP	synaptic vesicle fusion to presynaptic active zone membrane	│ │ │ ├─ synaptic vesicle fusion to presynaptic active zone membrane	GO:0016079			2	6	HGNC:9777;HGNC:2309	RAB3A;CPLX1	RAB3A;CPLX1
GO:0031630	BP	regulation of synaptic vesicle fusion to presynaptic active zone membrane	│ │ │ │ └─ regulation of synaptic vesicle fusion to presynaptic active zone membrane	GO:0031629			2	5	HGNC:9777;HGNC:2309	RAB3A;CPLX1	RAB3A;CPLX1	RAB3A;CPLX1
GO:0016082	BP	synaptic vesicle priming	│ │ │ └─ synaptic vesicle priming	GO:0016079			4	19	HGNC:17282;HGNC:11444;HGNC:31922;HGNC:1426	RIMS1;STXBP1;ERC2;CADPS	RIMS1;STXBP1;ERC2;CADPS	RIMS1;STXBP1;ERC2;CADPS
GO:0010807	BP	regulation of synaptic vesicle priming	│ │ │ └─ regulation of synaptic vesicle priming	GO:0016082			0	7
GO:0098700	BP	synaptic vesicle neurotransmitter loading	│ │ ├─ synaptic vesicle neurotransmitter loading	GO:0099504			1	9	HGNC:16703	SLC17A6	SLC17A6	SLC17A6
GO:0099162	BP	regulation of synaptic vesicle neurotransmitter loading	│ │ │ └─ regulation of synaptic vesicle neurotransmitter loading	GO:0098700			0	2
GO:0099180	BP	zinc ion import into synaptic vesicle	│ │ ├─ zinc ion import into synaptic vesicle	GO:0099504			0	2
GO:0097401	BP	synaptic vesicle proton loading	│ │ ├─ synaptic vesicle proton loading	GO:0099504			2	20	HGNC:18305;HGNC:11079	ATP6AP2;SLC9A6	ATP6AP2;SLC9A6	ATP6AP2
GO:1901546	BP	regulation of proton loading	│ │ │ └─ regulation of proton loading	GO:0097401			1	2	HGNC:11079	SLC9A6	SLC9A6	SLC9A6
GO:0048488	BP	synaptic vesicle endocytosis	│ │ └─ synaptic vesicle endocytosis	GO:0099504	0.000209758	0.000456531	12	71	HGNC:2092;HGNC:2972;HGNC:6183;HGNC:11138;HGNC:563;HGNC:2494;HGNC:1479;HGNC:2090;HGNC:11514;HGNC:19239;HGNC:11503;HGNC:15469	CLTC;DNM1;ITSN1;SNCA;AP2B1;CTBP1;CAPN2;CLTA;SYT7;SYT11;SYNJ1;DNAJC6	CLTC;DNM1;ITSN1;SNCA;AP2B1;CTBP1;CAPN2;CLTA;SYT7;SYT11;SYNJ1;DNAJC6	CLTC;DNM1;ITSN1;SNCA;AP2B1;CTBP1;CAPN2;CLTA
GO:1900242	BP	regulation of synaptic vesicle endocytosis	│ │ ├─ regulation of synaptic vesicle endocytosis	GO:0048488			2	24	HGNC:11514;HGNC:19239	SYT7;SYT11	SYT7;SYT11	SYT7;SYT11
GO:0016185	BP	synaptic vesicle budding from presynaptic endocytic zone membrane	│ │ ├─ synaptic vesicle budding from presynaptic endocytic zone membrane	GO:0048488			0	1
GO:0098694	BP	regulation of synaptic vesicle budding from presynaptic endocytic zone membrane	│ │ │ └─ regulation of synaptic vesicle budding from presynaptic endocytic zone membrane	GO:0016185			0	1
GO:0016191	BP	synaptic vesicle uncoating	│ │ └─ synaptic vesicle uncoating	GO:0048488			2	3	HGNC:11503;HGNC:15469	SYNJ1;DNAJC6	SYNJ1;DNAJC6	SYNJ1;DNAJC6
GO:0099525	BP	presynaptic dense core vesicle exocytosis	│ ├─ presynaptic dense core vesicle exocytosis	SYNGO:presynprocess	7.14479e-06	3.30447e-05	9	24	HGNC:1426;HGNC:17282;HGNC:11132;HGNC:2972;HGNC:11444;HGNC:9777;HGNC:12566;HGNC:9401;HGNC:9761	CADPS;RIMS1;SNAP25;DNM1;STXBP1;RAB3A;UNC13B;PRKCE;RAB11B	CADPS;RIMS1;SNAP25;DNM1;STXBP1;RAB3A;UNC13B;PRKCE;RAB11B	CADPS;RIMS1;SNAP25;DNM1;STXBP1
GO:0099161	BP	regulation of presynaptic dense core vesicle exocytosis	│ │ └─ regulation of presynaptic dense core vesicle exocytosis	GO:0099525			4	11	HGNC:9777;HGNC:12566;HGNC:9401;HGNC:9761	RAB3A;UNC13B;PRKCE;RAB11B	RAB3A;UNC13B;PRKCE;RAB11B	RAB3A;UNC13B;PRKCE;RAB11B
GO:0001504	BP	neurotransmitter uptake	│ ├─ neurotransmitter uptake	SYNGO:presynprocess			0	6
GO:0098810	BP	neurotransmitter reuptake	│ ├─ neurotransmitter reuptake	SYNGO:presynprocess			0	10
GO:0051580	BP	regulation of neurotransmitter uptake	│ │ └─ regulation of neurotransmitter uptake	GO:0098810			0	5
SYNGO:presyn_chaperoneProteinFolding	BP	presynaptic chaperone-mediated protein folding	│ ├─ presynaptic chaperone-mediated protein folding	SYNGO:presynprocess			0	3
GO:0098928	BP	presynaptic signaling pathway	│ └─ presynaptic signaling pathway	SYNGO:presynprocess			1	2	HGNC:2494	CTBP1	CTBP1
GO:0099526	BP	presynapse to nucleus signaling pathway	│ └─ presynapse to nucleus signaling pathway	GO:0098928			1	1	HGNC:2494	CTBP1	CTBP1	CTBP1
SYNGO:postsynprocess	BP	process in the postsynapse	├─ process in the postsynapse	SYNGO:synprocess	1.88243e-08	1.393e-07	37	273	HGNC:7602;HGNC:6180;HGNC:4070;HGNC:4571;HGNC:4329;HGNC:4572;HGNC:4075;HGNC:4079;HGNC:4087;HGNC:4573;HGNC:4574;HGNC:6272;HGNC:13823;HGNC:11079;HGNC:9245;HGNC:13830;HGNC:24955;HGNC:15465;HGNC:201;HGNC:17189;HGNC:9855;HGNC:1460;HGNC:4814;HGNC:16626;HGNC:8127;HGNC:17187;HGNC:3380;HGNC:2309;HGNC:3378;HGNC:13818;HGNC:563;HGNC:17089;HGNC:7997;HGNC:11503;HGNC:21698;HGNC:4913;HGNC:6192	MYO5A;ITPR1;GABBR1;GRIA1;GLRB;GRIA2;GABRA1;GABRA5;GABRG2;GRIA3;GRIA4;KCNK1;NETO1;SLC9A6;PPFIA1;CNTNAP2;NSG2;GPHN;ADAM22;OLFM2;RAP1A;CAMK2A;KALRN;RAPGEF4;OGT;OLFM1;EPB41L3;CPLX1;EPB41L1;SLC12A5;AP2B1;SYNE1;NRG1;SYNJ1;RNF216;HIP1;JAK2	MYO5A;ITPR1;GABBR1;GRIA1;GLRB;GRIA2;GABRA1;GABRA5;GABRG2;GRIA3;GRIA4;KCNK1;NETO1;SLC9A6;PPFIA1;CNTNAP2;NSG2;GPHN;ADAM22;OLFM2;RAP1A;CAMK2A;KALRN;RAPGEF4;OGT;OLFM1;EPB41L3;CPLX1;EPB41L1;SLC12A5;AP2B1;SYNE1;NRG1;SYNJ1;RNF216;HIP1;JAK2
GO:0099566	BP	regulation of postsynaptic cytosolic calcium levels	│ ├─ regulation of postsynaptic cytosolic calcium levels	SYNGO:postsynprocess			2	12	HGNC:7602;HGNC:6180	MYO5A;ITPR1	MYO5A;ITPR1	MYO5A
GO:1905059	BP	ATPase-coupled calcium ion transmembrane transporter activity involved in regulation of postsynaptic cytosolic calcium levels	│ │ ├─ ATPase-coupled calcium ion transmembrane transporter activity involved in regulation of postsynaptic cytosolic calcium levels	GO:0099566			0	1
GO:0099567	BP	calcium ion binding involved in regulation of postsynaptic cytosolic calcium levels	│ │ ├─ calcium ion binding involved in regulation of postsynaptic cytosolic calcium levels	GO:0099566			0	1
GO:1905060	BP	calcium:cation antiporter activity involved in regulation of postsynaptic cytosolic calcium ion levels	│ │ ├─ calcium:cation antiporter activity involved in regulation of postsynaptic cytosolic calcium ion levels	GO:0099566			0	3
GO:0098695	BP	inositol 1,4,5-trisphosphate receptor activity involved in regulation of postsynaptic cytosolic calcium levels	│ │ ├─ inositol 1,4,5-trisphosphate receptor activity involved in regulation of postsynaptic cytosolic calcium levels	GO:0099566			1	1	HGNC:6180	ITPR1	ITPR1	ITPR1
GO:0099583	BP	neurotransmitter receptor activity involved in regulation of postsynaptic cytosolic calcium levels	│ │ └─ neurotransmitter receptor activity involved in regulation of postsynaptic cytosolic calcium levels	GO:0099566			0	1
GO:0098872	BP	G-protein coupled neurotransmitter receptor activity involved in regulation of postsynaptic cytosolic calcium levels	│ │ └─ G-protein coupled neurotransmitter receptor activity involved in regulation of postsynaptic cytosolic calcium levels	GO:0099583			0	1
GO:0060078	BP	regulation of postsynaptic membrane potential	│ ├─ regulation of postsynaptic membrane potential	SYNGO:postsynprocess	0.000766117	0.00141732	10	60	HGNC:4070;HGNC:4571;HGNC:4329;HGNC:4572;HGNC:4075;HGNC:4079;HGNC:4087;HGNC:4573;HGNC:4574;HGNC:6272	GABBR1;GRIA1;GLRB;GRIA2;GABRA1;GABRA5;GABRG2;GRIA3;GRIA4;KCNK1	GABBR1;GRIA1;GLRB;GRIA2;GABRA1;GABRA5;GABRG2;GRIA3;GRIA4;KCNK1
GO:0140233	BP	intracellular cAMP-activated cation channel activity involved in regulation of postsynaptic membrane potential	│ │ ├─ intracellular cAMP-activated cation channel activity involved in regulation of postsynaptic membrane potential	GO:0060078			1	4	HGNC:4070	GABBR1	GABBR1
GO:0099579	BP	G protein-coupled neurotransmitter receptor activity involved in regulation of postsynaptic membrane potential	│ │ │ └─ G protein-coupled neurotransmitter receptor activity involved in regulation of postsynaptic membrane potential	GO:0140233			1	4	HGNC:4070	GABBR1	GABBR1	GABBR1
GO:1904315	BP	transmitter-gated ion channel activity involved in regulation of postsynaptic membrane potential	│ │ ├─ transmitter-gated ion channel activity involved in regulation of postsynaptic membrane potential	GO:0060078	0.00119861	0.00193444	8	42	HGNC:4571;HGNC:4329;HGNC:4572;HGNC:4075;HGNC:4079;HGNC:4087;HGNC:4573;HGNC:4574	GRIA1;GLRB;GRIA2;GABRA1;GABRA5;GABRG2;GRIA3;GRIA4	GRIA1;GLRB;GRIA2;GABRA1;GABRA5;GABRG2;GRIA3;GRIA4	GRIA1;GLRB;GRIA2;GABRA1;GABRA5;GABRG2;GRIA3;GRIA4
GO:1905030	BP	voltage-gated ion channel activity involved in regulation of postsynaptic membrane potential	│ │ └─ voltage-gated ion channel activity involved in regulation of postsynaptic membrane potential	GO:0060078			1	5	HGNC:6272	KCNK1	KCNK1	KCNK1
GO:0098962	BP	regulation of postsynaptic neurotransmitter receptor activity	│ ├─ regulation of postsynaptic neurotransmitter receptor activity	SYNGO:postsynprocess			1	22	HGNC:13823	NETO1	NETO1	NETO1
GO:0099072	BP	regulation of postsynaptic membrane neurotransmitter receptor levels	│ ├─ regulation of postsynaptic membrane neurotransmitter receptor levels	SYNGO:postsynprocess	2.37238e-06	1.25397e-05	24	167	HGNC:11079;HGNC:9245;HGNC:13830;HGNC:24955;HGNC:15465;HGNC:201;HGNC:13823;HGNC:17189;HGNC:9855;HGNC:1460;HGNC:4814;HGNC:16626;HGNC:8127;HGNC:17187;HGNC:3380;HGNC:2309;HGNC:3378;HGNC:13818;HGNC:563;HGNC:17089;HGNC:7997;HGNC:11503;HGNC:21698;HGNC:4913	SLC9A6;PPFIA1;CNTNAP2;NSG2;GPHN;ADAM22;NETO1;OLFM2;RAP1A;CAMK2A;KALRN;RAPGEF4;OGT;OLFM1;EPB41L3;CPLX1;EPB41L1;SLC12A5;AP2B1;SYNE1;NRG1;SYNJ1;RNF216;HIP1	SLC9A6;PPFIA1;CNTNAP2;NSG2;GPHN;ADAM22;NETO1;OLFM2;RAP1A;CAMK2A;KALRN;RAPGEF4;OGT;OLFM1;EPB41L3;CPLX1;EPB41L1;SLC12A5;AP2B1;SYNE1;NRG1;SYNJ1;RNF216;HIP1	SLC9A6;PPFIA1;CNTNAP2;NSG2
GO:0099645	BP	neurotransmitter receptor localization to postsynaptic specialization membrane	│ │ ├─ neurotransmitter receptor localization to postsynaptic specialization membrane	GO:0099072	0.000157923	0.000370085	11	58	HGNC:15465;HGNC:201;HGNC:13823;HGNC:17189;HGNC:9855;HGNC:1460;HGNC:4814;HGNC:16626;HGNC:8127;HGNC:17187;HGNC:3380	GPHN;ADAM22;NETO1;OLFM2;RAP1A;CAMK2A;KALRN;RAPGEF4;OGT;OLFM1;EPB41L3	GPHN;ADAM22;NETO1;OLFM2;RAP1A;CAMK2A;KALRN;RAPGEF4;OGT;OLFM1;EPB41L3	GPHN;ADAM22;NETO1;OLFM2
GO:0098696	BP	regulation of neurotransmitter receptor localization to postsynaptic specialization membrane	│ │ │ └─ regulation of neurotransmitter receptor localization to postsynaptic specialization membrane	GO:0099645	0.00120249	0.00193444	7	32	HGNC:9855;HGNC:1460;HGNC:4814;HGNC:16626;HGNC:8127;HGNC:17187;HGNC:3380	RAP1A;CAMK2A;KALRN;RAPGEF4;OGT;OLFM1;EPB41L3	RAP1A;CAMK2A;KALRN;RAPGEF4;OGT;OLFM1;EPB41L3	RAP1A;CAMK2A;KALRN;RAPGEF4;OGT;OLFM1;EPB41L3
GO:0098967	BP	exocytic insertion of neurotransmitter receptor to postsynaptic membrane	│ │ ├─ exocytic insertion of neurotransmitter receptor to postsynaptic membrane	GO:0099072			2	8	HGNC:2309;HGNC:3378	CPLX1;EPB41L1	CPLX1;EPB41L1
GO:0099145	BP	regulation of exocytic insertion of neurotransmitter receptor to postsynaptic membrane	│ │ │ └─ regulation of exocytic insertion of neurotransmitter receptor to postsynaptic membrane	GO:0098967			2	2	HGNC:2309;HGNC:3378	CPLX1;EPB41L1	CPLX1;EPB41L1	CPLX1;EPB41L1
GO:0098970	BP	postsynaptic neurotransmitter receptor diffusion trapping	│ │ ├─ postsynaptic neurotransmitter receptor diffusion trapping	GO:0099072			1	8	HGNC:13818	SLC12A5	SLC12A5	SLC12A5
GO:0150054	BP	regulation of postsynaptic neurotransmitter receptor diffusion trapping	│ │ │ └─ regulation of postsynaptic neurotransmitter receptor diffusion trapping	GO:0098970			0	5
GO:0098884	BP	postsynaptic neurotransmitter receptor endocytosis	│ │ └─ postsynaptic neurotransmitter receptor endocytosis	GO:0099072	0.0430037	0.0454611	6	54	HGNC:563;HGNC:17089;HGNC:7997;HGNC:11503;HGNC:21698;HGNC:4913	AP2B1;SYNE1;NRG1;SYNJ1;RNF216;HIP1	AP2B1;SYNE1;NRG1;SYNJ1;RNF216;HIP1	AP2B1
GO:0099149	BP	regulation of postsynaptic neurotransmitter receptor endocytosis	│ │ └─ regulation of postsynaptic neurotransmitter receptor endocytosis	GO:0098884	0.0537643	0.0552577	5	43	HGNC:17089;HGNC:7997;HGNC:11503;HGNC:21698;HGNC:4913	SYNE1;NRG1;SYNJ1;RNF216;HIP1	SYNE1;NRG1;SYNJ1;RNF216;HIP1	SYNE1;NRG1;SYNJ1;RNF216;HIP1
GO:0140239	BP	postsynaptic endocytosis	│ ├─ postsynaptic endocytosis	SYNGO:postsynprocess			0	1
GO:0150038	BP	postsynaptic dense core vesicle exocytosis	│ ├─ postsynaptic dense core vesicle exocytosis	SYNGO:postsynprocess			0	2
GO:0150044	BP	regulation of postsynaptic dense core vesicle exocytosis	│ │ └─ regulation of postsynaptic dense core vesicle exocytosis	GO:0150038			0	1
GO:0098926	BP	postsynaptic signaling pathway	│ └─ postsynaptic signaling pathway	SYNGO:postsynprocess			2	18	HGNC:7997;HGNC:6192	NRG1;JAK2	NRG1;JAK2
GO:0099527	BP	postsynapse to nucleus signaling pathway	│ └─ postsynapse to nucleus signaling pathway	GO:0098926			2	16	HGNC:7997;HGNC:6192	NRG1;JAK2	NRG1;JAK2	NRG1
GO:1905539	BP	regulation of postsynapse to nucleus signaling pathway	│ └─ regulation of postsynapse to nucleus signaling pathway	GO:0099527			1	2	HGNC:6192	JAK2	JAK2	JAK2
GO:0099536	BP	synaptic signaling	├─ synaptic signaling	SYNGO:synprocess	9.60795e-06	3.55494e-05	27	222	HGNC:1165;HGNC:3560;HGNC:17867;HGNC:232;HGNC:370;HGNC:9059;HGNC:6192;HGNC:4037;HGNC:23496;HGNC:1759;HGNC:2852;HGNC:6470;HGNC:7999;HGNC:2972;HGNC:8571;HGNC:14294;HGNC:29096;HGNC:14540;HGNC:6291;HGNC:20693;HGNC:9401;HGNC:578;HGNC:4913;HGNC:33753;HGNC:5465;HGNC:26776;HGNC:7956	DAGLA;FABP5;NPTN;ADCY1;AKAP12;PLCB4;JAK2;FYN;PLPPR4;CDH2;DGKE;L1CAM;NRG3;DNM1;PACSIN2;SHANK3;ARHGAP44;WNK1;KCNN2;NXPH1;PRKCE;APBA1;HIP1;INSYN1;IGF1R;TENT2;NPY1R	DAGLA;FABP5;NPTN;ADCY1;AKAP12;PLCB4;JAK2;FYN;PLPPR4;CDH2;DGKE;L1CAM;NRG3;DNM1;PACSIN2;SHANK3;ARHGAP44;WNK1;KCNN2;NXPH1;PRKCE;APBA1;HIP1;INSYN1;IGF1R;TENT2;NPY1R
GO:0099537	BP	trans-synaptic signaling	│ ├─ trans-synaptic signaling	GO:0099536	1.42079e-05	4.38076e-05	26	214	HGNC:1165;HGNC:3560;HGNC:17867;HGNC:232;HGNC:370;HGNC:9059;HGNC:6192;HGNC:4037;HGNC:23496;HGNC:1759;HGNC:2852;HGNC:6470;HGNC:7999;HGNC:2972;HGNC:8571;HGNC:14294;HGNC:29096;HGNC:14540;HGNC:6291;HGNC:20693;HGNC:9401;HGNC:578;HGNC:4913;HGNC:33753;HGNC:5465;HGNC:26776	DAGLA;FABP5;NPTN;ADCY1;AKAP12;PLCB4;JAK2;FYN;PLPPR4;CDH2;DGKE;L1CAM;NRG3;DNM1;PACSIN2;SHANK3;ARHGAP44;WNK1;KCNN2;NXPH1;PRKCE;APBA1;HIP1;INSYN1;IGF1R;TENT2	DAGLA;FABP5;NPTN;ADCY1;AKAP12;PLCB4;JAK2;FYN;PLPPR4;CDH2;DGKE;L1CAM;NRG3;DNM1;PACSIN2;SHANK3;ARHGAP44;WNK1;KCNN2;NXPH1;PRKCE;APBA1;HIP1;INSYN1;IGF1R;TENT2
GO:0099541	BP	trans-synaptic signaling by lipid	│ │ ├─ trans-synaptic signaling by lipid	GO:0099537			2	11	HGNC:1165;HGNC:3560	DAGLA;FABP5	DAGLA;FABP5
GO:0099542	BP	trans-synaptic signaling by endocannabinoid	│ │ │ └─ trans-synaptic signaling by endocannabinoid	GO:0099541			2	11	HGNC:1165;HGNC:3560	DAGLA;FABP5	DAGLA;FABP5
GO:0098921	BP	retrograde trans-synaptic signaling by endocannabinoid	│ │ │ ├─ retrograde trans-synaptic signaling by endocannabinoid	GO:0099542			2	6	HGNC:1165;HGNC:3560	DAGLA;FABP5	DAGLA;FABP5	DAGLA;FABP5
GO:0099178	BP	regulation of retrograde trans-synaptic signaling by endocanabinoid	│ │ │ │ └─ regulation of retrograde trans-synaptic signaling by endocanabinoid	GO:0098921			0	3
GO:0099553	BP	trans-synaptic signaling by endocannabinoid, modulating synaptic transmission	│ │ │ └─ trans-synaptic signaling by endocannabinoid, modulating synaptic transmission	GO:0099542			0	5
GO:0150036	BP	regulation of trans-synaptic signaling by endocannabinoid, modulating synaptic transmission	│ │ │ └─ regulation of trans-synaptic signaling by endocannabinoid, modulating synaptic transmission	GO:0099553			0	4
GO:0099540	BP	trans-synaptic signaling by neuropeptide	│ │ ├─ trans-synaptic signaling by neuropeptide	GO:0099537			0	1
GO:0099543	BP	trans-synaptic signaling by soluble gas	│ │ ├─ trans-synaptic signaling by soluble gas	GO:0099537			0	1
GO:0099548	BP	trans-synaptic signaling by nitric oxide	│ │ │ └─ trans-synaptic signaling by nitric oxide	GO:0099543			0	1
GO:0099555	BP	trans-synaptic signaling by nitric oxide, modulating synaptic transmission	│ │ │ └─ trans-synaptic signaling by nitric oxide, modulating synaptic transmission	GO:0099548			0	1
GO:0098925	BP	retrograde trans-synaptic signaling by nitric oxide, modulating synaptic transmission	│ │ │ └─ retrograde trans-synaptic signaling by nitric oxide, modulating synaptic transmission	GO:0099555			0	1
GO:0099545	BP	trans-synaptic signaling by trans-synaptic complex	│ │ ├─ trans-synaptic signaling by trans-synaptic complex	GO:0099537			1	9	HGNC:17867	NPTN	NPTN
GO:0098942	BP	retrograde trans-synaptic signaling by trans-synaptic protein complex	│ │ │ ├─ retrograde trans-synaptic signaling by trans-synaptic protein complex	GO:0099545			0	4
GO:0099557	BP	trans-synaptic signaling by trans-synaptic complex, modulating synaptic transmission	│ │ │ └─ trans-synaptic signaling by trans-synaptic complex, modulating synaptic transmission	GO:0099545			1	2	HGNC:17867	NPTN	NPTN	NPTN
GO:0099157	BP	trans-synaptic signalling via exosome	│ │ ├─ trans-synaptic signalling via exosome	GO:0099537			0	1
GO:0099183	BP	trans-synaptic signaling by BDNF, modulating synaptic transmission	│ │ ├─ trans-synaptic signaling by BDNF, modulating synaptic transmission	GO:0099537			0	6
GO:0150035	BP	regulation of trans-synaptic signaling by BDNF, modulating synaptic transmission	│ │ │ └─ regulation of trans-synaptic signaling by BDNF, modulating synaptic transmission	GO:0099183			0	2
GO:0099550	BP	trans-synaptic signaling, modulating synaptic transmission	│ │ ├─ trans-synaptic signaling, modulating synaptic transmission	GO:0099537			0	7
GO:0007268	BP	chemical synaptic transmission	│ │ └─ chemical synaptic transmission	GO:0099537	2.1401e-05	6.09105e-05	23	180	HGNC:232;HGNC:370;HGNC:9059;HGNC:6192;HGNC:4037;HGNC:23496;HGNC:1759;HGNC:2852;HGNC:6470;HGNC:7999;HGNC:2972;HGNC:8571;HGNC:14294;HGNC:29096;HGNC:14540;HGNC:6291;HGNC:20693;HGNC:9401;HGNC:578;HGNC:4913;HGNC:33753;HGNC:5465;HGNC:26776	ADCY1;AKAP12;PLCB4;JAK2;FYN;PLPPR4;CDH2;DGKE;L1CAM;NRG3;DNM1;PACSIN2;SHANK3;ARHGAP44;WNK1;KCNN2;NXPH1;PRKCE;APBA1;HIP1;INSYN1;IGF1R;TENT2	ADCY1;AKAP12;PLCB4;JAK2;FYN;PLPPR4;CDH2;DGKE;L1CAM;NRG3;DNM1;PACSIN2;SHANK3;ARHGAP44;WNK1;KCNN2;NXPH1;PRKCE;APBA1;HIP1;INSYN1;IGF1R;TENT2
GO:0050804	BP	modulation of chemical synaptic transmission	│ │ ├─ modulation of chemical synaptic transmission	GO:0007268	9.01692e-06	3.55494e-05	17	99	HGNC:232;HGNC:370;HGNC:9059;HGNC:6192;HGNC:4037;HGNC:23496;HGNC:1759;HGNC:2852;HGNC:6470;HGNC:7999;HGNC:2972;HGNC:8571;HGNC:14294;HGNC:29096;HGNC:14540;HGNC:6291;HGNC:20693	ADCY1;AKAP12;PLCB4;JAK2;FYN;PLPPR4;CDH2;DGKE;L1CAM;NRG3;DNM1;PACSIN2;SHANK3;ARHGAP44;WNK1;KCNN2;NXPH1	ADCY1;AKAP12;PLCB4;JAK2;FYN;PLPPR4;CDH2;DGKE;L1CAM;NRG3;DNM1;PACSIN2;SHANK3;ARHGAP44;WNK1;KCNN2;NXPH1	ADCY1;AKAP12;PLCB4;JAK2;FYN;PLPPR4;CDH2;DGKE;L1CAM;NRG3;DNM1;PACSIN2;SHANK3;ARHGAP44;WNK1;KCNN2;NXPH1
GO:0099531	BP	presynaptic process involved in chemical synaptic transmission	│ │ ├─ presynaptic process involved in chemical synaptic transmission	GO:0007268			4	48	HGNC:9401;HGNC:232;HGNC:578;HGNC:4913	PRKCE;ADCY1;APBA1;HIP1	PRKCE;ADCY1;APBA1;HIP1
GO:0099171	BP	presynaptic modulation of chemical synaptic transmission	│ │ │ └─ presynaptic modulation of chemical synaptic transmission	GO:0099531			4	48	HGNC:9401;HGNC:232;HGNC:578;HGNC:4913	PRKCE;ADCY1;APBA1;HIP1	PRKCE;ADCY1;APBA1;HIP1	PRKCE;ADCY1;APBA1;HIP1
GO:0099565	BP	postsynaptic process involved in chemical synaptic transmission	│ │ └─ postsynaptic process involved in chemical synaptic transmission	GO:0007268			3	39	HGNC:33753;HGNC:5465;HGNC:26776	INSYN1;IGF1R;TENT2	INSYN1;IGF1R;TENT2	INSYN1
GO:0099170	BP	postsynaptic modulation of chemical synaptic transmission	│ │ └─ postsynaptic modulation of chemical synaptic transmission	GO:0099565			2	33	HGNC:5465;HGNC:26776	IGF1R;TENT2	IGF1R;TENT2	IGF1R;TENT2
GO:0099538	BP	synaptic signaling via neuropeptide	│ ├─ synaptic signaling via neuropeptide	GO:0099536			1	8	HGNC:7956	NPY1R	NPY1R	NPY1R
GO:0099163	BP	synaptic signaling by nitric oxide	│ └─ synaptic signaling by nitric oxide	GO:0099536			0	3
GO:0150045	BP	regulation of synaptic signaling by nitric oxide	│ └─ regulation of synaptic signaling by nitric oxide	GO:0099163			0	2
GO:0050808	BP	synapse organization	├─ synapse organization	SYNGO:synprocess	8.02586e-11	9.89856e-10	54	424	HGNC:29193;HGNC:11276;HGNC:16171;HGNC:23496;HGNC:14295;HGNC:14294;HGNC:16626;HGNC:6183;HGNC:11805;HGNC:33753;HGNC:7137;HGNC:29096;HGNC:494;HGNC:2510;HGNC:15679;HGNC:4814;HGNC:6324;HGNC:1767;HGNC:17282;HGNC:30339;HGNC:31922;HGNC:163;HGNC:30212;HGNC:32326;HGNC:7997;HGNC:29944;HGNC:30825;HGNC:7999;HGNC:9245;HGNC:2514;HGNC:8127;HGNC:6470;HGNC:10659;HGNC:19751;HGNC:620;HGNC:13818;HGNC:17664;HGNC:9298;…	IQSEC3;SPTBN2;CHMP4B;PLPPR4;SHANK2;SHANK3;RAPGEF4;ITSN1;TIAM1;INSYN1;AFDN;ARHGAP44;ANK3;CTNNA2;CTTNBP2;KALRN;KIF5B;CDH8;RIMS1;RIMBP2;ERC2;ACTN1;TANC2;IGSF9B;NRG1;TENM3;CADM4;NRG3;PPFIA1;CTNNB1;OGT;L1CAM;SDC2;SRGAP2;APP;SLC12A5;NECTIN3;PPP1R9B;DOCK4;MARK1;USP9X;MAP1B;EEF1A1;CASKIN1;NGEF;PLXNC1;ROBO2;CLSTN1;CNTNAP1;RELN;AGO2;ARHGEF7;ENAH;NOS1AP	IQSEC3;SPTBN2;CHMP4B;PLPPR4;SHANK2;SHANK3;RAPGEF4;ITSN1;TIAM1;INSYN1;AFDN;ARHGAP44;ANK3;CTNNA2;CTTNBP2;KALRN;KIF5B;CDH8;RIMS1;RIMBP2;ERC2;ACTN1;TANC2;IGSF9B;NRG1;TENM3;CADM4;NRG3;PPFIA1;CTNNB1;OGT;L1CAM;SDC2;SRGAP2;APP;SLC12A5;NECTIN3;PPP1R9B;DOCK4;MARK1;USP9X;MAP1B;EEF1A1;CASKIN1;NGEF;PLXNC1;ROBO2;CLSTN1;CNTNAP1;RELN;AGO2;ARHGEF7;ENAH;NOS1AP
GO:0099172	BP	presynapse organization	│ ├─ presynapse organization	GO:0050808			0	2
GO:0099174	BP	regulation of presynapse organization	│ │ └─ regulation of presynapse organization	GO:0099172			0	2
GO:0099173	BP	postsynapse organization	│ ├─ postsynapse organization	GO:0050808	0.0010955	0.00193017	11	75	HGNC:29193;HGNC:11276;HGNC:16171;HGNC:23496;HGNC:14295;HGNC:14294;HGNC:16626;HGNC:6183;HGNC:11805;HGNC:33753;HGNC:7137	IQSEC3;SPTBN2;CHMP4B;PLPPR4;SHANK2;SHANK3;RAPGEF4;ITSN1;TIAM1;INSYN1;AFDN	IQSEC3;SPTBN2;CHMP4B;PLPPR4;SHANK2;SHANK3;RAPGEF4;ITSN1;TIAM1;INSYN1;AFDN	IQSEC3;SPTBN2
GO:0099175	BP	regulation of postsynapse organization	│ │ ├─ regulation of postsynapse organization	GO:0099173	0.016488	0.0179428	7	55	HGNC:16171;HGNC:23496;HGNC:14295;HGNC:14294;HGNC:16626;HGNC:6183;HGNC:11805	CHMP4B;PLPPR4;SHANK2;SHANK3;RAPGEF4;ITSN1;TIAM1	CHMP4B;PLPPR4;SHANK2;SHANK3;RAPGEF4;ITSN1;TIAM1	CHMP4B;PLPPR4;SHANK2;SHANK3;RAPGEF4;ITSN1;TIAM1
GO:0099084	BP	postsynaptic specialization organization	│ │ └─ postsynaptic specialization organization	GO:0099173			2	4	HGNC:33753;HGNC:7137	INSYN1;AFDN	INSYN1;AFDN	INSYN1;AFDN
GO:0099563	BP	modification of synaptic structure	│ ├─ modification of synaptic structure	GO:0050808	0.00531067	0.00755749	8	55	HGNC:29096;HGNC:494;HGNC:2510;HGNC:15679;HGNC:6183;HGNC:11805;HGNC:4814;HGNC:6324	ARHGAP44;ANK3;CTNNA2;CTTNBP2;ITSN1;TIAM1;KALRN;KIF5B	ARHGAP44;ANK3;CTNNA2;CTTNBP2;ITSN1;TIAM1;KALRN;KIF5B
GO:0099010	BP	modification of postsynaptic structure	│ │ ├─ modification of postsynaptic structure	GO:0099563	0.0127613	0.0147552	7	52	HGNC:29096;HGNC:494;HGNC:2510;HGNC:15679;HGNC:6183;HGNC:11805;HGNC:4814	ARHGAP44;ANK3;CTNNA2;CTTNBP2;ITSN1;TIAM1;KALRN	ARHGAP44;ANK3;CTNNA2;CTTNBP2;ITSN1;TIAM1;KALRN	ARHGAP44
GO:0099159	BP	regulation of modification of postsynaptic structure	│ │ │ ├─ regulation of modification of postsynaptic structure	GO:0099010			1	19	HGNC:494	ANK3	ANK3	ANK3
GO:0098885	BP	modification of postsynaptic actin cytoskeleton	│ │ │ └─ modification of postsynaptic actin cytoskeleton	GO:0099010	0.00962824	0.012723	5	26	HGNC:2510;HGNC:15679;HGNC:6183;HGNC:11805;HGNC:4814	CTNNA2;CTTNBP2;ITSN1;TIAM1;KALRN	CTNNA2;CTTNBP2;ITSN1;TIAM1;KALRN	CTNNA2
GO:1905274	BP	regulation of modification of postsynaptic actin cytoskeleton	│ │ │ └─ regulation of modification of postsynaptic actin cytoskeleton	GO:0098885			4	13	HGNC:15679;HGNC:6183;HGNC:11805;HGNC:4814	CTTNBP2;ITSN1;TIAM1;KALRN	CTTNBP2;ITSN1;TIAM1;KALRN	CTTNBP2;ITSN1;TIAM1;KALRN
GO:0099564	BP	modification of synaptic structure, modulating synaptic transmission	│ │ ├─ modification of synaptic structure, modulating synaptic transmission	GO:0099563			0	1
GO:1905244	BP	regulation of modification of synaptic structure	│ │ └─ regulation of modification of synaptic structure	GO:0099563			1	2	HGNC:6324	KIF5B	KIF5B
GO:0098987	BP	regulation of modification of synapse structure, modulating synaptic transmission	│ │ └─ regulation of modification of synapse structure, modulating synaptic transmission	GO:1905244			1	2	HGNC:6324	KIF5B	KIF5B	KIF5B
GO:0050807	BP	regulation of synapse organization	│ ├─ regulation of synapse organization	GO:0050808			2	29	HGNC:15679;HGNC:1767	CTTNBP2;CDH8	CTTNBP2;CDH8	CTTNBP2;CDH8
GO:0098918	BP	structural constituent of synapse	│ ├─ structural constituent of synapse	GO:0050808	0.000677355	0.00131906	8	38	HGNC:17282;HGNC:30339;HGNC:31922;HGNC:11276;HGNC:163;HGNC:14294;HGNC:14295;HGNC:30212	RIMS1;RIMBP2;ERC2;SPTBN2;ACTN1;SHANK3;SHANK2;TANC2	RIMS1;RIMBP2;ERC2;SPTBN2;ACTN1;SHANK3;SHANK2;TANC2
GO:0099181	BP	structural constituent of presynapse	│ │ ├─ structural constituent of presynapse	GO:0098918			3	11	HGNC:17282;HGNC:30339;HGNC:31922	RIMS1;RIMBP2;ERC2	RIMS1;RIMBP2;ERC2
GO:0098882	BP	structural constituent of active zone	│ │ │ ├─ structural constituent of active zone	GO:0099181			3	8	HGNC:17282;HGNC:30339;HGNC:31922	RIMS1;RIMBP2;ERC2	RIMS1;RIMBP2;ERC2	RIMS1;RIMBP2;ERC2
GO:0098699	BP	structural constituent of presynaptic actin cytoskeleton	│ │ │ └─ structural constituent of presynaptic actin cytoskeleton	GO:0099181			0	1
GO:0099186	BP	structural constituent of postsynapse	│ │ └─ structural constituent of postsynapse	GO:0098918	0.0125377	0.0147552	5	28	HGNC:11276;HGNC:163;HGNC:14294;HGNC:14295;HGNC:30212	SPTBN2;ACTN1;SHANK3;SHANK2;TANC2	SPTBN2;ACTN1;SHANK3;SHANK2;TANC2	SPTBN2;ACTN1
GO:0098973	BP	structural constituent of postsynaptic actin cytoskeleton	│ │ ├─ structural constituent of postsynaptic actin cytoskeleton	GO:0099186			0	6
GO:0099184	BP	structural constituent of postsynaptic intermediate filament cytoskeleton	│ │ ├─ structural constituent of postsynaptic intermediate filament cytoskeleton	GO:0099186			0	2
GO:0098879	BP	structural constituent of postsynaptic specialization	│ │ ├─ structural constituent of postsynaptic specialization	GO:0099186			0	3
GO:0098919	BP	structural constituent of postsynaptic density	│ │ └─ structural constituent of postsynaptic density	GO:0099186			3	13	HGNC:14294;HGNC:14295;HGNC:30212	SHANK3;SHANK2;TANC2	SHANK3;SHANK2;TANC2	SHANK3;SHANK2;TANC2
GO:0150043	BP	structural constituent of synapse-associated extracellular matrix	│ ├─ structural constituent of synapse-associated extracellular matrix	GO:0050808			0	1
GO:0099560	BP	synapse adhesion between pre- and post-synapse	│ ├─ synapse adhesion between pre- and post-synapse	GO:0050808			4	45	HGNC:32326;HGNC:7997;HGNC:29944;HGNC:30825	IGSF9B;NRG1;TENM3;CADM4	IGSF9B;NRG1;TENM3;CADM4	IGSF9B;NRG1;TENM3;CADM4
GO:0099179	BP	regulation of synaptic membrane adhesion	│ │ └─ regulation of synaptic membrane adhesion	GO:0099560			0	7
GO:0008039	BP	synaptic target recognition	│ ├─ synaptic target recognition	GO:0050808			0	3
GO:0007416	BP	synapse assembly	│ ├─ synapse assembly	GO:0050808	0.000119505	0.000315834	20	163	HGNC:7999;HGNC:9245;HGNC:2514;HGNC:8127;HGNC:6470;HGNC:10659;HGNC:19751;HGNC:7997;HGNC:620;HGNC:13818;HGNC:17664;HGNC:7137;HGNC:9298;HGNC:19192;HGNC:6896;HGNC:12632;HGNC:6836;HGNC:11276;HGNC:3189;HGNC:20879	NRG3;PPFIA1;CTNNB1;OGT;L1CAM;SDC2;SRGAP2;NRG1;APP;SLC12A5;NECTIN3;AFDN;PPP1R9B;DOCK4;MARK1;USP9X;MAP1B;SPTBN2;EEF1A1;CASKIN1	NRG3;PPFIA1;CTNNB1;OGT;L1CAM;SDC2;SRGAP2;NRG1;APP;SLC12A5;NECTIN3;AFDN;PPP1R9B;DOCK4;MARK1;USP9X;MAP1B;SPTBN2;EEF1A1;CASKIN1	NRG3
GO:0099054	BP	presynapse assembly	│ │ ├─ presynapse assembly	GO:0007416			1	15	HGNC:9245	PPFIA1	PPFIA1	PPFIA1
GO:0051963	BP	regulation of synapse assembly	│ │ ├─ regulation of synapse assembly	GO:0007416	0.000388855	0.000799313	15	113	HGNC:2514;HGNC:8127;HGNC:6470;HGNC:10659;HGNC:19751;HGNC:7997;HGNC:620;HGNC:13818;HGNC:17664;HGNC:7137;HGNC:9298;HGNC:19192;HGNC:6896;HGNC:12632;HGNC:6836	CTNNB1;OGT;L1CAM;SDC2;SRGAP2;NRG1;APP;SLC12A5;NECTIN3;AFDN;PPP1R9B;DOCK4;MARK1;USP9X;MAP1B	CTNNB1;OGT;L1CAM;SDC2;SRGAP2;NRG1;APP;SLC12A5;NECTIN3;AFDN;PPP1R9B;DOCK4;MARK1;USP9X;MAP1B	CTNNB1;OGT;L1CAM;SDC2;SRGAP2
GO:1905606	BP	regulation of presynapse assembly	│ │ │ ├─ regulation of presynapse assembly	GO:0051963			2	31	HGNC:7997;HGNC:620	NRG1;APP	NRG1;APP	NRG1;APP
GO:0150052	BP	regulation of postsynapse assembly	│ │ │ └─ regulation of postsynapse assembly	GO:0051963	0.0099742	0.0127257	8	62	HGNC:13818;HGNC:17664;HGNC:7137;HGNC:9298;HGNC:19192;HGNC:6896;HGNC:12632;HGNC:6836	SLC12A5;NECTIN3;AFDN;PPP1R9B;DOCK4;MARK1;USP9X;MAP1B	SLC12A5;NECTIN3;AFDN;PPP1R9B;DOCK4;MARK1;USP9X;MAP1B	SLC12A5;NECTIN3;AFDN;PPP1R9B;DOCK4;MARK1;USP9X;MAP1B
GO:0098698	BP	postsynaptic specialization assembly	│ │ ├─ postsynaptic specialization assembly	GO:0007416			3	40	HGNC:11276;HGNC:3189;HGNC:20879	SPTBN2;EEF1A1;CASKIN1	SPTBN2;EEF1A1;CASKIN1
GO:0099150	BP	regulation of postsynaptic specialization assembly	│ │ │ ├─ regulation of postsynaptic specialization assembly	GO:0098698			2	9	HGNC:11276;HGNC:3189	SPTBN2;EEF1A1	SPTBN2;EEF1A1	SPTBN2;EEF1A1
GO:0097107	BP	postsynaptic density assembly	│ │ │ └─ postsynaptic density assembly	GO:0098698			1	26	HGNC:20879	CASKIN1	CASKIN1
GO:0099151	BP	regulation of postsynaptic density assembly	│ │ │ └─ regulation of postsynaptic density assembly	GO:0097107			1	20	HGNC:20879	CASKIN1	CASKIN1	CASKIN1
GO:0097104	BP	postsynaptic membrane assembly	│ │ └─ postsynaptic membrane assembly	GO:0007416			0	1
GO:0098883	BP	synapse disassembly	│ ├─ synapse disassembly	GO:0050808			2	11	HGNC:7807;HGNC:9106	NGEF;PLXNC1	NGEF;PLXNC1
GO:1905806	BP	regulation of synapse disassembly	│ │ └─ regulation of synapse disassembly	GO:0098883			2	11	HGNC:7807;HGNC:9106	NGEF;PLXNC1	NGEF;PLXNC1	NGEF;PLXNC1
GO:0060074	BP	synapse maturation	│ ├─ synapse maturation	GO:0050808	0.00673722	0.00923249	6	34	HGNC:10250;HGNC:17447;HGNC:8011;HGNC:10659;HGNC:9957;HGNC:3263	ROBO2;CLSTN1;CNTNAP1;SDC2;RELN;AGO2	ROBO2;CLSTN1;CNTNAP1;SDC2;RELN;AGO2	ROBO2
GO:0090128	BP	regulation of synapse maturation	│ │ └─ regulation of synapse maturation	GO:0060074	0.0110176	0.0135884	5	27	HGNC:17447;HGNC:8011;HGNC:10659;HGNC:9957;HGNC:3263	CLSTN1;CNTNAP1;SDC2;RELN;AGO2	CLSTN1;CNTNAP1;SDC2;RELN;AGO2	CLSTN1;CNTNAP1;SDC2;RELN;AGO2
GO:0099558	BP	maintenance of synapse structure	│ ├─ maintenance of synapse structure	GO:0050808			2	23	HGNC:6470;HGNC:29944	L1CAM;TENM3	L1CAM;TENM3	L1CAM
GO:0099559	BP	maintenance of alignment of postsynaptic density and presynaptic active zone	│ │ ├─ maintenance of alignment of postsynaptic density and presynaptic active zone	GO:0099558			1	4	HGNC:29944	TENM3	TENM3	TENM3
GO:0098880	BP	maintenance of postsynaptic specialization structure	│ │ └─ maintenance of postsynaptic specialization structure	GO:0099558			0	13
GO:0099562	BP	maintenance of postsynaptic density structure	│ │ └─ maintenance of postsynaptic density structure	GO:0098880			0	6
GO:0099187	BP	presynaptic cytoskeleton organization	│ ├─ presynaptic cytoskeleton organization	GO:0050808			1	9	HGNC:15607	ARHGEF7	ARHGEF7
GO:0099140	BP	presynaptic actin cytoskeleton organization	│ │ └─ presynaptic actin cytoskeleton organization	GO:0099187			1	8	HGNC:15607	ARHGEF7	ARHGEF7	ARHGEF7
GO:0099188	BP	postsynaptic cytoskeleton organization	│ └─ postsynaptic cytoskeleton organization	GO:0050808			4	27	HGNC:18271;HGNC:15607;HGNC:16859;HGNC:29944	ENAH;ARHGEF7;NOS1AP;TENM3	ENAH;ARHGEF7;NOS1AP;TENM3	ENAH
GO:0098974	BP	postsynaptic actin cytoskeleton organization	│ ├─ postsynaptic actin cytoskeleton organization	GO:0099188			2	21	HGNC:15607;HGNC:16859	ARHGEF7;NOS1AP	ARHGEF7;NOS1AP	ARHGEF7;NOS1AP
GO:0099190	BP	postsynaptic spectrin-associated cytoskeleton organization	│ └─ postsynaptic spectrin-associated cytoskeleton organization	GO:0099188			1	4	HGNC:29944	TENM3	TENM3	TENM3
SYNGO:metabolism	BP	metabolism	├─ metabolism	SYNGO:synprocess	0.116684	0.116684	8	106	HGNC:21698;HGNC:1479;HGNC:8988;HGNC:4093;HGNC:10325;HGNC:10417;HGNC:3214;HGNC:26776	RNF216;CAPN2;PIN1;GAD2;RPL24;RPS27A;EEF2;TENT2	RNF216;CAPN2;PIN1;GAD2;RPL24;RPS27A;EEF2;TENT2
SYNGO:presyn_ATPmetabolic	BP	ATP metabolic process in the presynapse	│ ├─ ATP metabolic process in the presynapse	SYNGO:metabolism			0	1
SYNGO:presyn_regulationATPmetabolic	BP	regulation of ATP metabolic process in the presynapse	│ │ └─ regulation of ATP metabolic process in the presynapse	SYNGO:presyn_ATPmetabolic			0	1
SYNGO:postsyn_ATPmetabolic	BP	ATP metabolic process in the postsynapse	│ ├─ ATP metabolic process in the postsynapse	SYNGO:metabolism			0	1
GO:0099546	BP	protein catabolic process, modulating synaptic transmission	│ ├─ protein catabolic process, modulating synaptic transmission	SYNGO:metabolism			1	1	HGNC:21698	RNF216	RNF216	RNF216
GO:0099574	BP	regulation of protein catabolic process at synapse, modulating synaptic transmission	│ ├─ regulation of protein catabolic process at synapse, modulating synaptic transmission	SYNGO:metabolism			0	8
GO:0099576	BP	regulation of protein catabolic process at postsynapse, modulating synaptic transmission	│ │ ├─ regulation of protein catabolic process at postsynapse, modulating synaptic transmission	GO:0099574			0	6
GO:0099575	BP	regulation of protein catabolic process at presynapse, modulating synaptic transmission	│ │ └─ regulation of protein catabolic process at presynapse, modulating synaptic transmission	GO:0099574			0	1
GO:0099547	BP	regulation of translation at synapse, modulating synaptic transmission	│ ├─ regulation of translation at synapse, modulating synaptic transmission	SYNGO:metabolism			0	7
GO:0099578	BP	regulation of translation at postsynapse, modulating synaptic transmission	│ │ ├─ regulation of translation at postsynapse, modulating synaptic transmission	GO:0099547			0	3
GO:0099577	BP	regulation of translation at presynapse, modulating synaptic transmission	│ │ └─ regulation of translation at presynapse, modulating synaptic transmission	GO:0099547			0	2
GO:0042135	BP	neurotransmitter catabolic process	│ ├─ neurotransmitter catabolic process	SYNGO:metabolism			0	2
GO:0140246	BP	protein catabolic process at synapse	│ ├─ protein catabolic process at synapse	SYNGO:metabolism			2	25	HGNC:1479;HGNC:8988	CAPN2;PIN1	CAPN2;PIN1
GO:0140247	BP	protein catabolic process at presynapse	│ │ ├─ protein catabolic process at presynapse	GO:0140246			0	5
GO:0140251	BP	regulation protein catabolic process at presynapse	│ │ │ └─ regulation protein catabolic process at presynapse	GO:0140247			0	4
GO:0140249	BP	protein catabolic process at postsynapse	│ │ └─ protein catabolic process at postsynapse	GO:0140246			2	20	HGNC:1479;HGNC:8988	CAPN2;PIN1	CAPN2;PIN1	CAPN2
GO:0140252	BP	regulation protein catabolic process at postsynapse	│ │ └─ regulation protein catabolic process at postsynapse	GO:0140249			1	15	HGNC:8988	PIN1	PIN1	PIN1
GO:0042136	BP	neurotransmitter biosynthetic process	│ ├─ neurotransmitter biosynthetic process	SYNGO:metabolism			1	2	HGNC:4093	GAD2	GAD2	GAD2
GO:0140241	BP	translation at synapse	│ ├─ translation at synapse	SYNGO:metabolism			4	56	HGNC:10325;HGNC:10417;HGNC:3214;HGNC:26776	RPL24;RPS27A;EEF2;TENT2	RPL24;RPS27A;EEF2;TENT2
GO:0140236	BP	translation at presynapse	│ │ ├─ translation at presynapse	GO:0140241			2	51	HGNC:10325;HGNC:10417	RPL24;RPS27A	RPL24;RPS27A	RPL24;RPS27A
GO:0140242	BP	translation at postsynapse	│ │ └─ translation at postsynapse	GO:0140241			4	56	HGNC:3214;HGNC:10325;HGNC:10417;HGNC:26776	EEF2;RPL24;RPS27A;TENT2	EEF2;RPL24;RPS27A;TENT2	EEF2;RPL24;RPS27A
GO:0140245	BP	regulation of translation at postsynapse	│ │ └─ regulation of translation at postsynapse	GO:0140242			1	4	HGNC:26776	TENT2	TENT2	TENT2
GO:0140235	BP	RNA polyadenylation at postsynapse	│ └─ RNA polyadenylation at postsynapse	SYNGO:metabolism			1	1	HGNC:26776	TENT2	TENT2	TENT2
SYNGO:transport	BP	transport	└─ transport	SYNGO:synprocess	0.00481272	0.00712283	8	54	HGNC:7602;HGNC:19349;HGNC:13823;HGNC:10774;HGNC:6325;HGNC:9788;HGNC:17447;HGNC:29096	MYO5A;KIF21A;NETO1;SFPQ;KIF5C;RAB7A;CLSTN1;ARHGAP44	MYO5A;KIF21A;NETO1;SFPQ;KIF5C;RAB7;CLSTN1;ARHGAP44	MYO5A
GO:0008088	BP	axo-dendritic transport	├─ axo-dendritic transport	SYNGO:transport			4	28	HGNC:19349;HGNC:13823;HGNC:10774;HGNC:6325	KIF21A;NETO1;SFPQ;KIF5C	KIF21A;NETO1;SFPQ;KIF5C
GO:0098930	BP	axonal transport	│ ├─ axonal transport	GO:0008088			2	10	HGNC:19349;HGNC:13823	KIF21A;NETO1	KIF21A;NETO1
GO:0008089	BP	anterograde axonal transport	│ │ ├─ anterograde axonal transport	GO:0098930			2	6	HGNC:19349;HGNC:13823	KIF21A;NETO1	KIF21A;NETO1	KIF21A
GO:0099641	BP	anterograde axonal protein transport	│ │ │ ├─ anterograde axonal protein transport	GO:0008089			0	2
GO:0140231	BP	anterograde axonal transport of neurotransmitter receptor complex	│ │ │ └─ anterograde axonal transport of neurotransmitter receptor complex	GO:0008089			1	1	HGNC:13823	NETO1	NETO1	NETO1
GO:0099088	BP	axonal transport of messenger ribonucleoprotein complex	│ │ └─ axonal transport of messenger ribonucleoprotein complex	GO:0098930			0	1
GO:0098935	BP	dendritic transport	│ └─ dendritic transport	GO:0008088			2	19	HGNC:10774;HGNC:6325	SFPQ;KIF5C	SFPQ;KIF5C
GO:0098937	BP	anterograde dendritic transport	│ ├─ anterograde dendritic transport	GO:0098935			0	9
GO:0098971	BP	anterograde dendritic transport of neurotransmitter receptor complex	│ │ └─ anterograde dendritic transport of neurotransmitter receptor complex	GO:0098937			0	6
GO:0098939	BP	dendritic transport of mitochondrion	│ ├─ dendritic transport of mitochondrion	GO:0098935			0	1
GO:0098961	BP	dendritic transport of ribonucleoprotein complex	│ ├─ dendritic transport of ribonucleoprotein complex	GO:0098935			2	6	HGNC:10774;HGNC:6325	SFPQ;KIF5C	SFPQ;KIF5C
GO:0098963	BP	dendritic transport of messenger ribonucleoprotein complex	│ │ └─ dendritic transport of messenger ribonucleoprotein complex	GO:0098961			2	6	HGNC:10774;HGNC:6325	SFPQ;KIF5C	SFPQ;KIF5C	SFPQ
GO:0098964	BP	anterograde dendritic transport of messenger ribonucleoprotein complex	│ │ └─ anterograde dendritic transport of messenger ribonucleoprotein complex	GO:0098963			1	2	HGNC:6325	KIF5C	KIF5C	KIF5C
GO:0098934	BP	retrograde dendritic transport	│ └─ retrograde dendritic transport	GO:0098935			0	1
GO:0099514	BP	synaptic vesicle cytoskeletal transport	├─ synaptic vesicle cytoskeletal transport	SYNGO:transport			0	4
GO:0099517	BP	synaptic vesicle transport along microtubule	│ └─ synaptic vesicle transport along microtubule	GO:0099514			0	4
GO:0048490	BP	anterograde synaptic vesicle transport	│ └─ anterograde synaptic vesicle transport	GO:0099517			0	4
GO:1903742	BP	regulation of anterograde synaptic vesicle transport	│ └─ regulation of anterograde synaptic vesicle transport	GO:0048490			0	2
GO:0099090	BP	synaptic vesicle recycling via endosome	├─ synaptic vesicle recycling via endosome	SYNGO:transport			1	3	HGNC:9788	RAB7A	RAB7	RAB7A
GO:0099158	BP	regulation of recycling endosome localization within postsynapse	│ └─ regulation of recycling endosome localization within postsynapse	GO:0099090			0	1
GO:0099089	BP	establishment of endoplasmic reticulum localization to postsynapse	├─ establishment of endoplasmic reticulum localization to postsynapse	SYNGO:transport			1	1	HGNC:7602	MYO5A	MYO5A	MYO5A
GO:0099637	BP	neurotransmitter receptor transport	└─ neurotransmitter receptor transport	SYNGO:transport			3	19	HGNC:17447;HGNC:29096;HGNC:9788	CLSTN1;ARHGAP44;RAB7A	CLSTN1;ARHGAP44;RAB7
GO:0098968	BP	neurotransmitter receptor transport postsynaptic membrane to endosome	├─ neurotransmitter receptor transport postsynaptic membrane to endosome	GO:0099637			0	2
GO:0098877	BP	neurotransmitter receptor transport to plasma membrane	├─ neurotransmitter receptor transport to plasma membrane	GO:0099637			2	15	HGNC:17447;HGNC:29096	CLSTN1;ARHGAP44	CLSTN1;ARHGAP44
GO:0098969	BP	neurotransmitter receptor transport to postsynaptic membrane	│ ├─ neurotransmitter receptor transport to postsynaptic membrane	GO:0098877			1	5	HGNC:17447	CLSTN1	CLSTN1	CLSTN1
GO:0099639	BP	neurotransmitter receptor transport, endosome to plasma membrane	│ └─ neurotransmitter receptor transport, endosome to plasma membrane	GO:0098877			1	11	HGNC:29096	ARHGAP44	ARHGAP44
GO:0098887	BP	neurotransmitter receptor transport, endosome to postsynaptic membrane	│ └─ neurotransmitter receptor transport, endosome to postsynaptic membrane	GO:0099639			1	10	HGNC:29096	ARHGAP44	ARHGAP44
GO:0099152	BP	regulation of neurotransmitter receptor transport, endosome to postsynaptic membrane	│ └─ regulation of neurotransmitter receptor transport, endosome to postsynaptic membrane	GO:0098887			1	2	HGNC:29096	ARHGAP44	ARHGAP44	ARHGAP44
GO:0098943	BP	neurotransmitter receptor transport, postsynaptic endosome to lysosome	└─ neurotransmitter receptor transport, postsynaptic endosome to lysosome	GO:0099637			1	2	HGNC:9788	RAB7A	RAB7	RAB7A

## Sheet: EPR_not_up
syngo EPR not up
GO term ID	GO domain	GO term name	GO term name - hierarchical structure	GO parent term ID	GSEA p-value	GSEA 'gene cluster' FDR corrected p-value	GSEA count foreground/input	GSEA count background	genes - hgnc_id	genes - hgnc_symbol	genes - your genelist input	genes - without hierarchical rollup - hgnc_symbol
SYNGO:synprocess	BP	process in the synapse	process in the synapse		5.15715e-34	4.69301e-32	590	1117	HGNC:1774;HGNC:17072;HGNC:7142;HGNC:6250;HGNC:16874;HGNC:7955;HGNC:15761;HGNC:816;HGNC:1434;HGNC:1435;HGNC:1388;HGNC:1391;HGNC:1392;HGNC:1402;HGNC:1404;HGNC:4581;HGNC:4583;HGNC:4077;HGNC:4076;HGNC:4082;HGNC:4081;HGNC:4586;HGNC:4585;HGNC:4584;HGNC:6284;HGNC:4580;HGNC:6222;HGNC:6233;HGNC:6236;HGNC:6218;HGNC:6220;HGNC:6299;HGNC:6267;HGNC:10588;HGNC:14678;HGNC:4845;HGNC:661;HGNC:19679;HGNC:1442;HGNC:…	CDK5;ERC1;MARCKSL1;KCNH1;SV2B;NPY;OSBPL2;ATP2B3;CALB1;CALB2;CACNA1A;CACNA1D;CACNA1E;CACNB2;CACNB4;GRIK3;GRIK5;GABRA3;GABRA2;GABRB2;GABRB1;GRIN2B;GRIN2A;GRIN1;KCNMA1;GRIK2;KCNA4;KCNC1;KCNC4;KCNA1;KCNA2;KCNQ5;KCNJ6;SCN2A;KCTD12;HCN1;ARFGAP3;AAK1;CALM1;CALM3;NSF;STXBP5;PRKAR1B;DNAJC5;NRXN1;SNAP29;ARHGDIA;RAB3B;PLS3;PPP3R1;PSEN1;BLOC1S6;C9ORF72;CASP3;PCLO;ABI1;ABI2;RAB35;TBC1D24;RAB11A;AP1S2;AP1G1;BT…	CDK5;ERC1;MARCKSL1;KCNH1;SV2B;NPY;OSBPL2;ATP2B3;CALB1;CALB2;CACNA1A;CACNA1D;CACNA1E;CACNB2;CACNB4;GRIK3;GRIK5;GABRA3;GABRA2;GABRB2;GABRB1;GRIN2B;GRIN2A;GRIN1;KCNMA1;GRIK2;KCNA4;KCNC1;KCNC4;KCNA1;KCNA2;KCNQ5;KCNJ6;SCN2A;KCTD12;HCN1;ARFGAP3;AAK1;CALM1;CALM3;NSF;STXBP5;PRKAR1B;DNAJC5;NRXN1;SNAP29;ARHGDIA;RAB3B;PLS3;PPP3R1;PSEN1;BLOC1S6;C9ORF72;CASP3;PCLO;ABI1;ABI2;RAB35;TBC1D24;RAB11A;AP1S2;AP1G1;BT…
SYNGO:presynprocess	BP	process in the presynapse	├─ process in the presynapse	SYNGO:synprocess	3.54762e-09	1.07611e-07	160	313	HGNC:1774;HGNC:17072;HGNC:7142;HGNC:6250;HGNC:16874;HGNC:7955;HGNC:15761;HGNC:816;HGNC:1434;HGNC:1435;HGNC:1388;HGNC:1391;HGNC:1392;HGNC:1402;HGNC:1404;HGNC:4581;HGNC:4583;HGNC:4077;HGNC:4076;HGNC:4082;HGNC:4081;HGNC:4586;HGNC:4585;HGNC:4584;HGNC:6284;HGNC:4580;HGNC:6222;HGNC:6233;HGNC:6236;HGNC:6218;HGNC:6220;HGNC:6299;HGNC:6267;HGNC:10588;HGNC:14678;HGNC:4845;HGNC:661;HGNC:19679;HGNC:1442;HGNC:…	CDK5;ERC1;MARCKSL1;KCNH1;SV2B;NPY;OSBPL2;ATP2B3;CALB1;CALB2;CACNA1A;CACNA1D;CACNA1E;CACNB2;CACNB4;GRIK3;GRIK5;GABRA3;GABRA2;GABRB2;GABRB1;GRIN2B;GRIN2A;GRIN1;KCNMA1;GRIK2;KCNA4;KCNC1;KCNC4;KCNA1;KCNA2;KCNQ5;KCNJ6;SCN2A;KCTD12;HCN1;ARFGAP3;AAK1;CALM1;CALM3;NSF;STXBP5;PRKAR1B;DNAJC5;NRXN1;SNAP29;ARHGDIA;RAB3B;PLS3;PPP3R1;PSEN1;BLOC1S6;C9ORF72;CASP3;PCLO;ABI1;ABI2;RAB35;TBC1D24;RAB11A;AP1S2;AP1G1;BT…	CDK5;ERC1;MARCKSL1;KCNH1;SV2B;NPY;OSBPL2;ATP2B3;CALB1;CALB2;CACNA1A;CACNA1D;CACNA1E;CACNB2;CACNB4;GRIK3;GRIK5;GABRA3;GABRA2;GABRB2;GABRB1;GRIN2B;GRIN2A;GRIN1;KCNMA1;GRIK2;KCNA4;KCNC1;KCNC4;KCNA1;KCNA2;KCNQ5;KCNJ6;SCN2A;KCTD12;HCN1;ARFGAP3;AAK1;CALM1;CALM3;NSF;STXBP5;PRKAR1B;DNAJC5;NRXN1;SNAP29;ARHGDIA;RAB3B;PLS3;PPP3R1;PSEN1;BLOC1S6;C9ORF72;CASP3;PCLO;ABI1;ABI2;RAB35;TBC1D24;RAB11A;AP1S2;AP1G1;BT…
GO:0099509	BP	regulation of presynaptic cytosolic calcium levels	│ ├─ regulation of presynaptic cytosolic calcium levels	SYNGO:presynprocess	0.048246	0.080663	15	29	HGNC:1774;HGNC:17072;HGNC:7142;HGNC:6250;HGNC:16874;HGNC:7955;HGNC:15761;HGNC:816;HGNC:1434;HGNC:1435;HGNC:1388;HGNC:1391;HGNC:1392;HGNC:1402;HGNC:1404	CDK5;ERC1;MARCKSL1;KCNH1;SV2B;NPY;OSBPL2;ATP2B3;CALB1;CALB2;CACNA1A;CACNA1D;CACNA1E;CACNB2;CACNB4	CDK5;ERC1;MARCKSL1;KCNH1;SV2B;NPY;OSBPL2;ATP2B3;CALB1;CALB2;CACNA1A;CACNA1D;CACNA1E;CACNB2;CACNB4	CDK5;ERC1;MARCKSL1;KCNH1;SV2B;NPY;OSBPL2
GO:1905056	BP	ATPase-coupled calcium ion transmembrane transporter activity involved in regulation of presynaptic cytosolic calcium levels	│ │ ├─ ATPase-coupled calcium ion transmembrane transporter activity involved in regulation of presynaptic cytosolic calcium levels	GO:0099509			1	1	HGNC:816	ATP2B3	ATP2B3	ATP2B3
GO:0099534	BP	calcium ion binding involved in regulation of presynaptic cytosolic calcium levels	│ │ ├─ calcium ion binding involved in regulation of presynaptic cytosolic calcium levels	GO:0099509			2	2	HGNC:1434;HGNC:1435	CALB1;CALB2	CALB1;CALB2	CALB1;CALB2
GO:0099626	BP	voltage-gated calcium channel activity involved in regulation of presynaptic cytosolic calcium levels	│ │ └─ voltage-gated calcium channel activity involved in regulation of presynaptic cytosolic calcium levels	GO:0099509	0.182285	0.197475	5	9	HGNC:1388;HGNC:1391;HGNC:1392;HGNC:1402;HGNC:1404	CACNA1A;CACNA1D;CACNA1E;CACNB2;CACNB4	CACNA1A;CACNA1D;CACNA1E;CACNB2;CACNB4	CACNA1A;CACNA1D;CACNA1E;CACNB2;CACNB4
GO:0099505	BP	regulation of presynaptic membrane potential	│ ├─ regulation of presynaptic membrane potential	SYNGO:presynprocess	0.0476734	0.080663	22	48	HGNC:4581;HGNC:4583;HGNC:4077;HGNC:4076;HGNC:4082;HGNC:4081;HGNC:4586;HGNC:4585;HGNC:4584;HGNC:6284;HGNC:4580;HGNC:6250;HGNC:6222;HGNC:6233;HGNC:6236;HGNC:6218;HGNC:6220;HGNC:6299;HGNC:6267;HGNC:10588;HGNC:14678;HGNC:4845	GRIK3;GRIK5;GABRA3;GABRA2;GABRB2;GABRB1;GRIN2B;GRIN2A;GRIN1;KCNMA1;GRIK2;KCNH1;KCNA4;KCNC1;KCNC4;KCNA1;KCNA2;KCNQ5;KCNJ6;SCN2A;KCTD12;HCN1	GRIK3;GRIK5;GABRA3;GABRA2;GABRB2;GABRB1;GRIN2B;GRIN2A;GRIN1;KCNMA1;GRIK2;KCNH1;KCNA4;KCNC1;KCNC4;KCNA1;KCNA2;KCNQ5;KCNJ6;SCN2A;KCTD12;HCN1
GO:0099507	BP	ligand-gated ion channel activity involved in regulation of presynaptic membrane potential	│ │ ├─ ligand-gated ion channel activity involved in regulation of presynaptic membrane potential	GO:0099505	0.135449	0.158024	11	24	HGNC:4581;HGNC:4583;HGNC:4077;HGNC:4076;HGNC:4082;HGNC:4081;HGNC:4586;HGNC:4585;HGNC:4584;HGNC:6284;HGNC:4580	GRIK3;GRIK5;GABRA3;GABRA2;GABRB2;GABRB1;GRIN2B;GRIN2A;GRIN1;KCNMA1;GRIK2	GRIK3;GRIK5;GABRA3;GABRA2;GABRB2;GABRB1;GRIN2B;GRIN2A;GRIN1;KCNMA1;GRIK2	GRIK3;GRIK5;GABRA3;GABRA2;GABRB2;GABRB1;GRIN2B;GRIN2A;GRIN1;KCNMA1;GRIK2
GO:0099508	BP	voltage-gated ion channel activity involved in regulation of presynaptic membrane potential	│ │ ├─ voltage-gated ion channel activity involved in regulation of presynaptic membrane potential	GO:0099505	0.103191	0.130245	9	17	HGNC:6250;HGNC:6222;HGNC:6233;HGNC:6236;HGNC:6218;HGNC:6220;HGNC:6299;HGNC:6267;HGNC:10588	KCNH1;KCNA4;KCNC1;KCNC4;KCNA1;KCNA2;KCNQ5;KCNJ6;SCN2A	KCNH1;KCNA4;KCNC1;KCNC4;KCNA1;KCNA2;KCNQ5;KCNJ6;SCN2A	KCNH1;KCNA4;KCNC1;KCNC4;KCNA1;KCNA2;KCNQ5;KCNJ6;SCN2A
GO:0150047	BP	G protein-coupled neurotransmitter receptor activity involved in regulation of presynaptic membrane potential	│ │ ├─ G protein-coupled neurotransmitter receptor activity involved in regulation of presynaptic membrane potential	GO:0099505			2	5	HGNC:4081;HGNC:14678	GABRB1;KCTD12	GABRB1;KCTD12	GABRB1;KCTD12
GO:0140232	BP	intracellular cAMP-activated cation channel activity involved in regulation of presynaptic membrane potential	│ │ └─ intracellular cAMP-activated cation channel activity involved in regulation of presynaptic membrane potential	GO:0099505			1	1	HGNC:4845	HCN1	HCN1	HCN1
GO:0140238	BP	presynaptic endocytosis	│ ├─ presynaptic endocytosis	SYNGO:presynprocess			4	6	HGNC:661;HGNC:19679;HGNC:1442;HGNC:1449	ARFGAP3;AAK1;CALM1;CALM3	ARFGAP3;AAK1;CALM1;CALM3	ARFGAP3;AAK1;CALM1;CALM3
GO:0099504	BP	synaptic vesicle cycle	│ ├─ synaptic vesicle cycle	SYNGO:presynprocess	2.05959e-07	3.74846e-06	116	222	HGNC:8016;HGNC:19665;HGNC:9390;HGNC:16235;HGNC:8008;HGNC:11133;HGNC:678;HGNC:9778;HGNC:9091;HGNC:9317;HGNC:9508;HGNC:8549;HGNC:28337;HGNC:1504;HGNC:13406;HGNC:11320;HGNC:24011;HGNC:9774;HGNC:29203;HGNC:9760;HGNC:560;HGNC:555;HGNC:21019;HGNC:12645;HGNC:11441;HGNC:11430;HGNC:17792;HGNC:11442;HGNC:12566;HGNC:18539;HGNC:9247;HGNC:26183;HGNC:19265;HGNC:17283;HGNC:17072;HGNC:9393;HGNC:9395;HGNC:1497;HG…	NSF;STXBP5;PRKAR1B;DNAJC5;NRXN1;SNAP29;ARHGDIA;RAB3B;PLS3;PPP3R1;PSEN1;BLOC1S6;C9ORF72;CASP3;PCLO;ABI1;ABI2;RAB35;TBC1D24;RAB11A;AP1S2;AP1G1;BTBD8;VAMP4;STX6;STX12;VTI1A;STX7;UNC13B;STX1B;PPFIA3;MCTP1;SYT9;RIMS2;ERC1;PRKCA;PRKCB;CASK;FBXL20;PPFIA2;STXBP5L;CSPG5;DTNBP1;KCNH1;CACNA1E;CACNB4;DVL1;FBXO45;SV2B;NPY;SLC4A8;CPLX2;NAPA;SV2A;CADPS2;RPH3A;EFR3A;NAPB;BRSK1;OSBPL2;SLC32A1;SLC17A5;GAPDH;CLCN3;…	NSF;STXBP5;PRKAR1B;DNAJC5;NRXN1;SNAP29;ARHGDIA;RAB3B;PLS3;PPP3R1;PSEN1;BLOC1S6;C9ORF72;CASP3;PCLO;ABI1;ABI2;RAB35;TBC1D24;RAB11A;AP1S2;AP1G1;BTBD8;VAMP4;STX6;STX12;VTI1A;STX7;UNC13B;STX1B;PPFIA3;MCTP1;SYT9;RIMS2;ERC1;PRKCA;PRKCB;CASK;FBXL20;PPFIA2;STXBP5L;CSPG5;DTNBP1;KCNH1;CACNA1E;CACNB4;DVL1;FBXO45;SV2B;NPY;SLC4A8;CPLX2;NAPA;SV2A;CADPS2;RPH3A;EFR3A;NAPB;BRSK1;OSBPL2;SLC32A1;SLC17A5;GAPDH;CLCN3;…	NSF;STXBP5
GO:0098693	BP	regulation of synaptic vesicle cycle	│ │ ├─ regulation of synaptic vesicle cycle	GO:0099504	0.0459545	0.080663	12	21	HGNC:9390;HGNC:16235;HGNC:8008;HGNC:11133;HGNC:678;HGNC:9778;HGNC:9091;HGNC:9317;HGNC:9508;HGNC:8549;HGNC:28337;HGNC:1504	PRKAR1B;DNAJC5;NRXN1;SNAP29;ARHGDIA;RAB3B;PLS3;PPP3R1;PSEN1;BLOC1S6;C9ORF72;CASP3	PRKAR1B;DNAJC5;NRXN1;SNAP29;ARHGDIA;RAB3B;PLS3;PPP3R1;PSEN1;BLOC1S6;C9ORF72;CASP3	PRKAR1B;DNAJC5;NRXN1;SNAP29;ARHGDIA;RAB3B;PLS3;PPP3R1;PSEN1;BLOC1S6;C9ORF72;CASP3
GO:0097091	BP	synaptic vesicle clustering	│ │ ├─ synaptic vesicle clustering	GO:0099504			3	9	HGNC:13406;HGNC:11320;HGNC:24011	PCLO;ABI1;ABI2	PCLO;ABI1;ABI2	PCLO;ABI1;ABI2
GO:0099532	BP	synaptic vesicle endosomal processing	│ │ ├─ synaptic vesicle endosomal processing	GO:0099504	0.0087778	0.0211588	11	13	HGNC:9774;HGNC:29203;HGNC:9760;HGNC:560;HGNC:555;HGNC:21019;HGNC:12645;HGNC:11441;HGNC:11430;HGNC:17792;HGNC:11442	RAB35;TBC1D24;RAB11A;AP1S2;AP1G1;BTBD8;VAMP4;STX6;STX12;VTI1A;STX7	RAB35;TBC1D24;RAB11A;AP1S2;AP1G1;BTBD8;VAMP4;STX6;STX12;VTI1A;STX7	RAB35;TBC1D24;RAB11A
GO:0016182	BP	synaptic vesicle budding from endosome	│ │ │ ├─ synaptic vesicle budding from endosome	GO:0099532			3	4	HGNC:560;HGNC:555;HGNC:21019	AP1S2;AP1G1;BTBD8	AP1S2;AP1G1;BTBD8	AP1S2;AP1G1;BTBD8
GO:0016189	BP	synaptic vesicle to endosome fusion	│ │ │ └─ synaptic vesicle to endosome fusion	GO:0099532	0.0498628	0.080663	5	5	HGNC:12645;HGNC:11441;HGNC:11430;HGNC:17792;HGNC:11442	VAMP4;STX6;STX12;VTI1A;STX7	VAMP4;STX6;STX12;VTI1A;STX7	VAMP4;STX6;STX12;VTI1A;STX7
GO:0016079	BP	synaptic vesicle exocytosis	│ │ ├─ synaptic vesicle exocytosis	GO:0099504	0.0507118	0.080663	34	83	HGNC:12566;HGNC:18539;HGNC:9247;HGNC:26183;HGNC:19265;HGNC:17283;HGNC:17072;HGNC:9393;HGNC:9395;HGNC:1497;HGNC:24679;HGNC:9246;HGNC:30757;HGNC:19665;HGNC:2467;HGNC:17328;HGNC:6250;HGNC:1392;HGNC:1404;HGNC:3084;HGNC:29148;HGNC:16874;HGNC:11133;HGNC:7955;HGNC:11034;HGNC:2310;HGNC:7641;HGNC:20566;HGNC:16018;HGNC:17056;HGNC:28970;HGNC:15751;HGNC:18994;HGNC:15761	UNC13B;STX1B;PPFIA3;MCTP1;SYT9;RIMS2;ERC1;PRKCA;PRKCB;CASK;FBXL20;PPFIA2;STXBP5L;STXBP5;CSPG5;DTNBP1;KCNH1;CACNA1E;CACNB4;DVL1;FBXO45;SV2B;SNAP29;NPY;SLC4A8;CPLX2;NAPA;SV2A;CADPS2;RPH3A;EFR3A;NAPB;BRSK1;OSBPL2	UNC13B;STX1B;PPFIA3;MCTP1;SYT9;RIMS2;ERC1;PRKCA;PRKCB;CASK;FBXL20;PPFIA2;STXBP5L;STXBP5;CSPG5;DTNBP1;KCNH1;CACNA1E;CACNB4;DVL1;FBXO45;SV2B;SNAP29;NPY;SLC4A8;CPLX2;NAPA;SV2A;CADPS2;RPH3A;EFR3A;NAPB;BRSK1;OSBPL2	UNC13B;STX1B;PPFIA3;MCTP1
GO:0099502	BP	calcium-dependent activation of synaptic vesicle fusion	│ │ │ ├─ calcium-dependent activation of synaptic vesicle fusion	GO:0016079			3	13	HGNC:19265;HGNC:17283;HGNC:17072	SYT9;RIMS2;ERC1	SYT9;RIMS2;ERC1	SYT9
GO:0150037	BP	regulation of calcium-dependent activation of synaptic vesicle fusion	│ │ │ │ └─ regulation of calcium-dependent activation of synaptic vesicle fusion	GO:0099502			2	7	HGNC:17283;HGNC:17072	RIMS2;ERC1	RIMS2;ERC1	RIMS2;ERC1
GO:2000300	BP	regulation of synaptic vesicle exocytosis	│ │ │ ├─ regulation of synaptic vesicle exocytosis	GO:0016079	0.047865	0.080663	18	37	HGNC:9393;HGNC:9395;HGNC:1497;HGNC:24679;HGNC:9246;HGNC:30757;HGNC:19665;HGNC:2467;HGNC:17328;HGNC:6250;HGNC:1392;HGNC:1404;HGNC:3084;HGNC:29148;HGNC:16874;HGNC:11133;HGNC:7955;HGNC:11034	PRKCA;PRKCB;CASK;FBXL20;PPFIA2;STXBP5L;STXBP5;CSPG5;DTNBP1;KCNH1;CACNA1E;CACNB4;DVL1;FBXO45;SV2B;SNAP29;NPY;SLC4A8	PRKCA;PRKCB;CASK;FBXL20;PPFIA2;STXBP5L;STXBP5;CSPG5;DTNBP1;KCNH1;CACNA1E;CACNB4;DVL1;FBXO45;SV2B;SNAP29;NPY;SLC4A8	PRKCA;PRKCB;CASK;FBXL20;PPFIA2;STXBP5L;STXBP5;CSPG5;DTNBP1;KCNH1;CACNA1E;CACNB4;DVL1;FBXO45;SV2B;SNAP29;NPY;SLC4A8
GO:0016081	BP	synaptic vesicle docking	│ │ │ ├─ synaptic vesicle docking	GO:0016079			3	8	HGNC:17283;HGNC:9247;HGNC:19665	RIMS2;PPFIA3;STXBP5	RIMS2;PPFIA3;STXBP5	RIMS2;PPFIA3
GO:0099148	BP	regulation of synaptic vesicle docking	│ │ │ │ └─ regulation of synaptic vesicle docking	GO:0016081			1	3	HGNC:19665	STXBP5	STXBP5	STXBP5
GO:0031629	BP	synaptic vesicle fusion to presynaptic active zone membrane	│ │ │ ├─ synaptic vesicle fusion to presynaptic active zone membrane	GO:0016079			2	6	HGNC:18539;HGNC:2310	STX1B;CPLX2	STX1B;CPLX2	STX1B
GO:0031630	BP	regulation of synaptic vesicle fusion to presynaptic active zone membrane	│ │ │ │ └─ regulation of synaptic vesicle fusion to presynaptic active zone membrane	GO:0031629			1	5	HGNC:2310	CPLX2	CPLX2	CPLX2
GO:0016082	BP	synaptic vesicle priming	│ │ │ └─ synaptic vesicle priming	GO:0016079	0.0517537	0.080663	11	19	HGNC:7641;HGNC:17283;HGNC:20566;HGNC:17072;HGNC:16018;HGNC:17056;HGNC:28970;HGNC:15751;HGNC:19665;HGNC:18994;HGNC:15761	NAPA;RIMS2;SV2A;ERC1;CADPS2;RPH3A;EFR3A;NAPB;STXBP5;BRSK1;OSBPL2	NAPA;RIMS2;SV2A;ERC1;CADPS2;RPH3A;EFR3A;NAPB;STXBP5;BRSK1;OSBPL2	NAPA;RIMS2;SV2A;ERC1;CADPS2;RPH3A;EFR3A
GO:0010807	BP	regulation of synaptic vesicle priming	│ │ │ └─ regulation of synaptic vesicle priming	GO:0016082	0.105914	0.130245	5	7	HGNC:7641;HGNC:15751;HGNC:19665;HGNC:18994;HGNC:15761	NAPA;NAPB;STXBP5;BRSK1;OSBPL2	NAPA;NAPB;STXBP5;BRSK1;OSBPL2	NAPA;NAPB;STXBP5;BRSK1;OSBPL2
GO:0098700	BP	synaptic vesicle neurotransmitter loading	│ │ ├─ synaptic vesicle neurotransmitter loading	GO:0099504			3	9	HGNC:11018;HGNC:10933;HGNC:4141	SLC32A1;SLC17A5;GAPDH	SLC32A1;SLC17A5;GAPDH	SLC32A1;SLC17A5
GO:0099162	BP	regulation of synaptic vesicle neurotransmitter loading	│ │ │ └─ regulation of synaptic vesicle neurotransmitter loading	GO:0098700			1	2	HGNC:4141	GAPDH	GAPDH	GAPDH
GO:0099180	BP	zinc ion import into synaptic vesicle	│ │ ├─ zinc ion import into synaptic vesicle	GO:0099504			0	2
GO:0097401	BP	synaptic vesicle proton loading	│ │ ├─ synaptic vesicle proton loading	GO:0099504	0.0646401	0.0919102	11	20	HGNC:2021;HGNC:851;HGNC:854;HGNC:856;HGNC:13527;HGNC:857;HGNC:16832;HGNC:864;HGNC:865;HGNC:18303;HGNC:2938	CLCN3;ATP6V1A;ATP6V1B2;ATP6V1C1;ATP6V1D;ATP6V1E1;ATP6V1F;ATP6V1G1;ATP6V0A1;ATP6V1H;DMXL2	CLCN3;ATP6V1A;ATP6V1B2;ATP6V1C1;ATP6V1D;ATP6V1E1;ATP6V1F;ATP6V1G1;ATP6V0A1;ATP6V1H;DMXL2	CLCN3;ATP6V1A;ATP6V1B2;ATP6V1C1;ATP6V1D;ATP6V1E1;ATP6V1F;ATP6V1G1;ATP6V0A1;ATP6V1H
GO:1901546	BP	regulation of proton loading	│ │ │ └─ regulation of proton loading	GO:0097401			1	2	HGNC:2938	DMXL2	DMXL2	DMXL2
GO:0048488	BP	synaptic vesicle endocytosis	│ │ └─ synaptic vesicle endocytosis	GO:0099504	4.06217e-05	0.000336052	45	71	HGNC:9767;HGNC:1473;HGNC:659;HGNC:10831;HGNC:29125;HGNC:14986;HGNC:15514;HGNC:471;HGNC:8570;HGNC:564;HGNC:9783;HGNC:3419;HGNC:24634;HGNC:21604;HGNC:3242;HGNC:1052;HGNC:2973;HGNC:555;HGNC:11140;HGNC:21019;HGNC:565;HGNC:25180;HGNC:8974;HGNC:570;HGNC:25412;HGNC:561;HGNC:562;HGNC:2091;HGNC:11504;HGNC:13531;HGNC:9316;HGNC:12645;HGNC:132;HGNC:8996;HGNC:9315;HGNC:2856;HGNC:13487;HGNC:8148;HGNC:14973;HGN…	RAB27B;CANX;ARF6;SH3GL2;DNM3;SNAP91;PICALM;AMPH;PACSIN1;AP2M1;RAB5A;EPS15;EPS15L1;EPN1;EHD1;BIN1;DNM1L;AP1G1;SNCB;BTBD8;AP2S1;FCHO2;PIK3C3;AP3M2;SGIP1;AP2A1;AP2A2;CLTB;SYNJ2;ATP8A1;PPP3CC;VAMP4;ACTB;PIP5K1C;PPP3CB;DGKQ;VPS35;OPHN1;SNX9;KCNC3;PARK7;CXADR;RAC1;ARPC3;HSPA8	RAB27B;CANX;ARF6;SH3GL2;DNM3;SNAP91;PICALM;AMPH;PACSIN1;AP2M1;RAB5A;EPS15;EPS15L1;EPN1;EHD1;BIN1;DNM1L;AP1G1;SNCB;BTBD8;AP2S1;FCHO2;PIK3C3;AP3M2;SGIP1;AP2A1;AP2A2;CLTB;SYNJ2;ATP8A1;PPP3CC;VAMP4;ACTB;PIP5K1C;PPP3CB;DGKQ;VPS35;OPHN1;SNX9;KCNC3;PARK7;CXADR;RAC1;ARPC3;HSPA8	RAB27B;CANX;ARF6;SH3GL2;DNM3;SNAP91;PICALM;AMPH;PACSIN1;AP2M1;RAB5A;EPS15;EPS15L1;EPN1;EHD1;BIN1;DNM1L;AP1G1;SNCB;BTBD8;AP2S1;FCHO2;PIK3C3;AP3M2;SGIP1;AP2A1;AP2A2;CLTB;SYNJ2;ATP8A1
GO:1900242	BP	regulation of synaptic vesicle endocytosis	│ │ ├─ regulation of synaptic vesicle endocytosis	GO:0048488	0.0290582	0.0574847	14	24	HGNC:9316;HGNC:12645;HGNC:132;HGNC:8996;HGNC:9315;HGNC:2856;HGNC:13487;HGNC:8148;HGNC:14973;HGNC:6235;HGNC:16369;HGNC:2559;HGNC:9801;HGNC:706	PPP3CC;VAMP4;ACTB;PIP5K1C;PPP3CB;DGKQ;VPS35;OPHN1;SNX9;KCNC3;PARK7;CXADR;RAC1;ARPC3	PPP3CC;VAMP4;ACTB;PIP5K1C;PPP3CB;DGKQ;VPS35;OPHN1;SNX9;KCNC3;PARK7;CXADR;RAC1;ARPC3	PPP3CC;VAMP4;ACTB;PIP5K1C;PPP3CB;DGKQ;VPS35;OPHN1;SNX9;KCNC3;PARK7;CXADR;RAC1;ARPC3
GO:0016185	BP	synaptic vesicle budding from presynaptic endocytic zone membrane	│ │ ├─ synaptic vesicle budding from presynaptic endocytic zone membrane	GO:0048488			0	1
GO:0098694	BP	regulation of synaptic vesicle budding from presynaptic endocytic zone membrane	│ │ │ └─ regulation of synaptic vesicle budding from presynaptic endocytic zone membrane	GO:0016185			0	1
GO:0016191	BP	synaptic vesicle uncoating	│ │ └─ synaptic vesicle uncoating	GO:0048488			1	3	HGNC:5241	HSPA8	HSPA8	HSPA8
GO:0099525	BP	presynaptic dense core vesicle exocytosis	│ ├─ presynaptic dense core vesicle exocytosis	SYNGO:presynprocess	0.207506	0.219571	10	24	HGNC:29125;HGNC:16018;HGNC:9759;HGNC:9783;HGNC:9785;HGNC:19665;HGNC:12566;HGNC:3501;HGNC:30464;HGNC:29183	DNM3;CADPS2;RAB10;RAB5A;RAB5C;STXBP5;UNC13B;EVI5;EVI5L;TBC1D2B	DNM3;CADPS2;RAB10;RAB5A;RAB5C;STXBP5;UNC13B;EVI5;EVI5L;TBC1D2B	DNM3;CADPS2;RAB10;RAB5A;RAB5C
GO:0099161	BP	regulation of presynaptic dense core vesicle exocytosis	│ │ └─ regulation of presynaptic dense core vesicle exocytosis	GO:0099525	0.27294	0.279074	5	11	HGNC:19665;HGNC:12566;HGNC:3501;HGNC:30464;HGNC:29183	STXBP5;UNC13B;EVI5;EVI5L;TBC1D2B	STXBP5;UNC13B;EVI5;EVI5L;TBC1D2B	STXBP5;UNC13B;EVI5;EVI5L;TBC1D2B
GO:0001504	BP	neurotransmitter uptake	│ ├─ neurotransmitter uptake	SYNGO:presynprocess			0	6
GO:0098810	BP	neurotransmitter reuptake	│ ├─ neurotransmitter reuptake	SYNGO:presynprocess			4	10	HGNC:11050;HGNC:10940;HGNC:3757;HGNC:16937	SLC6A4;SLC1A2;FLOT1;ARL6IP5	SLC6A4;SLC1A2;FLOT1;ARL6IP5	SLC6A4;SLC1A2
GO:0051580	BP	regulation of neurotransmitter uptake	│ │ └─ regulation of neurotransmitter uptake	GO:0098810			2	5	HGNC:3757;HGNC:16937	FLOT1;ARL6IP5	FLOT1;ARL6IP5	FLOT1;ARL6IP5
SYNGO:presyn_chaperoneProteinFolding	BP	presynaptic chaperone-mediated protein folding	│ ├─ presynaptic chaperone-mediated protein folding	SYNGO:presynprocess			3	3	HGNC:10819;HGNC:16235;HGNC:5241	SGTA;DNAJC5;HSPA8	SGTA;DNAJC5;HSPA8	SGTA;DNAJC5;HSPA8
GO:0098928	BP	presynaptic signaling pathway	│ └─ presynaptic signaling pathway	SYNGO:presynprocess			1	2	HGNC:23800	SIPA1L2	SIPA1L2	SIPA1L2
GO:0099526	BP	presynapse to nucleus signaling pathway	│ └─ presynapse to nucleus signaling pathway	GO:0098928			0	1
SYNGO:postsynprocess	BP	process in the postsynapse	├─ process in the postsynapse	SYNGO:synprocess	2.85373e-08	6.49223e-07	140	273	HGNC:30672;HGNC:12784;HGNC:815;HGNC:1434;HGNC:11068;HGNC:11069;HGNC:11070;HGNC:4593;HGNC:1950;HGNC:7979;HGNC:10003;HGNC:23271;HGNC:4845;HGNC:3010;HGNC:18865;HGNC:14678;HGNC:4076;HGNC:4584;HGNC:4585;HGNC:4586;HGNC:1960;HGNC:4327;HGNC:4083;HGNC:4077;HGNC:4078;HGNC:4081;HGNC:4082;HGNC:4088;HGNC:4580;HGNC:4583;HGNC:6236;HGNC:6218;HGNC:6220;HGNC:6238;HGNC:17512;HGNC:24163;HGNC:7952;HGNC:2906;HGNC:3723…	SYNPO;WNT5A;ATP2B2;CALB1;SLC8A1;SLC8A2;SLC8A3;GRM1;CHRM1;NR3C2;RGS7;RGS7BP;HCN1;DPP6;KCNT1;KCTD12;GABRA2;GRIN1;GRIN2A;GRIN2B;CHRNA7;GLRA2;GABRB3;GABRA3;GABRA4;GABRB1;GABRB2;GABRG3;GRIK2;GRIK5;KCNC4;KCNA1;KCNA2;KCND2;HOMER1;BEGAIN;NPTX1;DLGAP2;SHISA9;SHISA6;CACNG4;NETO2;NRXN2;LRP8;PRKCI;EFNB2;FLOT2;NRXN3;EPS8;CTNND1;ERBIN;FRRS1L;CPT1C;YWHAE;DLG3;CACNG8;CLPTM1;CTNND2;AGAP3;STX12;RAP2A;RALBP1;SNX27;…	SYNPO;WNT5A;ATP2B2;CALB1;SLC8A1;SLC8A2;SLC8A3;GRM1;CHRM1;NR3C2;RGS7;RGS7BP;HCN1;DPP6;KCNT1;KCTD12;GABRA2;GRIN1;GRIN2A;GRIN2B;CHRNA7;GLRA2;GABRB3;GABRA3;GABRA4;GABRB1;GABRB2;GABRG3;GRIK2;GRIK5;KCNC4;KCNA1;KCNA2;KCND2;HOMER1;BEGAIN;NPTX1;DLGAP2;SHISA9;SHISA6;CACNG4;NETO2;NRXN2;LRP8;PRKCI;EFNB2;FLOT2;NRXN3;EPS8;CTNND1;ERBIN;FRRS1L;CPT1C;YWHAE;DLG3;CACNG8;CLPTM1;CTNND2;AGAP3;STX12;RAP2A;RALBP1;SNX27;…
GO:0099566	BP	regulation of postsynaptic cytosolic calcium levels	│ ├─ regulation of postsynaptic cytosolic calcium levels	SYNGO:postsynprocess	0.0565927	0.0844252	8	12	HGNC:30672;HGNC:12784;HGNC:815;HGNC:1434;HGNC:11068;HGNC:11069;HGNC:11070;HGNC:4593	SYNPO;WNT5A;ATP2B2;CALB1;SLC8A1;SLC8A2;SLC8A3;GRM1	SYNPO;WNT5A;ATP2B2;CALB1;SLC8A1;SLC8A2;SLC8A3;GRM1	SYNPO;WNT5A
GO:1905059	BP	ATPase-coupled calcium ion transmembrane transporter activity involved in regulation of postsynaptic cytosolic calcium levels	│ │ ├─ ATPase-coupled calcium ion transmembrane transporter activity involved in regulation of postsynaptic cytosolic calcium levels	GO:0099566			1	1	HGNC:815	ATP2B2	ATP2B2	ATP2B2
GO:0099567	BP	calcium ion binding involved in regulation of postsynaptic cytosolic calcium levels	│ │ ├─ calcium ion binding involved in regulation of postsynaptic cytosolic calcium levels	GO:0099566			1	1	HGNC:1434	CALB1	CALB1	CALB1
GO:1905060	BP	calcium:cation antiporter activity involved in regulation of postsynaptic cytosolic calcium ion levels	│ │ ├─ calcium:cation antiporter activity involved in regulation of postsynaptic cytosolic calcium ion levels	GO:0099566			3	3	HGNC:11068;HGNC:11069;HGNC:11070	SLC8A1;SLC8A2;SLC8A3	SLC8A1;SLC8A2;SLC8A3	SLC8A1;SLC8A2;SLC8A3
GO:0098695	BP	inositol 1,4,5-trisphosphate receptor activity involved in regulation of postsynaptic cytosolic calcium levels	│ │ ├─ inositol 1,4,5-trisphosphate receptor activity involved in regulation of postsynaptic cytosolic calcium levels	GO:0099566			0	1
GO:0099583	BP	neurotransmitter receptor activity involved in regulation of postsynaptic cytosolic calcium levels	│ │ └─ neurotransmitter receptor activity involved in regulation of postsynaptic cytosolic calcium levels	GO:0099566			1	1	HGNC:4593	GRM1	GRM1
GO:0098872	BP	G-protein coupled neurotransmitter receptor activity involved in regulation of postsynaptic cytosolic calcium levels	│ │ └─ G-protein coupled neurotransmitter receptor activity involved in regulation of postsynaptic cytosolic calcium levels	GO:0099583			1	1	HGNC:4593	GRM1	GRM1	GRM1
GO:0060078	BP	regulation of postsynaptic membrane potential	│ ├─ regulation of postsynaptic membrane potential	SYNGO:postsynprocess	0.052298	0.080663	26	60	HGNC:1950;HGNC:7979;HGNC:10003;HGNC:23271;HGNC:4845;HGNC:3010;HGNC:18865;HGNC:14678;HGNC:4076;HGNC:4584;HGNC:4585;HGNC:4586;HGNC:1960;HGNC:4327;HGNC:4083;HGNC:4077;HGNC:4078;HGNC:4081;HGNC:4082;HGNC:4088;HGNC:4580;HGNC:4583;HGNC:6236;HGNC:6218;HGNC:6220;HGNC:6238	CHRM1;NR3C2;RGS7;RGS7BP;HCN1;DPP6;KCNT1;KCTD12;GABRA2;GRIN1;GRIN2A;GRIN2B;CHRNA7;GLRA2;GABRB3;GABRA3;GABRA4;GABRB1;GABRB2;GABRG3;GRIK2;GRIK5;KCNC4;KCNA1;KCNA2;KCND2	CHRM1;NR3C2;RGS7;RGS7BP;HCN1;DPP6;KCNT1;KCTD12;GABRA2;GRIN1;GRIN2A;GRIN2B;CHRNA7;GLRA2;GABRB3;GABRA3;GABRA4;GABRB1;GABRB2;GABRG3;GRIK2;GRIK5;KCNC4;KCNA1;KCNA2;KCND2	CHRM1;NR3C2;RGS7;RGS7BP;HCN1;DPP6;KCNT1
GO:0140233	BP	intracellular cAMP-activated cation channel activity involved in regulation of postsynaptic membrane potential	│ │ ├─ intracellular cAMP-activated cation channel activity involved in regulation of postsynaptic membrane potential	GO:0060078			1	4	HGNC:14678	KCTD12	KCTD12
GO:0099579	BP	G protein-coupled neurotransmitter receptor activity involved in regulation of postsynaptic membrane potential	│ │ │ └─ G protein-coupled neurotransmitter receptor activity involved in regulation of postsynaptic membrane potential	GO:0140233			1	4	HGNC:14678	KCTD12	KCTD12	KCTD12
GO:1904315	BP	transmitter-gated ion channel activity involved in regulation of postsynaptic membrane potential	│ │ ├─ transmitter-gated ion channel activity involved in regulation of postsynaptic membrane potential	GO:0060078	0.358056	0.358056	14	42	HGNC:4076;HGNC:4584;HGNC:4585;HGNC:4586;HGNC:1960;HGNC:4327;HGNC:4083;HGNC:4077;HGNC:4078;HGNC:4081;HGNC:4082;HGNC:4088;HGNC:4580;HGNC:4583	GABRA2;GRIN1;GRIN2A;GRIN2B;CHRNA7;GLRA2;GABRB3;GABRA3;GABRA4;GABRB1;GABRB2;GABRG3;GRIK2;GRIK5	GABRA2;GRIN1;GRIN2A;GRIN2B;CHRNA7;GLRA2;GABRB3;GABRA3;GABRA4;GABRB1;GABRB2;GABRG3;GRIK2;GRIK5	GABRA2;GRIN1;GRIN2A;GRIN2B;CHRNA7;GLRA2;GABRB3;GABRA3;GABRA4;GABRB1;GABRB2;GABRG3;GRIK2;GRIK5
GO:1905030	BP	voltage-gated ion channel activity involved in regulation of postsynaptic membrane potential	│ │ └─ voltage-gated ion channel activity involved in regulation of postsynaptic membrane potential	GO:0060078			4	5	HGNC:6236;HGNC:6218;HGNC:6220;HGNC:6238	KCNC4;KCNA1;KCNA2;KCND2	KCNC4;KCNA1;KCNA2;KCND2	KCNC4;KCNA1;KCNA2;KCND2
GO:0098962	BP	regulation of postsynaptic neurotransmitter receptor activity	│ ├─ regulation of postsynaptic neurotransmitter receptor activity	SYNGO:postsynprocess	0.154779	0.173888	10	22	HGNC:17512;HGNC:24163;HGNC:7952;HGNC:2906;HGNC:37231;HGNC:34491;HGNC:1408;HGNC:14644;HGNC:8009;HGNC:6700	HOMER1;BEGAIN;NPTX1;DLGAP2;SHISA9;SHISA6;CACNG4;NETO2;NRXN2;LRP8	HOMER1;BEGAIN;NPTX1;DLGAP2;SHISA9;SHISA6;CACNG4;NETO2;NRXN2;LRP8	HOMER1;BEGAIN;NPTX1;DLGAP2;SHISA9;SHISA6;CACNG4;NETO2;NRXN2;LRP8
GO:0099072	BP	regulation of postsynaptic membrane neurotransmitter receptor levels	│ ├─ regulation of postsynaptic membrane neurotransmitter receptor levels	SYNGO:postsynprocess	1.7459e-06	1.7653e-05	90	167	HGNC:9404;HGNC:3227;HGNC:3758;HGNC:8010;HGNC:3420;HGNC:2515;HGNC:15842;HGNC:1362;HGNC:18540;HGNC:12851;HGNC:2902;HGNC:13628;HGNC:2087;HGNC:2516;HGNC:16923;HGNC:11430;HGNC:9861;HGNC:9841;HGNC:20073;HGNC:14970;HGNC:11763;HGNC:5253;HGNC:4575;HGNC:1463;HGNC:589;HGNC:4576;HGNC:29442;HGNC:443;HGNC:6572;HGNC:7952;HGNC:2900;HGNC:2903;HGNC:26802;HGNC:1407;HGNC:29568;HGNC:19359;HGNC:3432;HGNC:14644;HGNC:43…	PRKCI;EFNB2;FLOT2;NRXN3;EPS8;CTNND1;ERBIN;FRRS1L;CPT1C;YWHAE;DLG3;CACNG8;CLPTM1;CTNND2;AGAP3;STX12;RAP2A;RALBP1;SNX27;SNX6;TFRC;HSP90AA1;GRID1;CAMK2G;ATG5;GRID2;KIF21B;ALS2;LGI1;NPTX1;DLG1;DLG4;CNIH3;CACNG3;LHFPL4;C1QL3;ERBB4;NETO2;GNAI1;PRKCZ;IQSEC2;MAP2K1;DAG1;MAGI2;TNIK;GSK3B;ADAM10;HRAS;PAK2;PAK3;GPC6;GPC4;NBEA;CYLD;EXOC4;CACNA2D2;GABARAP;TRAF6;VPS26B;SNAP47;SACM1L;SHISA6;ITGB1;MYO6;AP2M1;CAL…	PRKCI;EFNB2;FLOT2;NRXN3;EPS8;CTNND1;ERBIN;FRRS1L;CPT1C;YWHAE;DLG3;CACNG8;CLPTM1;CTNND2;AGAP3;STX12;RAP2A;RALBP1;SNX27;SNX6;TFRC;HSP90AA1;GRID1;CAMK2G;ATG5;GRID2;KIF21B;ALS2;LGI1;NPTX1;DLG1;DLG4;CNIH3;CACNG3;LHFPL4;C1QL3;ERBB4;NETO2;GNAI1;PRKCZ;IQSEC2;MAP2K1;DAG1;MAGI2;TNIK;GSK3B;ADAM10;HRAS;PAK2;PAK3;GPC6;GPC4;NBEA;CYLD;EXOC4;CACNA2D2;GABARAP;TRAF6;VPS26B;SNAP47;SACM1L;SHISA6;ITGB1;MYO6;AP2M1;CAL…	PRKCI;EFNB2;FLOT2;NRXN3;EPS8;CTNND1;ERBIN;FRRS1L;CPT1C;YWHAE;DLG3;CACNG8;CLPTM1;CTNND2;AGAP3;STX12;RAP2A;RALBP1;SNX27;SNX6;TFRC;HSP90AA1;GRID1;CAMK2G;ATG5;GRID2;KIF21B;ALS2
GO:0099645	BP	neurotransmitter receptor localization to postsynaptic specialization membrane	│ │ ├─ neurotransmitter receptor localization to postsynaptic specialization membrane	GO:0099072	0.00268713	0.00873316	32	58	HGNC:6572;HGNC:7952;HGNC:2900;HGNC:2903;HGNC:26802;HGNC:1407;HGNC:29568;HGNC:19359;HGNC:8010;HGNC:3432;HGNC:14644;HGNC:4384;HGNC:9412;HGNC:29059;HGNC:6840;HGNC:2666;HGNC:18957;HGNC:30765;HGNC:4617;HGNC:188;HGNC:5173;HGNC:8591;HGNC:8592;HGNC:4454;HGNC:4452;HGNC:7648;HGNC:2584;HGNC:30389;HGNC:1400;HGNC:4067;HGNC:12036;HGNC:28119	LGI1;NPTX1;DLG1;DLG4;CNIH3;CACNG3;LHFPL4;C1QL3;NRXN3;ERBB4;NETO2;GNAI1;PRKCZ;IQSEC2;MAP2K1;DAG1;MAGI2;TNIK;GSK3B;ADAM10;HRAS;PAK2;PAK3;GPC6;GPC4;NBEA;CYLD;EXOC4;CACNA2D2;GABARAP;TRAF6;VPS26B	LGI1;NPTX1;DLG1;DLG4;CNIH3;CACNG3;LHFPL4;C1QL3;NRXN3;ERBB4;NETO2;GNAI1;PRKCZ;IQSEC2;MAP2K1;DAG1;MAGI2;TNIK;GSK3B;ADAM10;HRAS;PAK2;PAK3;GPC6;GPC4;NBEA;CYLD;EXOC4;CACNA2D2;GABARAP;TRAF6;VPS26B	LGI1;NPTX1;DLG1;DLG4;CNIH3;CACNG3;LHFPL4;C1QL3;NRXN3;ERBB4;NETO2;GNAI1
GO:0098696	BP	regulation of neurotransmitter receptor localization to postsynaptic specialization membrane	│ │ │ └─ regulation of neurotransmitter receptor localization to postsynaptic specialization membrane	GO:0099645	0.00323949	0.0101653	21	32	HGNC:9412;HGNC:29059;HGNC:6840;HGNC:2666;HGNC:18957;HGNC:30765;HGNC:4617;HGNC:188;HGNC:5173;HGNC:8591;HGNC:8592;HGNC:4454;HGNC:4452;HGNC:7648;HGNC:14644;HGNC:2584;HGNC:30389;HGNC:1400;HGNC:4067;HGNC:12036;HGNC:28119	PRKCZ;IQSEC2;MAP2K1;DAG1;MAGI2;TNIK;GSK3B;ADAM10;HRAS;PAK2;PAK3;GPC6;GPC4;NBEA;NETO2;CYLD;EXOC4;CACNA2D2;GABARAP;TRAF6;VPS26B	PRKCZ;IQSEC2;MAP2K1;DAG1;MAGI2;TNIK;GSK3B;ADAM10;HRAS;PAK2;PAK3;GPC6;GPC4;NBEA;NETO2;CYLD;EXOC4;CACNA2D2;GABARAP;TRAF6;VPS26B	PRKCZ;IQSEC2;MAP2K1;DAG1;MAGI2;TNIK;GSK3B;ADAM10;HRAS;PAK2;PAK3;GPC6;GPC4;NBEA;NETO2;CYLD;EXOC4;CACNA2D2;GABARAP;TRAF6;VPS26B
GO:0098967	BP	exocytic insertion of neurotransmitter receptor to postsynaptic membrane	│ │ ├─ exocytic insertion of neurotransmitter receptor to postsynaptic membrane	GO:0099072			2	8	HGNC:30669;HGNC:17059	SNAP47;SACM1L	SNAP47;SACM1L	SNAP47;SACM1L
GO:0099145	BP	regulation of exocytic insertion of neurotransmitter receptor to postsynaptic membrane	│ │ │ └─ regulation of exocytic insertion of neurotransmitter receptor to postsynaptic membrane	GO:0098967			0	2
GO:0098970	BP	postsynaptic neurotransmitter receptor diffusion trapping	│ │ ├─ postsynaptic neurotransmitter receptor diffusion trapping	GO:0099072			2	8	HGNC:34491;HGNC:6153	SHISA6;ITGB1	SHISA6;ITGB1	SHISA6
GO:0150054	BP	regulation of postsynaptic neurotransmitter receptor diffusion trapping	│ │ │ └─ regulation of postsynaptic neurotransmitter receptor diffusion trapping	GO:0098970			1	5	HGNC:6153	ITGB1	ITGB1	ITGB1
GO:0098884	BP	postsynaptic neurotransmitter receptor endocytosis	│ │ └─ postsynaptic neurotransmitter receptor endocytosis	GO:0099072	0.00893177	0.0211588	28	54	HGNC:7605;HGNC:564;HGNC:17938;HGNC:3419;HGNC:9783;HGNC:10834;HGNC:565;HGNC:24845;HGNC:9317;HGNC:3227;HGNC:375;HGNC:29112;HGNC:7727;HGNC:28283;HGNC:8570;HGNC:10886;HGNC:8148;HGNC:8996;HGNC:25903;HGNC:20075;HGNC:8060;HGNC:9839;HGNC:17677;HGNC:6973;HGNC:25552;HGNC:25470;HGNC:7728;HGNC:1542	MYO6;AP2M1;CALY;EPS15;RAB5A;SH3GLB2;AP2S1;RAB11FIP5;PPP3R1;EFNB2;AKAP5;IQSEC1;NEDD4;GSG1L;PACSIN1;SIRT2;OPHN1;PIP5K1C;ATAD1;USP46;NUMB;RALA;RABEP1;MDM2;RNF220;SUSD4;NEDD4L;CBLB	MYO6;AP2M1;CALY;EPS15;RAB5A;SH3GLB2;AP2S1;RAB11FIP5;PPP3R1;EFNB2;AKAP5;IQSEC1;NEDD4;GSG1L;PACSIN1;SIRT2;OPHN1;PIP5K1C;ATAD1;USP46;NUMB;RALA;RABEP1;MDM2;RNF220;SUSD4;NEDD4L;CBLB	MYO6;AP2M1;CALY;EPS15;RAB5A;SH3GLB2;AP2S1;RAB11FIP5
GO:0099149	BP	regulation of postsynaptic neurotransmitter receptor endocytosis	│ │ └─ regulation of postsynaptic neurotransmitter receptor endocytosis	GO:0098884	0.0518963	0.080663	20	43	HGNC:9317;HGNC:3227;HGNC:375;HGNC:29112;HGNC:7727;HGNC:28283;HGNC:8570;HGNC:10886;HGNC:8148;HGNC:8996;HGNC:25903;HGNC:20075;HGNC:8060;HGNC:9839;HGNC:17677;HGNC:6973;HGNC:25552;HGNC:25470;HGNC:7728;HGNC:1542	PPP3R1;EFNB2;AKAP5;IQSEC1;NEDD4;GSG1L;PACSIN1;SIRT2;OPHN1;PIP5K1C;ATAD1;USP46;NUMB;RALA;RABEP1;MDM2;RNF220;SUSD4;NEDD4L;CBLB	PPP3R1;EFNB2;AKAP5;IQSEC1;NEDD4;GSG1L;PACSIN1;SIRT2;OPHN1;PIP5K1C;ATAD1;USP46;NUMB;RALA;RABEP1;MDM2;RNF220;SUSD4;NEDD4L;CBLB	PPP3R1;EFNB2;AKAP5;IQSEC1;NEDD4;GSG1L;PACSIN1;SIRT2;OPHN1;PIP5K1C;ATAD1;USP46;NUMB;RALA;RABEP1;MDM2;RNF220;SUSD4;NEDD4L;CBLB
GO:0140239	BP	postsynaptic endocytosis	│ ├─ postsynaptic endocytosis	SYNGO:postsynprocess			0	1
GO:0150038	BP	postsynaptic dense core vesicle exocytosis	│ ├─ postsynaptic dense core vesicle exocytosis	SYNGO:postsynprocess			1	2	HGNC:11512	SYT4	SYT4
GO:0150044	BP	regulation of postsynaptic dense core vesicle exocytosis	│ │ └─ regulation of postsynaptic dense core vesicle exocytosis	GO:0150038			1	1	HGNC:11512	SYT4	SYT4	SYT4
GO:0098926	BP	postsynaptic signaling pathway	│ └─ postsynaptic signaling pathway	SYNGO:postsynprocess	0.204137	0.218546	8	18	HGNC:7765;HGNC:1464;HGNC:11320;HGNC:24600;HGNC:10055;HGNC:29843;HGNC:6394;HGNC:6395	NF1;CAMK4;ABI1;ANKS1B;RNF10;NSMF;KPNA1;KPNA2	NF1;CAMK4;ABI1;ANKS1B;RNF10;NSMF;KPNA1;KPNA2	NF1
GO:0099527	BP	postsynapse to nucleus signaling pathway	│ └─ postsynapse to nucleus signaling pathway	GO:0098926	0.23596	0.246808	7	16	HGNC:1464;HGNC:11320;HGNC:24600;HGNC:10055;HGNC:29843;HGNC:6394;HGNC:6395	CAMK4;ABI1;ANKS1B;RNF10;NSMF;KPNA1;KPNA2	CAMK4;ABI1;ANKS1B;RNF10;NSMF;KPNA1;KPNA2	CAMK4;ABI1;ANKS1B;RNF10;NSMF;KPNA1;KPNA2
GO:1905539	BP	regulation of postsynapse to nucleus signaling pathway	│ └─ regulation of postsynapse to nucleus signaling pathway	GO:0099527			0	2
GO:0099536	BP	synaptic signaling	├─ synaptic signaling	SYNGO:synprocess	1.21256e-06	1.37929e-05	112	222	HGNC:30238;HGNC:8010;HGNC:9681;HGNC:9668;HGNC:15917;HGNC:21398;HGNC:17038;HGNC:8008;HGNC:24546;HGNC:4685;HGNC:5996;HGNC:5995;HGNC:29943;HGNC:5951;HGNC:2666;HGNC:3591;HGNC:1033;HGNC:8032;HGNC:11512;HGNC:20295;HGNC:1544;HGNC:16231;HGNC:7754;HGNC:9390;HGNC:9391;HGNC:9392;HGNC:947;HGNC:29059;HGNC:5044;HGNC:14946;HGNC:30829;HGNC:4597;HGNC:11370;HGNC:377;HGNC:1750;HGNC:11052;HGNC:11953;HGNC:15586;HGNC:…	WLS;NRXN3;PTPRS;PTPRD;PLCB1;ABHD6;MGLL;NRXN1;CNRIP1;GUCY1A1;IL1RAPL1;IL1RAP;TENM2;CADM1;DAG1;FARP1;BDNF;NTRK2;SYT4;SLITRK5;CBLN2;CBLN4;NEO1;PRKAR1B;PRKAR2A;PRKAR2B;BAIAP2;IQSEC2;HNRNPK;PPP1R9A;TUBB2B;GRM5;STAU1;AKAP7;CDH11;SLC6A6;TNR;LRRC4;ABR;BCR;LRRC4C;DGKB;ITGB1;NCAM1;PTPRA;NCAN;PTN;WNT5A;VGF;CFL1;CPEB1;CDKL5;CNTNAP4;SYNGAP1;SHANK1;DLGAP1;DLGAP3;EPHA7;CAMKV;DLGAP2;CHMP2B;PAFAH1B1;RPS6KB1;TRIO;…	WLS;NRXN3;PTPRS;PTPRD;PLCB1;ABHD6;MGLL;NRXN1;CNRIP1;GUCY1A1;IL1RAPL1;IL1RAP;TENM2;CADM1;DAG1;FARP1;BDNF;NTRK2;SYT4;SLITRK5;CBLN2;CBLN4;NEO1;PRKAR1B;PRKAR2A;PRKAR2B;BAIAP2;IQSEC2;HNRNPK;PPP1R9A;TUBB2B;GRM5;STAU1;AKAP7;CDH11;SLC6A6;TNR;LRRC4;ABR;BCR;LRRC4C;DGKB;ITGB1;NCAM1;PTPRA;NCAN;PTN;WNT5A;VGF;CFL1;CPEB1;CDKL5;CNTNAP4;SYNGAP1;SHANK1;DLGAP1;DLGAP3;EPHA7;CAMKV;DLGAP2;CHMP2B;PAFAH1B1;RPS6KB1;TRIO;…
GO:0099537	BP	trans-synaptic signaling	│ ├─ trans-synaptic signaling	GO:0099536	4.9002e-07	6.45452e-06	111	214	HGNC:30238;HGNC:8010;HGNC:9681;HGNC:9668;HGNC:15917;HGNC:21398;HGNC:17038;HGNC:8008;HGNC:24546;HGNC:4685;HGNC:5996;HGNC:5995;HGNC:29943;HGNC:5951;HGNC:2666;HGNC:3591;HGNC:1033;HGNC:8032;HGNC:11512;HGNC:20295;HGNC:1544;HGNC:16231;HGNC:7754;HGNC:9390;HGNC:9391;HGNC:9392;HGNC:947;HGNC:29059;HGNC:5044;HGNC:14946;HGNC:30829;HGNC:4597;HGNC:11370;HGNC:377;HGNC:1750;HGNC:11052;HGNC:11953;HGNC:15586;HGNC:…	WLS;NRXN3;PTPRS;PTPRD;PLCB1;ABHD6;MGLL;NRXN1;CNRIP1;GUCY1A1;IL1RAPL1;IL1RAP;TENM2;CADM1;DAG1;FARP1;BDNF;NTRK2;SYT4;SLITRK5;CBLN2;CBLN4;NEO1;PRKAR1B;PRKAR2A;PRKAR2B;BAIAP2;IQSEC2;HNRNPK;PPP1R9A;TUBB2B;GRM5;STAU1;AKAP7;CDH11;SLC6A6;TNR;LRRC4;ABR;BCR;LRRC4C;DGKB;ITGB1;NCAM1;PTPRA;NCAN;PTN;WNT5A;VGF;CFL1;CPEB1;CDKL5;CNTNAP4;SYNGAP1;SHANK1;DLGAP1;DLGAP3;EPHA7;CAMKV;DLGAP2;CHMP2B;PAFAH1B1;RPS6KB1;TRIO;…	WLS;NRXN3;PTPRS;PTPRD;PLCB1;ABHD6;MGLL;NRXN1;CNRIP1;GUCY1A1;IL1RAPL1;IL1RAP;TENM2;CADM1;DAG1;FARP1;BDNF;NTRK2;SYT4;SLITRK5;CBLN2;CBLN4;NEO1;PRKAR1B;PRKAR2A;PRKAR2B;BAIAP2;IQSEC2;HNRNPK;PPP1R9A;TUBB2B;GRM5;STAU1;AKAP7;CDH11;SLC6A6;TNR;LRRC4;ABR;BCR;LRRC4C;DGKB;ITGB1;NCAM1;PTPRA;NCAN;PTN;WNT5A;VGF;CFL1;CPEB1;CDKL5;CNTNAP4;SYNGAP1;SHANK1;DLGAP1;DLGAP3;EPHA7;CAMKV;DLGAP2;CHMP2B;PAFAH1B1;RPS6KB1;TRIO;…	WLS;NRXN3;PTPRS;PTPRD
GO:0099541	BP	trans-synaptic signaling by lipid	│ │ ├─ trans-synaptic signaling by lipid	GO:0099537	0.27294		5	11	HGNC:15917;HGNC:21398;HGNC:17038;HGNC:8008;HGNC:24546	PLCB1;ABHD6;MGLL;NRXN1;CNRIP1	PLCB1;ABHD6;MGLL;NRXN1;CNRIP1
GO:0099542	BP	trans-synaptic signaling by endocannabinoid	│ │ │ └─ trans-synaptic signaling by endocannabinoid	GO:0099541	0.27294	0.279074	5	11	HGNC:15917;HGNC:21398;HGNC:17038;HGNC:8008;HGNC:24546	PLCB1;ABHD6;MGLL;NRXN1;CNRIP1	PLCB1;ABHD6;MGLL;NRXN1;CNRIP1
GO:0098921	BP	retrograde trans-synaptic signaling by endocannabinoid	│ │ │ ├─ retrograde trans-synaptic signaling by endocannabinoid	GO:0099542			3	6	HGNC:15917;HGNC:21398;HGNC:17038	PLCB1;ABHD6;MGLL	PLCB1;ABHD6;MGLL
GO:0099178	BP	regulation of retrograde trans-synaptic signaling by endocanabinoid	│ │ │ │ └─ regulation of retrograde trans-synaptic signaling by endocanabinoid	GO:0098921			3	3	HGNC:15917;HGNC:21398;HGNC:17038	PLCB1;ABHD6;MGLL	PLCB1;ABHD6;MGLL	PLCB1;ABHD6;MGLL
GO:0099553	BP	trans-synaptic signaling by endocannabinoid, modulating synaptic transmission	│ │ │ └─ trans-synaptic signaling by endocannabinoid, modulating synaptic transmission	GO:0099542			2	5	HGNC:8008;HGNC:24546	NRXN1;CNRIP1	NRXN1;CNRIP1
GO:0150036	BP	regulation of trans-synaptic signaling by endocannabinoid, modulating synaptic transmission	│ │ │ └─ regulation of trans-synaptic signaling by endocannabinoid, modulating synaptic transmission	GO:0099553			2	4	HGNC:8008;HGNC:24546	NRXN1;CNRIP1	NRXN1;CNRIP1	NRXN1;CNRIP1
GO:0099540	BP	trans-synaptic signaling by neuropeptide	│ │ ├─ trans-synaptic signaling by neuropeptide	GO:0099537			0	1
GO:0099543	BP	trans-synaptic signaling by soluble gas	│ │ ├─ trans-synaptic signaling by soluble gas	GO:0099537			1	1	HGNC:4685	GUCY1A1	GUCY1A1
GO:0099548	BP	trans-synaptic signaling by nitric oxide	│ │ │ └─ trans-synaptic signaling by nitric oxide	GO:0099543			1	1	HGNC:4685	GUCY1A1	GUCY1A1
GO:0099555	BP	trans-synaptic signaling by nitric oxide, modulating synaptic transmission	│ │ │ └─ trans-synaptic signaling by nitric oxide, modulating synaptic transmission	GO:0099548			1	1	HGNC:4685	GUCY1A1	GUCY1A1
GO:0098925	BP	retrograde trans-synaptic signaling by nitric oxide, modulating synaptic transmission	│ │ │ └─ retrograde trans-synaptic signaling by nitric oxide, modulating synaptic transmission	GO:0099555			1	1	HGNC:4685	GUCY1A1	GUCY1A1	GUCY1A1
GO:0099545	BP	trans-synaptic signaling by trans-synaptic complex	│ │ ├─ trans-synaptic signaling by trans-synaptic complex	GO:0099537	0.0454024	0.080663	7	9	HGNC:5996;HGNC:9668;HGNC:5995;HGNC:29943;HGNC:5951;HGNC:2666;HGNC:3591	IL1RAPL1;PTPRD;IL1RAP;TENM2;CADM1;DAG1;FARP1	IL1RAPL1;PTPRD;IL1RAP;TENM2;CADM1;DAG1;FARP1	IL1RAPL1;PTPRD;IL1RAP
GO:0098942	BP	retrograde trans-synaptic signaling by trans-synaptic protein complex	│ │ │ ├─ retrograde trans-synaptic signaling by trans-synaptic protein complex	GO:0099545			4	4	HGNC:29943;HGNC:5951;HGNC:2666;HGNC:3591	TENM2;CADM1;DAG1;FARP1	TENM2;CADM1;DAG1;FARP1	TENM2;CADM1;DAG1;FARP1
GO:0099557	BP	trans-synaptic signaling by trans-synaptic complex, modulating synaptic transmission	│ │ │ └─ trans-synaptic signaling by trans-synaptic complex, modulating synaptic transmission	GO:0099545			0	2
GO:0099157	BP	trans-synaptic signalling via exosome	│ │ ├─ trans-synaptic signalling via exosome	GO:0099537			1	1	HGNC:30238	WLS	WLS	WLS
GO:0099183	BP	trans-synaptic signaling by BDNF, modulating synaptic transmission	│ │ ├─ trans-synaptic signaling by BDNF, modulating synaptic transmission	GO:0099537			4	6	HGNC:1033;HGNC:8032;HGNC:11512;HGNC:20295	BDNF;NTRK2;SYT4;SLITRK5	BDNF;NTRK2;SYT4;SLITRK5	BDNF;NTRK2
GO:0150035	BP	regulation of trans-synaptic signaling by BDNF, modulating synaptic transmission	│ │ │ └─ regulation of trans-synaptic signaling by BDNF, modulating synaptic transmission	GO:0099183			2	2	HGNC:11512;HGNC:20295	SYT4;SLITRK5	SYT4;SLITRK5	SYT4;SLITRK5
GO:0099550	BP	trans-synaptic signaling, modulating synaptic transmission	│ │ ├─ trans-synaptic signaling, modulating synaptic transmission	GO:0099537	0.105914	0.130245	5	7	HGNC:1544;HGNC:16231;HGNC:7754;HGNC:8008;HGNC:8010	CBLN2;CBLN4;NEO1;NRXN1;NRXN3	CBLN2;CBLN4;NEO1;NRXN1;NRXN3	CBLN2;CBLN4;NEO1;NRXN1;NRXN3
GO:0007268	BP	chemical synaptic transmission	│ │ └─ chemical synaptic transmission	GO:0099537	7.00614e-06	6.37558e-05	92	180	HGNC:9390;HGNC:9391;HGNC:9392;HGNC:947;HGNC:29059;HGNC:5044;HGNC:14946;HGNC:30829;HGNC:4597;HGNC:11370;HGNC:377;HGNC:1750;HGNC:11052;HGNC:11953;HGNC:15586;HGNC:81;HGNC:1014;HGNC:29317;HGNC:2850;HGNC:6153;HGNC:7656;HGNC:9664;HGNC:9668;HGNC:9681;HGNC:2465;HGNC:9630;HGNC:12784;HGNC:12684;HGNC:1874;HGNC:21744;HGNC:11411;HGNC:18747;HGNC:11497;HGNC:15474;HGNC:2905;HGNC:30368;HGNC:3390;HGNC:28788;HGNC:2…	PRKAR1B;PRKAR2A;PRKAR2B;BAIAP2;IQSEC2;HNRNPK;PPP1R9A;TUBB2B;GRM5;STAU1;AKAP7;CDH11;SLC6A6;TNR;LRRC4;ABR;BCR;LRRC4C;DGKB;ITGB1;NCAM1;PTPRA;PTPRD;PTPRS;NCAN;PTN;WNT5A;VGF;CFL1;CPEB1;CDKL5;CNTNAP4;SYNGAP1;SHANK1;DLGAP1;DLGAP3;EPHA7;CAMKV;DLGAP2;CHMP2B;PAFAH1B1;RPS6KB1;TRIO;MAPK8;MAPK9;RTN4;VPS35;GLRA2;SYNGR1;GNAI2;TRPC1;UBE2I;CYTH1;APBA2;NRXN3;ADRA2A;HTR2A;MYO6;GSK3B;CHRNA7;CHRM2;GRM7;DRD1;NR3C2;YWH…	PRKAR1B;PRKAR2A;PRKAR2B;BAIAP2;IQSEC2;HNRNPK;PPP1R9A;TUBB2B;GRM5;STAU1;AKAP7;CDH11;SLC6A6;TNR;LRRC4;ABR;BCR;LRRC4C;DGKB;ITGB1;NCAM1;PTPRA;PTPRD;PTPRS;NCAN;PTN;WNT5A;VGF;CFL1;CPEB1;CDKL5;CNTNAP4;SYNGAP1;SHANK1;DLGAP1;DLGAP3;EPHA7;CAMKV;DLGAP2;CHMP2B;PAFAH1B1;RPS6KB1;TRIO;MAPK8;MAPK9;RTN4;VPS35;GLRA2;SYNGR1;GNAI2;TRPC1;UBE2I;CYTH1;APBA2;NRXN3;ADRA2A;HTR2A;MYO6;GSK3B;CHRNA7;CHRM2;GRM7;DRD1;NR3C2;YWH…
GO:0050804	BP	modulation of chemical synaptic transmission	│ │ ├─ modulation of chemical synaptic transmission	GO:0007268	0.000389817	0.00236489	52	99	HGNC:9390;HGNC:9391;HGNC:9392;HGNC:947;HGNC:29059;HGNC:5044;HGNC:14946;HGNC:30829;HGNC:4597;HGNC:11370;HGNC:377;HGNC:1750;HGNC:11052;HGNC:11953;HGNC:15586;HGNC:81;HGNC:1014;HGNC:29317;HGNC:2850;HGNC:6153;HGNC:7656;HGNC:9664;HGNC:9668;HGNC:9681;HGNC:2465;HGNC:9630;HGNC:12784;HGNC:12684;HGNC:1874;HGNC:21744;HGNC:11411;HGNC:18747;HGNC:11497;HGNC:15474;HGNC:2905;HGNC:30368;HGNC:3390;HGNC:28788;HGNC:2…	PRKAR1B;PRKAR2A;PRKAR2B;BAIAP2;IQSEC2;HNRNPK;PPP1R9A;TUBB2B;GRM5;STAU1;AKAP7;CDH11;SLC6A6;TNR;LRRC4;ABR;BCR;LRRC4C;DGKB;ITGB1;NCAM1;PTPRA;PTPRD;PTPRS;NCAN;PTN;WNT5A;VGF;CFL1;CPEB1;CDKL5;CNTNAP4;SYNGAP1;SHANK1;DLGAP1;DLGAP3;EPHA7;CAMKV;DLGAP2;CHMP2B;PAFAH1B1;RPS6KB1;TRIO;MAPK8;MAPK9;RTN4;VPS35;GLRA2;SYNGR1;GNAI2;TRPC1;UBE2I	PRKAR1B;PRKAR2A;PRKAR2B;BAIAP2;IQSEC2;HNRNPK;PPP1R9A;TUBB2B;GRM5;STAU1;AKAP7;CDH11;SLC6A6;TNR;LRRC4;ABR;BCR;LRRC4C;DGKB;ITGB1;NCAM1;PTPRA;PTPRD;PTPRS;NCAN;PTN;WNT5A;VGF;CFL1;CPEB1;CDKL5;CNTNAP4;SYNGAP1;SHANK1;DLGAP1;DLGAP3;EPHA7;CAMKV;DLGAP2;CHMP2B;PAFAH1B1;RPS6KB1;TRIO;MAPK8;MAPK9;RTN4;VPS35;GLRA2;SYNGR1;GNAI2;TRPC1;UBE2I	PRKAR1B;PRKAR2A;PRKAR2B;BAIAP2;IQSEC2;HNRNPK;PPP1R9A;TUBB2B;GRM5;STAU1;AKAP7;CDH11;SLC6A6;TNR;LRRC4;ABR;BCR;LRRC4C;DGKB;ITGB1;NCAM1;PTPRA;PTPRD;PTPRS;NCAN;PTN;WNT5A;VGF;CFL1;CPEB1;CDKL5;CNTNAP4;SYNGAP1;SHANK1;DLGAP1;DLGAP3;EPHA7;CAMKV;DLGAP2;CHMP2B;PAFAH1B1;RPS6KB1;TRIO;MAPK8;MAPK9;RTN4;VPS35;GLRA2;SYNGR1;GNAI2;TRPC1;UBE2I
GO:0099531	BP	presynaptic process involved in chemical synaptic transmission	│ │ ├─ presynaptic process involved in chemical synaptic transmission	GO:0007268	0.342398		16	48	HGNC:9501;HGNC:579;HGNC:8010;HGNC:281;HGNC:5293;HGNC:7605;HGNC:4617;HGNC:1960;HGNC:1951;HGNC:4599;HGNC:3020;HGNC:7979;HGNC:12853;HGNC:17972;HGNC:18381;HGNC:8009	CYTH1;APBA2;NRXN3;ADRA2A;HTR2A;MYO6;GSK3B;CHRNA7;CHRM2;GRM7;DRD1;NR3C2;YWHAH;NRN1;SYT12;NRXN2	CYTH1;APBA2;NRXN3;ADRA2A;HTR2A;MYO6;GSK3B;CHRNA7;CHRM2;GRM7;DRD1;NR3C2;YWHAH;NRN1;SYT12;NRXN2
GO:0099171	BP	presynaptic modulation of chemical synaptic transmission	│ │ │ └─ presynaptic modulation of chemical synaptic transmission	GO:0099531	0.342398	0.346203	16	48	HGNC:9501;HGNC:579;HGNC:8010;HGNC:281;HGNC:5293;HGNC:7605;HGNC:4617;HGNC:1960;HGNC:1951;HGNC:4599;HGNC:3020;HGNC:7979;HGNC:12853;HGNC:17972;HGNC:18381;HGNC:8009	CYTH1;APBA2;NRXN3;ADRA2A;HTR2A;MYO6;GSK3B;CHRNA7;CHRM2;GRM7;DRD1;NR3C2;YWHAH;NRN1;SYT12;NRXN2	CYTH1;APBA2;NRXN3;ADRA2A;HTR2A;MYO6;GSK3B;CHRNA7;CHRM2;GRM7;DRD1;NR3C2;YWHAH;NRN1;SYT12;NRXN2	CYTH1;APBA2;NRXN3;ADRA2A;HTR2A;MYO6;GSK3B;CHRNA7;CHRM2;GRM7;DRD1;NR3C2;YWHAH;NRN1;SYT12;NRXN2
GO:0099565	BP	postsynaptic process involved in chemical synaptic transmission	│ │ └─ postsynaptic process involved in chemical synaptic transmission	GO:0007268	0.000503468	0.00286348	27	39	HGNC:24600;HGNC:3185;HGNC:6277;HGNC:33859;HGNC:30672;HGNC:15917;HGNC:9317;HGNC:9314;HGNC:3020;HGNC:8000;HGNC:16699;HGNC:12303;HGNC:12784;HGNC:9380;HGNC:1464;HGNC:6057;HGNC:1950;HGNC:29112;HGNC:5464;HGNC:9612;HGNC:10939;HGNC:14977;HGNC:589;HGNC:4389;HGNC:24039;HGNC:9875;HGNC:9876	ANKS1B;EEA1;KCNK2;INSYN2A;SYNPO;PLCB1;PPP3R1;PPP3CA;DRD1;NRGN;SORCS3;TRIO;WNT5A;PRKACA;CAMK4;INA;CHRM1;IQSEC1;IGF1;PTK2B;SLC1A1;SNX14;ATG5;GNAO1;CLMP;RASGRF1;RASGRF2	ANKS1B;EEA1;KCNK2;INSYN2A;SYNPO;PLCB1;PPP3R1;PPP3CA;DRD1;NRGN;SORCS3;TRIO;WNT5A;PRKACA;CAMK4;INA;CHRM1;IQSEC1;IGF1;PTK2B;SLC1A1;SNX14;ATG5;GNAO1;CLMP;RASGRF1;RASGRF2	ANKS1B;EEA1;KCNK2;INSYN2A
GO:0099170	BP	postsynaptic modulation of chemical synaptic transmission	│ │ └─ postsynaptic modulation of chemical synaptic transmission	GO:0099565	0.00119722	0.00573406	23	33	HGNC:30672;HGNC:15917;HGNC:9317;HGNC:9314;HGNC:3020;HGNC:8000;HGNC:16699;HGNC:12303;HGNC:12784;HGNC:9380;HGNC:1464;HGNC:6057;HGNC:1950;HGNC:29112;HGNC:5464;HGNC:9612;HGNC:10939;HGNC:14977;HGNC:589;HGNC:4389;HGNC:24039;HGNC:9875;HGNC:9876	SYNPO;PLCB1;PPP3R1;PPP3CA;DRD1;NRGN;SORCS3;TRIO;WNT5A;PRKACA;CAMK4;INA;CHRM1;IQSEC1;IGF1;PTK2B;SLC1A1;SNX14;ATG5;GNAO1;CLMP;RASGRF1;RASGRF2	SYNPO;PLCB1;PPP3R1;PPP3CA;DRD1;NRGN;SORCS3;TRIO;WNT5A;PRKACA;CAMK4;INA;CHRM1;IQSEC1;IGF1;PTK2B;SLC1A1;SNX14;ATG5;GNAO1;CLMP;RASGRF1;RASGRF2	SYNPO;PLCB1;PPP3R1;PPP3CA;DRD1;NRGN;SORCS3;TRIO;WNT5A;PRKACA;CAMK4;INA;CHRM1;IQSEC1;IGF1;PTK2B;SLC1A1;SNX14;ATG5;GNAO1;CLMP;RASGRF1;RASGRF2
GO:0099538	BP	synaptic signaling via neuropeptide	│ ├─ synaptic signaling via neuropeptide	GO:0099536			2	8	HGNC:12684;HGNC:7955	VGF;NPY	VGF;NPY	VGF;NPY
GO:0099163	BP	synaptic signaling by nitric oxide	│ └─ synaptic signaling by nitric oxide	GO:0099536			1	3	HGNC:12784	WNT5A	WNT5A
GO:0150045	BP	regulation of synaptic signaling by nitric oxide	│ └─ regulation of synaptic signaling by nitric oxide	GO:0099163			1	2	HGNC:12784	WNT5A	WNT5A	WNT5A
GO:0050808	BP	synapse organization	├─ synapse organization	SYNGO:synprocess	1.19334e-17	5.42969e-16	244	424	HGNC:20974;HGNC:581;HGNC:18582;HGNC:9681;HGNC:7648;HGNC:14258;HGNC:14291;HGNC:15460;HGNC:188;HGNC:19701;HGNC:3084;HGNC:17847;HGNC:17848;HGNC:2904;HGNC:24011;HGNC:170;HGNC:12735;HGNC:24537;HGNC:11411;HGNC:3390;HGNC:10011;HGNC:5044;HGNC:5996;HGNC:9670;HGNC:2850;HGNC:24278;HGNC:26925;HGNC:7994;HGNC:4575;HGNC:655;HGNC:2720;HGNC:12784;HGNC:5241;HGNC:9508;HGNC:16835;HGNC:8592;HGNC:391;HGNC:3332;HGNC:77…	ADGRL3;APBB1;ADGRL2;PTPRS;NBEA;CD2AP;NLGN1;CACNA2D3;ADAM10;CNKSR2;DVL1;STK38;STK38L;DLG5;ABI2;ACTR3;WASL;CHMP2B;CDKL5;EPHA7;RHEB;HNRNPK;IL1RAPL1;PTPRF;DGKB;ABHD17B;ABHD17C;NRCAM;GRID1;ARF4;ASAP1;WNT5A;HSPA8;PSEN1;TAOK2;PAK3;AKT1;MARK2;NF1;HNRNPM;BAIAP2;PAFAH1B1;RPS6KA5;NCAN;MINK1;MYO9A;DLGAP3;STAU1;DRD1;RAP1B;CTTN;DLGAP4;SARM1;CAMKV;GSK3B;RHOA;AGAP1;STRN4;STRN;PHACTR1;MRTFB;RAPGEF2;CFL1;WASF3;WAS…	ADGRL3;APBB1;ADGRL2;PTPRS;NBEA;CD2AP;NLGN1;CACNA2D3;ADAM10;CNKSR2;DVL1;STK38;STK38L;DLG5;ABI2;ACTR3;WASL;CHMP2B;CDKL5;EPHA7;RHEB;HNRNPK;IL1RAPL1;PTPRF;DGKB;ABHD17B;ABHD17C;NRCAM;GRID1;ARF2;ARF4;ASAP1;WNT5A;HSPA8;PSEN1;TAOK2;PAK3;AKT1;MARK2;NF1;HNRNPM;BAIAP2;PAFAH1B1;RPS6KA5;NCAN;MINK1;MYO9A;DLGAP3;STAU1;DRD1;RAP1B;CTTN;DLGAP4;SARM1;CAMKV;GSK3B;RHOA;AGAP1;STRN4;STRN;PHACTR1;MRTFB;RAPGEF2;CFL1;WASF…	ADGRL3;APBB1;ADGRL2;PTPRS;NBEA;CD2AP
GO:0099172	BP	presynapse organization	│ ├─ presynapse organization	GO:0050808			2	2	HGNC:14291;HGNC:15460	NLGN1;CACNA2D3	NLGN1;CACNA2D3
GO:0099174	BP	regulation of presynapse organization	│ │ └─ regulation of presynapse organization	GO:0099172			2	2	HGNC:14291;HGNC:15460	NLGN1;CACNA2D3	NLGN1;CACNA2D3	NLGN1;CACNA2D3
GO:0099173	BP	postsynapse organization	│ ├─ postsynapse organization	GO:0050808	0.00353667	0.0107279	38	75	HGNC:188;HGNC:19701;HGNC:3084;HGNC:17847;HGNC:17848;HGNC:2904;HGNC:24011;HGNC:170;HGNC:12735;HGNC:24537;HGNC:11411;HGNC:3390;HGNC:10011;HGNC:5044;HGNC:5996;HGNC:9670;HGNC:2850;HGNC:24278;HGNC:26925;HGNC:7994;HGNC:4575;HGNC:655;HGNC:2720;HGNC:12784;HGNC:5241;HGNC:9508;HGNC:16835;HGNC:8592;HGNC:391;HGNC:3332;HGNC:7765;HGNC:5046;HGNC:947;HGNC:8574;HGNC:10434;HGNC:2465;HGNC:17565;HGNC:7608	ADAM10;CNKSR2;DVL1;STK38;STK38L;DLG5;ABI2;ACTR3;WASL;CHMP2B;CDKL5;EPHA7;RHEB;HNRNPK;IL1RAPL1;PTPRF;DGKB;ABHD17B;ABHD17C;NRCAM;GRID1;ARF4;ASAP1;WNT5A;HSPA8;PSEN1;TAOK2;PAK3;AKT1;MARK2;NF1;HNRNPM;BAIAP2;PAFAH1B1;RPS6KA5;NCAN;MINK1;MYO9A	ADAM10;CNKSR2;DVL1;STK38;STK38L;DLG5;ABI2;ACTR3;WASL;CHMP2B;CDKL5;EPHA7;RHEB;HNRNPK;IL1RAPL1;PTPRF;DGKB;ABHD17B;ABHD17C;NRCAM;GRID1;ARF2;ARF4;ASAP1;WNT5A;HSPA8;PSEN1;TAOK2;PAK3;AKT1;MARK2;NF1;HNRNPM;BAIAP2;PAFAH1B1;RPS6KA5;NCAN;MINK1;MYO9A	ADAM10;CNKSR2;DVL1;STK38;STK38L;DLG5;ABI2;ACTR3;WASL
GO:0099175	BP	regulation of postsynapse organization	│ │ ├─ regulation of postsynapse organization	GO:0099173	0.00243359	0.0082021	31	55	HGNC:24537;HGNC:11411;HGNC:3390;HGNC:10011;HGNC:5044;HGNC:5996;HGNC:9670;HGNC:2850;HGNC:24278;HGNC:26925;HGNC:7994;HGNC:4575;HGNC:655;HGNC:2720;HGNC:12784;HGNC:5241;HGNC:188;HGNC:9508;HGNC:16835;HGNC:3084;HGNC:12735;HGNC:8592;HGNC:391;HGNC:3332;HGNC:7765;HGNC:5046;HGNC:947;HGNC:8574;HGNC:10434;HGNC:2465;HGNC:17565	CHMP2B;CDKL5;EPHA7;RHEB;HNRNPK;IL1RAPL1;PTPRF;DGKB;ABHD17B;ABHD17C;NRCAM;GRID1;ARF4;ASAP1;WNT5A;HSPA8;ADAM10;PSEN1;TAOK2;DVL1;WASL;PAK3;AKT1;MARK2;NF1;HNRNPM;BAIAP2;PAFAH1B1;RPS6KA5;NCAN;MINK1	CHMP2B;CDKL5;EPHA7;RHEB;HNRNPK;IL1RAPL1;PTPRF;DGKB;ABHD17B;ABHD17C;NRCAM;GRID1;ARF2;ARF4;ASAP1;WNT5A;HSPA8;ADAM10;PSEN1;TAOK2;DVL1;WASL;PAK3;AKT1;MARK2;NF1;HNRNPM;BAIAP2;PAFAH1B1;RPS6KA5;NCAN;MINK1	CHMP2B;CDKL5;EPHA7;RHEB;HNRNPK;IL1RAPL1;PTPRF;DGKB;ABHD17B;ABHD17C;NRCAM;GRID1;ARF4;ASAP1;WNT5A;HSPA8;ADAM10;PSEN1;TAOK2;DVL1;WASL;PAK3;AKT1;MARK2;NF1;HNRNPM;BAIAP2;PAFAH1B1;RPS6KA5;NCAN;MINK1
GO:0099084	BP	postsynaptic specialization organization	│ │ └─ postsynaptic specialization organization	GO:0099173			2	4	HGNC:7608;HGNC:19701	MYO9A;CNKSR2	MYO9A;CNKSR2	MYO9A;CNKSR2
GO:0099563	BP	modification of synaptic structure	│ ├─ modification of synaptic structure	GO:0050808	0.00143178	0.00578681	32	55	HGNC:30368;HGNC:11370;HGNC:3020;HGNC:9857;HGNC:3338;HGNC:24476;HGNC:17074;HGNC:28788;HGNC:4617;HGNC:24537;HGNC:7765;HGNC:667;HGNC:16922;HGNC:15721;HGNC:11424;HGNC:20990;HGNC:29819;HGNC:16854;HGNC:1874;HGNC:12734;HGNC:12732;HGNC:11274;HGNC:23695;HGNC:13759;HGNC:6759;HGNC:947;HGNC:7568;HGNC:9611;HGNC:17217;HGNC:5188;HGNC:17810;HGNC:18412	DLGAP3;STAU1;DRD1;RAP1B;CTTN;DLGAP4;SARM1;CAMKV;GSK3B;CHMP2B;NF1;RHOA;AGAP1;STRN4;STRN;PHACTR1;MRTFB;RAPGEF2;CFL1;WASF3;WASF1;SPTB;DIXDC1;CYFIP1;MARCKS;BAIAP2;MYH10;PTK2;DIP2A;PRMT8;AMOT;ZDHHC17	DLGAP3;STAU1;DRD1;RAP1B;CTTN;DLGAP4;SARM1;CAMKV;GSK3B;CHMP2B;NF1;RHOA;AGAP1;STRN4;STRN;PHACTR1;MRTFB;RAPGEF2;CFL1;WASF3;WASF1;SPTB;DIXDC1;CYFIP1;MARCKS;BAIAP2;MYH10;PTK2;DIP2A;PRMT8;AMOT;ZDHHC17
GO:0099010	BP	modification of postsynaptic structure	│ │ ├─ modification of postsynaptic structure	GO:0099563	0.00126494	0.00575549	31	52	HGNC:30368;HGNC:11370;HGNC:3020;HGNC:9857;HGNC:3338;HGNC:24476;HGNC:17074;HGNC:28788;HGNC:4617;HGNC:24537;HGNC:7765;HGNC:667;HGNC:16922;HGNC:15721;HGNC:11424;HGNC:20990;HGNC:29819;HGNC:16854;HGNC:1874;HGNC:12734;HGNC:12732;HGNC:11274;HGNC:23695;HGNC:13759;HGNC:6759;HGNC:947;HGNC:7568;HGNC:9611;HGNC:17217;HGNC:5188;HGNC:17810	DLGAP3;STAU1;DRD1;RAP1B;CTTN;DLGAP4;SARM1;CAMKV;GSK3B;CHMP2B;NF1;RHOA;AGAP1;STRN4;STRN;PHACTR1;MRTFB;RAPGEF2;CFL1;WASF3;WASF1;SPTB;DIXDC1;CYFIP1;MARCKS;BAIAP2;MYH10;PTK2;DIP2A;PRMT8;AMOT	DLGAP3;STAU1;DRD1;RAP1B;CTTN;DLGAP4;SARM1;CAMKV;GSK3B;CHMP2B;NF1;RHOA;AGAP1;STRN4;STRN;PHACTR1;MRTFB;RAPGEF2;CFL1;WASF3;WASF1;SPTB;DIXDC1;CYFIP1;MARCKS;BAIAP2;MYH10;PTK2;DIP2A;PRMT8;AMOT	DLGAP3;STAU1;DRD1;RAP1B;CTTN;DLGAP4;SARM1
GO:0099159	BP	regulation of modification of postsynaptic structure	│ │ │ ├─ regulation of modification of postsynaptic structure	GO:0099010	0.0517537	0.080663	11	19	HGNC:28788;HGNC:4617;HGNC:24537;HGNC:7765;HGNC:667;HGNC:16922;HGNC:15721;HGNC:11424;HGNC:20990;HGNC:29819;HGNC:16854	CAMKV;GSK3B;CHMP2B;NF1;RHOA;AGAP1;STRN4;STRN;PHACTR1;MRTFB;RAPGEF2	CAMKV;GSK3B;CHMP2B;NF1;RHOA;AGAP1;STRN4;STRN;PHACTR1;MRTFB;RAPGEF2	CAMKV;GSK3B;CHMP2B;NF1;RHOA;AGAP1;STRN4;STRN;PHACTR1;MRTFB;RAPGEF2
GO:0098885	BP	modification of postsynaptic actin cytoskeleton	│ │ │ └─ modification of postsynaptic actin cytoskeleton	GO:0099010	0.0259653	0.0525076	15	26	HGNC:1874;HGNC:12734;HGNC:12732;HGNC:3338;HGNC:11274;HGNC:23695;HGNC:13759;HGNC:6759;HGNC:947;HGNC:7568;HGNC:667;HGNC:9611;HGNC:17217;HGNC:5188;HGNC:17810	CFL1;WASF3;WASF1;CTTN;SPTB;DIXDC1;CYFIP1;MARCKS;BAIAP2;MYH10;RHOA;PTK2;DIP2A;PRMT8;AMOT	CFL1;WASF3;WASF1;CTTN;SPTB;DIXDC1;CYFIP1;MARCKS;BAIAP2;MYH10;RHOA;PTK2;DIP2A;PRMT8;AMOT	CFL1;WASF3;WASF1;CTTN;SPTB;DIXDC1
GO:1905274	BP	regulation of modification of postsynaptic actin cytoskeleton	│ │ │ └─ regulation of modification of postsynaptic actin cytoskeleton	GO:0098885	0.0382618	0.072538	9	13	HGNC:13759;HGNC:6759;HGNC:947;HGNC:7568;HGNC:667;HGNC:9611;HGNC:17217;HGNC:5188;HGNC:17810	CYFIP1;MARCKS;BAIAP2;MYH10;RHOA;PTK2;DIP2A;PRMT8;AMOT	CYFIP1;MARCKS;BAIAP2;MYH10;RHOA;PTK2;DIP2A;PRMT8;AMOT	CYFIP1;MARCKS;BAIAP2;MYH10;RHOA;PTK2;DIP2A;PRMT8;AMOT
GO:0099564	BP	modification of synaptic structure, modulating synaptic transmission	│ │ ├─ modification of synaptic structure, modulating synaptic transmission	GO:0099563			0	1
GO:1905244	BP	regulation of modification of synaptic structure	│ │ └─ regulation of modification of synaptic structure	GO:0099563			1	2	HGNC:18412	ZDHHC17	ZDHHC17
GO:0098987	BP	regulation of modification of synapse structure, modulating synaptic transmission	│ │ └─ regulation of modification of synapse structure, modulating synaptic transmission	GO:1905244			1	2	HGNC:18412	ZDHHC17	ZDHHC17	ZDHHC17
GO:0050807	BP	regulation of synapse organization	│ ├─ regulation of synapse organization	GO:0050808	0.00137456	0.00578681	21	29	HGNC:21292;HGNC:16183;HGNC:7666;HGNC:12666;HGNC:6990;HGNC:2460;HGNC:1459;HGNC:18747;HGNC:655;HGNC:11219;HGNC:20778;HGNC:613;HGNC:10723;HGNC:2666;HGNC:9706;HGNC:9678;HGNC:9682;HGNC:23502;HGNC:20297;HGNC:13449;HGNC:12784	RIMS3;RIMS4;NCKAP1;VCP;MECP2;CSNK2B;CAMK1;CNTNAP4;ARF4;SPARC;TUBB;APOE;SEMA3A;DAG1;NECTIN1;PTPRO;PTPRT;SLITRK4;SLITRK1;SLITRK2;WNT5A	RIMS3;RIMS4;NCKAP1;VCP;MECP2;CSNK2B;CAMK1;CNTNAP4;ARF2;ARF4;SPARC;TUBB5;APOE;SEMA3A;DAG1;NECTIN1;PTPRO;PTPRT;SLITRK4;SLITRK1;SLITRK2;WNT5A	RIMS3;RIMS4;NCKAP1;VCP;MECP2;CSNK2B;CAMK1;CNTNAP4;ARF4;SPARC;TUBB;APOE;SEMA3A;DAG1;NECTIN1;PTPRO;PTPRT;SLITRK4;SLITRK1;SLITRK2;WNT5A
GO:0098918	BP	structural constituent of synapse	│ ├─ structural constituent of synapse	GO:0050808	0.0132722	0.0301942	21	38	HGNC:9246;HGNC:6835;HGNC:13406;HGNC:17283;HGNC:17072;HGNC:9091;HGNC:29125;HGNC:17512;HGNC:132;HGNC:1461;HGNC:2696;HGNC:166;HGNC:6057;HGNC:18957;HGNC:15474;HGNC:2905;HGNC:2903;HGNC:7220;HGNC:2900;HGNC:2902;HGNC:2516	PPFIA2;MAP1A;PCLO;RIMS2;ERC1;PLS3;DNM3;HOMER1;ACTB;CAMK2B;DBNL;ACTN4;INA;MAGI2;SHANK1;DLGAP1;DLG4;MPP2;DLG1;DLG3;CTNND2	PPFIA2;MAP1A;PCLO;RIMS2;ERC1;PLS3;DNM3;HOMER1;ACTB;CAMK2B;DBNL;ACTN4;INA;MAGI2;SHANK1;DLGAP1;DLG4;MPP2;DLG1;DLG3;CTNND2
GO:0099181	BP	structural constituent of presynapse	│ │ ├─ structural constituent of presynapse	GO:0098918	0.156815	0.174027	6	11	HGNC:9246;HGNC:6835;HGNC:13406;HGNC:17283;HGNC:17072;HGNC:9091	PPFIA2;MAP1A;PCLO;RIMS2;ERC1;PLS3	PPFIA2;MAP1A;PCLO;RIMS2;ERC1;PLS3	PPFIA2;MAP1A
GO:0098882	BP	structural constituent of active zone	│ │ │ ├─ structural constituent of active zone	GO:0099181			3	8	HGNC:13406;HGNC:17283;HGNC:17072	PCLO;RIMS2;ERC1	PCLO;RIMS2;ERC1	PCLO;RIMS2;ERC1
GO:0098699	BP	structural constituent of presynaptic actin cytoskeleton	│ │ │ └─ structural constituent of presynaptic actin cytoskeleton	GO:0099181			1	1	HGNC:9091	PLS3	PLS3	PLS3
GO:0099186	BP	structural constituent of postsynapse	│ │ └─ structural constituent of postsynapse	GO:0098918	0.0232046	0.0479913	16	28	HGNC:29125;HGNC:17512;HGNC:132;HGNC:1461;HGNC:2696;HGNC:166;HGNC:6057;HGNC:18957;HGNC:15474;HGNC:2905;HGNC:2903;HGNC:7220;HGNC:2900;HGNC:2902;HGNC:2516;HGNC:9246	DNM3;HOMER1;ACTB;CAMK2B;DBNL;ACTN4;INA;MAGI2;SHANK1;DLGAP1;DLG4;MPP2;DLG1;DLG3;CTNND2;PPFIA2	DNM3;HOMER1;ACTB;CAMK2B;DBNL;ACTN4;INA;MAGI2;SHANK1;DLGAP1;DLG4;MPP2;DLG1;DLG3;CTNND2;PPFIA2	DNM3;HOMER1
GO:0098973	BP	structural constituent of postsynaptic actin cytoskeleton	│ │ ├─ structural constituent of postsynaptic actin cytoskeleton	GO:0099186			4	6	HGNC:132;HGNC:1461;HGNC:2696;HGNC:166	ACTB;CAMK2B;DBNL;ACTN4	ACTB;CAMK2B;DBNL;ACTN4	ACTB;CAMK2B;DBNL;ACTN4
GO:0099184	BP	structural constituent of postsynaptic intermediate filament cytoskeleton	│ │ ├─ structural constituent of postsynaptic intermediate filament cytoskeleton	GO:0099186			1	2	HGNC:6057	INA	INA	INA
GO:0098879	BP	structural constituent of postsynaptic specialization	│ │ ├─ structural constituent of postsynaptic specialization	GO:0099186			1	3	HGNC:18957	MAGI2	MAGI2	MAGI2
GO:0098919	BP	structural constituent of postsynaptic density	│ │ └─ structural constituent of postsynaptic density	GO:0099186	0.0382618	0.072538	9	13	HGNC:15474;HGNC:2905;HGNC:18957;HGNC:2903;HGNC:7220;HGNC:2900;HGNC:2902;HGNC:2516;HGNC:9246	SHANK1;DLGAP1;MAGI2;DLG4;MPP2;DLG1;DLG3;CTNND2;PPFIA2	SHANK1;DLGAP1;MAGI2;DLG4;MPP2;DLG1;DLG3;CTNND2;PPFIA2	SHANK1;DLGAP1;MAGI2;DLG4;MPP2;DLG1;DLG3;CTNND2;PPFIA2
GO:0150043	BP	structural constituent of synapse-associated extracellular matrix	│ ├─ structural constituent of synapse-associated extracellular matrix	GO:0050808			0	1
GO:0099560	BP	synapse adhesion between pre- and post-synapse	│ ├─ synapse adhesion between pre- and post-synapse	GO:0050808	0.000213327	0.00149329	31	45	HGNC:5951;HGNC:1768;HGNC:3387;HGNC:14267;HGNC:5995;HGNC:3225;HGNC:4452;HGNC:20360;HGNC:15586;HGNC:25042;HGNC:7656;HGNC:9670;HGNC:9681;HGNC:9668;HGNC:20297;HGNC:13449;HGNC:23501;HGNC:29317;HGNC:14291;HGNC:8008;HGNC:1749;HGNC:1765;HGNC:29945;HGNC:29396;HGNC:20295;HGNC:29849;HGNC:17601;HGNC:18957;HGNC:16835;HGNC:19267;HGNC:19835	CADM1;CDH9;EPHA3;PCDH17;IL1RAP;EFNA5;GPC4;LRFN5;LRRC4;LRRC4B;NCAM1;PTPRF;PTPRS;PTPRD;SLITRK1;SLITRK2;SLITRK3;LRRC4C;NLGN1;NRXN1;CDH10;CDH6;TENM4;ELFN2;SLITRK5;CADM2;CADM3;MAGI2;TAOK2;MDGA1;MDGA2	CADM1;CDH9;EPHA3;PCDH17;IL1RAP;EFNA5;GPC4;LRFN5;LRRC4;LRRC4B;NCAM1;PTPRF;PTPRS;PTPRD;SLITRK1;SLITRK2;SLITRK3;LRRC4C;NLGN1;NRXN1;CDH10;CDH6;TENM4;ELFN2;SLITRK5;CADM2;CADM3;MAGI2;TAOK2;MDGA1;MDGA2	CADM1;CDH9;EPHA3;PCDH17;IL1RAP;EFNA5;GPC4;LRFN5;LRRC4;LRRC4B;NCAM1;PTPRF;PTPRS;PTPRD;SLITRK1;SLITRK2;SLITRK3;LRRC4C;NLGN1;NRXN1;CDH10;CDH6;TENM4;ELFN2;SLITRK5;CADM2;CADM3
GO:0099179	BP	regulation of synaptic membrane adhesion	│ │ └─ regulation of synaptic membrane adhesion	GO:0099560			4	7	HGNC:18957;HGNC:16835;HGNC:19267;HGNC:19835	MAGI2;TAOK2;MDGA1;MDGA2	MAGI2;TAOK2;MDGA1;MDGA2	MAGI2;TAOK2;MDGA1;MDGA2
GO:0008039	BP	synaptic target recognition	│ ├─ synaptic target recognition	GO:0050808			1	3	HGNC:10723	SEMA3A	SEMA3A	SEMA3A
GO:0007416	BP	synapse assembly	│ ├─ synapse assembly	GO:0050808	4.96501e-07	6.45452e-06	91	163	HGNC:1768;HGNC:5951;HGNC:3432;HGNC:244;HGNC:20974;HGNC:8008;HGNC:12036;HGNC:3227;HGNC:3084;HGNC:10662;HGNC:9246;HGNC:9247;HGNC:9248;HGNC:14436;HGNC:9668;HGNC:9681;HGNC:3393;HGNC:19411;HGNC:29506;HGNC:3313;HGNC:1919;HGNC:9861;HGNC:19751;HGNC:12698;HGNC:5995;HGNC:5996;HGNC:19408;HGNC:19410;HGNC:3591;HGNC:8033;HGNC:4576;HGNC:25042;HGNC:20360;HGNC:4452;HGNC:20297;HGNC:13449;HGNC:23501;HGNC:659;HGNC:1…	CDH9;CADM1;ERBB4;ADD2;ADGRL3;NRXN1;TRAF6;EFNB2;DVL1;SDCBP;PPFIA2;PPFIA3;PPFIA4;RAPH1;PTPRD;PTPRS;EPHB2;LRRTM4;SRCIN1;ELAVL2;CHD4;RAP2A;SRGAP2;VLDLR;IL1RAP;IL1RAPL1;LRRTM1;LRRTM3;FARP1;NTRK3;GRID2;LRRC4B;LRFN5;GPC4;SLITRK1;SLITRK2;SLITRK3;ARF6;NLGN2;MDGA1;CLSTN3;MDGA2;PSD;VPS35;NUMB;LZTS1;LZTS3;NUMBL;PUM2;NRXN2;ARHGAP12;FAM107A;CPEB3;ARHGAP33;DPYSL2;CRMP1;PDLIM5;SAMD4A;SYNDIG1;DCLK1;DCX;NEDD8;UBE2…	CDH9;CADM1;ERBB4;ADD2;ADGRL3;NRXN1;TRAF6;EFNB2;DVL1;SDCBP;PPFIA2;PPFIA3;PPFIA4;RAPH1;PTPRD;PTPRS;EPHB2;LRRTM4;SRCIN1;ELAVL2;CHD4;RAP2A;SRGAP2;VLDLR;IL1RAP;IL1RAPL1;LRRTM1;LRRTM3;FARP1;NTRK3;GRID2;LRRC4B;LRFN5;GPC4;SLITRK1;SLITRK2;SLITRK3;ARF6;NLGN2;MDGA1;CLSTN3;MDGA2;PSD;VPS35;NUMB;LZTS1;LZTS3;NUMBL;PUM2;NRXN2;ARHGAP12;FAM107A;CPEB3;ARHGAP33;DPYSL2;CRMP1;PDLIM5;SAMD4;SYNDIG1;DCLK1;DCX;NEDD8;UBE2M…	CDH9;CADM1;ERBB4;ADD2;ADGRL3;NRXN1;TRAF6
GO:0099054	BP	presynapse assembly	│ │ ├─ presynapse assembly	GO:0007416	0.017497	0.0379102	11	15	HGNC:3227;HGNC:3084;HGNC:10662;HGNC:5951;HGNC:9246;HGNC:9247;HGNC:9248;HGNC:14436;HGNC:9668;HGNC:9681;HGNC:8008	EFNB2;DVL1;SDCBP;CADM1;PPFIA2;PPFIA3;PPFIA4;RAPH1;PTPRD;PTPRS;NRXN1	EFNB2;DVL1;SDCBP;CADM1;PPFIA2;PPFIA3;PPFIA4;RAPH1;PTPRD;PTPRS;NRXN1	EFNB2;DVL1;SDCBP;CADM1;PPFIA2;PPFIA3;PPFIA4;RAPH1;PTPRD;PTPRS;NRXN1
GO:0051963	BP	regulation of synapse assembly	│ │ ├─ regulation of synapse assembly	GO:0007416	0.000293952	0.00191069	58	113	HGNC:3393;HGNC:19411;HGNC:29506;HGNC:3313;HGNC:1919;HGNC:9861;HGNC:19751;HGNC:12698;HGNC:5995;HGNC:5996;HGNC:19408;HGNC:19410;HGNC:3591;HGNC:8033;HGNC:4576;HGNC:25042;HGNC:20360;HGNC:4452;HGNC:20297;HGNC:13449;HGNC:23501;HGNC:659;HGNC:14290;HGNC:8008;HGNC:19267;HGNC:18371;HGNC:19835;HGNC:9507;HGNC:13487;HGNC:8060;HGNC:13861;HGNC:30139;HGNC:8061;HGNC:14958;HGNC:8009;HGNC:16348;HGNC:30827;HGNC:2174…	EPHB2;LRRTM4;SRCIN1;ELAVL2;CHD4;RAP2A;SRGAP2;VLDLR;IL1RAP;IL1RAPL1;LRRTM1;LRRTM3;FARP1;NTRK3;GRID2;LRRC4B;LRFN5;GPC4;SLITRK1;SLITRK2;SLITRK3;ARF6;NLGN2;NRXN1;MDGA1;CLSTN3;MDGA2;PSD;VPS35;NUMB;LZTS1;LZTS3;NUMBL;PUM2;NRXN2;ARHGAP12;FAM107A;CPEB3;ARHGAP33;DPYSL2;CRMP1;PDLIM5;SAMD4A;SYNDIG1;DCLK1;DCX;NEDD8;UBE2M;NAE1;RAC1;FLRT2;PCDH7;RTN4;ASIC2;ASIC1;PTPN1;CYFIP2;GNA13	EPHB2;LRRTM4;SRCIN1;ELAVL2;CHD4;RAP2A;SRGAP2;VLDLR;IL1RAP;IL1RAPL1;LRRTM1;LRRTM3;FARP1;NTRK3;GRID2;LRRC4B;LRFN5;GPC4;SLITRK1;SLITRK2;SLITRK3;ARF6;NLGN2;NRXN1;MDGA1;CLSTN3;MDGA2;PSD;VPS35;NUMB;LZTS1;LZTS3;NUMBL;PUM2;NRXN2;ARHGAP12;FAM107A;CPEB3;ARHGAP33;DPYSL2;CRMP1;PDLIM5;SAMD4;SYNDIG1;DCLK1;DCX;NEDD8;UBE2M;NAE1;RAC1;FLRT2;PCDH7;RTN4;ASIC2;ASIC1;PTPN1;CYFIP2;GNA13	EPHB2;LRRTM4;SRCIN1;ELAVL2;CHD4;RAP2A;SRGAP2;VLDLR
GO:1905606	BP	regulation of presynapse assembly	│ │ │ ├─ regulation of presynapse assembly	GO:0051963	0.00840362	0.0211588	19	31	HGNC:5995;HGNC:5996;HGNC:19408;HGNC:19410;HGNC:3591;HGNC:8033;HGNC:4576;HGNC:25042;HGNC:20360;HGNC:4452;HGNC:20297;HGNC:13449;HGNC:23501;HGNC:659;HGNC:14290;HGNC:8008;HGNC:19267;HGNC:18371;HGNC:19835	IL1RAP;IL1RAPL1;LRRTM1;LRRTM3;FARP1;NTRK3;GRID2;LRRC4B;LRFN5;GPC4;SLITRK1;SLITRK2;SLITRK3;ARF6;NLGN2;NRXN1;MDGA1;CLSTN3;MDGA2	IL1RAP;IL1RAPL1;LRRTM1;LRRTM3;FARP1;NTRK3;GRID2;LRRC4B;LRFN5;GPC4;SLITRK1;SLITRK2;SLITRK3;ARF6;NLGN2;NRXN1;MDGA1;CLSTN3;MDGA2	IL1RAP;IL1RAPL1;LRRTM1;LRRTM3;FARP1;NTRK3;GRID2;LRRC4B;LRFN5;GPC4;SLITRK1;SLITRK2;SLITRK3;ARF6;NLGN2;NRXN1;MDGA1;CLSTN3;MDGA2
GO:0150052	BP	regulation of postsynapse assembly	│ │ │ └─ regulation of postsynapse assembly	GO:0051963	0.00906807	0.0211588	31	62	HGNC:9507;HGNC:13487;HGNC:8060;HGNC:13861;HGNC:30139;HGNC:8061;HGNC:14958;HGNC:8009;HGNC:16348;HGNC:30827;HGNC:21746;HGNC:23085;HGNC:3014;HGNC:2365;HGNC:17468;HGNC:23023;HGNC:15885;HGNC:2700;HGNC:2714;HGNC:7732;HGNC:12491;HGNC:621;HGNC:9801;HGNC:3761;HGNC:8659;HGNC:14085;HGNC:99;HGNC:100;HGNC:9642;HGNC:13760;HGNC:4381	PSD;VPS35;NUMB;LZTS1;LZTS3;NUMBL;PUM2;NRXN2;ARHGAP12;FAM107A;CPEB3;ARHGAP33;DPYSL2;CRMP1;PDLIM5;SAMD4A;SYNDIG1;DCLK1;DCX;NEDD8;UBE2M;NAE1;RAC1;FLRT2;PCDH7;RTN4;ASIC2;ASIC1;PTPN1;CYFIP2;GNA13	PSD;VPS35;NUMB;LZTS1;LZTS3;NUMBL;PUM2;NRXN2;ARHGAP12;FAM107A;CPEB3;ARHGAP33;DPYSL2;CRMP1;PDLIM5;SAMD4;SYNDIG1;DCLK1;DCX;NEDD8;UBE2M;NAE1;RAC1;FLRT2;PCDH7;RTN4;ASIC2;ASIC1;PTPN1;CYFIP2;GNA13	PSD;VPS35;NUMB;LZTS1;LZTS3;NUMBL;PUM2;NRXN2;ARHGAP12;FAM107A;CPEB3;ARHGAP33;DPYSL2;CRMP1;PDLIM5;SAMD4A;SYNDIG1;DCLK1;DCX;NEDD8;UBE2M;NAE1;RAC1;FLRT2;PCDH7;RTN4;ASIC2;ASIC1;PTPN1;CYFIP2;GNA13
GO:0098698	BP	postsynaptic specialization assembly	│ │ ├─ postsynaptic specialization assembly	GO:0007416	0.000666523	0.00336964	27	40	HGNC:14290;HGNC:14291;HGNC:14289;HGNC:19190;HGNC:2362;HGNC:14561;HGNC:4140;HGNC:8008;HGNC:12784;HGNC:3192;HGNC:8033;HGNC:7952;HGNC:8010;HGNC:19359;HGNC:19409;HGNC:19408;HGNC:5995;HGNC:9668;HGNC:20284;HGNC:9681;HGNC:4576;HGNC:25042;HGNC:14312;HGNC:9612;HGNC:20340;HGNC:17019;HGNC:6514	NLGN2;NLGN1;NLGN3;DOCK7;CRK;ARHGEF9;GAP43;NRXN1;WNT5A;EEF1A2;NTRK3;NPTX1;NRXN3;C1QL3;LRRTM2;LRRTM1;IL1RAP;PTPRD;SIPA1L1;PTPRS;GRID2;LRRC4B;CRIPT;PTK2B;PRICKLE2;PRICKLE1;LATS1	NLGN2;NLGN1;NLGN3;DOCK7;CRK;ARHGEF9;GAP43;NRXN1;WNT5A;EEF1A2;NTRK3;NPTX1;NRXN3;C1QL3;LRRTM2;LRRTM1;IL1RAP;PTPRD;SIPA1L1;PTPRS;GRID2;LRRC4B;CRIPT;PTK2B;PRICKLE2;PRICKLE1;LATS1	NLGN2;NLGN1;NLGN3;DOCK7;CRK
GO:0099150	BP	regulation of postsynaptic specialization assembly	│ │ │ ├─ regulation of postsynaptic specialization assembly	GO:0098698	0.182285	0.197475	5	9	HGNC:14561;HGNC:4140;HGNC:8008;HGNC:12784;HGNC:3192	ARHGEF9;GAP43;NRXN1;WNT5A;EEF1A2	ARHGEF9;GAP43;NRXN1;WNT5A;EEF1A2	ARHGEF9;GAP43;NRXN1;WNT5A;EEF1A2
GO:0097107	BP	postsynaptic density assembly	│ │ │ └─ postsynaptic density assembly	GO:0098698	0.00212588	0.00744059	19	26	HGNC:8033;HGNC:7952;HGNC:8010;HGNC:19359;HGNC:19409;HGNC:19408;HGNC:5995;HGNC:9668;HGNC:20284;HGNC:9681;HGNC:4576;HGNC:8008;HGNC:25042;HGNC:14312;HGNC:9612;HGNC:20340;HGNC:17019;HGNC:14291;HGNC:6514	NTRK3;NPTX1;NRXN3;C1QL3;LRRTM2;LRRTM1;IL1RAP;PTPRD;SIPA1L1;PTPRS;GRID2;NRXN1;LRRC4B;CRIPT;PTK2B;PRICKLE2;PRICKLE1;NLGN1;LATS1	NTRK3;NPTX1;NRXN3;C1QL3;LRRTM2;LRRTM1;IL1RAP;PTPRD;SIPA1L1;PTPRS;GRID2;NRXN1;LRRC4B;CRIPT;PTK2B;PRICKLE2;PRICKLE1;NLGN1;LATS1	NTRK3;NPTX1;NRXN3;C1QL3
GO:0099151	BP	regulation of postsynaptic density assembly	│ │ │ └─ regulation of postsynaptic density assembly	GO:0097107	0.00513031	0.0150599	15	20	HGNC:19409;HGNC:19408;HGNC:5995;HGNC:9668;HGNC:20284;HGNC:9681;HGNC:4576;HGNC:8008;HGNC:25042;HGNC:14312;HGNC:9612;HGNC:20340;HGNC:17019;HGNC:14291;HGNC:6514	LRRTM2;LRRTM1;IL1RAP;PTPRD;SIPA1L1;PTPRS;GRID2;NRXN1;LRRC4B;CRIPT;PTK2B;PRICKLE2;PRICKLE1;NLGN1;LATS1	LRRTM2;LRRTM1;IL1RAP;PTPRD;SIPA1L1;PTPRS;GRID2;NRXN1;LRRC4B;CRIPT;PTK2B;PRICKLE2;PRICKLE1;NLGN1;LATS1	LRRTM2;LRRTM1;IL1RAP;PTPRD;SIPA1L1;PTPRS;GRID2;NRXN1;LRRC4B;CRIPT;PTK2B;PRICKLE2;PRICKLE1;NLGN1;LATS1
GO:0097104	BP	postsynaptic membrane assembly	│ │ └─ postsynaptic membrane assembly	GO:0007416			1	1	HGNC:3393	EPHB2	EPHB2	EPHB2
GO:0098883	BP	synapse disassembly	│ ├─ synapse disassembly	GO:0050808	0.0836823		7	11	HGNC:3388;HGNC:1774;HGNC:945;HGNC:6153;HGNC:10899;HGNC:17074;HGNC:1682	EPHA4;CDK5;ADGRB3;ITGB1;SKP1;SARM1;CD47	EPHA4;CDK5;ADGRB3;ITGB1;SKP1;SARM1;CD47	EPHA4
GO:1905806	BP	regulation of synapse disassembly	│ │ └─ regulation of synapse disassembly	GO:0098883	0.0836823	0.111987	7	11	HGNC:1774;HGNC:3388;HGNC:945;HGNC:6153;HGNC:10899;HGNC:17074;HGNC:1682	CDK5;EPHA4;ADGRB3;ITGB1;SKP1;SARM1;CD47	CDK5;EPHA4;ADGRB3;ITGB1;SKP1;SARM1;CD47	CDK5;EPHA4;ADGRB3;ITGB1;SKP1;SARM1;CD47
GO:0060074	BP	synapse maturation	│ ├─ synapse maturation	GO:0050808	0.0718506	0.0990667	16	34	HGNC:77;HGNC:18258;HGNC:24968;HGNC:8591;HGNC:8592;HGNC:945;HGNC:1461;HGNC:13487;HGNC:10252;HGNC:17972;HGNC:24476;HGNC:19267;HGNC:19835;HGNC:2661;HGNC:20073;HGNC:10741	ABL2;VEZT;EXOC2;PAK2;PAK3;ADGRB3;CAMK2B;VPS35;ROCK2;NRN1;DLGAP4;MDGA1;MDGA2;DAB1;SNX27;SEMA7A	ABL2;VEZT;EXOC2;PAK2;PAK3;ADGRB3;CAMK2B;VPS35;ROCK2;NRN1;DLGAP4;MDGA1;MDGA2;DAB1;SNX27;SEMA7A	ABL2;VEZT
GO:0090128	BP	regulation of synapse maturation	│ │ └─ regulation of synapse maturation	GO:0060074	0.054521	0.0826902	14	27	HGNC:24968;HGNC:8591;HGNC:8592;HGNC:945;HGNC:1461;HGNC:13487;HGNC:10252;HGNC:17972;HGNC:24476;HGNC:19267;HGNC:19835;HGNC:2661;HGNC:20073;HGNC:10741	EXOC2;PAK2;PAK3;ADGRB3;CAMK2B;VPS35;ROCK2;NRN1;DLGAP4;MDGA1;MDGA2;DAB1;SNX27;SEMA7A	EXOC2;PAK2;PAK3;ADGRB3;CAMK2B;VPS35;ROCK2;NRN1;DLGAP4;MDGA1;MDGA2;DAB1;SNX27;SEMA7A	EXOC2;PAK2;PAK3;ADGRB3;CAMK2B;VPS35;ROCK2;NRN1;DLGAP4;MDGA1;MDGA2;DAB1;SNX27;SEMA7A
GO:0099558	BP	maintenance of synapse structure	│ ├─ maintenance of synapse structure	GO:0050808	0.00162468	0.00615541	18	23	HGNC:10723;HGNC:9102;HGNC:11186;HGNC:24035;HGNC:8117;HGNC:29943;HGNC:29945;HGNC:5951;HGNC:11497;HGNC:5241;HGNC:8148;HGNC:6153;HGNC:20974;HGNC:2857;HGNC:9507;HGNC:659;HGNC:20340;HGNC:17019	SEMA3A;PLXNA4;SORT1;APPL1;TENM1;TENM2;TENM4;CADM1;SYNGAP1;HSPA8;OPHN1;ITGB1;ADGRL3;DGKZ;PSD;ARF6;PRICKLE2;PRICKLE1	SEMA3A;PLXNA4;SORT1;APPL1;TENM1;TENM2;TENM4;CADM1;SYNGAP1;HSPA8;OPHN1;ITGB1;ADGRL3;DGKZ;PSD;ARF6;PRICKLE2;PRICKLE1	SEMA3A;PLXNA4;SORT1;APPL1
GO:0099559	BP	maintenance of alignment of postsynaptic density and presynaptic active zone	│ │ ├─ maintenance of alignment of postsynaptic density and presynaptic active zone	GO:0099558			3	4	HGNC:8117;HGNC:29943;HGNC:29945	TENM1;TENM2;TENM4	TENM1;TENM2;TENM4	TENM1;TENM2;TENM4
GO:0098880	BP	maintenance of postsynaptic specialization structure	│ │ └─ maintenance of postsynaptic specialization structure	GO:0099558	0.0087778	0.0211588	11	13	HGNC:5951;HGNC:11497;HGNC:5241;HGNC:8148;HGNC:6153;HGNC:20974;HGNC:2857;HGNC:9507;HGNC:659;HGNC:20340;HGNC:17019	CADM1;SYNGAP1;HSPA8;OPHN1;ITGB1;ADGRL3;DGKZ;PSD;ARF6;PRICKLE2;PRICKLE1	CADM1;SYNGAP1;HSPA8;OPHN1;ITGB1;ADGRL3;DGKZ;PSD;ARF6;PRICKLE2;PRICKLE1	CADM1;SYNGAP1;HSPA8;OPHN1;ITGB1;ADGRL3
GO:0099562	BP	maintenance of postsynaptic density structure	│ │ └─ maintenance of postsynaptic density structure	GO:0098880	0.0750856	0.101982	5	6	HGNC:2857;HGNC:9507;HGNC:659;HGNC:20340;HGNC:17019	DGKZ;PSD;ARF6;PRICKLE2;PRICKLE1	DGKZ;PSD;ARF6;PRICKLE2;PRICKLE1	DGKZ;PSD;ARF6;PRICKLE2;PRICKLE1
GO:0099187	BP	presynaptic cytoskeleton organization	│ ├─ presynaptic cytoskeleton organization	GO:0050808	0.0942937	0.120855	6	9	HGNC:17078;HGNC:11320;HGNC:24011;HGNC:18142;HGNC:13406;HGNC:15447	CLASP2;ABI1;ABI2;DAAM1;PCLO;TLN2	CLASP2;ABI1;ABI2;DAAM1;PCLO;TLN2	CLASP2
GO:0099140	BP	presynaptic actin cytoskeleton organization	│ │ └─ presynaptic actin cytoskeleton organization	GO:0099187	0.141879	0.161388	5	8	HGNC:11320;HGNC:24011;HGNC:18142;HGNC:13406;HGNC:15447	ABI1;ABI2;DAAM1;PCLO;TLN2	ABI1;ABI2;DAAM1;PCLO;TLN2	ABI1;ABI2;DAAM1;PCLO;TLN2
GO:0099188	BP	postsynaptic cytoskeleton organization	│ └─ postsynaptic cytoskeleton organization	GO:0050808	0.0014626	0.00578681	20	27	HGNC:652;HGNC:24011;HGNC:14946;HGNC:3591;HGNC:10252;HGNC:20284;HGNC:2695;HGNC:170;HGNC:12735;HGNC:9801;HGNC:29007;HGNC:7568;HGNC:10831;HGNC:29506;HGNC:2696;HGNC:2319;HGNC:12691;HGNC:8117;HGNC:29943;HGNC:29945	ARF1;ABI2;PPP1R9A;FARP1;ROCK2;SIPA1L1;DBN1;ACTR3;WASL;RAC1;FRMPD4;MYH10;SH3GL2;SRCIN1;DBNL;CPNE6;EZR;TENM1;TENM2;TENM4	ARF1;ABI2;PPP1R9A;FARP1;ROCK2;SIPA1L1;DBN1;ACTR3;WASL;RAC1;FRMPD4;MYH10;SH3GL2;SRCIN1;DBNL;CPNE6;EZR;TENM1;TENM2;TENM4
GO:0098974	BP	postsynaptic actin cytoskeleton organization	│ ├─ postsynaptic actin cytoskeleton organization	GO:0099188	0.00169105	0.00615541	17	21	HGNC:652;HGNC:24011;HGNC:14946;HGNC:3591;HGNC:10252;HGNC:20284;HGNC:2695;HGNC:170;HGNC:12735;HGNC:9801;HGNC:29007;HGNC:7568;HGNC:10831;HGNC:29506;HGNC:2696;HGNC:2319;HGNC:12691	ARF1;ABI2;PPP1R9A;FARP1;ROCK2;SIPA1L1;DBN1;ACTR3;WASL;RAC1;FRMPD4;MYH10;SH3GL2;SRCIN1;DBNL;CPNE6;EZR	ARF1;ABI2;PPP1R9A;FARP1;ROCK2;SIPA1L1;DBN1;ACTR3;WASL;RAC1;FRMPD4;MYH10;SH3GL2;SRCIN1;DBNL;CPNE6;EZR	ARF1;ABI2;PPP1R9A;FARP1;ROCK2;SIPA1L1;DBN1;ACTR3;WASL;RAC1;FRMPD4;MYH10;SH3GL2;SRCIN1;DBNL;CPNE6;EZR
GO:0099190	BP	postsynaptic spectrin-associated cytoskeleton organization	│ └─ postsynaptic spectrin-associated cytoskeleton organization	GO:0099188			3	4	HGNC:8117;HGNC:29943;HGNC:29945	TENM1;TENM2;TENM4	TENM1;TENM2;TENM4	TENM1;TENM2;TENM4
SYNGO:metabolism	BP	metabolism	├─ metabolism	SYNGO:synprocess	0.000132891	0.00100776	57	106	HGNC:11054;HGNC:24278;HGNC:4141;HGNC:13432;HGNC:7727;HGNC:12631;HGNC:6973;HGNC:24679;HGNC:21744;HGNC:3942;HGNC:21745;HGNC:3775;HGNC:3287;HGNC:18683;HGNC:13759;HGNC:108;HGNC:14259;HGNC:12628;HGNC:188;HGNC:9508;HGNC:10064;HGNC:2553;HGNC:7728;HGNC:1542;HGNC:12036;HGNC:12492;HGNC:2584;HGNC:19699;HGNC:10315;HGNC:10369;HGNC:10298;HGNC:10299;HGNC:10301;HGNC:10303;HGNC:10304;HGNC:10306;HGNC:10325;HGNC:10…	SLC6A7;ABHD17B;GAPDH;RNF19A;NEDD4;USP8;MDM2;FBXL20;CPEB1;MTOR;CPEB2;FMR1;EIF4E;EIF4A3;CYFIP1;ACHE;RAB26;USP5;ADAM10;PSEN1;TRIM3;CUL3;NEDD4L;CBLB;TRAF6;UBE2N;CYLD;PLK2;RPL22;RPL9;RPL10;RPL10A;RPL11;RPL13;RPL13A;RPL15;RPL24;RPL27;RPL27A;RPL34;RPL35A;RPL37A;RPL38;RPL4;RPL6;RPL7;RPLP0;RPS10;RPS11;RPS14;RPS15A;RPS26;RPS27A;RPS28;RPS13;ELAVL4;EEF2K	SLC6A7;ABHD17B;GAPDH;RNF19A;NEDD4;USP8;MDM2;FBXL20;CPEB1;MTOR;CPEB2;FMR1;EIF4E;EIF4A3;CYFIP1;ACHE;RAB26;USP5;ADAM10;PSEN1;TRIM3;CUL3;NEDD4L;CBLB;TRAF6;UBE2N;CYLD;PLK2;RPL22;RPL9;RPL10;RPL10A;RPL11;RPL13;RPL13A;RPL15;RPL24;RPL27;RPL27A;RPL34;RPL35A;RPL37A;RPL38;RPL4;RPL6;RPL7;RPLP0;RPS10;RPS11;RPS14;RPS15A;RPS26;RPS27A;RPS28;RPS13;ELAVL4;EEF2K	SLC6A7;ABHD17B
SYNGO:presyn_ATPmetabolic	BP	ATP metabolic process in the presynapse	│ ├─ ATP metabolic process in the presynapse	SYNGO:metabolism			0	1
SYNGO:presyn_regulationATPmetabolic	BP	regulation of ATP metabolic process in the presynapse	│ │ └─ regulation of ATP metabolic process in the presynapse	SYNGO:presyn_ATPmetabolic			0	1
SYNGO:postsyn_ATPmetabolic	BP	ATP metabolic process in the postsynapse	│ ├─ ATP metabolic process in the postsynapse	SYNGO:metabolism			1	1	HGNC:4141	GAPDH	GAPDH	GAPDH
GO:0099546	BP	protein catabolic process, modulating synaptic transmission	│ ├─ protein catabolic process, modulating synaptic transmission	SYNGO:metabolism			0	1
GO:0099574	BP	regulation of protein catabolic process at synapse, modulating synaptic transmission	│ ├─ regulation of protein catabolic process at synapse, modulating synaptic transmission	SYNGO:metabolism	0.141879	0.161388	5	8	HGNC:13432;HGNC:7727;HGNC:12631;HGNC:6973;HGNC:24679	RNF19A;NEDD4;USP8;MDM2;FBXL20	RNF19A;NEDD4;USP8;MDM2;FBXL20
GO:0099576	BP	regulation of protein catabolic process at postsynapse, modulating synaptic transmission	│ │ ├─ regulation of protein catabolic process at postsynapse, modulating synaptic transmission	GO:0099574			4	6	HGNC:13432;HGNC:7727;HGNC:12631;HGNC:6973	RNF19A;NEDD4;USP8;MDM2	RNF19A;NEDD4;USP8;MDM2	RNF19A;NEDD4;USP8;MDM2
GO:0099575	BP	regulation of protein catabolic process at presynapse, modulating synaptic transmission	│ │ └─ regulation of protein catabolic process at presynapse, modulating synaptic transmission	GO:0099574			1	1	HGNC:24679	FBXL20	FBXL20	FBXL20
GO:0099547	BP	regulation of translation at synapse, modulating synaptic transmission	│ ├─ regulation of translation at synapse, modulating synaptic transmission	SYNGO:metabolism	0.0206596	0.0437214	7	7	HGNC:21744;HGNC:3942;HGNC:21745;HGNC:3775;HGNC:3287;HGNC:18683;HGNC:13759	CPEB1;MTOR;CPEB2;FMR1;EIF4E;EIF4A3;CYFIP1	CPEB1;MTOR;CPEB2;FMR1;EIF4E;EIF4A3;CYFIP1	CPEB1;MTOR;CPEB2
GO:0099578	BP	regulation of translation at postsynapse, modulating synaptic transmission	│ │ ├─ regulation of translation at postsynapse, modulating synaptic transmission	GO:0099547			4	3	HGNC:3775;HGNC:3287;HGNC:18683;HGNC:13759	FMR1;EIF4E;EIF4A3;CYFIP1	FMR1;EIF4E;EIF4A3;CYFIP1	FMR1;EIF4E;EIF4A3;CYFIP1
GO:0099577	BP	regulation of translation at presynapse, modulating synaptic transmission	│ │ └─ regulation of translation at presynapse, modulating synaptic transmission	GO:0099547			1	2	HGNC:3775	FMR1	FMR1	FMR1
GO:0042135	BP	neurotransmitter catabolic process	│ ├─ neurotransmitter catabolic process	SYNGO:metabolism			1	2	HGNC:108	ACHE	ACHE	ACHE
GO:0140246	BP	protein catabolic process at synapse	│ ├─ protein catabolic process at synapse	SYNGO:metabolism	0.0617016	0.090562	13	25	HGNC:14259;HGNC:12628;HGNC:188;HGNC:9508;HGNC:10064;HGNC:2553;HGNC:7727;HGNC:7728;HGNC:1542;HGNC:12036;HGNC:12492;HGNC:2584;HGNC:19699	RAB26;USP5;ADAM10;PSEN1;TRIM3;CUL3;NEDD4;NEDD4L;CBLB;TRAF6;UBE2N;CYLD;PLK2	RAB26;USP5;ADAM10;PSEN1;TRIM3;CUL3;NEDD4;NEDD4L;CBLB;TRAF6;UBE2N;CYLD;PLK2
GO:0140247	BP	protein catabolic process at presynapse	│ │ ├─ protein catabolic process at presynapse	GO:0140246			2	5	HGNC:14259;HGNC:12628	RAB26;USP5	RAB26;USP5
GO:0140251	BP	regulation protein catabolic process at presynapse	│ │ │ └─ regulation protein catabolic process at presynapse	GO:0140247			2	4	HGNC:14259;HGNC:12628	RAB26;USP5	RAB26;USP5	RAB26;USP5
GO:0140249	BP	protein catabolic process at postsynapse	│ │ └─ protein catabolic process at postsynapse	GO:0140246	0.0646401	0.0919102	11	20	HGNC:188;HGNC:9508;HGNC:10064;HGNC:2553;HGNC:7727;HGNC:7728;HGNC:1542;HGNC:12036;HGNC:12492;HGNC:2584;HGNC:19699	ADAM10;PSEN1;TRIM3;CUL3;NEDD4;NEDD4L;CBLB;TRAF6;UBE2N;CYLD;PLK2	ADAM10;PSEN1;TRIM3;CUL3;NEDD4;NEDD4L;CBLB;TRAF6;UBE2N;CYLD;PLK2	ADAM10;PSEN1
GO:0140252	BP	regulation protein catabolic process at postsynapse	│ │ └─ regulation protein catabolic process at postsynapse	GO:0140249	0.0657675	0.0920745	9	15	HGNC:10064;HGNC:2553;HGNC:7727;HGNC:7728;HGNC:1542;HGNC:12036;HGNC:12492;HGNC:2584;HGNC:19699	TRIM3;CUL3;NEDD4;NEDD4L;CBLB;TRAF6;UBE2N;CYLD;PLK2	TRIM3;CUL3;NEDD4;NEDD4L;CBLB;TRAF6;UBE2N;CYLD;PLK2	TRIM3;CUL3;NEDD4;NEDD4L;CBLB;TRAF6;UBE2N;CYLD;PLK2
GO:0042136	BP	neurotransmitter biosynthetic process	│ ├─ neurotransmitter biosynthetic process	SYNGO:metabolism			0	2
GO:0140241	BP	translation at synapse	│ ├─ translation at synapse	SYNGO:metabolism	0.00799111		29	56	HGNC:10315;HGNC:10369;HGNC:10298;HGNC:10299;HGNC:10301;HGNC:10303;HGNC:10304;HGNC:10306;HGNC:10325;HGNC:10328;HGNC:10329;HGNC:10340;HGNC:10345;HGNC:10348;HGNC:10349;HGNC:10353;HGNC:10362;HGNC:10363;HGNC:10371;HGNC:10383;HGNC:10384;HGNC:10387;HGNC:10389;HGNC:10414;HGNC:10417;HGNC:10418;HGNC:10386;HGNC:3315;HGNC:24615	RPL22;RPL9;RPL10;RPL10A;RPL11;RPL13;RPL13A;RPL15;RPL24;RPL27;RPL27A;RPL34;RPL35A;RPL37A;RPL38;RPL4;RPL6;RPL7;RPLP0;RPS10;RPS11;RPS14;RPS15A;RPS26;RPS27A;RPS28;RPS13;ELAVL4;EEF2K	RPL22;RPL9;RPL10;RPL10A;RPL11;RPL13;RPL13A;RPL15;RPL24;RPL27;RPL27A;RPL34;RPL35A;RPL37A;RPL38;RPL4;RPL6;RPL7;RPLP0;RPS10;RPS11;RPS14;RPS15A;RPS26;RPS27A;RPS28;RPS13;ELAVL4;EEF2K
GO:0140236	BP	translation at presynapse	│ │ ├─ translation at presynapse	GO:0140241	0.00829567	0.0211588	27	51	HGNC:10315;HGNC:10369;HGNC:10298;HGNC:10299;HGNC:10301;HGNC:10303;HGNC:10304;HGNC:10306;HGNC:10325;HGNC:10328;HGNC:10329;HGNC:10340;HGNC:10345;HGNC:10348;HGNC:10349;HGNC:10353;HGNC:10362;HGNC:10363;HGNC:10371;HGNC:10383;HGNC:10384;HGNC:10387;HGNC:10389;HGNC:10414;HGNC:10417;HGNC:10418;HGNC:10386	RPL22;RPL9;RPL10;RPL10A;RPL11;RPL13;RPL13A;RPL15;RPL24;RPL27;RPL27A;RPL34;RPL35A;RPL37A;RPL38;RPL4;RPL6;RPL7;RPLP0;RPS10;RPS11;RPS14;RPS15A;RPS26;RPS27A;RPS28;RPS13	RPL22;RPL9;RPL10;RPL10A;RPL11;RPL13;RPL13A;RPL15;RPL24;RPL27;RPL27A;RPL34;RPL35A;RPL37A;RPL38;RPL4;RPL6;RPL7;RPLP0;RPS10;RPS11;RPS14;RPS15A;RPS26;RPS27A;RPS28;RPS13	RPL22;RPL9;RPL10;RPL10A;RPL11;RPL13;RPL13A;RPL15;RPL24;RPL27;RPL27A;RPL34;RPL35A;RPL37A;RPL38;RPL4;RPL6;RPL7;RPLP0;RPS10;RPS11;RPS14;RPS15A;RPS26;RPS27A;RPS28;RPS13
GO:0140242	BP	translation at postsynapse	│ │ └─ translation at postsynapse	GO:0140241	0.00799111	0.0211588	29	56	HGNC:10369;HGNC:10298;HGNC:10299;HGNC:10301;HGNC:10303;HGNC:10304;HGNC:10306;HGNC:10315;HGNC:10325;HGNC:10328;HGNC:10329;HGNC:10340;HGNC:10345;HGNC:10348;HGNC:10349;HGNC:10353;HGNC:10362;HGNC:10363;HGNC:10371;HGNC:10383;HGNC:10384;HGNC:10387;HGNC:10389;HGNC:10414;HGNC:10417;HGNC:10418;HGNC:10386;HGNC:3315;HGNC:24615	RPL9;RPL10;RPL10A;RPL11;RPL13;RPL13A;RPL15;RPL22;RPL24;RPL27;RPL27A;RPL34;RPL35A;RPL37A;RPL38;RPL4;RPL6;RPL7;RPLP0;RPS10;RPS11;RPS14;RPS15A;RPS26;RPS27A;RPS28;RPS13;ELAVL4;EEF2K	RPL9;RPL10;RPL10A;RPL11;RPL13;RPL13A;RPL15;RPL22;RPL24;RPL27;RPL27A;RPL34;RPL35A;RPL37A;RPL38;RPL4;RPL6;RPL7;RPLP0;RPS10;RPS11;RPS14;RPS15A;RPS26;RPS27A;RPS28;RPS13;ELAVL4;EEF2K	RPL9;RPL10;RPL10A;RPL11;RPL13;RPL13A;RPL15;RPL22;RPL24;RPL27;RPL27A;RPL34;RPL35A;RPL37A;RPL38;RPL4;RPL6;RPL7;RPLP0;RPS10;RPS11;RPS14;RPS15A;RPS26;RPS27A;RPS28;RPS13
GO:0140245	BP	regulation of translation at postsynapse	│ │ └─ regulation of translation at postsynapse	GO:0140242			2	4	HGNC:3315;HGNC:24615	ELAVL4;EEF2K	ELAVL4;EEF2K	ELAVL4;EEF2K
GO:0140235	BP	RNA polyadenylation at postsynapse	│ └─ RNA polyadenylation at postsynapse	SYNGO:metabolism			0	1
SYNGO:transport	BP	transport	└─ transport	SYNGO:synprocess	0.000655424	0.00336964	33	54	HGNC:11052;HGNC:3014;HGNC:17972;HGNC:589;HGNC:15876;HGNC:18263;HGNC:6318;HGNC:24968;HGNC:11729;HGNC:17676;HGNC:3758;HGNC:888;HGNC:6319;HGNC:6323;HGNC:6320;HGNC:17060;HGNC:12732;HGNC:9701;HGNC:11370;HGNC:11371;HGNC:29442;HGNC:25192;HGNC:25564;HGNC:18706;HGNC:9781;HGNC:7109;HGNC:7007;HGNC:17059;HGNC:6872;HGNC:9760;HGNC:18790;HGNC:13487;HGNC:12645	SLC6A6;DPYSL2;NRN1;ATG5;TMEM230;RAB21;KIF2A;EXOC2;TERF2;RABGEF1;FLOT2;KIF1A;KIF3A;KIF5A;KIF3B;KIFAP3;WASF1;PURA;STAU1;STAU2;KIF21B;ARL8A;ARL8B;GRIPAP1;RAB4A;MKLN1;RAB8A;SACM1L;MAPK10;RAB11A;NSG1;VPS35;VAMP4	SLC6A6;DPYSL2;NRN1;ATG5;TMEM230;RAB21;KIF2A;EXOC2;TERF2;RABGEF1;FLOT2;KIF1A;KIF3A;KIF5A;KIF3B;KIFAP3;WASF1;PURA;STAU1;STAU2;KIF21B;ARL8A;ARL8B;GRIPAP1;RAB4A;MKLN1;RAB8A;SACM1L;MAPK10;RAB11A;NSG1;VPS35;VAMP4	SLC6A6;DPYSL2;NRN1
GO:0008088	BP	axo-dendritic transport	├─ axo-dendritic transport	SYNGO:transport	0.00719823	0.02047	18	28	HGNC:589;HGNC:15876;HGNC:18263;HGNC:6318;HGNC:24968;HGNC:11729;HGNC:17676;HGNC:3758;HGNC:888;HGNC:6319;HGNC:6323;HGNC:6320;HGNC:17060;HGNC:12732;HGNC:9701;HGNC:11370;HGNC:11371;HGNC:29442	ATG5;TMEM230;RAB21;KIF2A;EXOC2;TERF2;RABGEF1;FLOT2;KIF1A;KIF3A;KIF5A;KIF3B;KIFAP3;WASF1;PURA;STAU1;STAU2;KIF21B	ATG5;TMEM230;RAB21;KIF2A;EXOC2;TERF2;RABGEF1;FLOT2;KIF1A;KIF3A;KIF5A;KIF3B;KIFAP3;WASF1;PURA;STAU1;STAU2;KIF21B
GO:0098930	BP	axonal transport	│ ├─ axonal transport	GO:0008088	0.123628	0.146106	6	10	HGNC:589;HGNC:15876;HGNC:18263;HGNC:6318;HGNC:24968;HGNC:11729	ATG5;TMEM230;RAB21;KIF2A;EXOC2;TERF2	ATG5;TMEM230;RAB21;KIF2A;EXOC2;TERF2	ATG5;TMEM230
GO:0008089	BP	anterograde axonal transport	│ │ ├─ anterograde axonal transport	GO:0098930			3	6	HGNC:18263;HGNC:6318;HGNC:24968	RAB21;KIF2A;EXOC2	RAB21;KIF2A;EXOC2	RAB21;KIF2A
GO:0099641	BP	anterograde axonal protein transport	│ │ │ ├─ anterograde axonal protein transport	GO:0008089			1	2	HGNC:24968	EXOC2	EXOC2	EXOC2
GO:0140231	BP	anterograde axonal transport of neurotransmitter receptor complex	│ │ │ └─ anterograde axonal transport of neurotransmitter receptor complex	GO:0008089			0	1
GO:0099088	BP	axonal transport of messenger ribonucleoprotein complex	│ │ └─ axonal transport of messenger ribonucleoprotein complex	GO:0098930			1	1	HGNC:11729	TERF2	TERF2	TERF2
GO:0098935	BP	dendritic transport	│ └─ dendritic transport	GO:0008088	0.0148777	0.0330212	13	19	HGNC:17676;HGNC:6318;HGNC:3758;HGNC:888;HGNC:6319;HGNC:6323;HGNC:6320;HGNC:17060;HGNC:12732;HGNC:9701;HGNC:11370;HGNC:11371;HGNC:29442	RABGEF1;KIF2A;FLOT2;KIF1A;KIF3A;KIF5A;KIF3B;KIFAP3;WASF1;PURA;STAU1;STAU2;KIF21B	RABGEF1;KIF2A;FLOT2;KIF1A;KIF3A;KIF5A;KIF3B;KIFAP3;WASF1;PURA;STAU1;STAU2;KIF21B	RABGEF1;KIF2A
GO:0098937	BP	anterograde dendritic transport	│ ├─ anterograde dendritic transport	GO:0098935	0.0942937	0.120855	6	9	HGNC:3758;HGNC:888;HGNC:6319;HGNC:6323;HGNC:6320;HGNC:17060	FLOT2;KIF1A;KIF3A;KIF5A;KIF3B;KIFAP3	FLOT2;KIF1A;KIF3A;KIF5A;KIF3B;KIFAP3	FLOT2;KIF1A;KIF3A
GO:0098971	BP	anterograde dendritic transport of neurotransmitter receptor complex	│ │ └─ anterograde dendritic transport of neurotransmitter receptor complex	GO:0098937			4	6	HGNC:6323;HGNC:6320;HGNC:17060;HGNC:6319	KIF5A;KIF3B;KIFAP3;KIF3A	KIF5A;KIF3B;KIFAP3;KIF3A	KIF5A;KIF3B;KIFAP3;KIF3A
GO:0098939	BP	dendritic transport of mitochondrion	│ ├─ dendritic transport of mitochondrion	GO:0098935			1	1	HGNC:12732	WASF1	WASF1	WASF1
GO:0098961	BP	dendritic transport of ribonucleoprotein complex	│ ├─ dendritic transport of ribonucleoprotein complex	GO:0098935			3	6	HGNC:9701;HGNC:11370;HGNC:11371	PURA;STAU1;STAU2	PURA;STAU1;STAU2
GO:0098963	BP	dendritic transport of messenger ribonucleoprotein complex	│ │ └─ dendritic transport of messenger ribonucleoprotein complex	GO:0098961			3	6	HGNC:9701;HGNC:11370;HGNC:11371	PURA;STAU1;STAU2	PURA;STAU1;STAU2	PURA;STAU1
GO:0098964	BP	anterograde dendritic transport of messenger ribonucleoprotein complex	│ │ └─ anterograde dendritic transport of messenger ribonucleoprotein complex	GO:0098963			1	2	HGNC:11371	STAU2	STAU2	STAU2
GO:0098934	BP	retrograde dendritic transport	│ └─ retrograde dendritic transport	GO:0098935			1	1	HGNC:29442	KIF21B	KIF21B	KIF21B
GO:0099514	BP	synaptic vesicle cytoskeletal transport	├─ synaptic vesicle cytoskeletal transport	SYNGO:transport			3	4	HGNC:888;HGNC:25192;HGNC:25564	KIF1A;ARL8A;ARL8B	KIF1A;ARL8A;ARL8B
GO:0099517	BP	synaptic vesicle transport along microtubule	│ └─ synaptic vesicle transport along microtubule	GO:0099514			3	4	HGNC:888;HGNC:25192;HGNC:25564	KIF1A;ARL8A;ARL8B	KIF1A;ARL8A;ARL8B
GO:0048490	BP	anterograde synaptic vesicle transport	│ └─ anterograde synaptic vesicle transport	GO:0099517			3	4	HGNC:888;HGNC:25192;HGNC:25564	KIF1A;ARL8A;ARL8B	KIF1A;ARL8A;ARL8B	KIF1A
GO:1903742	BP	regulation of anterograde synaptic vesicle transport	│ └─ regulation of anterograde synaptic vesicle transport	GO:0048490			2	2	HGNC:25192;HGNC:25564	ARL8A;ARL8B	ARL8A;ARL8B	ARL8A;ARL8B
GO:0099090	BP	synaptic vesicle recycling via endosome	├─ synaptic vesicle recycling via endosome	SYNGO:transport			1	3	HGNC:18706	GRIPAP1	GRIPAP1
GO:0099158	BP	regulation of recycling endosome localization within postsynapse	│ └─ regulation of recycling endosome localization within postsynapse	GO:0099090			1	1	HGNC:18706	GRIPAP1	GRIPAP1	GRIPAP1
GO:0099089	BP	establishment of endoplasmic reticulum localization to postsynapse	├─ establishment of endoplasmic reticulum localization to postsynapse	SYNGO:transport			0	1
GO:0099637	BP	neurotransmitter receptor transport	└─ neurotransmitter receptor transport	SYNGO:transport	0.0904196	0.119249	10	19	HGNC:9781;HGNC:7109;HGNC:7007;HGNC:17059;HGNC:6872;HGNC:9760;HGNC:18790;HGNC:13487;HGNC:12645;HGNC:18706	RAB4A;MKLN1;RAB8A;SACM1L;MAPK10;RAB11A;NSG1;VPS35;VAMP4;GRIPAP1	RAB4A;MKLN1;RAB8A;SACM1L;MAPK10;RAB11A;NSG1;VPS35;VAMP4;GRIPAP1
GO:0098968	BP	neurotransmitter receptor transport postsynaptic membrane to endosome	├─ neurotransmitter receptor transport postsynaptic membrane to endosome	GO:0099637			2	2	HGNC:9781;HGNC:7109	RAB4A;MKLN1	RAB4A;MKLN1	RAB4A;MKLN1
GO:0098877	BP	neurotransmitter receptor transport to plasma membrane	├─ neurotransmitter receptor transport to plasma membrane	GO:0099637	0.118138	0.143341	8	15	HGNC:7007;HGNC:17059;HGNC:6872;HGNC:9760;HGNC:18790;HGNC:13487;HGNC:12645;HGNC:18706	RAB8A;SACM1L;MAPK10;RAB11A;NSG1;VPS35;VAMP4;GRIPAP1	RAB8A;SACM1L;MAPK10;RAB11A;NSG1;VPS35;VAMP4;GRIPAP1
GO:0098969	BP	neurotransmitter receptor transport to postsynaptic membrane	│ ├─ neurotransmitter receptor transport to postsynaptic membrane	GO:0098877			3	5	HGNC:7007;HGNC:17059;HGNC:6872	RAB8A;SACM1L;MAPK10	RAB8A;SACM1L;MAPK10	RAB8A;SACM1L;MAPK10
GO:0099639	BP	neurotransmitter receptor transport, endosome to plasma membrane	│ └─ neurotransmitter receptor transport, endosome to plasma membrane	GO:0098877	0.156815		6	11	HGNC:9760;HGNC:18790;HGNC:7007;HGNC:13487;HGNC:12645;HGNC:18706	RAB11A;NSG1;RAB8A;VPS35;VAMP4;GRIPAP1	RAB11A;NSG1;RAB8A;VPS35;VAMP4;GRIPAP1
GO:0098887	BP	neurotransmitter receptor transport, endosome to postsynaptic membrane	│ └─ neurotransmitter receptor transport, endosome to postsynaptic membrane	GO:0099639	0.123628	0.146106	6	10	HGNC:9760;HGNC:18790;HGNC:7007;HGNC:13487;HGNC:12645;HGNC:18706	RAB11A;NSG1;RAB8A;VPS35;VAMP4;GRIPAP1	RAB11A;NSG1;RAB8A;VPS35;VAMP4;GRIPAP1	RAB11A;NSG1;RAB8A;VPS35;VAMP4
GO:0099152	BP	regulation of neurotransmitter receptor transport, endosome to postsynaptic membrane	│ └─ regulation of neurotransmitter receptor transport, endosome to postsynaptic membrane	GO:0098887			1	2	HGNC:18706	GRIPAP1	GRIPAP1	GRIPAP1
GO:0098943	BP	neurotransmitter receptor transport, postsynaptic endosome to lysosome	└─ neurotransmitter receptor transport, postsynaptic endosome to lysosome	GO:0099637			0	2

## Sheet: EPRup_vs_EPR_not_up
synGO EPR up vs EPR not up terms
	EPR up			EPR not up				Examples in Fig. 2h
GO domain	GO term name - hierarchical structure	GSEA 'gene cluster' FDR corrected p-value		GO term name - hierarchical structure	GSEA 'gene cluster' FDR corrected p-value					negative log10
BP	process in the synapse	2.90039e-24		process in the synapse	4.69301e-32					EPR up	EPR not up
BP	├─ process in the presynapse	5.59011e-11		├─ process in the presynapse	1.07611e-07	x		synapse organization		9.00443	15.2652
BP	│ ├─ regulation of presynaptic cytosolic calcium levels	0.015914		│ ├─ regulation of presynaptic cytosolic calcium levels	0.080663	x		regulation of postsynaptic membrane neurotransmitter receptor levels		4.90171	4.75318
BP	│ │ ├─ ATPase-coupled calcium ion transmembrane transporter activity involved in regulation of presynaptic cytosolic calcium levels			│ │ ├─ ATPase-coupled calcium ion transmembrane transporter activity involved in regulation of presynaptic cytosolic calcium levels				process in the postsynapse		6.85605	6.18761
BP	│ │ ├─ calcium ion binding involved in regulation of presynaptic cytosolic calcium levels			│ │ ├─ calcium ion binding involved in regulation of presynaptic cytosolic calcium levels				presynaptic dense core vesicle exocytosis		4.4809	0.65843
BP	│ │ └─ voltage-gated calcium channel activity involved in regulation of presynaptic cytosolic calcium levels			│ │ └─ voltage-gated calcium channel activity involved in regulation of presynaptic cytosolic calcium levels	0.197475			synaptic vesicle exocytosis		5.79424	1.09333
BP	│ ├─ regulation of presynaptic membrane potential	0.000370085		│ ├─ regulation of presynaptic membrane potential	0.080663	x		synaptic vesicle cycle		7.87308	5.42615
BP	│ │ ├─ ligand-gated ion channel activity involved in regulation of presynaptic membrane potential	0.00230954		│ │ ├─ ligand-gated ion channel activity involved in regulation of presynaptic membrane potential	0.158024	x		ligand-gated ion channel activity involved in regulation of presynaptic membrane potential		2.63648	0.80128
BP	│ │ ├─ voltage-gated ion channel activity involved in regulation of presynaptic membrane potential			│ │ ├─ voltage-gated ion channel activity involved in regulation of presynaptic membrane potential	0.130245			regulation of presynaptic membrane potential		3.4317	1.09333
BP	│ │ ├─ G protein-coupled neurotransmitter receptor activity involved in regulation of presynaptic membrane potential			│ │ ├─ G protein-coupled neurotransmitter receptor activity involved in regulation of presynaptic membrane potential				process in the presynapse		10.2526	6.96814
BP	│ │ └─ intracellular cAMP-activated cation channel activity involved in regulation of presynaptic membrane potential			│ │ └─ intracellular cAMP-activated cation channel activity involved in regulation of presynaptic membrane potential
BP	│ ├─ presynaptic endocytosis			│ ├─ presynaptic endocytosis
BP	│ ├─ synaptic vesicle cycle	1.33943e-08		│ ├─ synaptic vesicle cycle	3.74846e-06	x
BP	│ │ ├─ regulation of synaptic vesicle cycle			│ │ ├─ regulation of synaptic vesicle cycle	0.080663
BP	│ │ ├─ synaptic vesicle clustering			│ │ ├─ synaptic vesicle clustering
BP	│ │ ├─ synaptic vesicle endosomal processing			│ │ ├─ synaptic vesicle endosomal processing	0.0211588
BP	│ │ │ ├─ synaptic vesicle budding from endosome			│ │ │ ├─ synaptic vesicle budding from endosome
BP	│ │ │ └─ synaptic vesicle to endosome fusion			│ │ │ └─ synaptic vesicle to endosome fusion	0.080663
BP	│ │ ├─ synaptic vesicle exocytosis	1.60607e-06		│ │ ├─ synaptic vesicle exocytosis	0.080663	x
BP	│ │ │ ├─ calcium-dependent activation of synaptic vesicle fusion	4.14853e-05		│ │ │ ├─ calcium-dependent activation of synaptic vesicle fusion
BP	│ │ │ │ └─ regulation of calcium-dependent activation of synaptic vesicle fusion			│ │ │ │ └─ regulation of calcium-dependent activation of synaptic vesicle fusion
BP	│ │ │ ├─ regulation of synaptic vesicle exocytosis			│ │ │ ├─ regulation of synaptic vesicle exocytosis	0.080663
BP	│ │ │ ├─ synaptic vesicle docking			│ │ │ ├─ synaptic vesicle docking
BP	│ │ │ │ └─ regulation of synaptic vesicle docking			│ │ │ │ └─ regulation of synaptic vesicle docking
BP	│ │ │ ├─ synaptic vesicle fusion to presynaptic active zone membrane			│ │ │ ├─ synaptic vesicle fusion to presynaptic active zone membrane
BP	│ │ │ │ └─ regulation of synaptic vesicle fusion to presynaptic active zone membrane			│ │ │ │ └─ regulation of synaptic vesicle fusion to presynaptic active zone membrane
BP	│ │ │ └─ synaptic vesicle priming			│ │ │ └─ synaptic vesicle priming	0.080663
BP	│ │ │ └─ regulation of synaptic vesicle priming			│ │ │ └─ regulation of synaptic vesicle priming	0.130245
BP	│ │ ├─ synaptic vesicle neurotransmitter loading			│ │ ├─ synaptic vesicle neurotransmitter loading
BP	│ │ │ └─ regulation of synaptic vesicle neurotransmitter loading			│ │ │ └─ regulation of synaptic vesicle neurotransmitter loading
BP	│ │ ├─ zinc ion import into synaptic vesicle			│ │ ├─ zinc ion import into synaptic vesicle
BP	│ │ ├─ synaptic vesicle proton loading			│ │ ├─ synaptic vesicle proton loading	0.0919102
BP	│ │ │ └─ regulation of proton loading			│ │ │ └─ regulation of proton loading
BP	│ │ └─ synaptic vesicle endocytosis	0.000456531		│ │ └─ synaptic vesicle endocytosis	0.000336052	x
BP	│ │ ├─ regulation of synaptic vesicle endocytosis			│ │ ├─ regulation of synaptic vesicle endocytosis	0.0574847
BP	│ │ ├─ synaptic vesicle budding from presynaptic endocytic zone membrane			│ │ ├─ synaptic vesicle budding from presynaptic endocytic zone membrane
BP	│ │ │ └─ regulation of synaptic vesicle budding from presynaptic endocytic zone membrane			│ │ │ └─ regulation of synaptic vesicle budding from presynaptic endocytic zone membrane
BP	│ │ └─ synaptic vesicle uncoating			│ │ └─ synaptic vesicle uncoating
BP	│ ├─ presynaptic dense core vesicle exocytosis	3.30447e-05		│ ├─ presynaptic dense core vesicle exocytosis	0.219571	x
BP	│ │ └─ regulation of presynaptic dense core vesicle exocytosis			│ │ └─ regulation of presynaptic dense core vesicle exocytosis	0.279074
BP	│ ├─ neurotransmitter uptake			│ ├─ neurotransmitter uptake
BP	│ ├─ neurotransmitter reuptake			│ ├─ neurotransmitter reuptake
BP	│ │ └─ regulation of neurotransmitter uptake			│ │ └─ regulation of neurotransmitter uptake
BP	│ ├─ presynaptic chaperone-mediated protein folding			│ ├─ presynaptic chaperone-mediated protein folding
BP	│ └─ presynaptic signaling pathway			│ └─ presynaptic signaling pathway
BP	│ └─ presynapse to nucleus signaling pathway			│ └─ presynapse to nucleus signaling pathway
BP	├─ process in the postsynapse	1.393e-07		├─ process in the postsynapse	6.49223e-07	x
BP	│ ├─ regulation of postsynaptic cytosolic calcium levels			│ ├─ regulation of postsynaptic cytosolic calcium levels	0.0844252
BP	│ │ ├─ ATPase-coupled calcium ion transmembrane transporter activity involved in regulation of postsynaptic cytosolic calcium levels			│ │ ├─ ATPase-coupled calcium ion transmembrane transporter activity involved in regulation of postsynaptic cytosolic calcium levels
BP	│ │ ├─ calcium ion binding involved in regulation of postsynaptic cytosolic calcium levels			│ │ ├─ calcium ion binding involved in regulation of postsynaptic cytosolic calcium levels
BP	│ │ ├─ calcium:cation antiporter activity involved in regulation of postsynaptic cytosolic calcium ion levels			│ │ ├─ calcium:cation antiporter activity involved in regulation of postsynaptic cytosolic calcium ion levels
BP	│ │ ├─ inositol 1,4,5-trisphosphate receptor activity involved in regulation of postsynaptic cytosolic calcium levels			│ │ ├─ inositol 1,4,5-trisphosphate receptor activity involved in regulation of postsynaptic cytosolic calcium levels
BP	│ │ └─ neurotransmitter receptor activity involved in regulation of postsynaptic cytosolic calcium levels			│ │ └─ neurotransmitter receptor activity involved in regulation of postsynaptic cytosolic calcium levels
BP	│ │ └─ G-protein coupled neurotransmitter receptor activity involved in regulation of postsynaptic cytosolic calcium levels			│ │ └─ G-protein coupled neurotransmitter receptor activity involved in regulation of postsynaptic cytosolic calcium levels
BP	│ ├─ regulation of postsynaptic membrane potential	0.00141732		│ ├─ regulation of postsynaptic membrane potential	0.080663	x
BP	│ │ ├─ intracellular cAMP-activated cation channel activity involved in regulation of postsynaptic membrane potential			│ │ ├─ intracellular cAMP-activated cation channel activity involved in regulation of postsynaptic membrane potential
BP	│ │ │ └─ G protein-coupled neurotransmitter receptor activity involved in regulation of postsynaptic membrane potential			│ │ │ └─ G protein-coupled neurotransmitter receptor activity involved in regulation of postsynaptic membrane potential
BP	│ │ ├─ transmitter-gated ion channel activity involved in regulation of postsynaptic membrane potential	0.00193444		│ │ ├─ transmitter-gated ion channel activity involved in regulation of postsynaptic membrane potential	0.358056	x
BP	│ │ └─ voltage-gated ion channel activity involved in regulation of postsynaptic membrane potential			│ │ └─ voltage-gated ion channel activity involved in regulation of postsynaptic membrane potential
BP	│ ├─ regulation of postsynaptic neurotransmitter receptor activity			│ ├─ regulation of postsynaptic neurotransmitter receptor activity	0.173888
BP	│ ├─ regulation of postsynaptic membrane neurotransmitter receptor levels	1.25397e-05		│ ├─ regulation of postsynaptic membrane neurotransmitter receptor levels	1.7653e-05	x
BP	│ │ ├─ neurotransmitter receptor localization to postsynaptic specialization membrane	0.000370085		│ │ ├─ neurotransmitter receptor localization to postsynaptic specialization membrane	0.00873316	x
BP	│ │ │ └─ regulation of neurotransmitter receptor localization to postsynaptic specialization membrane	0.00193444		│ │ │ └─ regulation of neurotransmitter receptor localization to postsynaptic specialization membrane	0.0101653	x
BP	│ │ ├─ exocytic insertion of neurotransmitter receptor to postsynaptic membrane			│ │ ├─ exocytic insertion of neurotransmitter receptor to postsynaptic membrane
BP	│ │ │ └─ regulation of exocytic insertion of neurotransmitter receptor to postsynaptic membrane			│ │ │ └─ regulation of exocytic insertion of neurotransmitter receptor to postsynaptic membrane
BP	│ │ ├─ postsynaptic neurotransmitter receptor diffusion trapping			│ │ ├─ postsynaptic neurotransmitter receptor diffusion trapping
BP	│ │ │ └─ regulation of postsynaptic neurotransmitter receptor diffusion trapping			│ │ │ └─ regulation of postsynaptic neurotransmitter receptor diffusion trapping
BP	│ │ └─ postsynaptic neurotransmitter receptor endocytosis	0.0454611		│ │ └─ postsynaptic neurotransmitter receptor endocytosis	0.0211588	x
BP	│ │ └─ regulation of postsynaptic neurotransmitter receptor endocytosis	0.0552577		│ │ └─ regulation of postsynaptic neurotransmitter receptor endocytosis	0.080663
BP	│ ├─ postsynaptic endocytosis			│ ├─ postsynaptic endocytosis
BP	│ ├─ postsynaptic dense core vesicle exocytosis			│ ├─ postsynaptic dense core vesicle exocytosis
BP	│ │ └─ regulation of postsynaptic dense core vesicle exocytosis			│ │ └─ regulation of postsynaptic dense core vesicle exocytosis
BP	│ └─ postsynaptic signaling pathway			│ └─ postsynaptic signaling pathway	0.218546
BP	│ └─ postsynapse to nucleus signaling pathway			│ └─ postsynapse to nucleus signaling pathway	0.246808
BP	│ └─ regulation of postsynapse to nucleus signaling pathway			│ └─ regulation of postsynapse to nucleus signaling pathway
BP	├─ synaptic signaling	3.55494e-05		├─ synaptic signaling	1.37929e-05
BP	│ ├─ trans-synaptic signaling	4.38076e-05		│ ├─ trans-synaptic signaling	6.45452e-06
BP	│ │ ├─ trans-synaptic signaling by lipid			│ │ ├─ trans-synaptic signaling by lipid
BP	│ │ │ └─ trans-synaptic signaling by endocannabinoid			│ │ │ └─ trans-synaptic signaling by endocannabinoid	0.279074
BP	│ │ │ ├─ retrograde trans-synaptic signaling by endocannabinoid			│ │ │ ├─ retrograde trans-synaptic signaling by endocannabinoid
BP	│ │ │ │ └─ regulation of retrograde trans-synaptic signaling by endocanabinoid			│ │ │ │ └─ regulation of retrograde trans-synaptic signaling by endocanabinoid
BP	│ │ │ └─ trans-synaptic signaling by endocannabinoid, modulating synaptic transmission			│ │ │ └─ trans-synaptic signaling by endocannabinoid, modulating synaptic transmission
BP	│ │ │ └─ regulation of trans-synaptic signaling by endocannabinoid, modulating synaptic transmission			│ │ │ └─ regulation of trans-synaptic signaling by endocannabinoid, modulating synaptic transmission
BP	│ │ ├─ trans-synaptic signaling by neuropeptide			│ │ ├─ trans-synaptic signaling by neuropeptide
BP	│ │ ├─ trans-synaptic signaling by soluble gas			│ │ ├─ trans-synaptic signaling by soluble gas
BP	│ │ │ └─ trans-synaptic signaling by nitric oxide			│ │ │ └─ trans-synaptic signaling by nitric oxide
BP	│ │ │ └─ trans-synaptic signaling by nitric oxide, modulating synaptic transmission			│ │ │ └─ trans-synaptic signaling by nitric oxide, modulating synaptic transmission
BP	│ │ │ └─ retrograde trans-synaptic signaling by nitric oxide, modulating synaptic transmission			│ │ │ └─ retrograde trans-synaptic signaling by nitric oxide, modulating synaptic transmission
BP	│ │ ├─ trans-synaptic signaling by trans-synaptic complex			│ │ ├─ trans-synaptic signaling by trans-synaptic complex	0.080663
BP	│ │ │ ├─ retrograde trans-synaptic signaling by trans-synaptic protein complex			│ │ │ ├─ retrograde trans-synaptic signaling by trans-synaptic protein complex
BP	│ │ │ └─ trans-synaptic signaling by trans-synaptic complex, modulating synaptic transmission			│ │ │ └─ trans-synaptic signaling by trans-synaptic complex, modulating synaptic transmission
BP	│ │ ├─ trans-synaptic signalling via exosome			│ │ ├─ trans-synaptic signalling via exosome
BP	│ │ ├─ trans-synaptic signaling by BDNF, modulating synaptic transmission			│ │ ├─ trans-synaptic signaling by BDNF, modulating synaptic transmission
BP	│ │ │ └─ regulation of trans-synaptic signaling by BDNF, modulating synaptic transmission			│ │ │ └─ regulation of trans-synaptic signaling by BDNF, modulating synaptic transmission
BP	│ │ ├─ trans-synaptic signaling, modulating synaptic transmission			│ │ ├─ trans-synaptic signaling, modulating synaptic transmission	0.130245
BP	│ │ └─ chemical synaptic transmission	6.09105e-05		│ │ └─ chemical synaptic transmission	6.37558e-05
BP	│ │ ├─ modulation of chemical synaptic transmission	3.55494e-05		│ │ ├─ modulation of chemical synaptic transmission	0.00236489
BP	│ │ ├─ presynaptic process involved in chemical synaptic transmission			│ │ ├─ presynaptic process involved in chemical synaptic transmission
BP	│ │ │ └─ presynaptic modulation of chemical synaptic transmission			│ │ │ └─ presynaptic modulation of chemical synaptic transmission	0.346203
BP	│ │ └─ postsynaptic process involved in chemical synaptic transmission			│ │ └─ postsynaptic process involved in chemical synaptic transmission	0.00286348
BP	│ │ └─ postsynaptic modulation of chemical synaptic transmission			│ │ └─ postsynaptic modulation of chemical synaptic transmission	0.00573406
BP	│ ├─ synaptic signaling via neuropeptide			│ ├─ synaptic signaling via neuropeptide
BP	│ └─ synaptic signaling by nitric oxide			│ └─ synaptic signaling by nitric oxide
BP	│ └─ regulation of synaptic signaling by nitric oxide			│ └─ regulation of synaptic signaling by nitric oxide
BP	├─ synapse organization	9.89856e-10		├─ synapse organization	5.42969e-16
BP	│ ├─ presynapse organization			│ ├─ presynapse organization
BP	│ │ └─ regulation of presynapse organization			│ │ └─ regulation of presynapse organization
BP	│ ├─ postsynapse organization	0.00193017		│ ├─ postsynapse organization	0.0107279
BP	│ │ ├─ regulation of postsynapse organization	0.0179428		│ │ ├─ regulation of postsynapse organization	0.0082021
BP	│ │ └─ postsynaptic specialization organization			│ │ └─ postsynaptic specialization organization
BP	│ ├─ modification of synaptic structure	0.00755749		│ ├─ modification of synaptic structure	0.00578681
BP	│ │ ├─ modification of postsynaptic structure	0.0147552		│ │ ├─ modification of postsynaptic structure	0.00575549
BP	│ │ │ ├─ regulation of modification of postsynaptic structure			│ │ │ ├─ regulation of modification of postsynaptic structure	0.080663
BP	│ │ │ └─ modification of postsynaptic actin cytoskeleton	0.012723		│ │ │ └─ modification of postsynaptic actin cytoskeleton	0.0525076
BP	│ │ │ └─ regulation of modification of postsynaptic actin cytoskeleton			│ │ │ └─ regulation of modification of postsynaptic actin cytoskeleton	0.072538
BP	│ │ ├─ modification of synaptic structure, modulating synaptic transmission			│ │ ├─ modification of synaptic structure, modulating synaptic transmission
BP	│ │ └─ regulation of modification of synaptic structure			│ │ └─ regulation of modification of synaptic structure
BP	│ │ └─ regulation of modification of synapse structure, modulating synaptic transmission			│ │ └─ regulation of modification of synapse structure, modulating synaptic transmission
BP	│ ├─ regulation of synapse organization			│ ├─ regulation of synapse organization	0.00578681
BP	│ ├─ structural constituent of synapse	0.00131906		│ ├─ structural constituent of synapse	0.0301942
BP	│ │ ├─ structural constituent of presynapse			│ │ ├─ structural constituent of presynapse	0.174027
BP	│ │ │ ├─ structural constituent of active zone			│ │ │ ├─ structural constituent of active zone
BP	│ │ │ └─ structural constituent of presynaptic actin cytoskeleton			│ │ │ └─ structural constituent of presynaptic actin cytoskeleton
BP	│ │ └─ structural constituent of postsynapse	0.0147552		│ │ └─ structural constituent of postsynapse	0.0479913
BP	│ │ ├─ structural constituent of postsynaptic actin cytoskeleton			│ │ ├─ structural constituent of postsynaptic actin cytoskeleton
BP	│ │ ├─ structural constituent of postsynaptic intermediate filament cytoskeleton			│ │ ├─ structural constituent of postsynaptic intermediate filament cytoskeleton
BP	│ │ ├─ structural constituent of postsynaptic specialization			│ │ ├─ structural constituent of postsynaptic specialization
BP	│ │ └─ structural constituent of postsynaptic density			│ │ └─ structural constituent of postsynaptic density	0.072538
BP	│ ├─ structural constituent of synapse-associated extracellular matrix			│ ├─ structural constituent of synapse-associated extracellular matrix
BP	│ ├─ synapse adhesion between pre- and post-synapse			│ ├─ synapse adhesion between pre- and post-synapse	0.00149329
BP	│ │ └─ regulation of synaptic membrane adhesion			│ │ └─ regulation of synaptic membrane adhesion
BP	│ ├─ synaptic target recognition			│ ├─ synaptic target recognition
BP	│ ├─ synapse assembly	0.000315834		│ ├─ synapse assembly	6.45452e-06
BP	│ │ ├─ presynapse assembly			│ │ ├─ presynapse assembly	0.0379102
BP	│ │ ├─ regulation of synapse assembly	0.000799313		│ │ ├─ regulation of synapse assembly	0.00191069
BP	│ │ │ ├─ regulation of presynapse assembly			│ │ │ ├─ regulation of presynapse assembly	0.0211588
BP	│ │ │ └─ regulation of postsynapse assembly	0.0127257		│ │ │ └─ regulation of postsynapse assembly	0.0211588
BP	│ │ ├─ postsynaptic specialization assembly			│ │ ├─ postsynaptic specialization assembly	0.00336964
BP	│ │ │ ├─ regulation of postsynaptic specialization assembly			│ │ │ ├─ regulation of postsynaptic specialization assembly	0.197475
BP	│ │ │ └─ postsynaptic density assembly			│ │ │ └─ postsynaptic density assembly	0.00744059
BP	│ │ │ └─ regulation of postsynaptic density assembly			│ │ │ └─ regulation of postsynaptic density assembly	0.0150599
BP	│ │ └─ postsynaptic membrane assembly			│ │ └─ postsynaptic membrane assembly
BP	│ ├─ synapse disassembly			│ ├─ synapse disassembly
BP	│ │ └─ regulation of synapse disassembly			│ │ └─ regulation of synapse disassembly	0.111987
BP	│ ├─ synapse maturation	0.00923249		│ ├─ synapse maturation	0.0990667
BP	│ │ └─ regulation of synapse maturation	0.0135884		│ │ └─ regulation of synapse maturation	0.0826902
BP	│ ├─ maintenance of synapse structure			│ ├─ maintenance of synapse structure	0.00615541
BP	│ │ ├─ maintenance of alignment of postsynaptic density and presynaptic active zone			│ │ ├─ maintenance of alignment of postsynaptic density and presynaptic active zone
BP	│ │ └─ maintenance of postsynaptic specialization structure			│ │ └─ maintenance of postsynaptic specialization structure	0.0211588
BP	│ │ └─ maintenance of postsynaptic density structure			│ │ └─ maintenance of postsynaptic density structure	0.101982
BP	│ ├─ presynaptic cytoskeleton organization			│ ├─ presynaptic cytoskeleton organization	0.120855
BP	│ │ └─ presynaptic actin cytoskeleton organization			│ │ └─ presynaptic actin cytoskeleton organization	0.161388
BP	│ └─ postsynaptic cytoskeleton organization			│ └─ postsynaptic cytoskeleton organization	0.00578681
BP	│ ├─ postsynaptic actin cytoskeleton organization			│ ├─ postsynaptic actin cytoskeleton organization	0.00615541
BP	│ └─ postsynaptic spectrin-associated cytoskeleton organization			│ └─ postsynaptic spectrin-associated cytoskeleton organization
BP	├─ metabolism	0.116684		├─ metabolism	0.00100776
BP	│ ├─ ATP metabolic process in the presynapse			│ ├─ ATP metabolic process in the presynapse
BP	│ │ └─ regulation of ATP metabolic process in the presynapse			│ │ └─ regulation of ATP metabolic process in the presynapse
BP	│ ├─ ATP metabolic process in the postsynapse			│ ├─ ATP metabolic process in the postsynapse
BP	│ ├─ protein catabolic process, modulating synaptic transmission			│ ├─ protein catabolic process, modulating synaptic transmission
BP	│ ├─ regulation of protein catabolic process at synapse, modulating synaptic transmission			│ ├─ regulation of protein catabolic process at synapse, modulating synaptic transmission	0.161388
BP	│ │ ├─ regulation of protein catabolic process at postsynapse, modulating synaptic transmission			│ │ ├─ regulation of protein catabolic process at postsynapse, modulating synaptic transmission
BP	│ │ └─ regulation of protein catabolic process at presynapse, modulating synaptic transmission			│ │ └─ regulation of protein catabolic process at presynapse, modulating synaptic transmission
BP	│ ├─ regulation of translation at synapse, modulating synaptic transmission			│ ├─ regulation of translation at synapse, modulating synaptic transmission	0.0437214
BP	│ │ ├─ regulation of translation at postsynapse, modulating synaptic transmission			│ │ ├─ regulation of translation at postsynapse, modulating synaptic transmission
BP	│ │ └─ regulation of translation at presynapse, modulating synaptic transmission			│ │ └─ regulation of translation at presynapse, modulating synaptic transmission
BP	│ ├─ neurotransmitter catabolic process			│ ├─ neurotransmitter catabolic process
BP	│ ├─ protein catabolic process at synapse			│ ├─ protein catabolic process at synapse	0.090562
BP	│ │ ├─ protein catabolic process at presynapse			│ │ ├─ protein catabolic process at presynapse
BP	│ │ │ └─ regulation protein catabolic process at presynapse			│ │ │ └─ regulation protein catabolic process at presynapse
BP	│ │ └─ protein catabolic process at postsynapse			│ │ └─ protein catabolic process at postsynapse	0.0919102
BP	│ │ └─ regulation protein catabolic process at postsynapse			│ │ └─ regulation protein catabolic process at postsynapse	0.0920745
BP	│ ├─ neurotransmitter biosynthetic process			│ ├─ neurotransmitter biosynthetic process
BP	│ ├─ translation at synapse			│ ├─ translation at synapse
BP	│ │ ├─ translation at presynapse			│ │ ├─ translation at presynapse	0.0211588
BP	│ │ └─ translation at postsynapse			│ │ └─ translation at postsynapse	0.0211588
BP	│ │ └─ regulation of translation at postsynapse			│ │ └─ regulation of translation at postsynapse
BP	│ └─ RNA polyadenylation at postsynapse			│ └─ RNA polyadenylation at postsynapse
BP	└─ transport	0.00712283		└─ transport	0.00336964
BP	├─ axo-dendritic transport			├─ axo-dendritic transport	0.02047
BP	│ ├─ axonal transport			│ ├─ axonal transport	0.146106
BP	│ │ ├─ anterograde axonal transport			│ │ ├─ anterograde axonal transport
BP	│ │ │ ├─ anterograde axonal protein transport			│ │ │ ├─ anterograde axonal protein transport
BP	│ │ │ └─ anterograde axonal transport of neurotransmitter receptor complex			│ │ │ └─ anterograde axonal transport of neurotransmitter receptor complex
BP	│ │ └─ axonal transport of messenger ribonucleoprotein complex			│ │ └─ axonal transport of messenger ribonucleoprotein complex
BP	│ └─ dendritic transport			│ └─ dendritic transport	0.0330212
BP	│ ├─ anterograde dendritic transport			│ ├─ anterograde dendritic transport	0.120855
BP	│ │ └─ anterograde dendritic transport of neurotransmitter receptor complex			│ │ └─ anterograde dendritic transport of neurotransmitter receptor complex
BP	│ ├─ dendritic transport of mitochondrion			│ ├─ dendritic transport of mitochondrion
BP	│ ├─ dendritic transport of ribonucleoprotein complex			│ ├─ dendritic transport of ribonucleoprotein complex
BP	│ │ └─ dendritic transport of messenger ribonucleoprotein complex			│ │ └─ dendritic transport of messenger ribonucleoprotein complex
BP	│ │ └─ anterograde dendritic transport of messenger ribonucleoprotein complex			│ │ └─ anterograde dendritic transport of messenger ribonucleoprotein complex
BP	│ └─ retrograde dendritic transport			│ └─ retrograde dendritic transport
BP	├─ synaptic vesicle cytoskeletal transport			├─ synaptic vesicle cytoskeletal transport
BP	│ └─ synaptic vesicle transport along microtubule			│ └─ synaptic vesicle transport along microtubule
BP	│ └─ anterograde synaptic vesicle transport			│ └─ anterograde synaptic vesicle transport
BP	│ └─ regulation of anterograde synaptic vesicle transport			│ └─ regulation of anterograde synaptic vesicle transport
BP	├─ synaptic vesicle recycling via endosome			├─ synaptic vesicle recycling via endosome
BP	│ └─ regulation of recycling endosome localization within postsynapse			│ └─ regulation of recycling endosome localization within postsynapse
BP	├─ establishment of endoplasmic reticulum localization to postsynapse			├─ establishment of endoplasmic reticulum localization to postsynapse
BP	└─ neurotransmitter receptor transport			└─ neurotransmitter receptor transport	0.119249
BP	├─ neurotransmitter receptor transport postsynaptic membrane to endosome			├─ neurotransmitter receptor transport postsynaptic membrane to endosome
BP	├─ neurotransmitter receptor transport to plasma membrane			├─ neurotransmitter receptor transport to plasma membrane	0.143341
BP	│ ├─ neurotransmitter receptor transport to postsynaptic membrane			│ ├─ neurotransmitter receptor transport to postsynaptic membrane
BP	│ └─ neurotransmitter receptor transport, endosome to plasma membrane			│ └─ neurotransmitter receptor transport, endosome to plasma membrane
BP	│ └─ neurotransmitter receptor transport, endosome to postsynaptic membrane			│ └─ neurotransmitter receptor transport, endosome to postsynaptic membrane	0.146106
BP	│ └─ regulation of neurotransmitter receptor transport, endosome to postsynaptic membrane			│ └─ regulation of neurotransmitter receptor transport, endosome to postsynaptic membrane
BP	└─ neurotransmitter receptor transport, postsynaptic endosome to lysosome			└─ neurotransmitter receptor transport, postsynaptic endosome to lysosome

## Sheet: Genes_lists
Gene lists
EPR up							EPR no up
all			unique				all			unique
all_syn	process in the PREsynapse	process in the POSTsynapse	PRE	POST			all_syn	process in the PREsynapse	process in the POSTsynapse	PRE	POST
ACTN1	ADORA1	MYO5A	ADORA1	MYO5A			AAK1	CDK5	SYNPO	CDK5	SYNPO
ADAM22	ERC2	ITPR1	ERC2	ITPR1			ABHD17B	ERC1	WNT5A	ERC1	WNT5A
ADCY1	NPY1R	GABBR1	NPY1R	GLRB			ABHD17C	MARCKSL1	ATP2B2	MARCKSL1	ATP2B2
ADORA1	CACNA1B	GRIA1	CACNA1B	GABRG2			ABHD6	KCNH1	CALB1	KCNH1	SLC8A1
AFDN	RIMBP2	GLRB	RIMBP2	KCNK1			ABI1	SV2B	SLC8A1	SV2B	SLC8A2
AGO2	GRIA1	GRIA2	KCNC2	NETO1			ABI2	NPY	SLC8A2	NPY	SLC8A3
AKAP1	GRIA2	GABRA1	SCN1A	PPFIA1			ABL2	OSBPL2	SLC8A3	OSBPL2	GRM1
AKAP12	GRIA3	GABRA5	CALM2	CNTNAP2			ABLIM1	ATP2B3	GRM1	ATP2B3	CHRM1
ALDOC	GRIA4	GABRG2	SYN2	NSG2			ABR	CALB1	CHRM1	CALB2	NR3C2
ANK3	GABRA1	GRIA3	CTNNB1	GPHN			ACHE	CALB2	NR3C2	CACNA1A	RGS7
AP2B1	GABRA5	GRIA4	CTBP1	ADAM22			ACTB	CACNA1A	RGS7	CACNA1D	RGS7BP
APBA1	KCNC2	KCNK1	SNAP25	OLFM2			ACTN4	CACNA1D	RGS7BP	CACNA1E	DPP6
APC	SCN1A	NETO1	UNC13B	RAP1A			ACTR2	CACNA1E	HCN1	CACNB2	KCNT1
APLP2	GABBR1	SLC9A6	STX1A	KALRN			ACTR3	CACNB2	DPP6	CACNB4	CHRNA7
APP	CALM2	PPFIA1	RELN	OGT			ADAM10	CACNB4	KCNT1	GRIK3	GLRA2
ARHGAP32	SYN2	CNTNAP2	SYT7	OLFM1			ADAM23	GRIK3	KCTD12	KCNMA1	GABRB3
ARHGAP44	RAPGEF4	NSG2	SYT1	EPB41L3			ADD2	GRIK5	GABRA2	KCNA4	GABRA4
ARHGEF7	CTNNB1	GPHN	SYT2	EPB41L1			ADGRA1	GABRA3	GRIN1	KCNC1	GABRG3
ARPC1A	CTBP1	ADAM22	RIMS1	SLC12A5			ADGRB3	GABRA2	GRIN2A	KCNQ5	KCND2
ATP2B4	SNAP25	OLFM2	TPRG1L	SYNE1			ADGRL1	GABRB2	GRIN2B	KCNJ6	HOMER1
ATP6AP2	UNC13B	RAP1A	RAB3A	NRG1			ADGRL2	GABRB1	CHRNA7	SCN2A	BEGAIN
C1QBP	STX1A	CAMK2A	STXBP1	RNF216			ADGRL3	GRIN2B	GLRA2	ARFGAP3	NPTX1
CACNA1B	RELN	KALRN	CADPS	HIP1			ADRA2A	GRIN2A	GABRB3	AAK1	DLGAP2
CADM4	SYT7	RAPGEF4	SLC17A6	JAK2			AGAP1	GRIN1	GABRA3	CALM1	SHISA9
CADPS	SYT1	OGT	ATP6AP2				AGAP2	KCNMA1	GABRA4	CALM3	SHISA6
CALM2	SYT2	OLFM1	CLTC				AGAP3	GRIK2	GABRB1	NSF	CACNG4
CAMK2A	RIMS1	EPB41L3	DNM1				AKAP5	KCNA4	GABRB2	STXBP5	NETO2
CAPN2	TPRG1L	CPLX1	ITSN1				AKAP7	KCNC1	GABRG3	PRKAR1B	NRXN2
CASKIN1	CAMK2A	EPB41L1	SNCA				AKT1	KCNC4	GRIK2	DNAJC5	LRP8
CD200	RAB3A	SLC12A5	CAPN2				ALS2	KCNA1	GRIK5	NRXN1	PRKCI
CDH13	CPLX1	AP2B1	CLTA				AMOT	KCNA2	KCNC4	SNAP29	EFNB2
CDH2	STXBP1	SYNE1	SYT11				AMPH	KCNQ5	KCNA1	ARHGDIA	FLOT2
CDH8	CADPS	NRG1	DNAJC6				ANKS1B	KCNJ6	KCNA2	RAB3B	NRXN3
CHMP4B	SLC17A6	SYNJ1	PRKCE				ANP32E	SCN2A	KCND2	PLS3	EPS8
CLSTN1	ATP6AP2	RNF216	RAB11B				ANXA5	KCTD12	HOMER1	PSEN1	CTNND1
CLTA	SLC9A6	HIP1					AP1B1	HCN1	BEGAIN	BLOC1S6	ERBIN
CLTC	CLTC	JAK2	n = 35	n = 24	13 common		AP1G1	ARFGAP3	NPTX1	C9ORF72	FRRS1L
CNTN1	DNM1						AP1S2	AAK1	DLGAP2	CASP3	CPT1C
CNTNAP1	ITSN1						AP2A1	CALM1	SHISA9	PCLO	YWHAE
CNTNAP2	SNCA						AP2A2	CALM3	SHISA6	ABI2	DLG3
CPLX1	AP2B1						AP2M1	NSF	CACNG4	RAB35	CACNG8
CPNE4	CAPN2						AP2S1	STXBP5	NETO2	TBC1D24	CLPTM1
CPSF2	CLTA						AP3M2	PRKAR1B	NRXN2	RAB11A	CTNND2
CTBP1	SYT11						AP3S1	DNAJC5	LRP8	AP1S2	AGAP3
CTNNA2	SYNJ1						AP3S2	NRXN1	PRKCI	AP1G1	RAP2A
CTNNB1	DNAJC6						APBA2	SNAP29	EFNB2	BTBD8	RALBP1
CTTNBP2	PRKCE						APBB1	ARHGDIA	FLOT2	VAMP4	SNX27
DAGLA	RAB11B						APH1A	RAB3B	NRXN3	STX6	SNX6
DAPK1							APOE	PLS3	EPS8	VTI1A	TFRC
DDN	n = 48	n = 37					APPL1	PPP3R1	CTNND1	STX7	HSP90AA1
DGKE							ARF1	PSEN1	ERBIN	UNC13B	GRID1
DMTN							ARF2	BLOC1S6	FRRS1L	STX1B	CAMK2G
DNAJC6							ARF4	C9ORF72	CPT1C	PPFIA3	ATG5
DNM1							ARF6	CASP3	YWHAE	MCTP1	GRID2
DOCK4							ARFGAP3	PCLO	DLG3	SYT9	KIF21B
DYNLL2							ARFGEF2	ABI1	CACNG8	RIMS2	ALS2
EEF1A1							ARHGAP12	ABI2	CLPTM1	PRKCA	LGI1
EEF2							ARHGAP33	RAB35	CTNND2	PRKCB	DLG1
EIF4G2							ARHGDIA	TBC1D24	AGAP3	CASK	DLG4
ENAH							ARHGEF2	RAB11A	STX12	FBXL20	CNIH3
EPB41L1							ARHGEF9	AP1S2	RAP2A	PPFIA2	CACNG3
EPB41L3							ARL6IP5	AP1G1	RALBP1	STXBP5L	LHFPL4
ERC2							ARL8A	BTBD8	SNX27	CSPG5	C1QL3
FABP5							ARL8B	VAMP4	SNX6	DTNBP1	ERBB4
FAM81A							ARPC2	STX6	TFRC	DVL1	GNAI1
FYN							ARPC3	STX12	HSP90AA1	FBXO45	PRKCZ
GABBR1							ARPC5	VTI1A	GRID1	SLC4A8	IQSEC2
GABBR2							ARPC5L	STX7	CAMK2G	CPLX2	MAP2K1
GABRA1							ASAP1	UNC13B	ATG5	NAPA	DAG1
GABRA5							ASIC1	STX1B	GRID2	SV2A	MAGI2
GABRG2							ASIC2	PPFIA3	KIF21B	CADPS2	TNIK
GAD2							ATAD1	MCTP1	ALS2	RPH3A	GSK3B
GLRB							ATG5	SYT9	LGI1	EFR3A	ADAM10
GNAZ							ATM	RIMS2	DLG1	NAPB	HRAS
GPHN							ATP1A3	PRKCA	DLG4	BRSK1	PAK2
GPR158							ATP2B1	PRKCB	CNIH3	SLC32A1	PAK3
GRIA1							ATP2B2	CASK	CACNG3	SLC17A5	GPC6
GRIA2							ATP2B3	FBXL20	LHFPL4	GAPDH	GPC4
GRIA3							ATP6V0A1	PPFIA2	C1QL3	CLCN3	NBEA
GRIA4							ATP6V1A	STXBP5L	ERBB4	ATP6V1A	CYLD
GUCY1B1							ATP6V1B2	CSPG5	GNAI1	ATP6V1B2	EXOC4
HIP1							ATP6V1C1	DTNBP1	PRKCZ	ATP6V1C1	CACNA2D2
HNRNPF							ATP6V1D	DVL1	IQSEC2	ATP6V1D	GABARAP
HNRNPH2							ATP6V1E1	FBXO45	MAP2K1	ATP6V1E1	TRAF6
IGF1R							ATP6V1F	SLC4A8	DAG1	ATP6V1F	VPS26B
IGSF9B							ATP6V1G1	CPLX2	MAGI2	ATP6V1G1	SNAP47
INSYN1							ATP6V1H	NAPA	TNIK	ATP6V0A1	SACM1L
IQSEC3							ATP8A1	SV2A	GSK3B	ATP6V1H	ITGB1
ITPR1							BAIAP2	CADPS2	ADAM10	DMXL2	MYO6
ITSN1							BCL11A	RPH3A	HRAS	RAB27B	CALY
JAK2							BCR	EFR3A	PAK2	CANX	SH3GLB2
KALRN							BDNF	NAPB	PAK3	ARF6	RAB11FIP5
KCNC2							BEGAIN	BRSK1	GPC6	SH3GL2	AKAP5
KCNK1							BIN1	SLC32A1	GPC4	DNM3	IQSEC1
KCNN2							BLOC1S6	SLC17A5	NBEA	SNAP91	NEDD4
KCNQ2							BRINP1	GAPDH	CYLD	PICALM	GSG1L
KIF21A							BRSK1	CLCN3	EXOC4	AMPH	SIRT2
KIF5B							BTBD8	ATP6V1A	CACNA2D2	EPS15L1	ATAD1
KIF5C							C1QL3	ATP6V1B2	GABARAP	EPN1	USP46
L1CAM							C9ORF72	ATP6V1C1	TRAF6	EHD1	NUMB
LAMP1							CACNA1A	ATP6V1D	VPS26B	BIN1	RALA
LINGO1							CACNA1C	ATP6V1E1	SNAP47	DNM1L	RABEP1
LRRC7							CACNA1D	ATP6V1F	SACM1L	SNCB	MDM2
MAP1B							CACNA1E	ATP6V1G1	ITGB1	FCHO2	RNF220
MAP2							CACNA2D1	ATP6V0A1	MYO6	PIK3C3	SUSD4
MARK1							CACNA2D2	ATP6V1H	AP2M1	AP3M2	NEDD4L
MLF2							CACNA2D3	DMXL2	CALY	SGIP1	CBLB
MYO5A							CACNB1	RAB27B	EPS15	AP2A1	SYT4
NCAM2							CACNB2	CANX	RAB5A	AP2A2	NF1
NECAB2							CACNB4	ARF6	SH3GLB2	CLTB	CAMK4
NECTIN3							CACNG3	SH3GL2	AP2S1	SYNJ2	ANKS1B
NETO1							CACNG4	DNM3	RAB11FIP5	ATP8A1	RNF10
NGEF							CACNG8	SNAP91	PPP3R1	PPP3CC	NSMF
NOS1AP							CADM1	PICALM	AKAP5	ACTB	KPNA1
NPTN							CADM2	AMPH	IQSEC1	PPP3CB	KPNA2
NPY1R							CADM3	PACSIN1	NEDD4	DGKQ
NRG1							CADPS2	AP2M1	GSG1L	VPS35
NRG3							CALB1	RAB5A	PACSIN1	SNX9
NSG2							CALB2	EPS15	SIRT2	KCNC3
NWD2							CALM1	EPS15L1	OPHN1	PARK7
NXPH1							CALM3	EPN1	PIP5K1C	CXADR
OGT							CALR	EHD1	ATAD1	RAC1
OLFM1							CALY	BIN1	USP46	ARPC3
OLFM2							CAMK1	DNM1L	NUMB	HSPA8
PACSIN2							CAMK2B	SNCB	RALA	RAB10
PCDH10							CAMK2D	AP2S1	RABEP1	RAB5C
PCDH9							CAMK2G	FCHO2	MDM2	EVI5
PIN1							CAMK4	PIK3C3	RNF220	EVI5L
PJA2							CAMKV	AP3M2	SUSD4	TBC1D2B
PLCB4							CANX	SGIP1	NEDD4L	SLC6A4
PLPPR4							CAPRIN1	AP2A1	CBLB	SLC1A2
PLXNC1							CAPZB	AP2A2	SYT4	FLOT1
PPFIA1							CASK	CLTB	NF1	ARL6IP5
PPM1H							CASP3	SYNJ2	CAMK4	SGTA
PPP1R9B							CBLB	ATP8A1	ABI1	SIPA1L2
PRKCE							CBLN2	PPP3CC	ANKS1B
PTPRZ1							CBLN4	ACTB	RNF10	n = 135	n = 115	common = 25
PURG							CD2AP	PIP5K1C	NSMF
RAB11B							CD47	PPP3CB	KPNA1
RAB3A							CDH10	DGKQ	KPNA2
RAB6B							CDH11	VPS35
RAB7							CDH6	OPHN1	n = 140
RAP1A							CDH9	SNX9
RAPGEF4							CDK16	KCNC3
RELN							CDK5	PARK7
RIMBP2							CDKL5	CXADR
RIMS1							CFL1	RAC1
RNF216							CHD4	ARPC3
ROBO2							CHMP2B	HSPA8
RPL24							CHRM1	RAB10
RPS23							CHRM2	RAB5C
RPS27A							CHRM3	EVI5
RPSA							CHRNA7	EVI5L
SCAMP1							CLASP2	TBC1D2B
SCN1A							CLCN3	SLC6A4
SCN8A							CLMP	SLC1A2
SDC2							CLPTM1	FLOT1
SEC22B							CLSTN2	ARL6IP5
SFPQ							CLSTN3	SGTA
SHANK2							CLTB	SIPA1L2
SHANK3							CLU
SLC12A5							CNIH3	n = 160
SLC17A6							CNKSR2
SLC24A2							CNN3
SLC9A6							CNRIP1
SNAP25							CNTN2
SNCA							CNTN6
SPTAN1							CNTNAP4
SPTBN1							CPEB1
SPTBN2							CPEB2
SRGAP2							CPEB3
STX1A							CPEB4
STXBP1							CPLX2
SUMO2							CPNE6
SYN2							CPT1C
SYNE1							CRELD1
SYNJ1							CRIPT
SYT1							CRK
SYT11							CRMP1
SYT2							CSNK2B
SYT7							CSPG5
TANC2							CTNND1
TENM3							CTNND2
TENT2							CTTN
TIAM1							CUL3
TPRG1L							CXADR
UNC13B							CYFIP1
USP9X							CYFIP2
VPS16							CYLD
WNK1							CYTH1
WWC1							CYTH2
YWHAG							DAAM1
							DAB1
n=192							DAG1
							DBN1
							DBNL
							DCLK1
							DCX
							DDX3X
							DGCR8
							DGKB
							DGKQ
							DGKZ
							DICER1
							DIP2A
							DIXDC1
							DLG1
							DLG3
							DLG4
							DLG5
							DLGAP1
							DLGAP2
							DLGAP3
							DLGAP4
							DMD
							DMXL2
							DNAJB1
							DNAJC5
							DNM1L
							DNM3
							DOCK7
							DPP6
							DPYSL2
							DPYSL3
							DRD1
							DROSHA
							DSTN
							DTNB
							DTNBP1
							DVL1
							EEA1
							EEF1A2
							EEF2K
							EFNA5
							EFNB2
							EFR3A
							EGFR
							EHD1
							EIF1AX
							EIF2S1
							EIF3B
							EIF3E
							EIF3F
							EIF3I
							EIF4A3
							EIF4B
							EIF4E
							EIF4G1
							EIF4G3
							EIF5
							EIF5A
							ELAVL1
							ELAVL2
							ELAVL4
							ELFN2
							ELMOD1
							EPHA3
							EPHA4
							EPHA7
							EPHB2
							EPN1
							EPN2
							EPS15
							EPS15L1
							EPS8
							ERBB4
							ERBIN
							ERC1
							EVI5
							EVI5L
							EXOC2
							EXOC3
							EXOC4
							EZR
							FAM107A
							FAM171B
							FARP1
							FBXL20
							FBXO45
							FCHO2
							FKBP1A
							FLOT1
							FLOT2
							FLRT2
							FMNL2
							FMR1
							FRMPD4
							FRRS1L
							FUBP1
							FUS
							FXR1
							FXR2
							FZD3
							GABARAP
							GABRA2
							GABRA3
							GABRA4
							GABRB1
							GABRB2
							GABRB3
							GABRG3
							GAP43
							GAPDH
							GDI1
							GDI2
							GLRA2
							GNA11
							GNA13
							GNAI1
							GNAI2
							GNAL
							GNAO1
							GNAQ
							GNAS
							GNB5
							GNG12
							GNG2
							GNG4
							GNG7
							GPC1
							GPC4
							GPC6
							GRB2
							GRID1
							GRID2
							GRIK2
							GRIK3
							GRIK5
							GRIN1
							GRIN2A
							GRIN2B
							GRIPAP1
							GRK2
							GRK3
							GRM1
							GRM5
							GRM7
							GSG1L
							GSK3B
							GUCY1A1
							HABP4
							HAPLN1
							HCN1
							HNRNPA1
							HNRNPA2B1
							HNRNPA3
							HNRNPAB
							HNRNPD
							HNRNPDL
							HNRNPH1
							HNRNPK
							HNRNPL
							HNRNPM
							HNRNPUL1
							HNRNPUL2
							HOMER1
							HOMER2
							HRAS
							HSP90AA1
							HSPA8
							HTR2A
							HTR5A
							IGF1
							IL1RAP
							IL1RAPL1
							INA
							INSYN2A
							IQSEC1
							IQSEC2
							ITGB1
							KCNA1
							KCNA2
							KCNA4
							KCNAB2
							KCNB1
							KCNC1
							KCNC3
							KCNC4
							KCND2
							KCND3
							KCNH1
							KCNJ2
							KCNJ4
							KCNJ6
							KCNK2
							KCNMA1
							KCNQ3
							KCNQ5
							KCNT1
							KCTD12
							KIDINS220
							KIF1A
							KIF1B
							KIF21B
							KIF2A
							KIF3A
							KIF3B
							KIF5A
							KIFAP3
							KPNA1
							KPNA2
							LATS1
							LGI1
							LHFPL4
							LIN7C
							LINGO2
							LMAN1
							LRFN5
							LRP8
							LRRC4
							LRRC4B
							LRRC4C
							LRRC7
							LRRTM1
							LRRTM2
							LRRTM3
							LRRTM4
							LSAMP
							LZTS1
							LZTS3
							MAGI1
							MAGI2
							MAGI3
							MAL2
							MAP1A
							MAP1LC3A
							MAP1LC3B
							MAP2K1
							MAPK1
							MAPK10
							MAPK8
							MAPK9
							MARCKS
							MARCKSL1
							MARK2
							MCTP1
							MDGA1
							MDGA2
							MDM2
							MECP2
							MGLL
							MIB1
							MINK1
							MKLN1
							MPDZ
							MPP2
							MRTFB
							MTOR
							MYH10
							MYO6
							MYO9A
							NAE1
							NAPA
							NAPB
							NAPEPLD
							NAPG
							NBEA
							NCAM1
							NCAN
							NCKAP1
							NCSTN
							NECTIN1
							NEDD4
							NEDD4L
							NEDD8
							NEGR1
							NEO1
							NETO2
							NF1
							NLGN1
							NLGN2
							NLGN3
							NPTX1
							NPY
							NR3C1
							NR3C2
							NRCAM
							NRGN
							NRN1
							NRXN1
							NRXN2
							NRXN3
							NSF
							NSG1
							NSMF
							NTM
							NTRK2
							NTRK3
							NUMB
							NUMBL
							OPCML
							OPHN1
							OSBPL2
							PABPC1
							PACSIN1
							PAFAH1B1
							PAK2
							PAK3
							PAK5
							PARK7
							PARN
							PCBP1
							PCDH17
							PCDH7
							PCLO
							PDE10A
							PDLIM5
							PGRMC2
							PHACTR1
							PHB2
							PHF24
							PI4K2A
							PIAS1
							PICALM
							PIK3C3
							PIP5K1C
							PLCB1
							PLEKHA5
							PLK2
							PLS3
							PLXNA1
							PLXNA4
							PPA2
							PPFIA2
							PPFIA3
							PPFIA4
							PPP1R1B
							PPP1R9A
							PPP2CA
							PPP2R2A
							PPP3CA
							PPP3CB
							PPP3CC
							PPP3R1
							PRICKLE1
							PRICKLE2
							PRKACA
							PRKAR1A
							PRKAR1B
							PRKAR2A
							PRKAR2B
							PRKCA
							PRKCB
							PRKCI
							PRKCZ
							PRMT8
							PRNP
							PRUNE2
							PSD
							PSEN1
							PTCH1
							PTEN
							PTK2
							PTK2B
							PTN
							PTPN1
							PTPRA
							PTPRD
							PTPRF
							PTPRN
							PTPRN2
							PTPRO
							PTPRS
							PTPRT
							PUM2
							PURA
							QKI
							RAB10
							RAB11A
							RAB11FIP5
							RAB14
							RAB18
							RAB1A
							RAB21
							RAB26
							RAB27B
							RAB2A
							RAB35
							RAB3B
							RAB3C
							RAB4A
							RAB5A
							RAB5C
							RAB6A
							RAB8A
							RAB8B
							RABEP1
							RABGEF1
							RAC1
							RALA
							RALBP1
							RAMP1
							RANBP6
							RAP1B
							RAP2A
							RAPGEF2
							RAPH1
							RASGRF1
							RASGRF2
							RGS4
							RGS7
							RGS7BP
							RHEB
							RHOA
							RIMS2
							RIMS3
							RIMS4
							RMDN3
							RNF10
							RNF138
							RNF19A
							RNF220
							ROCK2
							RPH3A
							RPL10
							RPL10A
							RPL11
							RPL13
							RPL13A
							RPL15
							RPL19
							RPL21
							RPL22
							RPL24
							RPL27
							RPL27A
							RPL3
							RPL30
							RPL31
							RPL34
							RPL35A
							RPL37A
							RPL38
							RPL4
							RPL6
							RPL7
							RPL9
							RPLP0
							RPLP1
							RPS10
							RPS11
							RPS13
							RPS14
							RPS15
							RPS15A
							RPS17
							RPS2
							RPS20
							RPS21
							RPS26
							RPS27A
							RPS28
							RPS3
							RPS4X
							RPS6
							RPS6KA5
							RPS6KA6
							RPS6KB1
							RPS7
							RPS8
							RTN3
							RTN4
							RYK
							S1PR1
							SACM1L
							SAMD4
							SARM1
							SCN2A
							SDCBP
							SEMA3A
							SEMA7A
							SENP5
							SENP6
							SENP7
							SEZ6L
							SGIP1
							SGTA
							SH3GL2
							SH3GL3
							SH3GLB2
							SH3KBP1
							SHANK1
							SHISA6
							SHISA9
							SIPA1L1
							SIPA1L2
							SIRT2
							SKP1
							SLC16A7
							SLC17A5
							SLC1A1
							SLC1A2
							SLC30A1
							SLC32A1
							SLC3A2
							SLC4A8
							SLC6A4
							SLC6A6
							SLC6A7
							SLC8A1
							SLC8A2
							SLC8A3
							SLITRK1
							SLITRK2
							SLITRK3
							SLITRK4
							SLITRK5
							SNAP29
							SNAP47
							SNAP91
							SNCB
							SNPH
							SNX1
							SNX14
							SNX16
							SNX27
							SNX4
							SNX6
							SNX9
							SORCS3
							SORT1
							SOS1
							SPARC
							SPOCK1
							TIC1
							SPTB
							SQSTM1
							SRCIN1
							SRGAP2
							STAU1
							STAU2
							STK38
							STK38L
							STRN
							STRN3
							STRN4
							STX12
							STX16
							STX1B
							STX6
							STX7
							STXBP5
							STXBP5L
							SUMO1
							SUSD4
							SV2A
							SV2B
							SYNCRIP
							SYNDIG1
							SYNGAP1
							SYNGR1
							SYNJ2
							SYNPO
							SYPL1
							SYT12
							SYT4
							SYT5
							SYT9
							TAC1
							TAGLN3
							TAOK2
							TBC1D24
							TBC1D2B
							TENM1
							TENM2
							TENM4
							TERF2
							TFRC
							THY1
							TLN2
							TMEM230
							TNIK
							TNR
							TRAF6
							TRAPPC4
							TRIM3
							TRIM9
							TRIO
							TRPC1
							TRPC5
							TTYH1
							TUBB5
							TUBB2B
							UBE2I
							UBE2M
							UBE2N
							UNC13B
							USP46
							USP5
							USP8
							VAMP3
							VAMP4
							VAPA
							VAPB
							VCP
							VCPIP1
							VDAC1
							VEZT
							VGF
							VLDLR
							VPS26B
							VPS35
							VPS45
							VTI1A
							WASF1
							WASF3
							WASL
							WDR1
							WDR7
							WIPF3
							WLS
							WNT5A
							YBX3
							YES1
							YWHAE
							YWHAH
							YWHAQ
							ZDHHC17
							n = 818
