# Supplementary material for: Single-cell and isoform-specific translational profiling of the mouse brain
Source: Nature. 2026 Feb 18;652(8111):965–77. doi: 10.1038/s41586-026-10118-1 (PMC13102718; doi:10.1038/s41586-026-10118-1)
Supplement: Supplementary file 6 — Gene Ontology analysis of cell-type-specific EPR from Extended Data Fig. 5c,d. [file 41586_2026_10118_MOESM6_ESM.xlsx]

## Sheet: Supplementary Table 4
Supplementary Table 4. Gene ontology analysis of cell type specific EPR from Extended Data Fig. 5c,d.
Cluster	ONTOLOGY	ID	Description	GeneRatio	BgRatio	pvalue	p.adjust	qvalue	geneID	Count	richFactor	FoldEnrichment
Neuron_GABAer.	BP	GO:0007626	locomotory behavior	13/98	266/28943	6.67733e-12	1.2106e-08	8.58916e-09	Gad1/Oxr1/Abat/Glrb/Myo5a/Pten/Slc4a10/Reln/Cntnap2/Grin1/Clcn3/Penk/Scn1a	13	0.0488722	14.4338
Neuron_GABAer.	BP	GO:0099504	synaptic vesicle cycle	10/98	230/28943	6.27888e-09	5.69181e-06	4.03831e-06	Sv2a/Slc32a1/Cadps/Cplx1/Pten/Dnm3/Scamp5/Syt4/Clcn3/Syn1	10	0.0434783	12.8407
Neuron_GABAer.	BP	GO:0001505	regulation of neurotransmitter levels	10/98	255/28943	1.67667e-08	7.30627e-06	5.18377e-06	Gad1/Gad2/Slc6a1/Sv2a/Cadps/Cplx1/Abat/Syngr3/Syt4/Syn1	10	0.0392157	11.5818
Neuron_GABAer.	BP	GO:0030534	adult behavior	9/98	189/28943	1.70202e-08	7.30627e-06	5.18377e-06	Npy/Oxr1/Abat/Glrb/Pten/Cntnap2/Grin1/Clcn3/Scn1a	9	0.047619	14.0637
Neuron_GABAer.	BP	GO:0050805	negative regulation of synaptic transmission	7/98	90/28943	2.43798e-08	7.36677e-06	5.22669e-06	Slc6a1/Hcn1/Myo5a/Pten/Stau2/Syt4/Cntnap2	7	0.0777778	22.9706
Neuron_GABAer.	BP	GO:0050808	synapse organization	12/98	496/28943	1.20264e-07	3.11484e-05	2.20997e-05	Slc6a1/Fgf13/Glrb/Myo5a/Pten/Dnm3/Reln/Stau2/Cadm1/Cntnap2/Grin1/Syn1	12	0.0241935	7.14524
Neuron_GABAer.	BP	GO:0051952	regulation of amine transport	7/98	117/28943	1.50244e-07	3.40492e-05	2.41577e-05	Slc6a1/Sv2a/Cnr1/Abat/Myo5a/Vip/Syt4	7	0.0598291	17.6697
Neuron_GABAer.	BP	GO:0050432	catecholamine secretion	6/98	74/28943	1.98524e-07	3.62874e-05	2.57457e-05	Cnr1/Cadps/Abat/Myo5a/Vip/Syt4	6	0.0810811	23.9462
Neuron_GABAer.	BP	GO:0043270	positive regulation of ion transport	10/98	343/28943	2.66721e-07	4.39605e-05	3.11898e-05	Slc6a1/Kcnc2/Abat/Kcnc1/Hcn1/Myo5a/Reln/Syt4/Grin1/Ahcyl1	10	0.0291545	8.6104
Neuron_GABAer.	BP	GO:0007416	synapse assembly	8/98	194/28943	3.31393e-07	5.0068e-05	3.5523e-05	Fgf13/Pten/Dnm3/Reln/Stau2/Cadm1/Cntnap2/Grin1	8	0.0412371	12.1788
Neuron_GABAer.	BP	GO:0033604	negative regulation of catecholamine secretion	4/98	19/28943	4.60629e-07	6.42401e-05	4.55781e-05	Cnr1/Abat/Myo5a/Syt4	4	0.210526	62.1762
Neuron_GABAer.	BP	GO:0042391	regulation of membrane potential	11/98	469/28943	5.68044e-07	6.77404e-05	4.80615e-05	Cnr1/Fgf13/Kcnc2/Abat/Glrb/Hcn1/Pten/Reln/Cntnap2/Grin1/Scn1a	11	0.0234542	6.92687
Neuron_GABAer.	BP	GO:0035418	protein localization to synapse	6/98	89/28943	5.97819e-07	6.77404e-05	4.80615e-05	Cplx1/Kif5a/Reln/Stau2/Grin1/Dlg2	6	0.0674157	19.9103
Neuron_GABAer.	BP	GO:0007617	mating behavior	5/98	54/28943	1.11322e-06	0.000100914	7.15978e-05	Cnr1/Abat/Pten/Vip/Grin1	5	0.0925926	27.346
Neuron_GABAer.	BP	GO:0007613	memory	7/98	160/28943	1.25494e-06	0.000106924	7.5862e-05	Slc6a1/Cnr1/Fgf13/Pten/Reln/Syt4/Grin1	7	0.04375	12.921
Neuron_GABAer.	BP	GO:0032409	regulation of transporter activity	9/98	317/28943	1.35645e-06	0.000106924	7.5862e-05	Fgf13/Kcnc2/Kcnc1/Hcn1/Myo5a/Pten/Syngr3/Reln/Ahcyl1	9	0.0283912	8.38495
Neuron_GABAer.	BP	GO:0097479	synaptic vesicle localization	5/98	59/28943	1.73886e-06	0.000125979	8.93813e-05	Pten/Kif5a/Dnm3/Syt4/Syn1	5	0.0847458	25.0285
Neuron_GABAer.	BP	GO:0006836	neurotransmitter transport	8/98	243/28943	1.80664e-06	0.000125979	8.93813e-05	Slc6a1/Sv2a/Slc32a1/Cadps/Cplx1/Syngr3/Syt4/Syn1	8	0.0329218	9.72302
Neuron_GABAer.	BP	GO:0106027	neuron projection organization	6/98	111/28943	2.19398e-06	0.00014206	0.000100791	Pten/Dnm3/Reln/Stau2/Cntnap2/Grin1	6	0.0540541	15.9641
Neuron_GABAer.	BP	GO:0051932	synaptic transmission, GABAergic	5/98	65/28943	2.82323e-06	0.000176501	0.000125226	Slc6a1/Cnr1/Pten/Cntnap2/Clcn3	5	0.0769231	22.7182
Neuron_GABAer.	BP	GO:0021700	developmental maturation	9/98	355/28943	3.424e-06	0.000194184	0.000137772	Myo5a/Pten/Reln/Syt4/Cntnap2/Grin1/Dlg2/Snx10/Clcn3	9	0.0253521	7.48741
Neuron_GABAer.	BP	GO:0045759	negative regulation of action potential	3/98	10/28943	4.43991e-06	0.000215116	0.000152624	Cnr1/Hcn1/Cntnap2	3	0.3	88.601
Neuron_GABAer.	BP	GO:0099640	axo-dendritic protein transport	3/98	10/28943	4.43991e-06	0.000215116	0.000152624	Myo5a/Kif5a/Dlg2	3	0.3	88.601
Neuron_GABAer.	BP	GO:0050905	neuromuscular process	7/98	194/28943	4.50877e-06	0.000215116	0.000152624	Glrb/Myo5a/Pten/Cntnap2/Grin1/Penk/Scn1a	7	0.0360825	10.6565
Neuron_GABAer.	BP	GO:0001964	startle response	4/98	36/28943	6.698e-06	0.000311371	0.000220917	Glrb/Pten/Grin1/Penk	4	0.111111	32.8152
Neuron_GABAer.	BP	GO:0007409	axonogenesis	10/98	493/28943	6.89247e-06	0.000312401	0.000221647	Fgf13/Pten/Kif5a/B4gat1/Reln/Cntnap2/Grin1/Sema3c/Zdhhc17/Rufy3	10	0.020284	5.9906
Neuron_GABAer.	BP	GO:0032412	regulation of ion transmembrane transporter activity	8/98	293/28943	7.17206e-06	0.000315817	0.000224071	Fgf13/Kcnc2/Kcnc1/Hcn1/Myo5a/Pten/Reln/Ahcyl1	8	0.0273038	8.0638
Neuron_GABAer.	BP	GO:0035640	exploration behavior	4/98	37/28943	7.49042e-06	0.000315817	0.000224071	Gad1/Abat/Slc4a10/Penk	4	0.108108	31.9283
Neuron_GABAer.	BP	GO:0031503	protein-containing complex localization	7/98	217/28943	9.38245e-06	0.000358268	0.00025419	Cplx1/Kif5a/Pura/Dnm3/Reln/Stau2/Dlg2	7	0.0322581	9.52699
Neuron_GABAer.	BP	GO:0032411	positive regulation of transporter activity	6/98	143/28943	9.48531e-06	0.000358268	0.00025419	Kcnc2/Kcnc1/Hcn1/Myo5a/Syngr3/Reln	6	0.041958	12.3918
Neuron_GABAer.	BP	GO:0008088	axo-dendritic transport	5/98	84/28943	1.00296e-05	0.00037055	0.000262904	Myo5a/Kif5a/Pura/Stau2/Dlg2	5	0.0595238	17.5796
Neuron_GABAer.	BP	GO:0098935	dendritic transport	3/98	13/28943	1.05039e-05	0.00037055	0.000262904	Kif5a/Pura/Stau2	3	0.230769	68.1546
Neuron_GABAer.	BP	GO:0019233	sensory perception of pain	6/98	150/28943	1.24595e-05	0.000413061	0.000293065	Cnr1/Vip/Grin1/Dlg2/Penk/Scn1a	6	0.04	11.8135
Neuron_GABAer.	BP	GO:0098917	retrograde trans-synaptic signaling	3/98	14/28943	1.33357e-05	0.000431744	0.000306321	Cnr1/Cadm1/Syt4	3	0.214286	63.2864
Neuron_GABAer.	BP	GO:0010977	negative regulation of neuron projection development	6/98	160/28943	1.79744e-05	0.000525607	0.000372916	Fgf13/Pten/Dnm3/Rit2/Sema3c/Rufy3	6	0.0375	11.0751
Neuron_GABAer.	BP	GO:0031346	positive regulation of cell projection organization	9/98	441/28943	1.93905e-05	0.000549295	0.000389723	Cnr1/Serpini1/Dnm3/Rit2/Reln/Stau2/Grin1/Ahi1/Rufy3	9	0.0204082	6.02728
Neuron_GABAer.	BP	GO:0006814	sodium ion transport	7/98	250/28943	2.33875e-05	0.000652333	0.000462827	Slc6a1/Slc38a1/Fgf13/Hcn1/Slc4a10/Ahcyl1/Scn1a	7	0.028	8.26943
Neuron_GABAer.	BP	GO:0099565	chemical synaptic transmission, postsynaptic	5/98	102/28943	2.57897e-05	0.000697863	0.000495131	Abat/Pten/Reln/Cntnap2/Grin1	5	0.0490196	14.4773
Neuron_GABAer.	BP	GO:0050795	regulation of behavior	5/98	103/28943	2.70333e-05	0.000720756	0.000511373	Cnr1/Npy/Reln/Penk/Ahi1	5	0.0485437	14.3367
Neuron_GABAer.	BP	GO:0045956	positive regulation of calcium ion-dependent exocytosis	3/98	18/28943	2.96027e-05	0.000777821	0.000551861	Cadps/Scamp5/Syt4	3	0.166667	49.2228
Neuron_GABAer.	BP	GO:0035641	locomotory exploration behavior	3/98	19/28943	3.50668e-05	0.000870906	0.000617904	Gad1/Slc4a10/Penk	3	0.157895	46.6321
Neuron_GABAer.	BP	GO:0099175	regulation of postsynapse organization	5/98	111/28943	3.87422e-05	0.000936529	0.000664463	Pten/Dnm3/Reln/Stau2/Grin1	5	0.045045	13.3035
Neuron_GABAer.	BP	GO:0046717	acid secretion	4/98	60/28943	5.21032e-05	0.00113811	0.000807483	Slc6a1/Sv2a/Abat/Snx10	4	0.0666667	19.6891
Neuron_GABAer.	BP	GO:0031644	regulation of nervous system process	6/98	194/28943	5.29597e-05	0.00114305	0.000810987	Abat/Pten/Vip/Reln/Cntnap2/Grin1	6	0.0309278	9.13413
Neuron_GABAer.	BP	GO:0035176	social behavior	4/98	62/28943	5.92971e-05	0.00125007	0.000886916	Gad1/Pten/Cntnap2/Grin1	4	0.0645161	19.054
Neuron_GABAer.	BP	GO:0051703	biological process involved in intraspecies interaction between organisms	4/98	65/28943	7.14102e-05	0.00148812	0.00105582	Gad1/Pten/Cntnap2/Grin1	4	0.0615385	18.1746
Neuron_GABAer.	BP	GO:0007620	copulation	3/98	25/28943	8.2015e-05	0.00165215	0.00117219	Cnr1/Abat/Vip	3	0.12	35.4404
Neuron_GABAer.	BP	GO:0031345	negative regulation of cell projection organization	6/98	213/28943	8.87321e-05	0.00169338	0.00120145	Fgf13/Pten/Dnm3/Rit2/Sema3c/Rufy3	6	0.028169	8.31934
Neuron_GABAer.	BP	GO:0006887	exocytosis	8/98	422/28943	9.57981e-05	0.00180919	0.00128361	Sv2a/Cadps/Cplx1/Scamp1/Myo5a/Syngr3/Scamp5/Syt4	8	0.0189573	5.5988
Neuron_GABAer.	BP	GO:0016050	vesicle organization	7/98	323/28943	0.000117287	0.00212641	0.00150868	Cadps/Cplx1/Dnm3/Laptm4b/Syt4/Snx10/Clcn3	7	0.0216718	6.40049
Neuron_GABAer.	BP	GO:0042133	neurotransmitter metabolic process	3/98	29/28943	0.000129023	0.00227105	0.0016113	Gad1/Gad2/Abat	3	0.103448	30.5521
Neuron_GABAer.	BP	GO:0034329	cell junction assembly	8/98	445/28943	0.000137938	0.00240463	0.00170607	Fgf13/Pten/Dnm3/Reln/Stau2/Cadm1/Cntnap2/Grin1	8	0.0179775	5.30942
Neuron_GABAer.	BP	GO:0010959	regulation of metal ion transport	8/98	458/28943	0.000167856	0.00282636	0.00200529	Fgf13/Kcnc2/Kcnc1/Myo5a/Pten/Vip/Grin1/Ahcyl1	8	0.0174672	5.15872
Neuron_GABAer.	BP	GO:0045471	response to ethanol	4/98	81/28943	0.000168366	0.00282636	0.00200529	Cnr1/Abat/Pten/Grin1	4	0.0493827	14.5845
Neuron_GABAer.	BP	GO:0007218	neuropeptide signaling pathway	4/98	89/28943	0.000242029	0.00391784	0.00277969	Npy/Pnoc/Glrb/Penk	4	0.0449438	13.2736
Neuron_GABAer.	BP	GO:0050768	negative regulation of neurogenesis	5/98	168/28943	0.000272749	0.00433284	0.00307413	Fgf13/Pten/Syt4/Sema3c/Rufy3	5	0.0297619	8.78978
Neuron_GABAer.	BP	GO:0051961	negative regulation of nervous system development	5/98	172/28943	0.000303984	0.00474496	0.00336653	Fgf13/Pten/Syt4/Sema3c/Rufy3	5	0.0290698	8.58537
Neuron_GABAer.	BP	GO:2000463	positive regulation of excitatory postsynaptic potential	3/98	41/28943	0.00036548	0.0055218	0.00391769	Pten/Reln/Grin1	3	0.0731707	21.61
Neuron_GABAer.	BP	GO:0007269	neurotransmitter secretion	5/98	186/28943	0.000435059	0.00641269	0.00454978	Sv2a/Cadps/Cplx1/Syt4/Syn1	5	0.0268817	7.93916
Neuron_GABAer.	BP	GO:0099643	signal release from synapse	5/98	186/28943	0.000435059	0.00641269	0.00454978	Sv2a/Cadps/Cplx1/Syt4/Syn1	5	0.0268817	7.93916
Neuron_GABAer.	BP	GO:0043271	negative regulation of ion transport	5/98	187/28943	0.000445825	0.00646624	0.00458777	Cnr1/Abat/Myo5a/Pten/Vip	5	0.026738	7.8967
Neuron_GABAer.	BP	GO:0009306	protein secretion	7/98	404/28943	0.000455957	0.00656072	0.0046548	Cnr1/Cplx1/Abat/Myo5a/Syt4/Sel1l/Ahi1	7	0.0173267	5.11722
Neuron_GABAer.	BP	GO:0035592	establishment of protein localization to extracellular region	7/98	405/28943	0.000462709	0.00660545	0.00468654	Cnr1/Cplx1/Abat/Myo5a/Syt4/Sel1l/Ahi1	7	0.017284	5.10459
Neuron_GABAer.	BP	GO:0030900	forebrain development	7/98	407/28943	0.000476453	0.00664469	0.00471438	Fgf13/Nrg3/Pten/Slc4a10/Reln/Cntnap2/Grin1	7	0.017199	5.0795
Neuron_GABAer.	BP	GO:0051650	establishment of vesicle localization	5/98	192/28943	0.000502701	0.00673102	0.00477563	Myo5a/Kif5a/Dnm3/Syt4/Ahi1	5	0.0260417	7.69106
Neuron_GABAer.	BP	GO:0071692	protein localization to extracellular region	7/98	411/28943	0.000504919	0.00673102	0.00477563	Cnr1/Cplx1/Abat/Myo5a/Syt4/Sel1l/Ahi1	7	0.0170316	5.03007
Neuron_GABAer.	BP	GO:0010038	response to metal ion	6/98	296/28943	0.000520789	0.0068309	0.00484649	Alg2/Abat/Hcn1/Syt4/Dlg2/Ahcyl1	6	0.0202703	5.98656
Neuron_GABAer.	BP	GO:0033555	multicellular organismal response to stress	4/98	109/28943	0.000523715	0.0068309	0.00484649	Pten/Reln/Cntnap2/Penk	4	0.0366972	10.838
Neuron_GABAer.	BP	GO:0046394	carboxylic acid biosynthetic process	6/98	298/28943	0.000539524	0.00691314	0.00490485	Gad1/Gad2/Lpgat1/Abat/Myo5a/Hacd3	6	0.0201342	5.94638
Neuron_GABAer.	BP	GO:0042417	dopamine metabolic process	3/98	47/28943	0.000547819	0.00691314	0.00490485	Npy/Abat/Myo5a	3	0.0638298	18.8513
Neuron_GABAer.	BP	GO:0016053	organic acid biosynthetic process	6/98	299/28943	0.000549086	0.00691314	0.00490485	Gad1/Gad2/Lpgat1/Abat/Myo5a/Hacd3	6	0.0200669	5.92649
Neuron_GABAer.	BP	GO:0036462	TRAIL-activated apoptotic signaling pathway	2/98	11/28943	0.000611849	0.00754613	0.00535395	Pten/Timp3	2	0.181818	53.6976
Neuron_GABAer.	BP	GO:0060405	regulation of penile erection	2/98	11/28943	0.000611849	0.00754613	0.00535395	Cnr1/Vip	2	0.181818	53.6976
Neuron_GABAer.	BP	GO:0043266	regulation of potassium ion transport	4/98	114/28943	0.000620126	0.00759654	0.00538971	Kcnc2/Kcnc1/Pten/Vip	4	0.0350877	10.3627
Neuron_GABAer.	BP	GO:0099519	dense core granule cytoskeletal transport	2/98	12/28943	0.000732598	0.00885467	0.00628235	Kif5a/Syt4	2	0.166667	49.2228
Neuron_GABAer.	BP	GO:0008361	regulation of cell size	5/98	211/28943	0.000769807	0.00912196	0.006472	Fgf13/Pten/Clcn3/Sema3c/Rufy3	5	0.0236967	6.9985
Neuron_GABAer.	BP	GO:0010721	negative regulation of cell development	5/98	211/28943	0.000769807	0.00912196	0.006472	Fgf13/Pten/Syt4/Sema3c/Rufy3	5	0.0236967	6.9985
Neuron_GABAer.	BP	GO:0031652	positive regulation of heat generation	2/98	13/28943	0.000863888	0.00978735	0.00694409	Cnr1/Abat	2	0.153846	45.4364
Neuron_GABAer.	BP	GO:0033240	positive regulation of cellular amine metabolic process	2/98	13/28943	0.000863888	0.00978735	0.00694409	Npy/Abat	2	0.153846	45.4364
Neuron_GABAer.	BP	GO:1902476	chloride transmembrane transport	3/98	55/28943	0.000869147	0.00978735	0.00694409	Slc6a1/Glrb/Clcn3	3	0.0545455	16.1093
Neuron_GABAer.	CC	GO:0150034	distal axon	20/100	379/28804	3.01262e-18	7.80268e-16	4.47136e-16	Gad1/Cnr1/Slc32a1/Npy/Pnoc/Nrsn1/Timp2/Fgf13/Rgs10/Kcnc2/Cplx1/Kcnc1/Hcn1/Kif5a/Slc4a10/Ppp1r2/Grin1/Clcn3/Penk/Rufy3	20	0.0527704	15.2
Neuron_GABAer.	CC	GO:0070382	exocytic vesicle	16/100	257/28804	6.96433e-16	9.0188e-14	5.16826e-14	Gad2/Sv2a/Slc32a1/Synpr/Scamp1/Myo5a/Syngr3/Scamp5/Cadm1/Syt4/Grin1/Dlg2/Clcn3/Syn1/Clcn4/Penk	16	0.0622568	17.9325
Neuron_GABAer.	CC	GO:0044306	neuron projection terminus	14/100	215/28804	2.73198e-14	1.41517e-12	8.10968e-13	Gad1/Slc32a1/Npy/Pnoc/Rgs10/Kcnc2/Cplx1/Kcnc1/Hcn1/Slc4a10/Syt4/Grin1/Clcn3/Penk	14	0.0651163	18.7561
Neuron_GABAer.	CC	GO:0043679	axon terminus	13/100	194/28804	1.66685e-13	5.76963e-12	3.30631e-12	Gad1/Slc32a1/Npy/Pnoc/Rgs10/Kcnc2/Cplx1/Kcnc1/Hcn1/Slc4a10/Grin1/Clcn3/Penk	13	0.0670103	19.3016
Neuron_GABAer.	CC	GO:0043204	perikaryon	8/100	143/28804	3.83674e-08	9.93715e-07	5.69453e-07	Npy/Resp18/Kcnc2/Kif5a/Vip/Reln/Penk/Rufy3	8	0.0559441	16.1141
Neuron_GABAer.	CC	GO:0097060	synaptic membrane	12/100	469/28804	8.68574e-08	1.87467e-06	1.07429e-06	Slc6a1/Cnr1/Kcnc2/Glrb/Kcnc1/Pten/Cadm1/Cntnap2/Grin1/Dlg2/Clcn3/Scn1a	12	0.0255864	7.36989
Neuron_GABAer.	CC	GO:0030427	site of polarized growth	8/100	209/28804	7.05802e-07	1.07531e-05	6.16211e-06	Cnr1/Nrsn1/Timp2/Fgf13/Kif5a/Ppp1r2/Grin1/Rufy3	8	0.0382775	11.0255
Neuron_GABAer.	CC	GO:0098982	GABA-ergic synapse	6/100	109/28804	2.28259e-06	3.11153e-05	1.78307e-05	Slc6a1/Sv2a/Cnr1/Slc32a1/Glrb/Clcn3	6	0.0550459	15.8554
Neuron_GABAer.	CC	GO:0060077	inhibitory synapse	4/100	28/28804	2.62622e-06	3.239e-05	1.85612e-05	Gad1/Gad2/Slc32a1/Clcn3	4	0.142857	41.1486
Neuron_GABAer.	CC	GO:0032589	neuron projection membrane	5/100	71/28804	4.95023e-06	5.34212e-05	3.06133e-05	Kcnc2/Kcnc1/Hcn1/Cntnap2/Grin1	5	0.0704225	20.2845
Neuron_GABAer.	CC	GO:0031300	intrinsic component of organelle membrane	9/100	408/28804	1.2837e-05	0.000118742	6.80455e-05	Cnr1/Slc32a1/Synpr/Scamp1/Hacd3/Scamp5/Syt4/Clcn3/Syn1	9	0.0220588	6.35382
Neuron_GABAer.	CC	GO:0048786	presynaptic active zone	5/100	99/28804	2.51841e-05	0.000210409	0.000120576	Gad1/Sv2a/Slc32a1/Cntnap2/Syn1	5	0.0505051	14.5475
Neuron_GABAer.	CC	GO:1990351	transporter complex	8/100	395/28804	7.22745e-05	0.000505921	0.00028992	Kcnc2/Glrb/Kcnc1/Hcn1/Cntnap2/Grin1/Atp11b/Scn1a	8	0.0202532	5.83372
Neuron_GABAer.	CC	GO:0034702	ion channel complex	7/100	295/28804	7.81618e-05	0.000532735	0.000305286	Kcnc2/Glrb/Kcnc1/Hcn1/Cntnap2/Grin1/Scn1a	7	0.0237288	6.83485
Neuron_GABAer.	CC	GO:0044309	neuron spine	6/100	205/28804	8.2577e-05	0.000548396	0.000314261	Rgs10/Pten/Dnm3/Ppp1r2/Cntnap2/Grin1	6	0.0292683	8.43044
Neuron_GABAer.	CC	GO:0097440	apical dendrite	3/100	29/28804	0.000138934	0.000853523	0.000489115	Hcn1/Kif5a/Slc4a10	3	0.103448	29.7972
Neuron_GABAer.	CC	GO:0008076	voltage-gated potassium channel complex	4/100	76/28804	0.000144839	0.000853523	0.000489115	Kcnc2/Kcnc1/Hcn1/Cntnap2	4	0.0526316	15.16
Neuron_GABAer.	CC	GO:0098984	neuron to neuron synapse	8/100	437/28804	0.000145	0.000853523	0.000489115	Pura/Dnm3/Cadm1/Cntnap2/Grin1/Dlg2/Syn1/Penk	8	0.0183066	5.27304
Neuron_GABAer.	CC	GO:0031256	leading edge membrane	5/100	156/28804	0.000217422	0.00122418	0.000701523	Kcnc2/Kcnc1/Hcn1/Cntnap2/Grin1	5	0.0320513	9.23205
Neuron_GABAer.	CC	GO:0016323	basolateral plasma membrane	6/100	246/28804	0.00022274	0.00122744	0.00070339	Slc38a1/Kcnc2/Hcn1/Slc4a10/Cadm1/Dlg2	6	0.0243902	7.02537
Neuron_GABAer.	CC	GO:0031252	cell leading edge	7/100	409/28804	0.000569981	0.00263616	0.00151066	Kcnc2/Kcnc1/Hcn1/Myo5a/Cntnap2/Grin1/Rufy3	7	0.0171149	4.92978
Neuron_GABAer.	CC	GO:0045178	basal part of cell	6/100	300/28804	0.000637717	0.0028977	0.00166054	Slc38a1/Kcnc2/Hcn1/Slc4a10/Cadm1/Dlg2	6	0.02	5.7608
Neuron_GABAer.	CC	GO:0030665	clathrin-coated vesicle membrane	3/100	49/28804	0.000666144	0.00297439	0.00170449	Gad1/Gad2/Syn1	3	0.0612245	17.6351
Neuron_GABAer.	CC	GO:0043197	dendritic spine	5/100	200/28804	0.000677563	0.00297439	0.00170449	Rgs10/Pten/Dnm3/Ppp1r2/Grin1	5	0.025	7.201
Neuron_GABAer.	CC	GO:0098685	Schaffer collateral - CA1 synapse	4/100	115/28804	0.000703854	0.0030383	0.00174111	Cplx1/Myo5a/Cadm1/Syn1	4	0.0347826	10.0188
Neuron_GABAer.	CC	GO:0030136	clathrin-coated vesicle	4/100	117/28804	0.000750815	0.00318789	0.00182683	Gad1/Gad2/Scamp1/Syn1	4	0.034188	9.84752
Neuron_GABAer.	CC	GO:0031312	extrinsic component of organelle membrane	3/100	61/28804	0.00126265	0.00495495	0.00283945	Cadps/Snx10/Syn1	3	0.0491803	14.1659
Neuron_GABAer.	CC	GO:0045177	apical part of cell	7/100	488/28804	0.00158557	0.00612929	0.00351242	Slc38a1/Kcnc2/Pten/Slc4a10/Snx10/Clcn3/Ahcyl1	7	0.0143443	4.13172
Neuron_GABAer.	CC	GO:0016324	apical plasma membrane	6/100	370/28804	0.00186666	0.00710979	0.00407429	Slc38a1/Kcnc2/Pten/Slc4a10/Clcn3/Ahcyl1	6	0.0162162	4.67092
Neuron_GABAer.	CC	GO:0043083	synaptic cleft	2/100	19/28804	0.0019634	0.00736987	0.00422334	Dnm3/Grin1	2	0.105263	30.32
Neuron_GABAer.	CC	GO:0044233	mitochondria-associated endoplasmic reticulum membrane	2/100	20/28804	0.00217663	0.00805354	0.00461511	Tmx2/Ahcyl1	2	0.1	28.804
Neuron_GABAer.	CC	GO:0014069	postsynaptic density	6/100	398/28804	0.00268409	0.00979124	0.00561091	Pura/Dnm3/Cadm1/Grin1/Dlg2/Syn1	6	0.0150754	4.34231
Neuron_GABAer.	MF	GO:0005244	voltage-gated ion channel activity	8/96	197/28404	3.65433e-07	5.73456e-05	3.55786e-05	Cnr1/Kcnc2/Kcnc1/Hcn1/Grin1/Clcn3/Clcn4/Scn1a	8	0.0406091	12.0152
Neuron_GABAer.	MF	GO:0022832	voltage-gated channel activity	8/96	198/28404	3.79772e-07	5.73456e-05	3.55786e-05	Cnr1/Kcnc2/Kcnc1/Hcn1/Grin1/Clcn3/Clcn4/Scn1a	8	0.040404	11.9545
Neuron_GABAer.	MF	GO:0046873	metal ion transmembrane transporter activity	10/96	422/28404	1.70423e-06	0.000132722	8.23442e-05	Slc6a1/Cnr1/Slc38a1/Kcnc2/Kcnc1/Hcn1/Slc4a10/Grin1/Zdhhc17/Scn1a	10	0.0236967	7.01126
Neuron_GABAer.	MF	GO:0008191	metalloendopeptidase inhibitor activity	3/96	14/28404	1.32554e-05	0.000667188	0.00041394	Timp2/Spock3/Timp3	3	0.214286	63.4018
Neuron_GABAer.	MF	GO:0016595	glutamate binding	3/96	14/28404	1.32554e-05	0.000667188	0.00041394	Gad1/Gad2/Grin1	3	0.214286	63.4018
Neuron_GABAer.	MF	GO:0005216	ion channel activity	9/96	439/28404	1.83391e-05	0.000791201	0.000490881	Cnr1/Kcnc2/Glrb/Kcnc1/Hcn1/Grin1/Clcn3/Clcn4/Scn1a	9	0.0205011	6.06577
Neuron_GABAer.	MF	GO:0019894	kinesin binding	4/96	51/28404	2.71067e-05	0.000950307	0.000589595	Kcnc1/Kif5a/Stau2/Spag9	4	0.0784314	23.2059
Neuron_GABAer.	MF	GO:0005416	amino acid:cation symporter activity	3/96	20/28404	4.09073e-05	0.000950307	0.000589595	Slc6a1/Slc32a1/Slc38a1	3	0.15	44.3813
Neuron_GABAer.	MF	GO:0005451	monovalent cation:proton antiporter activity	3/96	20/28404	4.09073e-05	0.000950307	0.000589595	Slc32a1/Clcn3/Clcn4	3	0.15	44.3813
Neuron_GABAer.	MF	GO:0015299	solute:proton antiporter activity	3/96	20/28404	4.09073e-05	0.000950307	0.000589595	Slc32a1/Clcn3/Clcn4	3	0.15	44.3813
Neuron_GABAer.	MF	GO:0030165	PDZ domain binding	5/96	122/28404	6.02198e-05	0.00129903	0.000805949	Pten/Cadm1/Cntnap2/Dlg2/Clcn3	5	0.0409836	12.126
Neuron_GABAer.	MF	GO:0017075	syntaxin-1 binding	3/96	24/28404	7.19193e-05	0.00137832	0.000855145	Cplx1/Myo5a/Syt4	3	0.125	36.9844
Neuron_GABAer.	MF	GO:0008509	anion transmembrane transporter activity	7/96	300/28404	7.30236e-05	0.00137832	0.000855145	Slc6a1/Slc32a1/Slc38a1/Glrb/Slc4a10/Clcn3/Clcn4	7	0.0233333	6.90375
Neuron_GABAer.	MF	GO:0015297	antiporter activity	4/96	74/28404	0.000117611	0.00197324	0.00122425	Slc32a1/Slc4a10/Clcn3/Clcn4	4	0.0540541	15.9932
Neuron_GABAer.	MF	GO:0022853	active ion transmembrane transporter activity	6/96	252/28404	0.000218693	0.00275189	0.00170734	Slc6a1/Slc32a1/Slc38a1/Slc4a10/Clcn3/Clcn4	6	0.0238095	7.04464
Neuron_GABAer.	MF	GO:0031628	opioid receptor binding	2/96	10/28404	0.0004998	0.00580537	0.0036018	Pnoc/Penk	2	0.2	59.175
Neuron_GABAer.	MF	GO:0005247	voltage-gated chloride channel activity	2/96	11/28404	0.000609521	0.00663634	0.00411735	Clcn3/Clcn4	2	0.181818	53.7955
Neuron_GABAer.	MF	GO:0030170	pyridoxal phosphate binding	3/96	52/28404	0.000733278	0.00763621	0.00473769	Gad1/Gad2/Abat	3	0.0576923	17.0697
Neuron_GABAer.	MF	GO:0015355	secondary active monocarboxylate transmembrane transporter activity	2/96	13/28404	0.000860611	0.00838401	0.00520165	Slc6a1/Slc32a1	2	0.153846	45.5192
Neuron_GABAer.	MF	GO:0047485	protein N-terminus binding	4/96	134/28404	0.00112472	0.00999013	0.00619813	Gad1/Srrm2/Alg2/Syngr3	4	0.0298507	8.83209
Neuron_CA1	BP	GO:0032970	regulation of actin filament-based process	9/99	416/28943	1.32842e-05	0.00996015	0.00825226	Wasf1/Brk1/Tpm1/Sptan1/Rock2/Add1/Epha5/Abracl/Ppp1r9a	9	0.0216346	6.32496
Neuron_CA1	BP	GO:0099003	vesicle-mediated transport in synapse	7/99	260/28943	3.20826e-05	0.00996015	0.00825226	Nsg1/Prkcg/Ap2m1/Snap47/Cltc/Mapk10/Sncb	7	0.0269231	7.87106
Neuron_CA1	BP	GO:0032956	regulation of actin cytoskeleton organization	8/99	368/28943	3.96198e-05	0.00996015	0.00825226	Wasf1/Brk1/Tpm1/Sptan1/Rock2/Add1/Epha5/Ppp1r9a	8	0.0217391	6.35551
Neuron_CA1	BP	GO:0098969	neurotransmitter receptor transport to postsynaptic membrane	3/99	20/28943	4.24211e-05	0.00996015	0.00825226	Nsg1/Snap47/Mapk10	3	0.15	43.853
Neuron_CA1	BP	GO:1903540	establishment of protein localization to postsynaptic membrane	3/99	21/28943	4.93684e-05	0.00996015	0.00825226	Nsg1/Snap47/Mapk10	3	0.142857	41.7648
Neuron_CA1	BP	GO:0110053	regulation of actin filament organization	7/99	279/28943	5.01452e-05	0.00996015	0.00825226	Wasf1/Brk1/Tpm1/Sptan1/Rock2/Add1/Ppp1r9a	7	0.0250896	7.33503
Neuron_CA1	BP	GO:0098877	neurotransmitter receptor transport to plasma membrane	3/99	22/28943	5.70216e-05	0.00996015	0.00825226	Nsg1/Snap47/Mapk10	3	0.136364	39.8664
Neuron_CA1	BP	GO:0043524	negative regulation of neuron apoptotic process	6/99	195/28943	5.76866e-05	0.00996015	0.00825226	Nefl/Prkcg/Wfs1/Sncb/Set/Hsph1	6	0.0307692	8.99549
Neuron_CA1	BP	GO:0008154	actin polymerization or depolymerization	6/99	198/28943	6.27771e-05	0.00996015	0.00825226	Brk1/Tpm1/Sptan1/Add1/Gas7/Ppp1r9a	6	0.030303	8.8592
Neuron_CA1	BP	GO:0043523	regulation of neuron apoptotic process	7/99	290/28943	6.39442e-05	0.00996015	0.00825226	Nefl/Prkcg/Wfs1/Ube2m/Sncb/Set/Hsph1	7	0.0241379	7.05681
Neuron_CA1	BP	GO:0032535	regulation of cellular component size	8/99	398/28943	6.86047e-05	0.00996015	0.00825226	Nefl/Ap2m1/Brk1/Tpm1/Sptan1/Add1/Slc12a5/Ppp1r9a	8	0.0201005	5.87645
Neuron_CA1	CC	GO:0043679	axon terminus	8/98	194/28804	3.43551e-07	7.20765e-05	4.38418e-05	Prkcg/Sncb/Got1/Kcnab2/Ppp2ca/Ap1s1/Atp6v0d1/Ptprn	8	0.0412371	12.1203
Neuron_CA1	CC	GO:0150034	distal axon	10/98	379/28804	6.92452e-07	7.20765e-05	4.38418e-05	Nefl/Prkcg/Sncb/Got1/Kcnab2/Ppp2ca/Ap1s1/Atp6v0d1/Ptprn/Ppp1r9a	10	0.0263852	7.7551
Neuron_CA1	CC	GO:0044306	neuron projection terminus	8/98	215/28804	7.48199e-07	7.20765e-05	4.38418e-05	Prkcg/Sncb/Got1/Kcnab2/Ppp2ca/Ap1s1/Atp6v0d1/Ptprn	8	0.0372093	10.9365
Neuron_CA1	CC	GO:0014069	postsynaptic density	9/98	398/28804	8.93374e-06	0.000605137	0.000368085	Prkcg/Snap47/Map4/Mapk10/Dynll2/Add1/Kcnab2/Ppp2ca/Ppp1r9a	9	0.0226131	6.6464
Neuron_CA1	CC	GO:0032279	asymmetric synapse	9/98	406/28804	1.04695e-05	0.000605137	0.000368085	Prkcg/Snap47/Map4/Mapk10/Dynll2/Add1/Kcnab2/Ppp2ca/Ppp1r9a	9	0.0221675	6.51543
Neuron_CA1	CC	GO:0043209	myelin sheath	6/98	215/28804	9.58792e-05	0.00346364	0.00210682	Nefl/Cltc/Sptan1/Eef1a2/Idh3a/Atp6v1b2	6	0.027907	8.20237
Neuron_CA1	CC	GO:0030658	transport vesicle membrane	5/98	151/28804	0.000169987	0.00509566	0.00309953	Rab2a/Snap47/Cltc/Wfs1/Ap1s1	5	0.0331126	9.7324
Neuron_CA1	CC	GO:0030125	clathrin vesicle coat	3/98	32/28804	0.00017632	0.00509566	0.00309953	Ap2m1/Cltc/Ap1s1	3	0.09375	27.5548
Neuron_CA2	BP	GO:0060996	dendritic spine development	8/96	129/28943	1.19389e-08	2.40092e-05	1.87378e-05	Stau2/Pten/Mfn1/Arid1b/Cpeb3/Adam10/Arhgap44/Spire1	8	0.0620155	18.697
Neuron_CA2	BP	GO:0097061	dendritic spine organization	6/96	102/28943	1.18431e-06	0.000606972	0.000473708	Stau2/Pten/Mfn1/Adam10/Arhgap44/Igf1r	6	0.0588235	17.7347
Neuron_CA2	BP	GO:0061001	regulation of dendritic spine morphogenesis	5/96	56/28943	1.2073e-06	0.000606972	0.000473708	Stau2/Pten/Mfn1/Adam10/Arhgap44	5	0.0892857	26.9187
Neuron_CA2	BP	GO:0106027	neuron projection organization	6/96	111/28943	1.94429e-06	0.000781994	0.000610303	Stau2/Pten/Mfn1/Adam10/Arhgap44/Igf1r	6	0.0540541	16.2967
Neuron_CA2	BP	GO:0007270	neuron-neuron synaptic transmission	3/96	10/28943	4.17239e-06	0.00104865	0.00081841	Camk4/Pten/Arid1b	3	0.3	90.4469
Neuron_CA2	BP	GO:1990778	protein localization to cell periphery	9/96	377/28943	4.6931e-06	0.00104865	0.00081841	Myo5a/Kcnip4/Golga4/Gpr158/Efr3b/Rock1/Tnik/Adam10/Arhgap44	9	0.0238727	7.19736
Neuron_CA2	BP	GO:0050767	regulation of neurogenesis	9/96	463/28943	2.40535e-05	0.00403097	0.00314595	Atxn1/Stau2/Pten/Pias2/Mfn1/Golga4/Dip2b/Tnik/Ryk	9	0.0194384	5.86049
Neuron_CA2	BP	GO:0099175	regulation of postsynapse organization	5/96	111/28943	3.50831e-05	0.00542709	0.00423554	Stau2/Pten/Mfn1/Adam10/Arhgap44	5	0.045045	13.5806
Neuron_CA2	BP	GO:0050775	positive regulation of dendrite morphogenesis	4/96	59/28943	4.49734e-05	0.00602944	0.00470564	Stau2/Pias2/Mfn1/Tnik	4	0.0677966	20.44
Neuron_CA2	BP	GO:0071805	potassium ion transmembrane transport	6/96	207/28943	6.75709e-05	0.00849282	0.00662818	Hcn1/Kcnip4/Akap6/Pten/Kcna2/Neto2	6	0.0289855	8.73883
Neuron_CA2	BP	GO:1902683	regulation of receptor localization to synapse	3/96	25/28943	7.71333e-05	0.00912441	0.0071211	Tnik/Adam10/Arhgap44	3	0.12	36.1788
Neuron_CA2	CC	GO:0008021	synaptic vesicle	9/98	234/28804	1.11024e-07	2.39427e-05	1.49311e-05	Myo5a/Exoc4/Wdr7/Scamp1/Cadm1/Apba1/Kirrel3/Adam10/Ptprn2	9	0.0384615	11.3046
Neuron_CA2	CC	GO:0070382	exocytic vesicle	9/98	257/28804	2.4556e-07	2.39427e-05	1.49311e-05	Myo5a/Exoc4/Wdr7/Scamp1/Cadm1/Apba1/Kirrel3/Adam10/Ptprn2	9	0.0350195	10.2929
Neuron_CA2	CC	GO:0030133	transport vesicle	10/98	346/28804	3.01799e-07	2.39427e-05	1.49311e-05	Myo5a/Exoc4/Nrsn1/Wdr7/Scamp1/Cadm1/Apba1/Kirrel3/Adam10/Ptprn2	10	0.0289017	8.49475
Neuron_CA2	CC	GO:0030014	CCR4-NOT complex	3/98	16/28804	2.07096e-05	0.00123222	0.000768434	Cnot4/Cnot6/Cpeb3	3	0.1875	55.1097
Neuron_CA2	CC	GO:0014069	postsynaptic density	8/98	398/28804	6.59779e-05	0.00278547	0.00173707	Exoc4/Dst/Cadm1/Snx1/Tnik/Neto2/Adam10/Arhgap44	8	0.0201005	5.90791
Neuron_CA2	CC	GO:0032279	asymmetric synapse	8/98	406/28804	7.57732e-05	0.00278547	0.00173707	Exoc4/Dst/Cadm1/Snx1/Tnik/Neto2/Adam10/Arhgap44	8	0.0197044	5.79149
Neuron_CA2	CC	GO:0043198	dendritic shaft	4/98	67/28804	8.19255e-05	0.00278547	0.00173707	Exoc4/Hcn1/Stau2/Kirrel3	4	0.0597015	17.5474
Neuron_CA2	CC	GO:0150034	distal axon	7/98	379/28804	0.000320205	0.00762087	0.00475251	Exoc4/Nrsn1/Hcn1/Kcna2/Stim1/Ptprn2/Crtac1	7	0.0184697	5.42857
Neuron_CA2	MF	GO:0003725	double-stranded RNA binding	5/97	85/28404	1.10608e-05	0.00301959	0.00225873	Strbp/Mtdh/Stau2/Dhx30/Adarb1	5	0.0588235	17.225
Neuron_CA2	MF	GO:0030165	PDZ domain binding	5/97	122/28404	6.32761e-05	0.00863718	0.00646082	Exoc4/Cadm1/Pten/Apba1/Kirrel3	5	0.0409836	12.001
Neuron_CA3	BP	GO:0099504	synaptic vesicle cycle	10/99	230/28943	6.93622e-09	1.43441e-05	1.11418e-05	Cplx2/Amph/Dnajc6/Cacna1a/Pten/Bsn/Braf/Dnajc5/Pclo/Syn1	10	0.0434783	12.711
Neuron_CA3	BP	GO:0007409	axonogenesis	13/99	493/28943	1.41787e-08	1.46608e-05	1.13878e-05	Nptx1/Cacna1a/Usp9x/Pten/Fgf13/Nfib/Braf/Bmpr2/Lgi1/Plxna4/Dst/Auts2/Mapt	13	0.0263692	7.70912
Neuron_CA3	BP	GO:0007626	locomotory behavior	9/99	266/28943	3.43959e-07	0.000116785	9.07128e-05	Astn1/Cacna1a/Pten/Ccnd2/Cacna1e/Myo5a/Oxr1/Agtpbp1/Mapt	9	0.0338346	9.89166
Neuron_CA3	BP	GO:0007416	synapse assembly	8/99	194/28943	3.58475e-07	0.000116785	9.07128e-05	Nptx1/Clstn2/Cacna1a/Pten/Bsn/Fgf13/Pclo/Mapt	8	0.0412371	12.0558
Neuron_CA3	BP	GO:0034329	cell junction assembly	11/99	445/28943	3.75608e-07	0.000116785	9.07128e-05	Nptx1/Clstn2/Cacna1a/Pten/Bsn/Fgf13/Ptprj/Pkp4/Pclo/Dst/Mapt	11	0.0247191	7.22672
Neuron_CA3	BP	GO:0008088	axo-dendritic transport	6/99	84/28943	4.50211e-07	0.000116785	9.07128e-05	Bsn/Myo5a/Dlg2/Agtpbp1/Dst/Mapt	6	0.0714286	20.8824
Neuron_CA3	BP	GO:0001764	neuron migration	8/99	200/28943	4.51781e-07	0.000116785	9.07128e-05	Spock1/Astn1/Usp9x/Fgf13/Nrg3/Auts2/Mapt/Nav1	8	0.04	11.6941
Neuron_CA3	BP	GO:0035418	protein localization to synapse	6/99	89/28943	6.34827e-07	0.000145869	0.000113304	Nptx1/Bsn/Lgi1/Dlg2/Pclo/Mapt	6	0.0674157	19.7092
Neuron_CA3	BP	GO:0048588	developmental cell growth	8/99	273/28943	4.613e-06	0.000681406	0.000529281	Usp9x/Akap6/Fgf13/Bmpr2/Map2k4/Plxna4/Auts2/Mapt	8	0.029304	8.56714
Neuron_CA3	BP	GO:0050808	synapse organization	10/99	496/28943	7.96116e-06	0.000960436	0.000746017	Nptx1/Clstn2/Cacna1a/Pten/Bsn/Fgf13/Myo5a/Pclo/Mapt/Syn1	10	0.0201613	5.89422
Neuron_CA3	BP	GO:0008361	regulation of cell size	7/99	211/28943	8.35969e-06	0.000960436	0.000746017	Pten/Fgf13/Bmpr2/Akt3/Plxna4/Ogt/Mapt	7	0.0331754	9.69893
Neuron_CA3	BP	GO:0007628	adult walking behavior	4/99	47/28943	2.05166e-05	0.00212142	0.00164781	Cacna1a/Oxr1/Agtpbp1/Mapt	4	0.0851064	24.8812
Neuron_CA3	BP	GO:1901019	regulation of calcium ion transmembrane transporter activity	5/99	99/28943	2.3448e-05	0.00230907	0.00179356	Cacna1a/Stim2/Akap6/Myo5a/Asph	5	0.0505051	14.7653
Neuron_CA3	BP	GO:0021537	telencephalon development	7/99	268/28943	3.88891e-05	0.00335095	0.00260284	Usp9x/Pten/Fgf13/Nfib/Agtpbp1/Plxna4/Nrg3	7	0.0261194	7.6361
Neuron_CA3	BP	GO:0043524	negative regulation of neuron apoptotic process	6/99	195/28943	5.76866e-05	0.00438308	0.00340455	Cacna1a/Cpeb4/Braf/Oxr1/Dnajc5/Map2k4	6	0.0307692	8.99549
Neuron_CA3	BP	GO:1904666	regulation of ubiquitin protein ligase activity	3/99	23/28943	6.54121e-05	0.0045766	0.00355486	Pten/Bsn/Pclo	3	0.130435	38.1331
Neuron_CA3	BP	GO:0021953	central nervous system neuron differentiation	6/99	210/28943	8.68466e-05	0.00528232	0.00410303	Spock1/Cacna1a/Pten/Nfib/Agtpbp1/Plxna4	6	0.0285714	8.35296
Neuron_CA3	BP	GO:0032409	regulation of transporter activity	7/99	317/28943	0.00011134	0.00655051	0.0050881	Cacna1a/Pten/Stim2/Akap6/Fgf13/Myo5a/Asph	7	0.022082	6.45576
Neuron_CA3	BP	GO:0007611	learning or memory	7/99	321/28943	0.000120316	0.00655051	0.0050881	Amph/Pten/Ccnd2/Cacna1e/Fgf13/Braf/Mapt	7	0.0218069	6.37531
Neuron_CA3	BP	GO:0007018	microtubule-based movement	8/99	434/28943	0.000124782	0.00655051	0.0050881	Cacna1e/Bsn/Myo5a/Dlg2/Agtpbp1/Arhgap21/Dst/Mapt	8	0.0184332	5.38901
Neuron_CA3	BP	GO:0007264	small GTPase mediated signal transduction	8/99	434/28943	0.000124782	0.00655051	0.0050881	Psd3/Dock4/Dock9/Arhgef12/Cdc42bpa/Ogt/Rapgef5/Auts2	8	0.0184332	5.38901
Neuron_CA3	BP	GO:0010810	regulation of cell-substrate adhesion	6/99	225/28943	0.000126702	0.00655051	0.0050881	Spock1/Spock2/Pten/Braf/Ptprj/Edil3	6	0.0266667	7.79609
Neuron_CA3	BP	GO:0099633	protein localization to postsynaptic specialization membrane	3/99	31/28943	0.000162758	0.00789824	0.00613494	Nptx1/Lgi1/Dlg2	3	0.0967742	28.2923
Neuron_CA3	BP	GO:0099645	neurotransmitter receptor localization to postsynaptic specialization membrane	3/99	31/28943	0.000162758	0.00789824	0.00613494	Nptx1/Lgi1/Dlg2	3	0.0967742	28.2923
Neuron_CA3	BP	GO:0030100	regulation of endocytosis	6/99	236/28943	0.000164228	0.00789824	0.00613494	Amph/Dnajc6/Pten/Arhgap21/Epn2/Mib1	6	0.0254237	7.43272
Neuron_CA3	BP	GO:0051656	establishment of organelle localization	8/99	455/28943	0.000172266	0.00809649	0.00628894	Cplx2/Myo5a/Agtpbp1/Arhgap21/Cdc42bpa/Pclo/Mapt/Exoc4	8	0.0175824	5.14028
Neuron_CA3	BP	GO:0010959	regulation of metal ion transport	8/99	458/28943	0.000180126	0.00827778	0.00642975	Cacna1a/Pten/Stim2/Akap6/Fgf13/Myo5a/Akt3/Asph	8	0.0174672	5.10661
Neuron_CA3	BP	GO:0006836	neurotransmitter transport	6/99	243/28943	0.000192352	0.00864749	0.00671692	Cplx2/Cacna1a/Slc6a17/Braf/Pclo/Syn1	6	0.0246914	7.21861
Neuron_CA3	CC	GO:0014069	postsynaptic density	12/98	398/28804	1.14549e-08	1.84118e-06	1.14182e-06	Clstn2/Dnajc6/Cpeb4/Bsn/Bmpr2/Dlg2/Pkp4/Pclo/Dst/Mapt/Syn1/Exoc4	12	0.0301508	8.86186
Neuron_CA3	CC	GO:0032279	asymmetric synapse	12/98	406/28804	1.42727e-08	1.84118e-06	1.14182e-06	Clstn2/Dnajc6/Cpeb4/Bsn/Bmpr2/Dlg2/Pkp4/Pclo/Dst/Mapt/Syn1/Exoc4	12	0.0295567	8.68724
Neuron_CA3	CC	GO:0008021	synaptic vesicle	9/98	234/28804	1.11024e-07	5.72882e-06	3.55276e-06	Amph/Slc6a17/Bsn/Myo5a/Dlg2/Dnajc5/Wdr7/Syn1/Exoc4	9	0.0384615	11.3046
Neuron_CA3	CC	GO:0030427	site of polarized growth	7/98	209/28804	7.57695e-06	0.000244357	0.000151539	Usp9x/Fgf13/Pclo/Auts2/Fry/Mapt/Exoc4	7	0.0334928	9.84416
Neuron_CA3	CC	GO:0044304	main axon	5/98	84/28804	1.02635e-05	0.00029422	0.000182462	Spock1/Kcnq2/Dlg2/Mapt/Nav1	5	0.0595238	17.4951
Neuron_CA3	CC	GO:0097470	ribbon synapse	3/98	23/28804	6.43707e-05	0.00125341	0.000777309	Amph/Bsn/Pclo	3	0.130435	38.3372
Neuron_CA3	CC	GO:0034704	calcium channel complex	4/98	66/28804	7.72351e-05	0.00128589	0.000797448	Cacna1a/Cacna1e/Akap6/Cachd1	4	0.0606061	17.8132
Neuron_CA3	CC	GO:0031252	cell leading edge	8/98	409/28804	7.97448e-05	0.00128589	0.000797448	Psd3/Amph/Ptprj/Myo5a/Cdc42bpa/Dst/Mapt/Exoc4	8	0.0195599	5.74901
Neuron_CA3	CC	GO:0044291	cell-cell contact zone	4/98	90/28804	0.000257268	0.00331876	0.00205815	Akap6/Fgf13/Pkp4/Dst	4	0.0444444	13.063
Neuron_CA3	CC	GO:0042641	actomyosin	4/98	97/28804	0.000342576	0.00415342	0.00257576	Klhl2/Myo5a/Cdc42bpa/Dst	4	0.0412371	12.1203
Neuron_CA3	CC	GO:0031594	neuromuscular junction	4/98	99/28804	0.000370266	0.00415342	0.00257576	Spock1/Dlg2/Dnajc5/Pclo	4	0.040404	11.8755
Neuron_CA3	CC	GO:0048786	presynaptic active zone	4/98	99/28804	0.000370266	0.00415342	0.00257576	Cacna1a/Bsn/Pclo/Syn1	4	0.040404	11.8755
Neuron_CA3	CC	GO:0009898	cytoplasmic side of plasma membrane	5/98	182/28804	0.000402625	0.00415509	0.0025768	Pten/Gng2/Pkp4/Dst/Mapt	5	0.0274725	8.07468
Neuron_CA3	CC	GO:0098982	GABA-ergic synapse	4/98	109/28804	0.0005332	0.00509502	0.0031597	Slc6a17/Cacna1e/Bsn/Pclo	4	0.0366972	10.786
Neuron_CA3	CC	GO:0099569	presynaptic cytoskeleton	2/98	11/28804	0.000617709	0.00558771	0.00346524	Bsn/Pclo	2	0.181818	53.4397
Neuron_CA3	CC	GO:0030665	clathrin-coated vesicle membrane	3/98	49/28804	0.000628076	0.00558771	0.00346524	Dnajc5/Epn2/Syn1	3	0.0612245	17.995
Neuron_CA3	CC	GO:0097060	synaptic membrane	7/98	469/28804	0.00112323	0.00853713	0.00529434	Clstn2/Cacna1a/Pten/Cacna1e/Bsn/Cadm3/Dlg2	7	0.0149254	4.38684
Neuron_CA3	CC	GO:0071004	U2-type prespliceosome	2/98	15/28804	0.00116884	0.00853713	0.00529434	Luc7l2/Snrnp70	2	0.133333	39.1891
Neuron_CA3	CC	GO:0071010	prespliceosome	2/98	15/28804	0.00116884	0.00853713	0.00529434	Luc7l2/Snrnp70	2	0.133333	39.1891
Neuron_CA3	CC	GO:0031312	extrinsic component of organelle membrane	3/98	61/28804	0.00119123	0.00853713	0.00529434	Amph/Syn1/Wdfy3	3	0.0491803	14.455
Neuron_CA3	MF	GO:0030165	PDZ domain binding	5/96	122/28404	6.02198e-05	0.00827285	0.00611286	Pten/Dock4/Dlg2/Crim1/Exoc4	5	0.0409836	12.126
Neuron_CA3	MF	GO:0030695	GTPase regulator activity	8/96	424/28404	9.73276e-05	0.00827285	0.00611286	Rabgap1l/Psd3/Dock4/Srgap3/Dock9/Arhgef12/Arhgap21/Rapgef5	8	0.0188679	5.58255
Neuron_CA3	MF	GO:0060589	nucleoside-triphosphatase regulator activity	8/96	424/28404	9.73276e-05	0.00827285	0.00611286	Rabgap1l/Psd3/Dock4/Srgap3/Dock9/Arhgef12/Arhgap21/Rapgef5	8	0.0188679	5.58255
Neuron_CA3	MF	GO:0098918	structural constituent of synapse	3/96	30/28404	0.000142159	0.00906263	0.00669644	Bsn/Dlg2/Pclo	3	0.1	29.5875
Neuron_DG	BP	GO:0050808	synapse organization	14/99	496/28943	1.57886e-09	4.00083e-06	2.77879e-06	Pcdh17/Sybu/C1ql3/Negr1/Bdnf/Dock10/Myo5a/Ppfia2/Kirrel3/Tnr/Cttnbp2/Arhgap39/Mef2c/Rph3a	14	0.0282258	8.25191
Neuron_DG	BP	GO:0035458	cellular response to interferon-beta	6/99	57/28943	4.32941e-08	5.48537e-05	3.80988e-05	Stat1/Ifit1/Iigp1/Ifi203/Gbp7/Gbp3	6	0.105263	30.7741
Neuron_DG	BP	GO:0035456	response to interferon-beta	6/99	65/28943	9.63979e-08	7.99746e-05	5.55467e-05	Stat1/Ifit1/Iigp1/Ifi203/Gbp7/Gbp3	6	0.0923077	26.9865
Neuron_DG	BP	GO:0007409	axonogenesis	12/99	493/28943	1.26243e-07	7.99746e-05	5.55467e-05	Sema5a/Bdnf/Auts2/Apc/Nfib/Dab1/Tnr/Cxcl12/Map2k1/Mef2c/Sema6d/Lgi1	12	0.0243408	7.11611
Neuron_DG	BP	GO:0045666	positive regulation of neuron differentiation	7/99	119/28943	1.80998e-07	9.17299e-05	6.37114e-05	Pcp4/Bdnf/Dab1/Cxcl12/Arhgef2/Mef2c/Ncoa1	7	0.0588235	17.1973
Neuron_DG	BP	GO:0001936	regulation of endothelial cell proliferation	7/99	174/28943	2.35117e-06	0.000871861	0.000605555	Sema5a/Stat1/Apc/Jun/Cxcl12/Stat3/Mef2c	7	0.0402299	11.7613
Neuron_DG	BP	GO:0031346	positive regulation of cell projection organization	10/99	441/28943	2.83544e-06	0.000871861	0.000605555	Pcp4/Fscn1/Negr1/Sema5a/Bdnf/Auts2/Apc/Cxcl12/Map2k1/Ahi1	10	0.0226757	6.62933
Neuron_DG	BP	GO:0009615	response to virus	9/99	347/28943	3.09659e-06	0.000871861	0.000605555	Stat1/Ifit1/Mx1/Lyst/Gbp7/Dhx9/Oasl2/Rsad2/Xpr1	9	0.0259366	7.58266
Neuron_DG	BP	GO:0001935	endothelial cell proliferation	7/99	191/28943	4.35454e-06	0.00110344	0.000766399	Sema5a/Stat1/Apc/Jun/Cxcl12/Stat3/Mef2c	7	0.0366492	10.7145
Neuron_DG	BP	GO:0001764	neuron migration	7/99	200/28943	5.89197e-06	0.00135729	0.000942715	Auts2/Kirrel3/Dab1/Cxcl12/Arhgef2/Stat3/Mef2c	7	0.035	10.2324
Neuron_DG	BP	GO:0051607	defense response to virus	8/99	289/28943	6.99777e-06	0.00139881	0.000971548	Stat1/Ifit1/Mx1/Lyst/Gbp7/Dhx9/Oasl2/Rsad2	8	0.0276817	8.09283
Neuron_DG	BP	GO:0140546	defense response to symbiont	8/99	290/28943	7.17621e-06	0.00139881	0.000971548	Stat1/Ifit1/Mx1/Lyst/Gbp7/Dhx9/Oasl2/Rsad2	8	0.0275862	8.06493
Neuron_DG	BP	GO:0048638	regulation of developmental growth	9/99	402/28943	1.01215e-05	0.001603	0.00111337	Sema5a/Bdnf/Apc/Tnr/Cxcl12/Stat3/Mef2c/Cacna1c/Sema6d	9	0.0223881	6.54523
Neuron_DG	BP	GO:0060964	regulation of miRNA-mediated gene silencing	4/99	44/28943	1.57382e-05	0.00221558	0.00153884	Map2k1/Dhx9/Stat3/Tnrc6c	4	0.0909091	26.5776
Neuron_DG	BP	GO:0050768	negative regulation of neurogenesis	6/99	168/28943	2.50851e-05	0.00264856	0.00183957	Sema5a/Bdnf/Dab1/Tnr/Arhgef2/Sema6d	6	0.0357143	10.4412
Neuron_DG	BP	GO:0051961	negative regulation of nervous system development	6/99	172/28943	2.86341e-05	0.00290235	0.00201584	Sema5a/Bdnf/Dab1/Tnr/Arhgef2/Sema6d	6	0.0348837	10.1984
Neuron_DG	BP	GO:0007626	locomotory behavior	7/99	266/28943	3.70855e-05	0.00314025	0.00218108	Calb1/Negr1/Myo5a/Dab1/Tnr/Cxcl12/Cacna1c	7	0.0263158	7.69351
Neuron_DG	BP	GO:1901215	negative regulation of neuron death	7/99	267/28943	3.79785e-05	0.00314025	0.00218108	Pcp4/Bdnf/Jun/Stat3/Mef2c/Cd200/Bok	7	0.0262172	7.6647
Neuron_DG	BP	GO:0051480	regulation of cytosolic calcium ion concentration	4/99	55/28943	3.84167e-05	0.00314025	0.00218108	Calb1/Myo5a/Ryr2/Bok	4	0.0727273	21.2621
Neuron_DG	BP	GO:0032252	secretory granule localization	3/99	20/28943	4.24211e-05	0.00327982	0.00227801	Sybu/Myo5a/Ppfia2	3	0.15	43.853
Neuron_DG	BP	GO:0050803	regulation of synapse structure or activity	7/99	272/28943	4.27128e-05	0.00327982	0.00227801	Sybu/C1ql3/Negr1/Bdnf/Ppfia2/Cttnbp2/Mef2c	7	0.0257353	7.5238
Neuron_DG	BP	GO:0042326	negative regulation of phosphorylation	8/99	394/28943	6.39429e-05	0.00476563	0.00330999	Pcp4/Pkig/Pkia/Spred1/Apc/Jun/Stat3/Rtraf	8	0.0203046	5.93611
Neuron_DG	BP	GO:0061387	regulation of extent of cell growth	5/99	124/28943	6.90016e-05	0.00480202	0.00333526	Sema5a/Bdnf/Tnr/Cxcl12/Sema6d	5	0.0403226	11.7884
Neuron_DG	BP	GO:0006469	negative regulation of protein kinase activity	6/99	202/28943	7.01163e-05	0.00480202	0.00333526	Pcp4/Pkig/Pkia/Spred1/Apc/Rtraf	6	0.029703	8.68377
Neuron_DG	BP	GO:0009306	protein secretion	8/99	404/28943	7.61251e-05	0.004906	0.00340748	Sybu/Myo5a/Acsl4/Lyst/Cd200/Rsad2/Ahi1/Cacna1c	8	0.019802	5.78918
Neuron_DG	BP	GO:0035592	establishment of protein localization to extracellular region	8/99	405/28943	7.74428e-05	0.004906	0.00340748	Sybu/Myo5a/Acsl4/Lyst/Cd200/Rsad2/Ahi1/Cacna1c	8	0.0197531	5.77488
Neuron_DG	BP	GO:0071692	protein localization to extracellular region	8/99	411/28943	8.57528e-05	0.00491066	0.00341072	Sybu/Myo5a/Acsl4/Lyst/Cd200/Rsad2/Ahi1/Cacna1c	8	0.0194647	5.69058
Neuron_DG	BP	GO:0010721	negative regulation of cell development	6/99	211/28943	8.91438e-05	0.00491066	0.00341072	Sema5a/Bdnf/Dab1/Tnr/Arhgef2/Sema6d	6	0.028436	8.31337
Neuron_DG	BP	GO:0001654	eye development	8/99	424/28943	0.000106318	0.00565195	0.00392558	Calb1/Spred1/Bdnf/Apc/Jun/Stat3/Ahi1/Cacna1c	8	0.0188679	5.5161
Neuron_DG	BP	GO:0016358	dendrite development	7/99	315/28943	0.000107061	0.00565195	0.00392558	Bdnf/Btbd3/Dock10/Ppfia2/Acsl4/Dab1/Mef2c	7	0.0222222	6.49675
Neuron_DG	BP	GO:0099518	vesicle cytoskeletal trafficking	4/99	74/28943	0.000123322	0.00612739	0.0042558	Sybu/Myo5a/Ppfia2/Map2k1	4	0.0540541	15.8029
Neuron_DG	BP	GO:0045927	positive regulation of growth	7/99	324/28943	0.000127427	0.00620599	0.0043104	Sema5a/Bdnf/Acsl4/Cxcl12/Mef2c/Ahi1/Lgi1	7	0.0216049	6.31628
Neuron_DG	BP	GO:0031099	regeneration	5/99	155/28943	0.000196938	0.00834181	0.00579384	Bdnf/Jun/Tnr/Cxcl12/Map2k1	5	0.0322581	9.43076
Neuron_DG	BP	GO:0072001	renal system development	7/99	348/28943	0.000197517	0.00834181	0.00579384	Calb1/Stat1/Bdnf/Apc/Kirrel3/Mef2c/Ahi1	7	0.0201149	5.88067
Neuron_DG	BP	GO:0006914	autophagy	8/99	469/28943	0.000211517	0.00864489	0.00600435	Iigp1/Myo5a/Rnf213/Huwe1/Map2k1/Stat3/Wac/Bok	8	0.0170576	4.98684
Neuron_DG	BP	GO:0061919	process utilizing autophagic mechanism	8/99	469/28943	0.000211517	0.00864489	0.00600435	Iigp1/Myo5a/Rnf213/Huwe1/Map2k1/Stat3/Wac/Bok	8	0.0170576	4.98684
Neuron_DG	BP	GO:0042176	regulation of protein catabolic process	7/99	355/28943	0.000222975	0.00896856	0.00622915	Apc/Eif3h/Wac/Herpud1/Sf3b3/Timp3/Prickle1	7	0.0197183	5.76472
Neuron_DG	BP	GO:0040013	negative regulation of locomotion	7/99	360/28943	0.000242732	0.00961067	0.00667513	Sema5a/Spred1/Cxcl12/Stat3/Mef2c/Cd200/Sema6d	7	0.0194444	5.68465
Neuron_DG	CC	GO:0008021	synaptic vesicle	7/100	234/28804	1.79961e-05	0.00201594	0.00138882	Bdnf/Apc/Myo5a/Synpr/Kirrel3/Cttnbp2/Rph3a	7	0.0299145	8.61658
Neuron_DG	CC	GO:0005852	eukaryotic translation initiation factor 3 complex	3/100	16/28804	2.20024e-05	0.00201594	0.00138882	Eif3h/Eif3e/Eif3a	3	0.1875	54.0075
Neuron_DG	CC	GO:0030133	transport vesicle	8/100	346/28804	2.84928e-05	0.00201594	0.00138882	Car4/Bdnf/Apc/Myo5a/Synpr/Kirrel3/Cttnbp2/Rph3a	8	0.0231214	6.65988
Neuron_DG	CC	GO:0070382	exocytic vesicle	7/100	257/28804	3.27795e-05	0.00201594	0.00138882	Bdnf/Apc/Myo5a/Synpr/Kirrel3/Cttnbp2/Rph3a	7	0.0272374	7.84545
Neuron_DG	CC	GO:0098984	neuron to neuron synapse	8/100	437/28804	0.000145	0.007134	0.00491474	Calb1/Dab1/Tnr/Map2k1/Arhgef2/Stat3/Eif3a/Cacna1c	8	0.0183066	5.27304
Neuron_DG	CC	GO:0090575	RNA polymerase II transcription regulator complex	6/100	242/28804	0.000203922	0.00836082	0.00575991	Stat1/Junb/Jun/Stat3/Irf9/Ncoa1	6	0.0247934	7.14149
Neuron_DG	CC	GO:0042788	polysomal ribosome	3/100	35/28804	0.000245124	0.00861437	0.00593459	Eif3h/Dhx9/Eef2	3	0.0857143	24.6891
Neuron_DG	MF	GO:0034236	protein kinase A catalytic subunit binding	3/97	15/28404	1.70507e-05	0.0048083	0.00369731	Pkia/Akap11/Ryr2	3	0.2	58.5649
Neuron_DGimmat	BP	GO:0008380	RNA splicing	12/97	427/28943	2.0984e-08	3.945e-05	3.03716e-05	Hnrnpa3/Fus/Paxbp1/Srsf3/Dhx9/Slc38a2/Ivns1abp/Khsrp/Cdk12/Hnrnph3/Prpf8/Ccnl2	12	0.028103	8.38543
Neuron_DGimmat	BP	GO:0061013	regulation of mRNA catabolic process	7/97	183/28943	2.86391e-06	0.00187024	0.00143985	Hnrnpr/Hnrnpab/Fus/Dhx9/Hnrnpd/Tnrc6c/Khsrp	7	0.0382514	11.4135
Neuron_DGimmat	BP	GO:0034248	regulation of cellular amide metabolic process	10/97	453/28943	2.98442e-06	0.00187024	0.00143985	Eef2/Hnrnpr/Sox4/Dhx9/Hnrnpd/Ddx3x/Tnrc6c/Foxo3/Khsrp/Casp3	10	0.0220751	6.58679
Neuron_DGimmat	BP	GO:2000112	regulation of cellular macromolecule biosynthetic process	10/97	482/28943	5.15712e-06	0.00242385	0.00186606	Eef2/Hnrnpr/Sox4/Dhx9/Hnrnpd/Ddx3x/Tnrc6c/Foxo3/Khsrp/Plcb1	10	0.0207469	6.19049
Neuron_DGimmat	BP	GO:0006417	regulation of translation	9/97	394/28943	7.2905e-06	0.00274123	0.00211041	Eef2/Hnrnpr/Sox4/Dhx9/Hnrnpd/Ddx3x/Tnrc6c/Foxo3/Khsrp	9	0.0228426	6.81582
Neuron_DGimmat	BP	GO:1903311	regulation of mRNA metabolic process	8/97	317/28943	1.17677e-05	0.00354917	0.00273243	Hnrnpr/Hnrnpab/Fus/Srsf3/Dhx9/Hnrnpd/Tnrc6c/Khsrp	8	0.0252366	7.53013
Neuron_DGimmat	BP	GO:0048524	positive regulation of viral process	4/97	61/28943	5.34292e-05	0.00556471	0.00428414	Top2b/Dhx9/Ddx3x/Pkn2	4	0.0655738	19.566
Neuron_DGimmat	BP	GO:0021915	neural tube development	6/97	200/28943	5.9199e-05	0.00556471	0.00428414	Sox4/Prkacb/Sema3c/Casp3/Hectd1/Prkaca	6	0.03	8.95144
Neuron_DGimmat	BP	GO:0048640	negative regulation of developmental growth	5/97	126/28943	6.75451e-05	0.00577203	0.00444375	Sema6d/Jarid2/Wwc1/Sema3c/Fgf13	5	0.0396825	11.8405
Neuron_DGimmat	BP	GO:0031331	positive regulation of cellular catabolic process	8/97	431/28943	0.000103067	0.0071765	0.00552502	Hnrnpr/Dhx9/Hnrnpd/Tnrc6c/Foxo3/Khsrp/Casp3/Wac	8	0.0185615	5.5384
Neuron_DGimmat	BP	GO:0046700	heterocycle catabolic process	8/97	436/28943	0.000111582	0.00729199	0.00561394	Hnrnpr/Hnrnpab/Fus/Dhx9/Hnrnpd/Tnrc6c/Khsrp/Casp3	8	0.0183486	5.47489
Neuron_DGimmat	BP	GO:0044270	cellular nitrogen compound catabolic process	8/97	443/28943	0.000124475	0.00731359	0.00563056	Hnrnpr/Hnrnpab/Fus/Dhx9/Hnrnpd/Tnrc6c/Khsrp/Casp3	8	0.0180587	5.38838
Neuron_DGimmat	BP	GO:0034329	cell junction assembly	8/97	445/28943	0.000128377	0.00731359	0.00563056	Map4k4/Il1rapl1/Bcr/Ptpro/Fgf13/Afdn/Pkn2/Prkaca	8	0.0179775	5.36416
Neuron_DGimmat	BP	GO:0019439	aromatic compound catabolic process	8/97	458/28943	0.000156283	0.00816143	0.00628329	Hnrnpr/Hnrnpab/Fus/Dhx9/Hnrnpd/Tnrc6c/Khsrp/Casp3	8	0.0174672	5.2119
Neuron_DGimmat	CC	GO:0016607	nuclear speck	8/96	350/28804	2.29735e-05	0.00629475	0.00464307	Srsf3/Pnisr/Cdk12/Plcb1/Afdn/Hectd1/Ddx42/Prkaca	8	0.0228571	6.8581
Neuron_DGimmat	CC	GO:1902554	serine/threonine protein kinase complex	5/96	123/28804	5.86319e-05	0.00803257	0.00592491	Prkacb/Cdk12/Ccnl2/Ccni/Prkaca	5	0.0406504	12.1968
Neuron_DGimmat	MF	GO:0003729	mRNA binding	9/97	386/28404	7.18161e-06	0.00219757	0.00169335	Hnrnpa3/Hnrnpr/Fus/Srsf3/Dhx9/Hnrnpd/Ddx3x/Khsrp/Marf1	9	0.0233161	6.82752
Neuron_DGimmat	MF	GO:0042393	histone binding	7/97	298/28404	7.48094e-05	0.00582919	0.00449171	Chd4/Jarid2/Mllt3/Ing1/Psme4/Usp15/Kmt2c	7	0.0234899	6.87843
Neuron_DGimmat	MF	GO:0140030	modification-dependent protein binding	6/97	213/28404	9.28311e-05	0.00582919	0.00449171	Jarid2/Mllt3/Ing1/Psme4/Prpf8/Usp15	6	0.028169	8.24858
Neuron_DGimmat	MF	GO:0019887	protein kinase regulator activity	6/97	214/28404	9.52482e-05	0.00582919	0.00449171	Ddx3x/Kidins220/Fgf13/Casp3/Ccnl2/Ccni	6	0.0280374	8.21004
Neuron_CajRetz	BP	GO:0070997	neuron death	13/94	450/28943	2.51037e-09	5.41237e-06	3.88183e-06	Gabrb2/Gclm/Efnb2/Jun/Mapk8/Capn2/Tnfrsf21/Ppt1/Kras/Ctnnb1/Ap2b1/Srpk2/Picalm	13	0.0288889	8.89501
Neuron_CajRetz	BP	GO:1901214	regulation of neuron death	12/94	399/28943	6.90205e-09	7.44041e-06	5.33637e-06	Gabrb2/Gclm/Efnb2/Jun/Mapk8/Capn2/Ppt1/Kras/Ctnnb1/Ap2b1/Srpk2/Picalm	12	0.0300752	9.26028
Neuron_CajRetz	BP	GO:0051962	positive regulation of nervous system development	10/94	366/28943	3.25989e-07	0.000175708	0.000126021	Cxcl12/Flrt3/Mapk8/Reln/Afdn/Il1rapl1/Kras/Ctnnb1/Picalm/Rufy3	10	0.0273224	8.41268
Neuron_CajRetz	BP	GO:0010720	positive regulation of cell development	10/94	384/28943	5.05282e-07	0.000217877	0.000156265	Cxcl12/Mapk8/Mapk9/Reln/Afdn/Il1rapl1/Kras/Ctnnb1/Picalm/Rufy3	10	0.0260417	8.01834
Neuron_CajRetz	BP	GO:0050769	positive regulation of neurogenesis	9/94	305/28943	6.91696e-07	0.000248549	0.000178263	Cxcl12/Mapk8/Reln/Afdn/Il1rapl1/Kras/Ctnnb1/Picalm/Rufy3	9	0.0295082	9.0857
Neuron_CajRetz	BP	GO:0051402	neuron apoptotic process	9/94	329/28943	1.29471e-06	0.00039877	0.000286004	Gabrb2/Gclm/Jun/Mapk8/Tnfrsf21/Ppt1/Kras/Ctnnb1/Srpk2	9	0.0273556	8.42291
Neuron_CajRetz	BP	GO:0042176	regulation of protein catabolic process	9/94	355/28943	2.41594e-06	0.000651096	0.000466976	Timp2/Ubqln2/Mapk8/Mapk9/Crebrf/Ubxn2a/Mdm2/Rad23b/Nfe2l1	9	0.0253521	7.80602
Neuron_CajRetz	BP	GO:1990138	neuron projection extension	7/94	200/28943	4.17072e-06	0.000999118	0.000716583	Cxcl12/Flrt3/Afdn/Auts2/Ctnnb1/Picalm/Rufy3	7	0.035	10.7766
Neuron_CajRetz	BP	GO:0043523	regulation of neuron apoptotic process	8/94	290/28943	4.87184e-06	0.00105037	0.000753341	Gabrb2/Gclm/Jun/Mapk8/Ppt1/Kras/Ctnnb1/Srpk2	8	0.0275862	8.49391
Neuron_CajRetz	BP	GO:0043161	proteasome-mediated ubiquitin-dependent protein catabolic process	9/94	438/28943	1.30999e-05	0.00256757	0.0018415	Spop/Ubqln2/Mapk8/Mapk9/Ubxn2a/Ube2g1/Mdm2/Ctnnb1/Rad23b	9	0.0205479	6.3268
Neuron_CajRetz	BP	GO:1903320	regulation of protein modification by small protein conjugation or removal	7/94	252/28943	1.87539e-05	0.00329982	0.00236668	Ddx3x/Mapk8/Mapk9/Ubxn2a/Ubr5/Gnl3l/Ctnnb1	7	0.0277778	8.5529
Neuron_CajRetz	BP	GO:0034332	adherens junction organization	4/94	50/28943	2.14274e-05	0.00329982	0.00236668	Efnb2/Hipk1/Afdn/Ctnnb1	4	0.08	24.6323
Neuron_CajRetz	BP	GO:0010001	glial cell differentiation	7/94	261/28943	2.34845e-05	0.0033755	0.00242096	Reln/Gpc1/Afdn/Tnfrsf21/Kras/Ctnnb1/Nfe2l1	7	0.0268199	8.25797
Neuron_CajRetz	BP	GO:0048588	developmental cell growth	7/94	273/28943	3.12838e-05	0.0034406	0.00246765	Cxcl12/Flrt3/Afdn/Auts2/Ctnnb1/Picalm/Rufy3	7	0.025641	7.89498
Neuron_CajRetz	BP	GO:0048813	dendrite morphogenesis	6/94	186/28943	3.31018e-05	0.0034406	0.00246765	Kidins220/Mapk8/Reln/Afdn/Il1rapl1/Picalm	6	0.0322581	9.9324
Neuron_CajRetz	BP	GO:0007409	axonogenesis	9/94	493/28943	3.3142e-05	0.0034406	0.00246765	Cxcl12/Kif5a/Efnb2/Flrt3/Bhlhe22/Reln/Auts2/Picalm/Rufy3	9	0.0182556	5.62097
Neuron_CajRetz	BP	GO:0050808	synapse organization	9/94	496/28943	3.47404e-05	0.0034406	0.00246765	Gabrb2/Efnb2/Flrt3/Reln/Afdn/Snx27/Il1rapl1/Ctnnb1/Picalm	9	0.0181452	5.58697
Neuron_CajRetz	BP	GO:0060560	developmental growth involved in morphogenesis	7/94	278/28943	3.51081e-05	0.0034406	0.00246765	Cxcl12/Flrt3/Afdn/Auts2/Ctnnb1/Picalm/Rufy3	7	0.0251799	7.75298
Neuron_CajRetz	BP	GO:0001764	neuron migration	6/94	200/28943	4.9621e-05	0.00446936	0.00320549	Cxcl12/Mapk8/AU040320/Reln/Auts2/Ctnnb1	6	0.03	9.23713
Neuron_CajRetz	BP	GO:2001233	regulation of apoptotic signaling pathway	8/94	401/28943	4.99051e-05	0.00446936	0.00320549	Spop/Cxcl12/Ddx3x/Gclm/Mapk8/Mapk9/Mdm2/Ctnnb1	8	0.0199501	6.14273
Neuron_CajRetz	BP	GO:1902414	protein localization to cell junction	5/94	123/28943	5.18266e-05	0.00446936	0.00320549	Kif5a/Mapk8/Mapk9/Reln/Afdn	5	0.0406504	12.5164
Neuron_CajRetz	BP	GO:0031334	positive regulation of protein-containing complex assembly	6/94	203/28943	5.38976e-05	0.00446936	0.00320549	Ddx3x/Mapk8/Mapk9/Akap9/Pde4dip/Gnl3l	6	0.0295567	9.10062
Neuron_CajRetz	BP	GO:0051101	regulation of DNA binding	5/94	127/28943	6.03604e-05	0.00481989	0.0034569	Jun/Mapk8/Hipk1/Hspa4/Ctnnb1	5	0.0393701	12.1222
Neuron_CajRetz	BP	GO:0030307	positive regulation of cell growth	6/94	211/28943	6.67589e-05	0.00514043	0.0036868	Cxcl12/Ddx3x/Tead1/Afdn/Picalm/Rufy3	6	0.028436	8.75557
Neuron_CajRetz	BP	GO:0071276	cellular response to cadmium ion	3/94	26/28943	8.17026e-05	0.0057003	0.00408834	Jun/Mapk8/Mapk9	3	0.115385	35.5274
Neuron_CajRetz	BP	GO:0051571	positive regulation of histone H3-K4 methylation	3/94	27/28943	9.16993e-05	0.00604879	0.00433829	Kmt2a/Auts2/Ctnnb1	3	0.111111	34.2116
Neuron_CajRetz	BP	GO:0031346	positive regulation of cell projection organization	8/94	441/28943	9.6703e-05	0.00613211	0.00439804	Cxcl12/Kidins220/Reln/Afdn/Il1rapl1/Auts2/Picalm/Rufy3	8	0.0181406	5.58556
Neuron_CajRetz	BP	GO:0034329	cell junction assembly	8/94	445/28943	0.000102915	0.00619347	0.00444205	Gabrb2/Efnb2/Flrt3/Reln/Hipk1/Afdn/Il1rapl1/Ctnnb1	8	0.0179775	5.53536
Neuron_CajRetz	BP	GO:0032411	positive regulation of transporter activity	5/94	143/28943	0.000105829	0.00619347	0.00444205	Tcaf1/Reln/Akap9/Kmt2a/Kcnc2	5	0.034965	10.7659
Neuron_CajRetz	BP	GO:1905897	regulation of response to endoplasmic reticulum stress	4/94	75/28943	0.000106289	0.00619347	0.00444205	Spop/Ubqln2/Crebrf/Nfe2l1	4	0.0533333	16.4216
Neuron_CajRetz	BP	GO:0043270	positive regulation of ion transport	7/94	343/28943	0.000130748	0.00722802	0.00518405	Tcaf1/Cxcl12/Mapk9/Reln/Akap9/Kcnip2/Kcnc2	7	0.0204082	6.28376
Neuron_CajRetz	BP	GO:0031116	positive regulation of microtubule polymerization	3/94	31/28943	0.000139599	0.00752438	0.0053966	Mapk8/Akap9/Pde4dip	3	0.0967742	29.7972
Neuron_CajRetz	BP	GO:0042391	regulation of membrane potential	8/94	469/28943	0.000147537	0.00775829	0.00556436	Gabrb2/Gclm/Jun/Reln/Akap9/Afdn/Kcnip2/Kcnc2	8	0.0170576	5.2521
Neuron_CajRetz	BP	GO:0000209	protein polyubiquitination	6/94	255/28943	0.000187894	0.00937109	0.00672109	Spop/Ddx3x/Ube2g1/Ubr5/Ctnnb1/Nfe2l1	6	0.0235294	7.24481
Neuron_CajRetz	BP	GO:0034976	response to endoplasmic reticulum stress	6/94	257/28943	0.000195984	0.00937109	0.00672109	Spop/Ddx3x/Ubqln2/Jun/Crebrf/Nfe2l1	6	0.0233463	7.18843
Neuron_CajRetz	BP	GO:0031112	positive regulation of microtubule polymerization or depolymerization	3/94	35/28943	0.000201361	0.00937109	0.00672109	Mapk8/Akap9/Pde4dip	3	0.0857143	26.3918
Neuron_CajRetz	BP	GO:1903829	positive regulation of protein localization	8/94	493/28943	0.000207053	0.00937109	0.00672109	Tcaf1/Crebrf/Snx27/Ubr5/Gnl3l/Mdm2/Ap2b1/Rufy3	8	0.0162272	4.99642
Neuron_CajRetz	BP	GO:0099003	vesicle-mediated transport in synapse	6/94	260/28943	0.000208633	0.00937109	0.00672109	Efnb2/Apba1/Stxbp5l/Ctnnb1/Ap2b1/Picalm	6	0.0230769	7.10548
Neuron_CajRetz	CC	GO:0097060	synaptic membrane	11/97	469/28804	5.36222e-07	7.6888e-05	4.98749e-05	Gabrb2/Epb41l1/Efnb2/Flrt3/Lin7c/Akap9/Apba1/Il1rapl1/Kcnc2/Ctnnb1/Picalm	11	0.0234542	6.96468
Neuron_CajRetz	CC	GO:0043204	perikaryon	7/97	143/28804	5.67439e-07	7.6888e-05	4.98749e-05	Kif5a/Mapk8/Mapk9/Reln/Penk/Kcnc2/Rufy3	7	0.048951	14.5359
Neuron_CajRetz	CC	GO:0098984	neuron to neuron synapse	10/97	437/28804	2.26263e-06	0.000125154	8.11836e-05	Epb41l1/Efnb2/Flrt3/Akap9/Penk/Snx27/Il1rapl1/Fxr1/Ctnnb1/Picalm	10	0.0228833	6.79516
Neuron_CajRetz	CC	GO:0099572	postsynaptic specialization	10/97	438/28804	2.30911e-06	0.000125154	8.11836e-05	Gabrb2/Epb41l1/Efnb2/Flrt3/Akap9/Snx27/Il1rapl1/Fxr1/Ctnnb1/Picalm	10	0.022831	6.77965
Neuron_CajRetz	CC	GO:0150034	distal axon	9/97	379/28804	5.54627e-06	0.000250507	0.000162496	Timp2/Kif5a/Flrt3/Penk/Pnoc/Fxr1/Auts2/Kcnc2/Rufy3	9	0.0237467	7.05155
Neuron_CajRetz	CC	GO:0030118	clathrin coat	4/97	49/28804	2.27925e-05	0.000686308	0.000445187	Vps41/Necap1/Ap2b1/Picalm	4	0.0816327	24.2407
Neuron_CajRetz	CC	GO:0030136	clathrin-coated vesicle	5/97	117/28804	4.85395e-05	0.00131542	0.000853274	Tgoln1/Vps41/Necap1/Ap2b1/Picalm	5	0.042735	12.6901
Neuron_CajRetz	CC	GO:0030427	site of polarized growth	6/97	209/28804	7.75095e-05	0.00175042	0.00113545	Timp2/Kif5a/Flrt3/Fxr1/Auts2/Rufy3	6	0.0287081	8.52484
Neuron_CajRetz	CC	GO:0005844	polysome	4/97	78/28804	0.000142409	0.00284975	0.00184855	Msi2/Vbp1/Fxr1/Nufip2	4	0.0512821	15.2281
Neuron_CajRetz	CC	GO:0036464	cytoplasmic ribonucleoprotein granule	6/97	235/28804	0.00014722	0.00284975	0.00184855	Dync1i1/Ddx3x/Kif5a/Btbd1/Fxr1/Nufip2	6	0.0255319	7.58166
Neuron_CajRetz	CC	GO:0048475	coated membrane	4/97	97/28804	0.000329438	0.00495987	0.00321732	Vps41/Necap1/Ap2b1/Picalm	4	0.0412371	12.2453
Neuron_CajRetz	CC	GO:0098685	Schaffer collateral - CA1 synapse	4/97	115/28804	0.000627665	0.00814078	0.00528067	Efnb2/Apba1/Ctnnb1/Picalm	4	0.0347826	10.3286
Neuron_CajRetz	MF	GO:0140666	annealing activity	3/97	16/28404	2.09335e-05	0.00613351	0.00489182	Ddx3x/Fxr1/Eif4h	3	0.1875	54.9046
Astro	BP	GO:0015980	energy derivation by oxidation of organic compounds	11/96	337/28943	1.65579e-08	1.91327e-05	1.49427e-05	Ndufs5/Ndufb9/S100b/Ndufb2/Nupr1/Ndufb10/Ugp2/Cyc1/Ndufa3/Ndufa1/Hmgb1	11	0.032641	9.84091
Astro	BP	GO:0006119	oxidative phosphorylation	8/96	140/28943	2.27008e-08	1.91327e-05	1.49427e-05	Ndufs5/Ndufb9/Ndufb2/Nupr1/Ndufb10/Cyc1/Ndufa3/Ndufa1	8	0.0571429	17.228
Astro	BP	GO:0010257	NADH dehydrogenase complex assembly	6/96	58/28943	4.00262e-08	1.91327e-05	1.49427e-05	Ndufs5/Ndufb9/Ndufb2/Ndufb10/Ndufa3/Ndufa1	6	0.103448	31.1886
Astro	BP	GO:0032981	mitochondrial respiratory chain complex I assembly	6/96	58/28943	4.00262e-08	1.91327e-05	1.49427e-05	Ndufs5/Ndufb9/Ndufb2/Ndufb10/Ndufa3/Ndufa1	6	0.103448	31.1886
Astro	BP	GO:0006091	generation of precursor metabolites and energy	12/96	465/28943	4.73816e-08	1.91327e-05	1.49427e-05	Ndufs5/Ndufb9/S100b/Ndufb2/Nupr1/Ndufb10/Ugp2/Cyc1/Ndufa3/Pgls/Ndufa1/Hmgb1	12	0.0258065	7.78038
Astro	BP	GO:0042776	proton motive force-driven mitochondrial ATP synthesis	6/96	65/28943	8.01723e-08	2.6978e-05	2.10698e-05	Ndufs5/Ndufb9/Ndufb2/Ndufb10/Ndufa3/Ndufa1	6	0.0923077	27.8298
Astro	BP	GO:0009145	purine nucleoside triphosphate biosynthetic process	7/96	118/28943	1.38154e-07	3.48666e-05	2.72308e-05	Ndufs5/Ndufb9/Adk/Ndufb2/Ndufb10/Ndufa3/Ndufa1	7	0.059322	17.885
Astro	BP	GO:0046390	ribose phosphate biosynthetic process	8/96	221/28943	7.58221e-07	0.000102057	7.97063e-05	Acsl6/Ndufs5/Ndufb9/Adk/Ndufb2/Ndufb10/Ndufa3/Ndufa1	8	0.0361991	10.9137
Astro	BP	GO:0010667	negative regulation of cardiac muscle cell apoptotic process	4/96	37/28943	6.90099e-06	0.000557324	0.000435271	Npm1/Nfe2l2/Nupr1/Mdk	4	0.108108	32.5935
Astro	BP	GO:0046034	ATP metabolic process	7/96	224/28943	1.00644e-05	0.000752595	0.000587778	Ndufs5/Ndufb9/Ndufb2/Nupr1/Ndufb10/Ndufa3/Ndufa1	7	0.03125	9.42155
Astro	BP	GO:1902106	negative regulation of leukocyte differentiation	5/96	113/28943	3.82226e-05	0.0022049	0.00172203	Hspb1/Tmem176a/Mdk/Id2/Hmgb1	5	0.0442478	13.3402
Astro	BP	GO:1904035	regulation of epithelial cell apoptotic process	5/96	116/28943	4.33349e-05	0.00239897	0.0018736	Ccl2/Nfe2l2/Nupr1/Mdk/Rgcc	5	0.0431034	12.9952
Astro	BP	GO:0071806	protein transmembrane transport	4/96	59/28943	4.49734e-05	0.00239897	0.0018736	Ednrb/Tomm7/Sec61g/Sec61b	4	0.0677966	20.44
Astro	BP	GO:0010659	cardiac muscle cell apoptotic process	4/96	64/28943	6.19941e-05	0.00298015	0.0023275	Npm1/Nfe2l2/Nupr1/Mdk	4	0.0625	18.8431
Astro	BP	GO:0060326	cell chemotaxis	7/96	314/28943	8.64019e-05	0.00387657	0.00302761	Ednrb/Vcam1/Ccl2/Cxcl14/Hspb1/Mdk/Hmgb1	7	0.022293	6.72111
Astro	BP	GO:0050678	regulation of epithelial cell proliferation	8/96	442/28943	0.000113951	0.00500147	0.00390616	Ednrb/Ccl2/Npm1/Nupr1/Mdk/Hmgn1/Hmgb1/Rgcc	8	0.0180995	5.45683
Astro	BP	GO:0050920	regulation of chemotaxis	6/96	231/28943	0.000123391	0.00530058	0.00413976	Tubb2b/Ccl2/Cxcl14/Hspb1/Mdk/Hmgb1	6	0.025974	7.8309
Astro	BP	GO:0006790	sulfur compound metabolic process	7/96	335/28943	0.00012904	0.00542775	0.00423908	Mgst1/Acsl6/Ednrb/Gstm5/Eef1g/Nfe2l2/Glrx3	7	0.0208955	6.29978
Astro	BP	GO:1904019	epithelial cell apoptotic process	5/96	148/28943	0.000137373	0.00554712	0.0043323	Ccl2/Nfe2l2/Nupr1/Mdk/Rgcc	5	0.0337838	10.1855
Astro	BP	GO:1903036	positive regulation of response to wounding	4/96	79/28943	0.000141135	0.00558728	0.00436367	Ccl2/Nfe2l2/Mdk/Hmgb1	4	0.0506329	15.2653
Astro	BP	GO:0101023	vascular endothelial cell proliferation	3/96	31/28943	0.000148586	0.00574828	0.00448942	Ccl2/Mdk/Hmgb1	3	0.0967742	29.1764
Astro	BP	GO:0006749	glutathione metabolic process	4/96	81/28943	0.000155491	0.00581365	0.00454047	Mgst1/Gstm5/Eef1g/Nfe2l2	4	0.0493827	14.8884
Astro	BP	GO:0002683	negative regulation of immune system process	8/96	465/28943	0.000161209	0.00591783	0.00462184	Ccl2/Ezr/Psmb4/Hspb1/Tmem176a/Mdk/Id2/Hmgb1	8	0.0172043	5.18692
Astro	BP	GO:0000038	very long-chain fatty acid metabolic process	3/96	34/28943	0.000196384	0.00708036	0.00552977	Acsl6/Hacd2/Acsbg1	3	0.0882353	26.602
Astro	CC	GO:0098798	mitochondrial protein-containing complex	14/98	291/28804	1.28885e-12	2.93857e-10	1.92648e-10	Hadhb/Ndufs5/Mrpl33/Tomm7/Ndufb9/Ndufb2/Ndufb10/Mrpl52/Cyc1/Ndufa3/Mrpl17/Ndufa1/Mrpl30/Timm13	14	0.04811	14.1404
Astro	CC	GO:0005746	mitochondrial respirasome	7/98	85/28804	1.68715e-08	7.54808e-07	4.94842e-07	Ndufs5/Ndufb9/Ndufb2/Ndufb10/Cyc1/Ndufa3/Ndufa1	7	0.0823529	24.205
Astro	CC	GO:0005747	mitochondrial respiratory chain complex I	6/98	50/28804	1.8702e-08	7.54808e-07	4.94842e-07	Ndufs5/Ndufb9/Ndufb2/Ndufb10/Ndufa3/Ndufa1	6	0.12	35.2702
Astro	CC	GO:0030964	NADH dehydrogenase complex	6/98	50/28804	1.8702e-08	7.54808e-07	4.94842e-07	Ndufs5/Ndufb9/Ndufb2/Ndufb10/Ndufa3/Ndufa1	6	0.12	35.2702
Astro	CC	GO:0045271	respiratory chain complex I	6/98	50/28804	1.8702e-08	7.54808e-07	4.94842e-07	Ndufs5/Ndufb9/Ndufb2/Ndufb10/Ndufa3/Ndufa1	6	0.12	35.2702
Astro	CC	GO:0098803	respiratory chain complex	7/98	87/28804	1.98634e-08	7.54808e-07	4.94842e-07	Ndufs5/Ndufb9/Ndufb2/Ndufb10/Cyc1/Ndufa3/Ndufa1	7	0.0804598	23.6486
Astro	CC	GO:0070469	respirasome	7/98	95/28804	3.67407e-08	1.1967e-06	7.84538e-07	Ndufs5/Ndufb9/Ndufb2/Ndufb10/Cyc1/Ndufa3/Ndufa1	7	0.0736842	21.6571
Astro	CC	GO:1990204	oxidoreductase complex	7/98	121/28804	1.95375e-07	5.53694e-06	3.62994e-06	Ndufs5/Ndufb9/Ndufb2/Ndufb10/Cyc1/Ndufa3/Ndufa1	7	0.0578512	17.0035
Astro	CC	GO:0015934	large ribosomal subunit	7/98	123/28804	2.18563e-07	5.53694e-06	3.62994e-06	Mrpl33/Rplp0/Npm1/Mrpl52/Rpl27/Mrpl17/Mrpl30	7	0.0569106	16.7271
Astro	CC	GO:0005839	proteasome core complex	4/98	19/28804	4.69497e-07	1.07045e-05	7.01775e-06	Psmb4/Psma6/Psma7/Psmb8	4	0.210526	61.8776
Astro	CC	GO:0005762	mitochondrial large ribosomal subunit	4/98	60/28804	5.3079e-05	0.000672334	0.000440773	Mrpl33/Mrpl52/Mrpl17/Mrpl30	4	0.0666667	19.5946
Astro	CC	GO:1990351	transporter complex	8/98	395/28804	6.25877e-05	0.000751053	0.00049238	Ndufs5/Ndufb9/Ndufb2/Ndufb10/Cyc1/Ndufa3/Ndufa1/Timm13	8	0.0202532	5.95278
Astro	CC	GO:1902495	transmembrane transporter complex	7/98	373/28804	0.000290864	0.00314917	0.00206455	Ndufs5/Ndufb9/Ndufb2/Ndufb10/Cyc1/Ndufa3/Ndufa1	7	0.0187668	5.51589
Astro	CC	GO:0005741	mitochondrial outer membrane	5/98	188/28804	0.000466822	0.00462763	0.00303381	Mgst1/Acsl6/Hadhb/Tomm7/Ubc	5	0.0265957	7.81698
Astro	CC	GO:0030017	sarcomere	5/98	198/28804	0.000590589	0.00521621	0.00341968	Psma6/Hspb1/Pdlim4/Myl12a/Glrx3	5	0.0252525	7.42218
Astro	CC	GO:1990229	iron-sulfur cluster assembly complex	2/98	11/28804	0.000617709	0.00521621	0.00341968	Bola3/Glrx3	2	0.181818	53.4397
Astro	CC	GO:0019867	outer membrane	5/98	209/28804	0.000753571	0.00592463	0.0038841	Mgst1/Acsl6/Hadhb/Tomm7/Ubc	5	0.0239234	7.03154
Astro	CC	GO:0043209	myelin sheath	5/98	215/28804	0.000855516	0.00650192	0.00426257	Tuba1b/Tuba1a/Ezr/Ubc/Cct3	5	0.0232558	6.83531
Astro	CC	GO:0140534	endoplasmic reticulum protein-containing complex	4/98	131/28804	0.00106079	0.00732907	0.00480484	Krtcap2/Sec61g/Hsd17b12/Sec61b	4	0.0305344	8.97461
Astro	CC	GO:0030867	rough endoplasmic reticulum membrane	2/98	17/28804	0.00150723	0.00954581	0.0062581	Sec61g/Sec61b	2	0.117647	34.5786
Astro	MF	GO:0003735	structural constituent of ribosome	6/90	164/28404	1.40991e-05	0.00215312	0.00142946	Mrpl33/Rplp0/Mrpl52/Rpl27/Mrpl17/Mrpl30	6	0.0365854	11.5463
Astro	MF	GO:0043021	ribonucleoprotein complex binding	6/90	171/28404	1.78682e-05	0.00215312	0.00142946	Sec61g/Sec61b/Npm1/Rbm3/Snrpd2/Tmco1	6	0.0350877	11.0737
Astro	MF	GO:0005200	structural constituent of cytoskeleton	4/90	69/28404	6.9609e-05	0.00559192	0.00371248	Tubb2b/Tuba1b/Tuba1a/Add3	4	0.057971	18.2957
Oligo	BP	GO:0042552	myelination	10/94	175/28943	2.94154e-10	1.97123e-07	1.35203e-07	Fa2h/Pllp/Nkx6-2/Tppp/Degs1/Epb41l3/Gjc3/Jam3/Omg/Ctsc	10	0.0571429	17.5945
Oligo	BP	GO:0007272	ensheathment of neurons	10/94	178/28943	3.47455e-10	1.97123e-07	1.35203e-07	Fa2h/Pllp/Nkx6-2/Tppp/Degs1/Epb41l3/Gjc3/Jam3/Omg/Ctsc	10	0.0561798	17.298
Oligo	BP	GO:0008366	axon ensheathment	10/94	178/28943	3.47455e-10	1.97123e-07	1.35203e-07	Fa2h/Pllp/Nkx6-2/Tppp/Degs1/Epb41l3/Gjc3/Jam3/Omg/Ctsc	10	0.0561798	17.298
Oligo	BP	GO:0050767	regulation of neurogenesis	12/94	463/28943	3.55721e-08	1.51359e-05	1.03814e-05	Sema6a/Ptprd/Cers2/Nkx6-2/Sema4d/Bin1/Mapt/Efnb3/Pak1/Itgb1/Aspa/Picalm	12	0.0259179	7.98024
Oligo	BP	GO:0010720	positive regulation of cell development	11/94	384/28943	5.01511e-08	1.70714e-05	1.1709e-05	Ptprd/Nkx6-2/Sema4d/Bin1/Mapt/Cyp51/Calr/Pak1/Itgb1/Aspa/Picalm	11	0.0286458	8.82017
Oligo	BP	GO:0032535	regulation of cellular component size	11/94	398/28943	7.20272e-08	2.04317e-05	1.40137e-05	Sema6a/Slc12a2/Cfl2/Sema4d/Bin1/Mapt/Arpc1b/Pak1/Clasp2/Omg/Picalm	11	0.0276382	8.50992
Oligo	BP	GO:0032970	regulation of actin filament-based process	11/94	416/28943	1.12401e-07	2.69284e-05	1.84697e-05	Rhob/Cfl2/Pde4b/Bin1/Arpc1b/Lpar1/Pak1/Limch1/Clasp2/Jam3/Rhog	11	0.0264423	8.1417
Oligo	BP	GO:0048709	oligodendrocyte differentiation	7/94	119/28943	1.26573e-07	2.69284e-05	1.84697e-05	Olig1/Opalin/Fa2h/Nkx6-2/Tppp/Aspa/Omg	7	0.0588235	18.112
Oligo	BP	GO:0007015	actin filament organization	11/94	460/28943	3.06262e-07	4.86007e-05	3.33343e-05	Ermn/Rhob/Marcksl1/Cfl2/Bin1/Arpc1b/Lpar1/Pak1/Limch1/Clasp2/Rhog	11	0.023913	7.36293
Oligo	BP	GO:0060560	developmental growth involved in morphogenesis	9/94	278/28943	3.18867e-07	4.86007e-05	3.33343e-05	Sema6a/Slc12a2/Sema4d/Mapt/Pak1/Itgb1/Clasp2/Omg/Picalm	9	0.0323741	9.96812
Oligo	BP	GO:0051962	positive regulation of nervous system development	10/94	366/28943	3.25989e-07	4.86007e-05	3.33343e-05	Ptprd/Nkx6-2/Sema4d/Bin1/Mapt/Pak1/Lrrn1/Itgb1/Aspa/Picalm	10	0.0273224	8.41268
Oligo	BP	GO:0032956	regulation of actin cytoskeleton organization	10/94	368/28943	3.42661e-07	4.86007e-05	3.33343e-05	Rhob/Cfl2/Bin1/Arpc1b/Lpar1/Pak1/Limch1/Clasp2/Jam3/Rhog	10	0.0271739	8.36696
Oligo	BP	GO:0007409	axonogenesis	11/94	493/28943	6.06263e-07	6.87906e-05	4.71821e-05	Sema6a/Sema4d/Map1a/Mapt/Efnb3/Pak1/Itgb1/Clasp2/Omg/Rhog/Picalm	11	0.0223124	6.87007
Oligo	BP	GO:0070507	regulation of microtubule cytoskeleton organization	7/94	161/28943	9.86222e-07	9.87382e-05	6.77226e-05	Stmn4/Tppp/Map1a/Mapt/Pak1/Dync1h1/Clasp2	7	0.0434783	13.3871
Oligo	BP	GO:0022604	regulation of cell morphogenesis	9/94	338/28943	1.61656e-06	0.000152854	0.00010484	Ermn/Rhob/Ptprd/Sema4d/Epb41l3/Lpar1/Calr/Rhog/Picalm	9	0.0266272	8.19863
Oligo	BP	GO:0034329	cell junction assembly	10/94	445/28943	1.90846e-06	0.000170958	0.000117257	Ptprd/Rap1a/Sema4d/Epb41l3/Mapt/Lrrn1/Limch1/Itgb1/Clasp2/Jam3	10	0.0224719	6.9192
Oligo	BP	GO:0048588	developmental cell growth	8/94	273/28943	3.12362e-06	0.000231148	0.00015854	Sema6a/Sema4d/Mapt/Pak1/Itgb1/Clasp2/Omg/Picalm	8	0.029304	9.02284
Oligo	BP	GO:0061387	regulation of extent of cell growth	6/94	124/28943	3.27603e-06	0.000232325	0.000159347	Sema6a/Sema4d/Mapt/Pak1/Clasp2/Omg	6	0.0483871	14.8986
Oligo	BP	GO:0031109	microtubule polymerization or depolymerization	6/94	125/28943	3.43226e-06	0.000233668	0.000160269	Stmn4/Tppp/Map1a/Mapt/Pak1/Clasp2	6	0.048	14.7794
Oligo	BP	GO:0010927	cellular component assembly involved in morphogenesis	6/94	126/28943	3.59451e-06	0.000235302	0.000161389	Csrp1/Cfl2/Tppp/Epb41l3/Itgb1/Clasp2	6	0.047619	14.6621
Oligo	BP	GO:0051495	positive regulation of cytoskeleton organization	7/94	202/28943	4.45287e-06	0.000270671	0.000185648	Cfl2/Bin1/Mapt/Lpar1/Pak1/Dync1h1/Limch1	7	0.0346535	10.6699
Oligo	BP	GO:1902903	regulation of supramolecular fiber organization	9/94	389/28943	5.07418e-06	0.000297802	0.000204256	Cfl2/Map1a/Bin1/Mapt/Arpc1b/Lpar1/Pak1/Limch1/Clasp2	9	0.0231362	7.12375
Oligo	BP	GO:0031345	negative regulation of cell projection organization	7/94	213/28943	6.30476e-06	0.000335334	0.000229999	Sema6a/Cers2/Sema4d/Efnb3/Lpar1/Dennd5a/Itgb1	7	0.0328639	10.1189
Oligo	BP	GO:0072659	protein localization to plasma membrane	8/94	308/28943	7.56407e-06	0.000390123	0.000267578	Rap1a/Epb41l3/Golga7/Itgb1/Clasp2/Atp1b3/Rhog/Picalm	8	0.025974	7.99751
Oligo	BP	GO:0016358	dendrite development	8/94	315/28943	8.90627e-06	0.000445837	0.000305791	Ptprd/Gpr37/Sema4d/Map1a/Lpar1/Pak1/Itgb1/Picalm	8	0.0253968	7.81979
Oligo	BP	GO:0010977	negative regulation of neuron projection development	6/94	160/28943	1.41585e-05	0.000651291	0.000446708	Sema6a/Cers2/Sema4d/Efnb3/Lpar1/Dennd5a	6	0.0375	11.5464
Oligo	BP	GO:0040013	negative regulation of locomotion	8/94	360/28943	2.32765e-05	0.00104254	0.000715058	Sema6a/Rhob/Cers2/Clic4/Sema4d/Calr/Limch1/Clasp2	8	0.0222222	6.84232
Oligo	BP	GO:1903034	regulation of response to wounding	6/94	177/28943	2.50582e-05	0.00109356	0.000750054	Cers2/Slc12a2/Cadm4/Itgb1/Clasp2/Omg	6	0.0338983	10.4374
Oligo	BP	GO:0043217	myelin maintenance	3/94	18/28943	2.61298e-05	0.00111182	0.000762577	Fa2h/Degs1/Epb41l3	3	0.166667	51.3174
Oligo	BP	GO:0032886	regulation of microtubule-based process	7/94	268/28943	2.78093e-05	0.00112694	0.000772945	Stmn4/Tppp/Map1a/Mapt/Pak1/Dync1h1/Clasp2	7	0.0261194	8.04228
Oligo	BP	GO:0048638	regulation of developmental growth	8/94	402/28943	5.07841e-05	0.00180018	0.00123471	Sema6a/Gamt/Sema4d/Mapt/Pak1/Clasp2/Omg/Picalm	8	0.0199005	6.12745
Oligo	BP	GO:1905475	regulation of protein localization to membrane	6/94	201/28943	5.10152e-05	0.00180018	0.00123471	Rap1a/Pak1/Itgb1/Clasp2/Rhog/Picalm	6	0.0298507	9.19117
Oligo	BP	GO:1902414	protein localization to cell junction	5/94	123/28943	5.18266e-05	0.00180018	0.00123471	Rap1a/Map1a/Mapt/Abhd17b/Jam3	5	0.0406504	12.5164
Oligo	BP	GO:0030865	cortical cytoskeleton organization	4/94	64/28943	5.70981e-05	0.00194362	0.00133309	Rhob/Epb41l3/Calr/Rhog	4	0.0625	19.244
Oligo	BP	GO:0032271	regulation of protein polymerization	6/94	206/28943	5.84643e-05	0.0019511	0.00133822	Tppp/Bin1/Mapt/Arpc1b/Pak1/Clasp2	6	0.0291262	8.96809
Oligo	BP	GO:0010721	negative regulation of cell development	6/94	211/28943	6.67589e-05	0.00218507	0.0014987	Grb14/Sema6a/Cers2/Nkx6-2/Sema4d/Efnb3	6	0.028436	8.75557
Oligo	BP	GO:1902473	regulation of protein localization to synapse	3/94	26/28943	8.17026e-05	0.00262373	0.00179957	Rap1a/Mapt/Abhd17b	3	0.115385	35.5274
Oligo	BP	GO:1901888	regulation of cell junction assembly	6/94	222/28943	8.83268e-05	0.00278393	0.00190944	Ptprd/Rap1a/Sema4d/Lrrn1/Limch1/Clasp2	6	0.027027	8.32174
Oligo	BP	GO:0031346	positive regulation of cell projection organization	8/94	441/28943	9.6703e-05	0.00299252	0.00205251	Ptprd/Rap1a/Sema4d/Mapt/Ap2a1/Pak1/Itgb1/Picalm	8	0.0181406	5.58556
Oligo	BP	GO:0007163	establishment or maintenance of cell polarity	6/94	235/28943	0.000120611	0.00353932	0.00242755	Rhob/Pak1/Itgb1/Clasp2/Jam3/Rhog	6	0.0255319	7.86139
Oligo	BP	GO:0006813	potassium ion transport	6/94	244/28943	0.000147987	0.0041979	0.00287925	Slc12a2/Bin1/Cpox/Kcna1/Itgb1/Atp1b3	6	0.0245902	7.57142
Oligo	BP	GO:0046785	microtubule polymerization	4/94	83/28943	0.000157544	0.00439572	0.00301494	Tppp/Mapt/Pak1/Clasp2	4	0.0481928	14.8388
Oligo	BP	GO:0043547	positive regulation of GTPase activity	6/94	261/28943	0.000212989	0.00557704	0.00382518	Rap1a/Sema4d/Bin1/Itgb1/Rhog/Picalm	6	0.0229885	7.07826
Oligo	BP	GO:1901379	regulation of potassium ion transmembrane transport	4/94	93/28943	0.000244197	0.00611211	0.00419218	Bin1/Kcna1/Itgb1/Atp1b3	4	0.0430108	13.2432
Oligo	BP	GO:0051961	negative regulation of nervous system development	5/94	172/28943	0.000250438	0.00617747	0.004237	Sema6a/Cers2/Nkx6-2/Sema4d/Efnb3	5	0.0290698	8.95071
Oligo	BP	GO:0051258	protein polymerization	6/94	274/28943	0.000276435	0.00662666	0.0045451	Tppp/Bin1/Mapt/Arpc1b/Pak1/Clasp2	6	0.0218978	6.74243
Oligo	BP	GO:0010038	response to metal ion	6/94	296/28943	0.000416769	0.00958569	0.00657464	Gatm/Jund/Slc12a2/Clic4/Mapt/Kcna1	6	0.0202703	6.2413
Oligo	CC	GO:0043209	myelin sheath	10/98	215/28804	3.44087e-09	8.43014e-07	5.03454e-07	Mog/Ermn/Mobp/Pllp/Rap1a/Tppp/Gjc3/Itgb1/Jam3/Omg	10	0.0465116	13.6706
Oligo	CC	GO:0044304	main axon	6/98	84/28804	4.3588e-07	5.33952e-05	3.1888e-05	Ermn/Epb41l3/Map1a/Bin1/Mapt/Kcna1	6	0.0714286	20.9942
Oligo	CC	GO:0030018	Z disc	6/98	131/28804	5.89351e-06	0.000481304	0.000287438	Csrp1/Cfl2/Pde4b/Bin1/Pdlim2/Pak1	6	0.0458015	13.4619
Oligo	CC	GO:0044291	cell-cell contact zone	5/98	90/28804	1.43777e-05	0.000704506	0.000420736	Opalin/Cadm4/Pak1/Itgb1/Jam3	5	0.0555556	16.3288
Oligo	CC	GO:0098984	neuron to neuron synapse	9/98	437/28804	1.87408e-05	0.000724835	0.000432877	Ptprd/Pde4b/Epb41l3/Map1a/Mapt/Efnb3/Pak1/Abhd17b/Picalm	9	0.020595	6.05324
Oligo	CC	GO:0014069	postsynaptic density	8/98	398/28804	6.59779e-05	0.00179606	0.00107262	Pde4b/Epb41l3/Map1a/Mapt/Efnb3/Pak1/Abhd17b/Picalm	8	0.0201005	5.90791
Oligo	CC	GO:0005938	cell cortex	7/98	306/28804	8.6386e-05	0.00192405	0.00114906	Ermn/Mobp/Rhob/Pdlim2/Dync1h1/Clasp2/Rhog	7	0.0228758	6.72362
Oligo	CC	GO:0098858	actin-based cell projection	6/98	229/28804	0.000135341	0.00221057	0.00132017	Ermn/Clic4/Ap2a1/Dync1h1/Itgb1/Jam3	6	0.0262009	7.70092
Oligo	CC	GO:0031256	leading edge membrane	5/98	156/28804	0.000197828	0.00277535	0.00165746	Epb41l3/Mapt/Plekha1/Itgb1/Clasp2	5	0.0320513	9.42046
Oligo	CC	GO:0099240	intrinsic component of synaptic membrane	6/98	247/28804	0.000203903	0.00277535	0.00165746	Ptprd/Marcksl1/Efnb3/Kcna1/Itgb1/Abhd17b	6	0.0242915	7.13972
Oligo	CC	GO:0097386	glial cell projection	3/98	43/28804	0.000426967	0.00523034	0.0031236	Ermn/Mapt/Itgb1	3	0.0697674	20.5059
Oligo	CC	GO:0031252	cell leading edge	7/98	409/28804	0.000504646	0.00564081	0.00336873	Cadm4/Epb41l3/Mapt/Pak1/Plekha1/Itgb1/Clasp2	7	0.0171149	5.03039
Oligo	CC	GO:0002178	palmitoyltransferase complex	2/98	12/28804	0.000739607	0.00755016	0.00450901	Zdhhc9/Golga7	2	0.166667	48.9864
Oligo	MF	GO:0003779	actin binding	13/94	447/28404	2.89488e-09	7.72934e-07	5.63741e-07	Ermn/Mobp/Marcksl1/Cfl2/Epb41l3/Map1a/Bin1/Arpc1b/Pdlim2/Limch1/Itgb1/Clasp2/Daam1	13	0.0290828	8.78795
Oligo	MF	GO:0051087	chaperone binding	5/94	109/28404	3.17437e-05	0.00423778	0.00309083	Slc12a2/Bin1/Mapt/Ctsc/Cdc37l1	5	0.0458716	13.861
OligoOPC	BP	GO:0070972	protein localization to endoplasmic reticulum	6/97	75/28943	2.02438e-07	0.000235868	0.000182375	Hspa5/Rer1/Kdelr2/Tram1/Rab10/Sec63	6	0.08	23.8705
OligoOPC	BP	GO:0043161	proteasome-mediated ubiquitin-dependent protein catabolic process	11/97	438/28943	2.6034e-07	0.000235868	0.000182375	Vcp/Peli1/Usp14/Hspa5/Anapc4/Socs5/Anapc5/Ufd1/Wwp1/Wdr26/Fbxl3	11	0.0251142	7.4936
OligoOPC	BP	GO:0035437	maintenance of protein localization in endoplasmic reticulum	3/97	12/28943	7.85372e-06	0.00474365	0.00366782	Hspa5/Rer1/Kdelr2	3	0.25	74.5954
OligoOPC	BP	GO:0033044	regulation of chromosome organization	7/97	241/28943	1.72878e-05	0.00724236	0.00559985	Dhx36/Hnrnpd/Sfpq/Psmg2/Anapc4/Anapc5/Tnks	7	0.0290456	8.66668
OligoOPC	BP	GO:2000767	positive regulation of cytoplasmic translation	3/97	17/28943	2.39813e-05	0.00724236	0.00559985	Dhx36/Syncrip/Hnrnpd	3	0.176471	52.6555
Immuno_Micro	BP	GO:0050772	positive regulation of axonogenesis	3/8	98/28943	2.08219e-06	0.000489355	0.000158017	Picalm/Bmpr2/Macf1	3	0.0306122	110.751
Immuno_Micro	BP	GO:0048638	regulation of developmental growth	4/8	402/28943	2.4559e-06	0.000489355	0.000158017	Picalm/Jarid2/Bmpr2/Macf1	4	0.00995025	35.9988
Immuno_Micro	BP	GO:0031346	positive regulation of cell projection organization	4/8	441/28943	3.54605e-06	0.000489355	0.000158017	Picalm/Rala/Bmpr2/Macf1	4	0.0090703	32.8152
Immuno_Micro	BP	GO:1990138	neuron projection extension	3/8	200/28943	1.77437e-05	0.00135753	0.000438359	Picalm/Bmpr2/Macf1	3	0.015	54.2681
Immuno_Micro	BP	GO:0030307	positive regulation of cell growth	3/8	211/28943	2.0822e-05	0.00135753	0.000438359	Picalm/Bmpr2/Macf1	3	0.014218	51.439
Immuno_Micro	BP	GO:0048588	developmental cell growth	3/8	273/28943	4.48817e-05	0.0021791	0.00070365	Picalm/Bmpr2/Macf1	3	0.010989	39.7569
Immuno_Micro	BP	GO:0060560	developmental growth involved in morphogenesis	3/8	278/28943	4.73717e-05	0.0021791	0.00070365	Picalm/Bmpr2/Macf1	3	0.0107914	39.0418
Immuno_Micro	BP	GO:0050769	positive regulation of neurogenesis	3/8	305/28943	6.23984e-05	0.0025833	0.000834168	Picalm/Bmpr2/Macf1	3	0.00983607	35.5857
Immuno_Micro	BP	GO:0045927	positive regulation of growth	3/8	324/28943	7.46595e-05	0.00280991	0.000907346	Picalm/Bmpr2/Macf1	3	0.00925926	33.4988
Immuno_Micro	BP	GO:0051962	positive regulation of nervous system development	3/8	366/28943	0.000107147	0.00341221	0.00110183	Picalm/Bmpr2/Macf1	3	0.00819672	29.6547
Immuno_Micro	BP	GO:0010720	positive regulation of cell development	3/8	384/28943	0.000123503	0.00365215	0.00117931	Picalm/Bmpr2/Macf1	3	0.0078125	28.2646
Immuno_Micro	BP	GO:0032535	regulation of cellular component size	3/8	398/28943	0.000137296	0.00378937	0.00122362	Picalm/Bmpr2/Macf1	3	0.00753769	27.2704
Immuno_Micro	BP	GO:0001707	mesoderm formation	2/8	67/28943	0.000146488	0.00379037	0.00122394	Bmpr2/Macf1	2	0.0298507	107.996
Immuno_Micro	BP	GO:0048332	mesoderm morphogenesis	2/8	71/28943	0.00016455	0.00400729	0.00129399	Bmpr2/Macf1	2	0.028169	101.912
Immuno_Micro	BP	GO:0007498	mesoderm development	2/8	122/28943	0.000485315	0.00864718	0.00279225	Bmpr2/Macf1	2	0.0163934	59.3094
Immuno_Micro	CC	GO:0014069	postsynaptic density	3/8	398/28804	0.000139259	0.00218031	0.000999464	Picalm/Bmpr2/Macf1	3	0.00753769	27.1394
Immuno_Micro	CC	GO:0032279	asymmetric synapse	3/8	406/28804	0.000147693	0.00218031	0.000999464	Picalm/Bmpr2/Macf1	3	0.00738916	26.6047
Immuno_Micro	CC	GO:0005905	clathrin-coated pit	2/8	70/28804	0.000161477	0.00218031	0.000999464	Picalm/Bmpr2	2	0.0285714	102.871
Immuno_Micro	CC	GO:0098984	neuron to neuron synapse	3/8	437/28804	0.000183522	0.00218031	0.000999464	Picalm/Bmpr2/Macf1	3	0.00686499	24.7174
Immuno_Micro	CC	GO:0099572	postsynaptic specialization	3/8	438/28804	0.000184763	0.00218031	0.000999464	Picalm/Bmpr2/Macf1	3	0.00684931	24.661
Immuno_Micro	CC	GO:0016234	inclusion body	2/8	80/28804	0.000210998	0.00218031	0.000999464	Picalm/Xrn2	2	0.025	90.0125
Immuno_MicroPVM	BP	GO:0030595	leukocyte chemotaxis	10/96	228/28943	4.71578e-09	7.76889e-06	4.83426e-06	Fcer1g/Lgmn/Ccl5/Ccl12/Spp1/Calr/Coro1a/Wnk1/Ptprj/Adam10	10	0.0438596	13.2232
Immuno_MicroPVM	BP	GO:0071675	regulation of mononuclear cell migration	8/96	120/28943	6.74383e-09	7.76889e-06	4.83426e-06	Lgmn/Ccl5/Ccl12/Calr/Coro1a/Wnk1/Ptprj/Adam10	8	0.0666667	20.0993
Immuno_MicroPVM	BP	GO:0071674	mononuclear cell migration	9/96	184/28943	1.12325e-08	8.50652e-06	5.29326e-06	Lgmn/Ccl5/Ccl12/Calr/Sirpa/Coro1a/Wnk1/Ptprj/Adam10	9	0.048913	14.7468
Immuno_MicroPVM	BP	GO:0034976	response to endoplasmic reticulum stress	10/96	257/28943	1.47683e-08	8.50652e-06	5.29326e-06	Serinc3/Marcks/Calr/Ccnd1/Hspa5/Pmp22/Xbp1/Serp1/Fcgr2b/P4hb	10	0.0389105	11.7311
Immuno_MicroPVM	BP	GO:1901214	regulation of neuron death	11/96	399/28943	9.20656e-08	2.79053e-05	1.73643e-05	C1qa/Lgmn/Grn/Ctsz/Ccl5/Ccl12/Ccnd1/Coro1a/Gpnmb/Xiap/Fcgr2b	11	0.0275689	8.31174
Immuno_MicroPVM	BP	GO:0070997	neuron death	11/96	450/28943	3.05932e-07	6.40789e-05	3.98737e-05	C1qa/Lgmn/Grn/Ctsz/Ccl5/Ccl12/Ccnd1/Coro1a/Gpnmb/Xiap/Fcgr2b	11	0.0244444	7.36975
Immuno_MicroPVM	BP	GO:0032103	positive regulation of response to external stimulus	11/96	459/28943	3.72128e-07	7.14485e-05	4.44595e-05	Fcer1g/Lgmn/Grn/Ccl5/Ctsc/Calr/Alox5ap/Cyba/Wnk1/Ptprj/Adam10	11	0.0239651	7.22524
Immuno_MicroPVM	BP	GO:0050766	positive regulation of phagocytosis	6/96	91/28943	6.03681e-07	0.000106991	6.65759e-05	Fcer1g/Calr/Cyba/Sirpa/Ptprj/Fcgr2b	6	0.0659341	19.8784
Immuno_MicroPVM	BP	GO:0006027	glycosaminoglycan catabolic process	4/96	31/28943	3.33825e-06	0.000370132	0.000230318	Hexb/Gns/Arsb/Hexa	4	0.129032	38.9019
Immuno_MicroPVM	BP	GO:0030149	sphingolipid catabolic process	4/96	31/28943	3.33825e-06	0.000370132	0.000230318	Hexb/Asah1/Sgpl1/Hexa	4	0.129032	38.9019
Immuno_MicroPVM	BP	GO:0042063	gliogenesis	9/96	363/28943	3.45467e-06	0.000370132	0.000230318	C1qa/Hexb/Grn/Ccl12/Bin1/Ptprj/Ski/Pmp22/Zmiz1	9	0.0247934	7.47495
Immuno_MicroPVM	BP	GO:1903037	regulation of leukocyte cell-cell adhesion	9/96	371/28943	4.12227e-06	0.00040055	0.000249246	Ccl5/Sirpa/Pnp/Coro1a/Wnk1/Gpnmb/Peli1/Xbp1/Zmiz1	9	0.0242588	7.31376
Immuno_MicroPVM	BP	GO:0098883	synapse pruning	3/96	10/28943	4.17239e-06	0.00040055	0.000249246	C1qb/C1qc/C1qa	3	0.3	90.4469
Immuno_MicroPVM	BP	GO:0002449	lymphocyte mediated immunity	10/96	483/28943	4.7807e-06	0.000440589	0.000274161	C1qb/C1qc/Fcer1g/C1qa/Ctsc/Unc93b1/Pnp/Coro1a/Stx7/Fcgr2b	10	0.0207039	6.24202
Immuno_MicroPVM	BP	GO:0050808	synapse organization	10/96	496/28943	6.03377e-06	0.000496493	0.000308947	C1qb/C1qc/C1qa/Lgmn/Marcks/Sdcbp/Camk1/Adam10/Pmp22/Fcgr2b	10	0.0201613	6.07842
Immuno_MicroPVM	BP	GO:0007159	leukocyte cell-cell adhesion	9/96	411/28943	9.38456e-06	0.000662158	0.000412034	Ccl5/Sirpa/Pnp/Coro1a/Wnk1/Gpnmb/Peli1/Xbp1/Zmiz1	9	0.0218978	6.60196
Immuno_MicroPVM	BP	GO:0019884	antigen processing and presentation of exogenous antigen	4/96	40/28943	9.47678e-06	0.000662158	0.000412034	Fcer1g/Unc93b1/Fcgr2b/Psme2	4	0.1	30.149
Immuno_MicroPVM	BP	GO:0006665	sphingolipid metabolic process	6/96	146/28943	9.48404e-06	0.000662158	0.000412034	Serinc3/Hexb/Asah1/Sgpl1/Hexa/Sptssa	6	0.0410959	12.39
Immuno_MicroPVM	BP	GO:0007040	lysosome organization	5/96	87/28943	1.07689e-05	0.000690443	0.000429634	Hexb/Grn/Coro1a/Tpp1/Hexa	5	0.0574713	17.327
Immuno_MicroPVM	BP	GO:0080171	lytic vacuole organization	5/96	87/28943	1.07689e-05	0.000690443	0.000429634	Hexb/Grn/Coro1a/Tpp1/Hexa	5	0.0574713	17.327
Immuno_MicroPVM	BP	GO:0051047	positive regulation of secretion	9/96	420/28943	1.1151e-05	0.000690443	0.000429634	Fcer1g/Spp1/Sdcbp/Cyba/Snx5/Xbp1/Abcg1/Serp1/Pdcd6ip	9	0.0214286	6.46049
Immuno_MicroPVM	BP	GO:0050921	positive regulation of chemotaxis	6/96	151/28943	1.14942e-05	0.000690443	0.000429634	Lgmn/Ccl5/Calr/Wnk1/Ptprj/Adam10	6	0.0397351	11.9797
Immuno_MicroPVM	BP	GO:0001774	microglial cell activation	4/96	42/28943	1.15479e-05	0.000690443	0.000429634	C1qa/Grn/Ctsc/Ifngr2	4	0.0952381	28.7133
Immuno_MicroPVM	BP	GO:0034620	cellular response to unfolded protein	5/96	89/28943	1.20341e-05	0.000690443	0.000429634	Ccnd1/Hspa5/Pmp22/Xbp1/Serp1	5	0.0561798	16.9376
Immuno_MicroPVM	BP	GO:1901653	cellular response to peptide	8/96	322/28943	1.22047e-05	0.000690443	0.000429634	Lgmn/Marcks/Snx5/Ptprj/Leprotl1/Xbp1/Fcgr2b/Leprot	8	0.0248447	7.49042
Immuno_MicroPVM	BP	GO:0050920	regulation of chemotaxis	7/96	231/28943	1.22865e-05	0.000690443	0.000429634	Lgmn/Ccl5/Ccl12/Calr/Wnk1/Ptprj/Adam10	7	0.030303	9.13605
Immuno_MicroPVM	BP	GO:0007034	vacuolar transport	6/96	155/28943	1.33392e-05	0.000731751	0.000455339	Grn/Bin1/Stx7/Leprotl1/M6pr/Leprot	6	0.0387097	11.6706
Immuno_MicroPVM	BP	GO:0002269	leukocyte activation involved in inflammatory response	4/96	46/28943	1.66658e-05	0.000866523	0.000539201	C1qa/Grn/Ctsc/Ifngr2	4	0.0869565	26.2165
Immuno_MicroPVM	BP	GO:0022604	regulation of cell morphogenesis	8/96	338/28943	1.73004e-05	0.000866523	0.000539201	Hexb/Marcks/Ccl12/Calr/Coro1a/Epb41l2/Lims1/P4hb	8	0.0236686	7.13585
Immuno_MicroPVM	BP	GO:0061900	glial cell activation	4/96	49/28943	2.14744e-05	0.000989543	0.000615752	C1qa/Grn/Ctsc/Ifngr2	4	0.0816327	24.6114
Immuno_MicroPVM	BP	GO:0019058	viral life cycle	7/96	261/28943	2.69318e-05	0.00119329	0.000742532	Ccl5/Ccl12/Ly6e/Larp1/Eps15/P4hb/Pdcd6ip	7	0.0268199	8.08593
Immuno_MicroPVM	BP	GO:0002673	regulation of acute inflammatory response	4/96	54/28943	3.16492e-05	0.00129943	0.000808582	Fcer1g/Ccl5/Alox5ap/Fcgr2b	4	0.0740741	22.3326
Immuno_MicroPVM	BP	GO:0031589	cell-substrate adhesion	8/96	371/28943	3.35928e-05	0.00133445	0.00083037	Marcks/Spp1/Calr/Sirpa/Coro1a/Ptprj/Lims1/P4hb	8	0.0215633	6.50112
Immuno_MicroPVM	BP	GO:0002460	adaptive immune response based on somatic recombination of immune receptors built from immunoglobulin superfamily domains	9/96	486/28943	3.5093e-05	0.00134757	0.000838537	C1qb/C1qc/Fcer1g/C1qa/Ctsc/Unc93b1/Pnp/Stx7/Fcgr2b	9	0.0185185	5.58314
Immuno_MicroPVM	BP	GO:0050863	regulation of T cell activation	8/96	378/28943	3.83349e-05	0.00143793	0.000894761	Ccl5/Sirpa/Pnp/Coro1a/Gpnmb/Peli1/Xbp1/Zmiz1	8	0.021164	6.38073
Immuno_MicroPVM	BP	GO:0070663	regulation of leukocyte proliferation	7/96	280/28943	4.20873e-05	0.0014902	0.000927291	Ccl5/Ccl12/Pnp/Coro1a/Gpnmb/Peli1/Fcgr2b	7	0.025	7.53724
Immuno_MicroPVM	BP	GO:0070661	leukocyte proliferation	8/96	384/28943	4.28334e-05	0.0014902	0.000927291	Ccl5/Ccl12/Pnp/Coro1a/Gpnmb/Peli1/Junb/Fcgr2b	8	0.0208333	6.28103
Immuno_MicroPVM	BP	GO:0006986	response to unfolded protein	5/96	116/28943	4.33349e-05	0.0014902	0.000927291	Ccnd1/Hspa5/Pmp22/Xbp1/Serp1	5	0.0431034	12.9952
Immuno_MicroPVM	BP	GO:0043524	negative regulation of neuron apoptotic process	6/96	195/28943	4.85296e-05	0.00159731	0.000993944	Lgmn/Grn/Ccl12/Ccnd1/Coro1a/Xiap	6	0.0307692	9.2766
Immuno_MicroPVM	BP	GO:0007179	transforming growth factor beta receptor signaling pathway	6/96	202/28943	5.90223e-05	0.00185812	0.00115623	Sdcbp/Hspa5/Ski/Xbp1/Pmepa1/Zmiz1	6	0.029703	8.95514
Immuno_MicroPVM	BP	GO:0034612	response to tumor necrosis factor	6/96	202/28943	5.90223e-05	0.00185812	0.00115623	Ccl5/Ccl12/Asah1/Lims1/Adam10/Tank	6	0.029703	8.95514
Immuno_MicroPVM	BP	GO:0033033	negative regulation of myeloid cell apoptotic process	3/96	24/28943	6.80408e-05	0.00206271	0.00128354	Fcer1g/Ccl5/Fcgr2b	3	0.125	37.6862
Immuno_MicroPVM	BP	GO:1901652	response to peptide	8/96	430/28943	9.42708e-05	0.00258571	0.00160898	Lgmn/Marcks/Snx5/Ptprj/Leprotl1/Xbp1/Fcgr2b/Leprot	8	0.0186047	5.60911
Immuno_MicroPVM	BP	GO:0010811	positive regulation of cell-substrate adhesion	5/96	138/28943	9.8886e-05	0.00261877	0.00162955	Spp1/Calr/Ptprj/Lims1/P4hb	5	0.0362319	10.9235
Immuno_MicroPVM	BP	GO:0051402	neuron apoptotic process	7/96	329/28943	0.000115415	0.00298783	0.00185921	Lgmn/Grn/Ctsz/Ccl12/Ccnd1/Coro1a/Xiap	7	0.0212766	6.41467
Immuno_MicroPVM	BP	GO:0030833	regulation of actin filament polymerization	5/96	146/28943	0.000128887	0.00326269	0.00203024	Arpc1b/Coro1a/Bin1/Capza1/Cotl1	5	0.0342466	10.325
Immuno_MicroPVM	BP	GO:0016197	endosomal transport	6/96	234/28943	0.00013238	0.00326269	0.00203024	Snx5/Snx2/Leprotl1/Eps15/Fcgr2b/Leprot	6	0.025641	7.7305
Immuno_MicroPVM	BP	GO:0071277	cellular response to calcium ion	4/96	78/28943	0.000134328	0.00326269	0.00203024	Lgmn/Alox5ap/Wnk1/Junb	4	0.0512821	15.461
Immuno_MicroPVM	BP	GO:0044273	sulfur compound catabolic process	3/96	30/28943	0.000134529	0.00326269	0.00203024	Hexb/Gns/Arsb	3	0.1	30.149
Immuno_MicroPVM	BP	GO:0071353	cellular response to interleukin-4	3/96	30/28943	0.000134529	0.00326269	0.00203024	Coro1a/Hspa5/Xbp1	3	0.1	30.149
Immuno_MicroPVM	BP	GO:1901185	negative regulation of ERBB signaling pathway	3/96	30/28943	0.000134529	0.00326269	0.00203024	Lgmn/Snx5/Ptprj	3	0.1	30.149
Immuno_MicroPVM	BP	GO:0071347	cellular response to interleukin-1	4/96	79/28943	0.000141135	0.00329	0.00204723	Ccl5/Ccl12/Sirpa/Tank	4	0.0506329	15.2653
Immuno_MicroPVM	BP	GO:0071216	cellular response to biotic stimulus	7/96	340/28943	0.000141367	0.00329	0.00204723	Ccl5/Ccl12/Sirpa/Hspa5/Mtdh/Xbp1/Fcgr2b	7	0.0205882	6.20714
Immuno_MicroPVM	BP	GO:2000107	negative regulation of leukocyte apoptotic process	4/96	80/28943	0.000148187	0.00341424	0.00212454	Fcer1g/Ccl5/Pnp/Fcgr2b	4	0.05	15.0745
Immuno_MicroPVM	BP	GO:0002683	negative regulation of immune system process	8/96	465/28943	0.000161209	0.00362355	0.00225478	C1qc/Fcer1g/Grn/Ccl12/Ptprj/Gpnmb/Peli1/Fcgr2b	8	0.0172043	5.18692
Immuno_MicroPVM	BP	GO:0070670	response to interleukin-4	3/96	32/28943	0.000163563	0.00362355	0.00225478	Coro1a/Hspa5/Xbp1	3	0.09375	28.2646
Immuno_MicroPVM	BP	GO:1905898	positive regulation of response to endoplasmic reticulum stress	3/96	32/28943	0.000163563	0.00362355	0.00225478	Serinc3/Xbp1/Fcgr2b	3	0.09375	28.2646
Immuno_MicroPVM	BP	GO:0050870	positive regulation of T cell activation	6/96	246/28943	0.00017366	0.00375944	0.00233934	Ccl5/Sirpa/Pnp/Coro1a/Xbp1/Zmiz1	6	0.0243902	7.3534
Immuno_MicroPVM	BP	GO:0071559	response to transforming growth factor beta	6/96	246/28943	0.00017366	0.00375944	0.00233934	Sdcbp/Hspa5/Ski/Xbp1/Pmepa1/Zmiz1	6	0.0243902	7.3534
Immuno_MicroPVM	BP	GO:1901136	carbohydrate derivative catabolic process	5/96	156/28943	0.000175671	0.00375944	0.00233934	Hexb/Gns/Pnp/Arsb/Hexa	5	0.0320513	9.66313
Immuno_MicroPVM	BP	GO:1903510	mucopolysaccharide metabolic process	4/96	84/28943	0.000178965	0.00375944	0.00233934	Hexb/Gns/Arsb/Hexa	4	0.047619	14.3566
Immuno_MicroPVM	BP	GO:0050670	regulation of lymphocyte proliferation	6/96	253/28943	0.000202069	0.00415685	0.00258664	Ccl5/Pnp/Coro1a/Gpnmb/Peli1/Fcgr2b	6	0.0237154	7.14995
Immuno_MicroPVM	BP	GO:0032675	regulation of interleukin-6 production	5/96	167/28943	0.00024104	0.00474663	0.00295363	Fcer1g/Cyba/Unc93b1/Sirpa/Xbp1	5	0.0299401	9.02663
Immuno_MicroPVM	BP	GO:0030041	actin filament polymerization	5/96	169/28943	0.000254679	0.00492035	0.00306173	Arpc1b/Coro1a/Bin1/Capza1/Cotl1	5	0.0295858	8.91981
Immuno_MicroPVM	BP	GO:0030003	cellular cation homeostasis	8/96	498/28943	0.000256268	0.00492035	0.00306173	Hexb/Grn/Ccl5/Ccl12/Spp1/Cyba/Atp1b3/Coro1a	8	0.0160643	4.84321
Immuno_MicroPVM	BP	GO:0055067	monovalent inorganic cation homeostasis	5/96	171/28943	0.000268896	0.00507818	0.00315994	Grn/Spp1/Snx5/Atp1b3/Wnk1	5	0.0292398	8.81548
Immuno_MicroPVM	BP	GO:0030866	cortical actin cytoskeleton organization	3/96	39/28943	0.000296345	0.0054268	0.00337688	Calr/Epb41l2/Pdcd6ip	3	0.0769231	23.1915
Immuno_MicroPVM	BP	GO:0070555	response to interleukin-1	4/96	96/28943	0.000298909	0.0054268	0.00337688	Ccl5/Ccl12/Sirpa/Tank	4	0.0416667	12.5621
Immuno_MicroPVM	BP	GO:0042552	myelination	5/96	175/28943	0.000299134	0.0054268	0.00337688	Hexb/Ctsc/Ski/Pmp22/Hexa	5	0.0285714	8.61399
Immuno_MicroPVM	BP	GO:0032635	interleukin-6 production	5/96	176/28943	0.00030708	0.00552744	0.0034395	Fcer1g/Cyba/Unc93b1/Sirpa/Xbp1	5	0.0284091	8.56504
Immuno_MicroPVM	BP	GO:0001570	vasculogenesis	4/96	97/28943	0.000310978	0.00555421	0.00345616	Sgpl1/Ptprj/Junb/Zmiz1	4	0.0412371	12.4326
Immuno_MicroPVM	BP	GO:0006909	phagocytosis	7/96	390/28943	0.000325661	0.00564152	0.00351049	Fcer1g/Calr/Cyba/Sirpa/Coro1a/Ptprj/Fcgr2b	7	0.0179487	5.41135
Immuno_MicroPVM	BP	GO:0002532	production of molecular mediator involved in inflammatory response	4/96	99/28943	0.000336159	0.00573711	0.00356997	Fcer1g/Grn/Alox5ap/Sirpa	4	0.040404	12.1814
Immuno_MicroPVM	BP	GO:0071356	cellular response to tumor necrosis factor	5/96	183/28943	0.000367279	0.00622214	0.00387178	Ccl5/Ccl12/Asah1/Lims1/Tank	5	0.0273224	8.23742
Immuno_MicroPVM	BP	GO:0097061	dendritic spine organization	4/96	102/28943	0.000376621	0.00633384	0.00394129	Lgmn/Marcks/Adam10/Fcgr2b	4	0.0392157	11.8231
Immuno_MicroPVM	BP	GO:1900026	positive regulation of substrate adhesion-dependent cell spreading	3/96	43/28943	0.00039635	0.00643091	0.00400169	Calr/Lims1/P4hb	3	0.0697674	21.0342
Immuno_MicroPVM	BP	GO:0002237	response to molecule of bacterial origin	7/96	407/28943	0.000420437	0.0066806	0.00415706	Ccl5/Ccl12/Sirpa/Peli1/Mtdh/Xbp1/Fcgr2b	7	0.017199	5.18532
Immuno_MicroPVM	BP	GO:0007178	transmembrane receptor protein serine/threonine kinase signaling pathway	7/96	407/28943	0.000420437	0.0066806	0.00415706	Sdcbp/Hspa5/Ski/Xbp1/Pmepa1/Hexa/Zmiz1	7	0.017199	5.18532
Immuno_MicroPVM	BP	GO:0006509	membrane protein ectodomain proteolysis	3/96	45/28943	0.000453551	0.0070133	0.00436409	Timp2/Sppl2a/Adam10	3	0.0666667	20.0993
Immuno_MicroPVM	BP	GO:0033028	myeloid cell apoptotic process	3/96	46/28943	0.000484031	0.00724161	0.00450616	Fcer1g/Ccl5/Fcgr2b	3	0.0652174	19.6624
Immuno_MicroPVM	BP	GO:0034205	amyloid-beta formation	3/96	47/28943	0.000515795	0.00747146	0.00464918	Bin1/Adam10/Abcg1	3	0.0638298	19.244
Immuno_MicroPVM	BP	GO:0106027	neuron projection organization	4/96	111/28943	0.000518852	0.00747146	0.00464918	Lgmn/Marcks/Adam10/Fcgr2b	4	0.036036	10.8645
Immuno_MicroPVM	BP	GO:0002526	acute inflammatory response	4/96	112/28943	0.000536712	0.00763323	0.00474985	Fcer1g/Ccl5/Alox5ap/Fcgr2b	4	0.0357143	10.7675
Immuno_MicroPVM	BP	GO:0007589	body fluid secretion	4/96	116/28943	0.000612542	0.00855331	0.00532237	Cyba/Ccnd1/Wnk1/Xbp1	4	0.0344828	10.3962
Immuno_MicroPVM	BP	GO:0032271	regulation of protein polymerization	5/96	206/28943	0.000629227	0.00873337	0.00543441	Arpc1b/Coro1a/Bin1/Capza1/Cotl1	5	0.0242718	7.31771
Immuno_MicroPVM	BP	GO:0050678	regulation of epithelial cell proliferation	7/96	442/28943	0.000684905	0.0093374	0.00581028	Grn/Ccl5/Ccl12/Cyba/Ccnd1/Lims1/Xbp1	7	0.0158371	4.77472
Immuno_MicroPVM	BP	GO:0010624	regulation of Schwann cell proliferation	2/96	12/28943	0.000703174	0.00936482	0.00582734	Ski/Pmp22	2	0.166667	50.2483
Immuno_MicroPVM	BP	GO:1905245	regulation of aspartic-type peptidase activity	2/96	12/28943	0.000703174	0.00936482	0.00582734	Grn/Bin1	2	0.166667	50.2483
Immuno_MicroPVM	BP	GO:0055074	calcium ion homeostasis	6/96	324/28943	0.000748452	0.00958019	0.00596135	Hexb/Ccl5/Ccl12/Spp1/Cyba/Coro1a	6	0.0185185	5.58314
Immuno_MicroPVM	CC	GO:0001772	immunological synapse	4/99	47/28804	2.09042e-05	0.00357207	0.00244229	Coro1a/Stx7/Ptprj/Pdcd6ip	4	0.0851064	24.7617
Immuno_MicroPVM	CC	GO:0005766	primary lysosome	3/99	21/28804	5.00758e-05	0.00357207	0.00244229	Hexb/Stx7/Hexa	3	0.142857	41.5642
Immuno_MicroPVM	CC	GO:0042582	azurophil granule	3/99	21/28804	5.00758e-05	0.00357207	0.00244229	Hexb/Stx7/Hexa	3	0.142857	41.5642
Immuno_MicroPVM	CC	GO:0030139	endocytic vesicle	6/99	211/28804	9.15076e-05	0.00489566	0.00334725	Mpeg1/Calr/Unc93b1/Coro1a/Stx7/Eps15	6	0.028436	8.27345
Immuno_MicroPVM	CC	GO:0005923	bicellular tight junction	5/99	142/28804	0.000133772	0.00571633	0.00390836	Ccnd1/Mtdh/Rap2c/Pmp22/Pdcd6ip	5	0.0352113	10.2447
Immuno_MicroPVM	CC	GO:0070160	tight junction	5/99	152/28804	0.000183846	0.00571633	0.00390836	Ccnd1/Mtdh/Rap2c/Pmp22/Pdcd6ip	5	0.0328947	9.57071
Immuno_MicroPVM	CC	GO:0055037	recycling endosome	5/99	156/28804	0.000207449	0.00571633	0.00390836	Stx7/Tpp1/Rap2c/Abcg1/Fcgr2b	5	0.0320513	9.3253
Immuno_MicroPVM	CC	GO:0030176	integral component of endoplasmic reticulum membrane	5/99	157/28804	0.000213695	0.00571633	0.00390836	Calr/Sppl2a/Rrbp1/Hspa5/Xbp1	5	0.0318471	9.26591
Immuno_MicroPVM	MF	GO:0017124	SH3 domain binding	6/94	131/28404	5.00877e-06	0.000943976	0.000692826	Cyba/Sirpa/Adam10/Eps15/Ostf1/Pdcd6ip	6	0.0458015	13.8399
Immuno_MicroPVM	MF	GO:0046982	protein heterodimerization activity	8/94	307/28404	8.45812e-06	0.000943976	0.000692826	Fcer1g/Sdcbp/Cyba/Snx2/Xbp1/Abcg1/Hexa/P4hb	8	0.0260586	7.87414
Immuno_MicroPVM	MF	GO:0050839	cell adhesion molecule binding	8/94	308/28404	8.66033e-06	0.000943976	0.000692826	Spp1/Sdcbp/Timp2/Calr/Sirpa/Ptprj/Gpnmb/P4hb	8	0.025974	7.84858
Immuno_MicroPVM	MF	GO:0008238	exopeptidase activity	5/94	96/28404	1.71798e-05	0.00116581	0.000855639	Ctsz/Ctsc/Ctsa/Tpp1/Adam10	5	0.0520833	15.738
Immuno_MicroPVM	MF	GO:0003779	actin binding	9/94	447/28404	1.78258e-05	0.00116581	0.000855639	Marcks/Arpc1b/Coro1a/Epb41l2/Bin1/Capza1/Setd3/P4hb/Cotl1	9	0.0201342	6.08396
Immuno_MicroPVM	MF	GO:0005178	integrin binding	5/94	155/28404	0.00016841	0.00786714	0.00577405	Spp1/Timp2/Calr/Gpnmb/P4hb	5	0.0322581	9.74743
Immuno_MicroPVM	MF	GO:0003712	transcription coregulator activity	8/94	490/28404	0.000225418	0.00921394	0.00676253	Asah1/Ccnd1/Lmo2/Mtdh/Ski/Setd3/Rap2c/Zmiz1	8	0.0163265	4.93339
Immuno_MicroPVM	MF	GO:0061134	peptidase regulator activity	6/94	266/28404	0.000260666	0.00947086	0.00695109	Ctsc/Timp2/Bin1/Xiap/Tank/Psme2	6	0.0225564	6.81587
Immuno_Tcells	BP	GO:1901214	regulation of neuron death	10/97	399/28943	9.59502e-07	0.00202551	0.00148975	Ccl5/Ccl12/Ctsz/Coro1a/Casp3/Fos/Ccnd1/Kras/Fcgr2b/Mcl1	10	0.0250627	7.47823
Immuno_Tcells	BP	GO:0070997	neuron death	10/97	450/28943	2.81376e-06	0.00296993	0.00218437	Ccl5/Ccl12/Ctsz/Coro1a/Casp3/Fos/Ccnd1/Kras/Fcgr2b/Mcl1	10	0.0222222	6.6307
Immuno_Tcells	BP	GO:0007179	transforming growth factor beta receptor signaling pathway	7/97	202/28943	5.49075e-06	0.00386366	0.00284171	Sdcbp/Zyx/Nlk/Zmiz1/Skil/Fos/Dnm2	7	0.0346535	10.34
Immuno_Tcells	BP	GO:0032781	positive regulation of ATP-dependent activity	4/97	43/28943	1.3232e-05	0.0069405	0.00510471	Tor1aip1/Pfn1/Tor1aip2/Dnm2	4	0.0930233	27.7564
Immuno_Tcells	BP	GO:0071559	response to transforming growth factor beta	7/97	246/28943	1.97267e-05	0.0069405	0.00510471	Sdcbp/Zyx/Nlk/Zmiz1/Skil/Fos/Dnm2	7	0.0284553	8.49053
Immuno_Tcells	CC	GO:0030139	endocytic vesicle	7/98	211/28804	8.06256e-06	0.00160445	0.00116271	Mpeg1/Coro1a/Zyx/Arf6/Unc93b1/Dnm2/Rapgef2	7	0.0331754	9.75085
Immuno_Tcells	MF	GO:0008238	exopeptidase activity	6/94	96/28404	8.15248e-07	0.000266586	0.000177638	Ctsc/Ctsa/Ctsz/Adam10/Cpd/Tpp1	6	0.0625	18.8856
Immuno_Tcells	MF	GO:0005543	phospholipid binding	10/94	460/28404	3.02445e-06	0.000380083	0.000253266	Sdcbp/Snx2/Pfn1/Snx30/Rnf34/Mapkap1/Tln1/Snx5/Tpp1/Rapgef2	10	0.0217391	6.56892
Immuno_Tcells	MF	GO:0035091	phosphatidylinositol binding	8/94	272/28404	3.487e-06	0.000380083	0.000253266	Sdcbp/Snx2/Pfn1/Snx30/Rnf34/Mapkap1/Tln1/Snx5	8	0.0294118	8.88736
Immuno_Tcells	MF	GO:0016004	phospholipase activator activity	3/94	17/28404	2.3078e-05	0.00188663	0.00125715	Ccl5/Ccl12/Casp3	3	0.176471	53.3242
Immuno_Tcells	MF	GO:0050699	WW domain binding	3/94	32/28404	0.000162384	0.00758289	0.00505282	Dazap2/Dnm2/Rapgef2	3	0.09375	28.3285
Immuno_Tcells	MF	GO:0140677	molecular function activator activity	3/94	33/28404	0.000178194	0.00758289	0.00505282	Tor1aip1/Nsd3/Tor1aip2	3	0.0909091	27.47
Immuno_Tcells	MF	GO:0046332	SMAD binding	4/94	85/28404	0.000185514	0.00758289	0.00505282	Yy1/Zmiz1/Skil/Fos	4	0.0470588	14.2198
BBB_Endo	BP	GO:0001667	ameboidal-type cell migration	15/100	471/28943	8.52485e-11	1.9897e-07	1.38461e-07	Bsg/Cxcl12/Fn1/Dab2ip/Myh9/Itgb1/Pdgfb/Adipor1/Klf4/Sema3c/Akt3/Sema7a/Plec/Jcad/Kitl	15	0.0318471	9.21752
BBB_Endo	BP	GO:0090132	epithelium migration	11/100	330/28943	2.05867e-08	1.27784e-05	8.8924e-06	Bsg/Cxcl12/Dab2ip/Myh9/Itgb1/Pdgfb/Adipor1/Klf4/Akt3/Jcad/Kitl	11	0.0333333	9.64767
BBB_Endo	BP	GO:0090130	tissue migration	11/100	332/28943	2.18996e-08	1.27784e-05	8.8924e-06	Bsg/Cxcl12/Dab2ip/Myh9/Itgb1/Pdgfb/Adipor1/Klf4/Akt3/Jcad/Kitl	11	0.0331325	9.58955
BBB_Endo	BP	GO:0045765	regulation of angiogenesis	10/100	308/28943	1.19692e-07	4.49789e-05	3.13004e-05	Flt1/Ramp2/Col4a2/Dab2ip/Id1/Itgb1/Klf4/Klf2/Akt3/Jcad	10	0.0324675	9.39708
BBB_Endo	BP	GO:1901342	regulation of vasculature development	10/100	312/28943	1.34898e-07	4.49789e-05	3.13004e-05	Flt1/Ramp2/Col4a2/Dab2ip/Id1/Itgb1/Klf4/Klf2/Akt3/Jcad	10	0.0320513	9.2766
BBB_Endo	BP	GO:0014065	phosphatidylinositol 3-kinase signaling	7/100	134/28943	4.35713e-07	0.000101374	7.05453e-05	Flt1/Fn1/Dab2ip/Zfp36l1/Pdgfb/Prex2/Klf4	7	0.0522388	15.1195
BBB_Endo	BP	GO:0040013	negative regulation of locomotion	10/100	360/28943	5.02168e-07	0.000101374	7.05453e-05	Cxcl12/Dab2ip/Pdgfb/Egfl7/Adipor1/Klf4/Sema3c/Crk/Cd200/Sema7a	10	0.0277778	8.03972
BBB_Endo	BP	GO:0010811	positive regulation of cell-substrate adhesion	7/100	138/28943	5.31834e-07	0.000101374	7.05453e-05	Fn1/Itgb1/Pdgfb/Dnm2/Crk/Fermt2/P4hb	7	0.0507246	14.6812
BBB_Endo	BP	GO:0001558	regulation of cell growth	11/100	459/28943	5.64637e-07	0.000101374	7.05453e-05	Cxcl12/Fn1/Dab2ip/Dnm2/Adipor1/Yy1/Ddx3x/Sema3c/Crk/Sema7a/Extl3	11	0.0239651	6.93623
BBB_Endo	BP	GO:0048872	homeostasis of number of cells	10/100	375/28943	7.27545e-07	0.000121292	8.44062e-05	Epas1/Lmo2/Zfp36l1/Kras/Tsc22d3/Klf2/Bpgm/Akt3/Nfe2l1/Kitl	10	0.0266667	7.71813
BBB_Endo	BP	GO:0010720	positive regulation of cell development	10/100	384/28943	9.01591e-07	0.000140288	9.76249e-05	Flt1/Cxcl12/Fn1/Itgb1/Dnm2/Kras/Crk/Sema7a/Fermt2/P4hb	10	0.0260417	7.53724
BBB_Endo	BP	GO:0060485	mesenchyme development	9/100	304/28943	1.13929e-06	0.000162811	0.000113299	Fn1/Dab2ip/Zfp36l1/Adipor1/Wwtr1/Sema3c/Sema7a/Fermt2/Kitl	9	0.0296053	8.56865
BBB_Endo	BP	GO:1900024	regulation of substrate adhesion-dependent cell spreading	5/100	59/28943	1.92176e-06	0.000227421	0.00015826	Dnm2/Actn4/Crk/Fermt2/P4hb	5	0.0847458	24.528
BBB_Endo	BP	GO:0035924	cellular response to vascular endothelial growth factor stimulus	5/100	60/28943	2.09075e-06	0.000227421	0.00015826	Flt1/Ramp2/Dab2ip/Pdgfb/Jcad	5	0.0833333	24.1192
BBB_Endo	BP	GO:0034446	substrate adhesion-dependent cell spreading	6/100	109/28943	2.22066e-06	0.000227421	0.00015826	Fn1/Dnm2/Actn4/Crk/Fermt2/P4hb	6	0.0550459	15.9319
BBB_Endo	BP	GO:0042692	muscle cell differentiation	10/100	449/28943	3.64354e-06	0.000354334	0.000246578	Cxcl12/Ramp2/Myh9/Itgb1/Pdgfb/Kras/Yy1/Actn4/Nebl/Plec	10	0.0222717	6.4461
BBB_Endo	BP	GO:0071902	positive regulation of protein serine/threonine kinase activity	7/100	204/28943	7.16952e-06	0.000669346	0.000465792	Flt1/Dab2ip/Pdgfb/Kras/Ddx3x/Fermt2/Kitl	7	0.0343137	9.93142
BBB_Endo	BP	GO:0050900	leukocyte migration	9/100	385/28943	7.7841e-06	0.000672892	0.00046826	Flt1/Bsg/Cxcl12/Itgb1/Pdgfb/Crk/Cd200/Plec/Kitl	9	0.0233766	6.7659
BBB_Endo	BP	GO:0048675	axon extension	6/100	138/28943	8.69273e-06	0.00071902	0.00050036	Cxcl12/Fn1/Itgb1/Dnm2/Sema3c/Sema7a	6	0.0434783	12.5839
BBB_Endo	BP	GO:0008361	regulation of cell size	7/100	211/28943	8.93384e-06	0.00071902	0.00050036	Cxcl12/Fn1/Dnm2/Sema3c/Akt3/Sema7a/Tmem123	7	0.0331754	9.60194
BBB_Endo	BP	GO:0006809	nitric oxide biosynthetic process	5/100	85/28943	1.17284e-05	0.000883038	0.000614498	Dnm2/Klf4/Klf2/Cyb5r3/Cyb5b	5	0.0588235	17.0253
BBB_Endo	BP	GO:0030218	erythrocyte differentiation	6/100	150/28943	1.39906e-05	0.00102044	0.000710113	Epas1/Lmo2/Zfp36l1/Klf2/Bpgm/Nfe2l1	6	0.04	11.5772
BBB_Endo	BP	GO:0046209	nitric oxide metabolic process	5/100	91/28943	1.63581e-05	0.00112293	0.00078144	Dnm2/Klf4/Klf2/Cyb5r3/Cyb5b	5	0.0549451	15.9027
BBB_Endo	BP	GO:2000146	negative regulation of cell motility	8/100	325/28943	1.7616e-05	0.00117474	0.00081749	Cxcl12/Dab2ip/Pdgfb/Egfl7/Adipor1/Klf4/Crk/Cd200	8	0.0246154	7.12443
BBB_Endo	BP	GO:2001057	reactive nitrogen species metabolic process	5/100	93/28943	1.81816e-05	0.00117877	0.000820299	Dnm2/Klf4/Klf2/Cyb5r3/Cyb5b	5	0.0537634	15.5608
BBB_Endo	BP	GO:0071560	cellular response to transforming growth factor beta stimulus	7/100	242/28943	2.16592e-05	0.00133033	0.000925765	Col4a2/Zfp36l1/Dnm2/Zmiz1/Crk/Fermt2/Pmepa1	7	0.0289256	8.37194
BBB_Endo	BP	GO:0050678	regulation of epithelial cell proliferation	9/100	442/28943	2.32284e-05	0.00136062	0.000946846	Flt1/Cxcl12/Dab2ip/Id1/Zfp36l1/Pdgfb/Egfl7/Akt3/Jcad	9	0.020362	5.89337
BBB_Endo	BP	GO:0071559	response to transforming growth factor beta	7/100	246/28943	2.40565e-05	0.00136946	0.000952995	Col4a2/Zfp36l1/Dnm2/Zmiz1/Crk/Fermt2/Pmepa1	7	0.0284553	8.23581
BBB_Endo	BP	GO:0010632	regulation of epithelial cell migration	7/100	248/28943	2.53348e-05	0.00140789	0.000979738	Bsg/Dab2ip/Pdgfb/Adipor1/Klf4/Akt3/Jcad	7	0.0282258	8.1694
BBB_Endo	BP	GO:0071498	cellular response to fluid shear stress	3/100	17/28943	2.62721e-05	0.00142603	0.000992359	Klf4/Klf2/Plec	3	0.176471	51.0759
BBB_Endo	BP	GO:0015711	organic anion transport	8/100	356/28943	3.37089e-05	0.00161009	0.00112045	Slc2a1/Slc6a6/Slco1a4/Slco1c1/Car4/Itgb1/Slc16a1/Nfe2l1	8	0.0224719	6.50404
BBB_Endo	BP	GO:0042063	gliogenesis	8/100	363/28943	3.86799e-05	0.00172306	0.00119906	Flt1/Fn1/Dab2ip/Pdgfb/Kras/Zmiz1/Nfe2l1/Plec	8	0.0220386	6.37862
BBB_Endo	BP	GO:0031589	cell-substrate adhesion	8/100	371/28943	4.50975e-05	0.00178403	0.00124149	Fn1/Itgb1/Pdgfb/Dnm2/Actn4/Crk/Fermt2/P4hb	8	0.0215633	6.24108
BBB_Endo	BP	GO:0048588	developmental cell growth	7/100	273/28943	4.66314e-05	0.00179621	0.00124997	Cxcl12/Fn1/Itgb1/Dnm2/Yy1/Sema3c/Sema7a	7	0.025641	7.42128
BBB_Endo	BP	GO:0035051	cardiocyte differentiation	6/100	186/28943	4.69448e-05	0.00179621	0.00124997	Itgb1/Pdgfb/Yy1/Sema3c/Nebl/Plec	6	0.0322581	9.33645
BBB_Endo	BP	GO:0001935	endothelial cell proliferation	6/100	191/28943	5.44032e-05	0.00204802	0.0014252	Flt1/Cxcl12/Pdgfb/Egfl7/Akt3/Jcad	6	0.0314136	9.09204
BBB_Endo	BP	GO:0001755	neural crest cell migration	4/100	63/28943	6.83321e-05	0.00248252	0.00172756	Fn1/Sema3c/Sema7a/Kitl	4	0.0634921	18.3765
BBB_Endo	BP	GO:0034405	response to fluid shear stress	3/100	24/28943	7.68357e-05	0.00253971	0.00176736	Klf4/Klf2/Plec	3	0.125	36.1788
BBB_Endo	BP	GO:0150076	neuroinflammatory response	4/100	70/28943	0.000103254	0.0031312	0.00217898	Itgb1/Nampt/Bpgm/Cd200	4	0.0571429	16.5389
BBB_Endo	BP	GO:0097193	intrinsic apoptotic signaling pathway	7/100	310/28943	0.0001033	0.0031312	0.00217898	Cxcl12/Dab2ip/Mcl1/Ddx3x/Pttg1ip/Ier3/P4hb	7	0.0225806	6.53552
BBB_Endo	BP	GO:0033622	integrin activation	3/100	28/28943	0.000123123	0.00363757	0.00253136	Cxcl12/Fn1/Fermt2	3	0.107143	31.0104
BBB_Endo	BP	GO:0070372	regulation of ERK1 and ERK2 cascade	7/100	326/28943	0.000140961	0.00406177	0.00282655	Cxcl12/Fn1/Dab2ip/Pdgfb/Klf4/Sema7a/Fermt2	7	0.0214724	6.21475
BBB_Endo	BP	GO:0003018	vascular process in circulatory system	6/100	235/28943	0.000169591	0.0046026	0.00320291	Ramp2/Slc2a1/Pdgfb/Klf2/Fermt2/Plec	6	0.0255319	7.3897
BBB_Endo	BP	GO:2000107	negative regulation of leukocyte apoptotic process	4/100	80/28943	0.000173463	0.0046026	0.00320291	Cxcl12/Tsc22d3/Slc39a10/Kitl	4	0.05	14.4715
BBB_Endo	BP	GO:0062197	cellular response to chemical stress	7/100	340/28943	0.000182422	0.00474016	0.00329864	Epas1/Mcl1/Zfp36l1/Ddx3x/Nfe2l1/P4hb/Plec	7	0.0205882	5.95885
BBB_Endo	BP	GO:1903900	regulation of viral life cycle	5/100	151/28943	0.000182782	0.00474016	0.00329864	Bsg/Ly6e/Ddx3x/Rsad2/P4hb	5	0.0331126	9.58377
BBB_Endo	BP	GO:0007015	actin filament organization	8/100	460/28943	0.000198903	0.00509993	0.003549	Tpm4/Id1/Tpm3/Mprip/Actn4/Fermt2/Nebl/Plec	8	0.0173913	5.03357
BBB_Endo	BP	GO:0050767	regulation of neurogenesis	8/100	463/28943	0.000207839	0.00510628	0.00355342	Flt1/Cxcl12/Fn1/Id1/Itgb1/Kras/Sema3c/Sema7a	8	0.0172786	5.00095
BBB_Endo	BP	GO:0045926	negative regulation of growth	6/100	261/28943	0.000298131	0.00685493	0.00477029	Dab2ip/Adipor1/Yy1/Ddx3x/Sema3c/Sema7a	6	0.0229885	6.65356
BBB_Endo	BP	GO:0030856	regulation of epithelial cell differentiation	5/100	168/28943	0.000299573	0.00685493	0.00477029	Id1/Zfp36l1/Kras/Wwtr1/Nfe2l1	5	0.0297619	8.61399
BBB_Endo	BP	GO:0060537	muscle tissue development	8/100	494/28943	0.000321091	0.00723382	0.00503395	Ly6e/Gpcpd1/Itgb1/Kras/Yy1/Sema3c/Nebl/Plec	8	0.0161943	4.68713
BBB_Endo	BP	GO:0120193	tight junction organization	4/100	94/28943	0.00032233	0.00723382	0.00503395	Ramp2/Itgb1/Actn4/Plec	4	0.0425532	12.3162
BBB_Endo	BP	GO:0042060	wound healing	7/100	380/28943	0.000357667	0.00764007	0.00531666	Fn1/Myh9/Itgb1/Pdgfb/Crk/Fermt2/Plec	7	0.0184211	5.33161
BBB_Endo	BP	GO:0001570	vasculogenesis	4/100	97/28943	0.000363345	0.00764007	0.00531666	Ramp2/Zfp36l1/Egfl7/Zmiz1	4	0.0412371	11.9353
BBB_Endo	BP	GO:1903034	regulation of response to wounding	5/100	177/28943	0.000380669	0.00786267	0.00547157	Itgb1/Pdgfb/Klf4/Crk/Fermt2	5	0.0282486	8.17599
BBB_Endo	BP	GO:2001242	regulation of intrinsic apoptotic signaling pathway	5/100	177/28943	0.000380669	0.00786267	0.00547157	Cxcl12/Mcl1/Ddx3x/Pttg1ip/P4hb	5	0.0282486	8.17599
BBB_Endo	BP	GO:0043551	regulation of phosphatidylinositol 3-kinase activity	3/100	41/28943	0.000387796	0.00793962	0.00552511	Flt1/Dab2ip/Pdgfb	3	0.0731707	21.1778
BBB_Endo	BP	GO:0048864	stem cell development	4/100	99/28943	0.000392681	0.00796971	0.00554606	Fn1/Sema3c/Sema7a/Kitl	4	0.040404	11.6941
BBB_Endo	BP	GO:0038084	vascular endothelial growth factor signaling pathway	3/100	42/28943	0.000416583	0.00824505	0.00573766	Dab2ip/Pdgfb/Jcad	3	0.0714286	20.6736
BBB_Endo	BP	GO:0060560	developmental growth involved in morphogenesis	6/100	278/28943	0.000416845	0.00824505	0.00573766	Cxcl12/Fn1/Itgb1/Dnm2/Sema3c/Sema7a	6	0.0215827	6.24669
BBB_Endo	BP	GO:0007229	integrin-mediated signaling pathway	4/100	104/28943	0.000473375	0.00898258	0.0062509	Fn1/Itgb1/Sema7a/Fermt2	4	0.0384615	11.1319
BBB_Endo	BP	GO:2000772	regulation of cellular senescence	3/100	44/28943	0.000478194	0.00900085	0.00626362	Kras/Nampt/Akt3	3	0.0681818	19.7339
BBB_Endo	BP	GO:0001894	tissue homeostasis	6/100	286/28943	0.000484136	0.00903979	0.00629071	Bsg/Epas1/Itgb1/Kras/Wwtr1/Akt3	6	0.020979	6.07196
BBB_Endo	BP	GO:0017145	stem cell division	3/100	45/28943	0.000511071	0.00939243	0.00653611	Mllt3/Wwtr1/Samd9l	3	0.0666667	19.2953
BBB_Endo	BP	GO:0032102	negative regulation of response to external stimulus	7/100	407/28943	0.000538263	0.00966389	0.00672502	Ctla2a/Pdgfb/Sema3c/Crk/Cd200/Ier3/Sema7a	7	0.017199	4.97791
BBB_Endo	CC	GO:0001725	stress fiber	7/99	88/28804	2.31008e-08	2.52993e-06	1.82337e-06	Tpm4/Tpm3/Myh9/Mprip/Actn4/Fermt2/Nebl	7	0.0795455	23.1437
BBB_Endo	CC	GO:0097517	contractile actin filament bundle	7/99	88/28804	2.31008e-08	2.52993e-06	1.82337e-06	Tpm4/Tpm3/Myh9/Mprip/Actn4/Fermt2/Nebl	7	0.0795455	23.1437
BBB_Endo	CC	GO:0032432	actin filament bundle	7/99	97/28804	4.55843e-08	2.52993e-06	1.82337e-06	Tpm4/Tpm3/Myh9/Mprip/Actn4/Fermt2/Nebl	7	0.0721649	20.9964
BBB_Endo	CC	GO:0042641	actomyosin	7/99	97/28804	4.55843e-08	2.52993e-06	1.82337e-06	Tpm4/Tpm3/Myh9/Mprip/Actn4/Fermt2/Nebl	7	0.0721649	20.9964
BBB_Endo	CC	GO:0030863	cortical cytoskeleton	6/99	121/28804	3.9515e-06	0.000175446	0.000126448	Slc2a1/Tpm4/Tpm3/Myh9/Lasp1/Actn4	6	0.0495868	14.4272
BBB_Endo	CC	GO:0042383	sarcolemma	6/99	166/28804	2.40845e-05	0.000891128	0.000642254	Bsg/Slc2a1/Car4/Itgb1/Synm/Plec	6	0.0361446	10.5162
BBB_Endo	CC	GO:0005925	focal adhesion	6/99	172/28804	2.94085e-05	0.00093267	0.000672194	Myh9/Itgb1/Lasp1/Irf2/Fermt2/Plec	6	0.0348837	10.1494
BBB_Endo	CC	GO:0009925	basal plasma membrane	7/99	275/28804	4.7178e-05	0.00116373	0.00083872	Slc2a1/Slc6a6/Slco1a4/Slco1c1/Pdgfb/Slc16a1/Plec	7	0.0254545	7.40599
BBB_Endo	CC	GO:0045178	basal part of cell	7/99	300/28804	8.14372e-05	0.00180791	0.00130299	Slc2a1/Slc6a6/Slco1a4/Slco1c1/Pdgfb/Slc16a1/Plec	7	0.0233333	6.78882
BBB_Endo	CC	GO:0030018	Z disc	5/99	131/28804	9.15329e-05	0.0018473	0.00133139	Slc2a1/Actn4/Synm/Nebl/Plec	5	0.0381679	11.1049
BBB_Endo	CC	GO:0005741	mitochondrial outer membrane	5/99	188/28804	0.000489082	0.00744425	0.00536523	Mcl1/Rsad2/Cyb5r3/Cyb5b/Plec	5	0.0265957	7.73802
BBB_Endo	CC	GO:0001939	female pronucleus	2/99	10/28804	0.000516869	0.00744425	0.00536523	Slc2a1/Cbx1	2	0.2	58.1899
BBB_Endo	CC	GO:0031252	cell leading edge	7/99	409/28804	0.000536523	0.00744425	0.00536523	Myh9/Itgb1/Dnm2/Ddx3x/P4hb/Jcad/Kitl	7	0.0171149	4.97958
BBB_Endo	CC	GO:0005938	cell cortex	6/99	306/28804	0.000670492	0.0082694	0.00595992	Slc2a1/Tpm4/Tpm3/Myh9/Lasp1/Actn4	6	0.0196078	5.70489
BBB_Endo	CC	GO:0019867	outer membrane	5/99	209/28804	0.000789035	0.00866749	0.00624684	Mcl1/Rsad2/Cyb5r3/Cyb5b/Plec	5	0.0239234	6.96051
BBB_Endo	CC	GO:1990204	oxidoreductase complex	4/99	121/28804	0.000819898	0.00866749	0.00624684	Gpd2/Cyb5r3/Cyb5b/P4hb	4	0.0330579	9.61817
BBB_Endo	MF	GO:0003779	actin binding	12/99	447/28404	5.35152e-08	1.48486e-05	1.15048e-05	Tpm4/Tpm3/Myh9/Itgb1/Mprip/Lasp1/Actn4/Fermt2/Nebl/P4hb/Pxk/Plec	12	0.0268456	7.70226
BBB_Endo	MF	GO:0051015	actin filament binding	9/99	222/28404	8.70885e-08	1.48486e-05	1.15048e-05	Tpm4/Tpm3/Myh9/Mprip/Lasp1/Actn4/Fermt2/Nebl/Plec	9	0.0405405	11.6314
BBB_Endo	MF	GO:0005178	integrin binding	7/99	155/28404	1.22985e-06	0.000115829	8.97458e-05	Cxcl12/Fn1/Myh9/Itgb1/Sema7a/Fermt2/P4hb	7	0.0451613	12.9572
BBB_Endo	MF	GO:0050839	cell adhesion molecule binding	9/99	308/28404	1.3587e-06	0.000115829	8.97458e-05	Bsg/Cxcl12/Fn1/Myh9/Itgb1/Cd200/Sema7a/Fermt2/P4hb	9	0.0292208	8.38371
BBB_Endo	MF	GO:0043621	protein self-association	5/99	80/28404	9.07856e-06	0.000619158	0.00047973	Slc2a1/Id1/Rsad2/Crk/Plec	5	0.0625	17.9318
BBB_Endo	MF	GO:0008028	monocarboxylic acid transmembrane transporter activity	4/99	64/28404	7.51375e-05	0.00427032	0.00330869	Slc6a6/Slco1a4/Slco1c1/Slc16a1	4	0.0625	17.9318
BBB_Endo	MF	GO:0046982	protein heterodimerization activity	7/99	307/28404	0.000102466	0.00499158	0.00386753	Tpm4/Epas1/Itgb1/Mcl1/Pdgfb/Nfe2l1/P4hb	7	0.0228013	6.5419
BBB_Endo	MF	GO:0046332	SMAD binding	4/99	85/28404	0.000226419	0.00965109	0.00747777	Yy1/Zmiz1/Fermt2/Pmepa1	4	0.0470588	13.5016
BBB_EndoPericyte	BP	GO:0001892	embryonic placenta development	7/99	118/28943	1.70826e-07	0.000378431	0.000245027	Pdgfb/Zfp36l1/Epas1/Junb/Grb2/Pkd2/Egln1	7	0.059322	17.343
BBB_EndoPericyte	BP	GO:0034329	cell junction assembly	11/99	445/28943	3.75608e-07	0.000378431	0.000245027	Fn1/Ramp2/Itgb1/Lamc1/Ctnnb1/Pdgfb/Lims1/Pkn2/Fermt2/Pten/Actn4	11	0.0247191	7.22672
BBB_EndoPericyte	BP	GO:0042692	muscle cell differentiation	11/99	449/28943	4.10297e-07	0.000378431	0.000245027	Ramp2/Itgb1/Cxcl12/Lamc1/Ctnnb1/Pdgfb/Rgs4/Kdm1a/Smad4/Actn4/Myh9	11	0.0244989	7.16234
BBB_EndoPericyte	BP	GO:2000112	regulation of cellular macromolecule biosynthetic process	11/99	482/28943	8.23008e-07	0.000569316	0.000368621	Ctnnb1/Zfp36l1/Arfgef1/Caprin1/Ddx3x/Tpr/Elavl1/Eif4g3/Tm9sf2/Larp1/Syncrip	11	0.0228216	6.67197
BBB_EndoPericyte	BP	GO:0051098	regulation of binding	10/99	408/28943	1.41719e-06	0.000725801	0.000469942	Ramp2/Id1/Ctnnb1/Pdgfb/Jun/Mark3/Kdm1a/Ctnnbip1/Lgals9/Smad4	10	0.0245098	7.16553
BBB_EndoPericyte	BP	GO:0048255	mRNA stabilization	5/99	60/28943	1.98936e-06	0.000725801	0.000469942	Hnrnpa0/Fus/Elavl1/Larp1/Syncrip	5	0.0833333	24.3628
BBB_EndoPericyte	BP	GO:0071214	cellular response to abiotic stimulus	9/99	336/28943	2.38158e-06	0.000725801	0.000469942	Ctnnb1/Arhgdia/Zfp36l1/Kdm1a/Ybx3/Ddx3x/Grb2/Pten/Pkd2	9	0.0267857	7.8309
BBB_EndoPericyte	BP	GO:0104004	cellular response to environmental stimulus	9/99	336/28943	2.38158e-06	0.000725801	0.000469942	Ctnnb1/Arhgdia/Zfp36l1/Kdm1a/Ybx3/Ddx3x/Grb2/Pten/Pkd2	9	0.0267857	7.8309
BBB_EndoPericyte	BP	GO:1903320	regulation of protein modification by small protein conjugation or removal	8/99	252/28943	2.55618e-06	0.000725801	0.000469942	Ctnnb1/Epas1/Kdm1a/Ddx3x/Pten/Hspa5/Xiap/Ube2i	8	0.031746	9.28106
BBB_EndoPericyte	BP	GO:0062197	cellular response to chemical stress	9/99	340/28943	2.62306e-06	0.000725801	0.000469942	Ctnnb1/Jun/Zfp36l1/Epas1/Mcl1/Ybx3/Ddx3x/Pnpla8/Pkd2	9	0.0264706	7.73877
BBB_EndoPericyte	BP	GO:0070371	ERK1 and ERK2 cascade	9/99	350/28943	3.32101e-06	0.000765769	0.000495821	Fn1/Cxcl12/Pdgfb/Jun/Zfp36l1/Fermt2/Pten/Smad4/Akap12	9	0.0257143	7.51766
BBB_EndoPericyte	BP	GO:0045070	positive regulation of viral genome replication	4/99	31/28943	3.77438e-06	0.000791542	0.000512508	Top2b/Pkn2/Ddx3x/Larp1	4	0.129032	37.723
BBB_EndoPericyte	BP	GO:0031589	cell-substrate adhesion	9/99	371/28943	5.32135e-06	0.000920261	0.000595851	Fn1/Itgb1/Lamc1/Ctnnb1/Pdgfb/Lims1/Fermt2/Pten/Actn4	9	0.0242588	7.09213
BBB_EndoPericyte	BP	GO:0007492	endoderm development	5/99	77/28943	6.87367e-06	0.00111879	0.000724396	Fn1/Ctnnb1/Zfp36l1/Grb2/Smad4	5	0.0649351	18.984
BBB_EndoPericyte	BP	GO:0090279	regulation of calcium ion import	4/99	37/28943	7.79869e-06	0.00119883	0.000776221	Cxcl12/Ctnnb1/Pdgfb/Pkd2	4	0.108108	31.6058
BBB_EndoPericyte	BP	GO:0045216	cell-cell junction organization	7/99	219/28943	1.06485e-05	0.00147322	0.000953879	Ramp2/Itgb1/Ctnnb1/Lims1/Pkn2/Fermt2/Actn4	7	0.0319635	9.34463
BBB_EndoPericyte	BP	GO:0010810	regulation of cell-substrate adhesion	7/99	225/28943	1.26869e-05	0.00164566	0.00106553	Fn1/Itgb1/Pdgfb/Lims1/Fermt2/Pten/Actn4	7	0.0311111	9.09544
BBB_EndoPericyte	BP	GO:0032970	regulation of actin filament-based process	9/99	416/28943	1.32842e-05	0.00164566	0.00106553	Id1/Arhgdia/Rgs4/Fermt2/Arfgef1/Grb2/Arpc1b/Smad4/Myh9	9	0.0216346	6.32496
BBB_EndoPericyte	BP	GO:1903311	regulation of mRNA metabolic process	8/99	317/28943	1.36791e-05	0.00164566	0.00106553	Hnrnpa0/Zfp36l1/Srsf3/Fus/Elavl1/Larp1/Syncrip/Rbm39	8	0.0252366	7.37801
BBB_EndoPericyte	BP	GO:0015849	organic acid transport	8/99	322/28943	1.53099e-05	0.0017651	0.00114287	Slc2a1/Itgb1/Slco1a4/Slc6a6/Rgs4/Slc16a1/Pnpla8/Slco1c1	8	0.0248447	7.26344
BBB_EndoPericyte	BP	GO:0070372	regulation of ERK1 and ERK2 cascade	8/99	326/28943	1.67295e-05	0.00185162	0.00119889	Fn1/Cxcl12/Pdgfb/Jun/Fermt2/Pten/Smad4/Akap12	8	0.0245399	7.17432
BBB_EndoPericyte	BP	GO:0043114	regulation of vascular permeability	4/99	47/28943	2.05166e-05	0.00208947	0.00135289	Ramp2/Fermt2/Ctnnbip1/Akap12	4	0.0851064	24.8812
BBB_EndoPericyte	BP	GO:0050678	regulation of epithelial cell proliferation	9/99	442/28943	2.14233e-05	0.00208947	0.00135289	Id1/Cxcl12/Ctnnb1/Pdgfb/Jun/Lims1/Zfp36l1/Pten/Cyba	9	0.020362	5.9529
BBB_EndoPericyte	BP	GO:2001243	negative regulation of intrinsic apoptotic signaling pathway	5/99	100/28943	2.46156e-05	0.00211339	0.00136838	Cxcl12/Kdm1a/Mcl1/Ybx3/Ddx3x	5	0.05	14.6177
BBB_EndoPericyte	BP	GO:0016055	Wnt signaling pathway	9/99	451/28943	2.50861e-05	0.00211339	0.00136838	Ctnnb1/Fbxw11/Fermt2/Ctnnbip1/Ddx3x/Pten/Pkd2/Wls/Xiap	9	0.0199557	5.83411
BBB_EndoPericyte	BP	GO:0045655	regulation of monocyte differentiation	3/99	17/28943	2.54932e-05	0.00211339	0.00136838	Jun/Zfp36l1/Ctnnbip1	3	0.176471	51.5918
BBB_EndoPericyte	BP	GO:0198738	cell-cell signaling by wnt	9/99	453/28943	2.59687e-05	0.00211339	0.00136838	Ctnnb1/Fbxw11/Fermt2/Ctnnbip1/Ddx3x/Pten/Pkd2/Wls/Xiap	9	0.0198676	5.80835
BBB_EndoPericyte	BP	GO:0150115	cell-substrate junction organization	5/99	102/28943	2.7086e-05	0.00214134	0.00138648	Fn1/Lamc1/Lims1/Fermt2/Pten	5	0.0490196	14.3311
BBB_EndoPericyte	BP	GO:0007229	integrin-mediated signaling pathway	5/99	104/28943	2.97449e-05	0.00228622	0.00148029	Fn1/Itgb1/Lamc1/Lims1/Fermt2	5	0.0480769	14.0555
BBB_EndoPericyte	BP	GO:0001667	ameboidal-type cell migration	9/99	471/28943	3.51707e-05	0.00249531	0.00161567	Fn1/Itgb1/Cxcl12/Pdgfb/Jun/Pkn2/Pten/Myh9/Akap12	9	0.0191083	5.58637
BBB_EndoPericyte	BP	GO:0034446	substrate adhesion-dependent cell spreading	5/99	109/28943	3.72815e-05	0.00257895	0.00166982	Fn1/Lamc1/Lims1/Fermt2/Actn4	5	0.0458716	13.4107
BBB_EndoPericyte	BP	GO:0032956	regulation of actin cytoskeleton organization	8/99	368/28943	3.96198e-05	0.00264707	0.00171393	Id1/Arhgdia/Rgs4/Fermt2/Arfgef1/Grb2/Arpc1b/Smad4	8	0.0217391	6.35551
BBB_EndoPericyte	BP	GO:0048732	gland development	9/99	483/28943	4.27313e-05	0.00264707	0.00171393	Ctnnb1/Pdgfb/Jun/Lims1/Kdm1a/Pten/Pkd2/Wls/Smad4	9	0.0186335	5.44758
BBB_EndoPericyte	BP	GO:0048660	regulation of smooth muscle cell proliferation	6/99	185/28943	4.30496e-05	0.00264707	0.00171393	Ctnnb1/Pdgfb/Jun/Ctnnbip1/Pten/Cyba	6	0.0324324	9.48174
BBB_EndoPericyte	BP	GO:0008630	intrinsic apoptotic signaling pathway in response to DNA damage	5/99	113/28943	4.43118e-05	0.00266545	0.00172583	Cxcl12/Shisa5/Kdm1a/Mcl1/Pnp	5	0.0442478	12.936
BBB_EndoPericyte	BP	GO:0042060	wound healing	8/99	380/28943	4.96488e-05	0.0028988	0.00187692	Fn1/Itgb1/Pdgfb/Fermt2/Arfgef1/Pten/Smad4/Myh9	8	0.0210526	6.15481
BBB_EndoPericyte	BP	GO:0070509	calcium ion import	4/99	59/28943	5.07316e-05	0.0028988	0.00187692	Cxcl12/Ctnnb1/Pdgfb/Pkd2	4	0.0677966	19.8206
BBB_EndoPericyte	BP	GO:0017148	negative regulation of translation	6/99	191/28943	5.14184e-05	0.0028988	0.00187692	Zfp36l1/Caprin1/Ddx3x/Tpr/Larp1/Syncrip	6	0.0314136	9.18388
BBB_EndoPericyte	BP	GO:0048659	smooth muscle cell proliferation	6/99	192/28943	5.29317e-05	0.0028988	0.00187692	Ctnnb1/Pdgfb/Jun/Ctnnbip1/Pten/Cyba	6	0.03125	9.13605
BBB_EndoPericyte	BP	GO:0010720	positive regulation of cell development	8/99	384/28943	5.34293e-05	0.0028988	0.00187692	Fn1/Itgb1/Cxcl12/Ctnnb1/Lims1/Kdm1a/Fermt2/Caprin1	8	0.0208333	6.0907
BBB_EndoPericyte	BP	GO:1900424	regulation of defense response to bacterium	3/99	22/28943	5.70216e-05	0.0029651	0.00191984	Lgals9/Pten/Cyba	3	0.136364	39.8664
BBB_EndoPericyte	BP	GO:0031058	positive regulation of histone modification	5/99	124/28943	6.90016e-05	0.00329185	0.00213141	Ctnnb1/Ctbp1/Kdm1a/Smad4/Glyr1	5	0.0403226	11.7884
BBB_EndoPericyte	BP	GO:0010763	positive regulation of fibroblast migration	3/99	25/28943	8.45298e-05	0.00377248	0.00244261	Itgb1/Pdgfb/Akap12	3	0.12	35.0824
BBB_EndoPericyte	BP	GO:0034249	negative regulation of cellular amide metabolic process	6/99	213/28943	9.38833e-05	0.00405899	0.00262811	Zfp36l1/Caprin1/Ddx3x/Tpr/Larp1/Syncrip	6	0.028169	8.23531
BBB_EndoPericyte	BP	GO:0061041	regulation of wound healing	5/99	137/28943	0.000110548	0.00460712	0.00298302	Itgb1/Pdgfb/Fermt2/Arfgef1/Pten	5	0.0364963	10.6698
BBB_EndoPericyte	BP	GO:0003158	endothelium development	5/99	138/28943	0.000114395	0.00460712	0.00298302	Id1/Ctnnb1/Pdgfb/Vezf1/Smad4	5	0.0362319	10.5925
BBB_EndoPericyte	BP	GO:0033622	integrin activation	3/99	28/28943	0.000119506	0.00470121	0.00304394	Fn1/Cxcl12/Fermt2	3	0.107143	31.3236
BBB_EndoPericyte	BP	GO:1905039	carboxylic acid transmembrane transport	5/99	140/28943	0.000122398	0.00470121	0.00304394	Slc2a1/Itgb1/Slc6a6/Rgs4/Slc16a1	5	0.0357143	10.4412
BBB_EndoPericyte	BP	GO:1903825	organic acid transmembrane transport	5/99	141/28943	0.000126557	0.00470121	0.00304394	Slc2a1/Itgb1/Slc6a6/Rgs4/Slc16a1	5	0.035461	10.3671
BBB_EndoPericyte	BP	GO:0001649	osteoblast differentiation	6/99	225/28943	0.000126702	0.00470121	0.00304394	Id1/Ctnnb1/Fermt2/Junb/Ctnnbip1/Smad4	6	0.0266667	7.79609
BBB_EndoPericyte	BP	GO:0009895	negative regulation of catabolic process	7/99	324/28943	0.000127427	0.00470121	0.00304394	Hnrnpa0/Mcl1/Fus/Smad4/Elavl1/Larp1/Syncrip	7	0.0216049	6.31628
BBB_EndoPericyte	BP	GO:0015012	heparan sulfate proteoglycan biosynthetic process	3/99	29/28943	0.000132965	0.00471685	0.00305407	Ctnnb1/Extl3/Tm9sf2	3	0.103448	30.2435
BBB_EndoPericyte	BP	GO:0061138	morphogenesis of a branching epithelium	6/99	229/28943	0.000139463	0.00476411	0.00308467	Cxcl12/Ctnnb1/Pdgfb/Ctnnbip1/Grb2/Smad4	6	0.0262009	7.65992
BBB_EndoPericyte	BP	GO:0090132	epithelium migration	7/99	330/28943	0.000142674	0.00481439	0.00311722	Itgb1/Cxcl12/Pdgfb/Jun/Pkn2/Pten/Myh9	7	0.0212121	6.20144
BBB_EndoPericyte	BP	GO:0030099	myeloid cell differentiation	8/99	445/28943	0.000148078	0.00483699	0.00313185	Ctnnb1/Jun/Zfp36l1/Epas1/Kdm1a/Junb/Ctnnbip1/Myh9	8	0.0179775	5.25579
BBB_EndoPericyte	BP	GO:0071277	cellular response to calcium ion	4/99	78/28943	0.000151291	0.00483699	0.00313185	Jun/Junb/Fus/Pkd2	4	0.0512821	14.9925
BBB_EndoPericyte	BP	GO:0003018	vascular process in circulatory system	6/99	235/28943	0.000160492	0.00498968	0.00323072	Slc2a1/Ramp2/Pdgfb/Fermt2/Ctnnbip1/Akap12	6	0.0255319	7.46435
BBB_EndoPericyte	BP	GO:0031330	negative regulation of cellular catabolic process	6/99	236/28943	0.000164228	0.00502544	0.00325387	Hnrnpa0/Mcl1/Fus/Elavl1/Larp1/Syncrip	6	0.0254237	7.43272
BBB_EndoPericyte	BP	GO:0022604	regulation of cell morphogenesis	7/99	338/28943	0.000165275	0.00502544	0.00325387	Fn1/Arhgdia/Lims1/Fermt2/Caprin1/Actn4/Myh9	7	0.0207101	6.05466
BBB_EndoPericyte	BP	GO:0035987	endodermal cell differentiation	3/99	32/28943	0.00017915	0.00523833	0.00339172	Fn1/Ctnnb1/Grb2	3	0.09375	27.4081
BBB_EndoPericyte	BP	GO:0001558	regulation of cell growth	8/99	459/28943	0.00018281	0.00523833	0.00339172	Fn1/Cxcl12/Rgs4/Ddx3x/Extl3/Ccdc85b/Smad4/Cyba	8	0.0174292	5.09549
BBB_EndoPericyte	BP	GO:0007015	actin filament organization	8/99	460/28943	0.000185528	0.00523833	0.00339172	Id1/Tpm4/Rgs4/Fermt2/Arfgef1/Grb2/Arpc1b/Actn4	8	0.0173913	5.08441
BBB_EndoPericyte	BP	GO:0071560	cellular response to transforming growth factor beta stimulus	6/99	242/28943	0.000188117	0.00525778	0.00340431	Jun/Col4a2/Zfp36l1/Fermt2/Hspa5/Smad4	6	0.0247934	7.24843
BBB_EndoPericyte	BP	GO:0050767	regulation of neurogenesis	8/99	463/28943	0.000193881	0.00536469	0.00347353	Fn1/Itgb1/Id1/Cxcl12/Ctnnb1/Kdm1a/Caprin1/Pten	8	0.0172786	5.05146
BBB_EndoPericyte	BP	GO:0071559	response to transforming growth factor beta	6/99	246/28943	0.000205511	0.00546778	0.00354028	Jun/Col4a2/Zfp36l1/Fermt2/Hspa5/Smad4	6	0.0243902	7.13057
BBB_EndoPericyte	BP	GO:0002052	positive regulation of neuroblast proliferation	3/99	34/28943	0.000215066	0.00561951	0.00363852	Itgb1/Ctnnb1/Kdm1a	3	0.0882353	25.7959
BBB_EndoPericyte	BP	GO:0001763	morphogenesis of a branching structure	6/99	249/28943	0.000219371	0.00567288	0.00367308	Cxcl12/Ctnnb1/Pdgfb/Ctnnbip1/Grb2/Smad4	6	0.0240964	7.04466
BBB_EndoPericyte	BP	GO:0071711	basement membrane organization	3/99	37/28943	0.000277186	0.00710161	0.00459815	Ramp2/Itgb1/Lamc1	3	0.0810811	23.7043
BBB_EndoPericyte	BP	GO:0061333	renal tubule morphogenesis	4/99	92/28943	0.000285716	0.00718705	0.00465347	Ctnnb1/Ctnnbip1/Pkd2/Smad4	4	0.0434783	12.711
BBB_EndoPericyte	BP	GO:0043433	negative regulation of DNA-binding transcription factor activity	5/99	170/28943	0.00030194	0.00739353	0.00478717	Id1/Kdm1a/Ctnnbip1/Pkd2/Egln1	5	0.0294118	8.59863
BBB_EndoPericyte	BP	GO:0030201	heparan sulfate proteoglycan metabolic process	3/99	39/28943	0.000324411	0.00761989	0.00493373	Ctnnb1/Extl3/Tm9sf2	3	0.0769231	22.4887
BBB_EndoPericyte	BP	GO:0010717	regulation of epithelial to mesenchymal transition	4/99	96/28943	0.000336159	0.00768074	0.00497313	Ctnnb1/Fermt2/Pten/Smad4	4	0.0416667	12.1814
BBB_EndoPericyte	BP	GO:0048738	cardiac muscle tissue development	6/99	271/28943	0.000344994	0.00768074	0.00497313	Itgb1/Ctnnb1/Rgs4/Pten/Smad4/Egln1	6	0.0221402	6.47277
BBB_EndoPericyte	BP	GO:0001570	vasculogenesis	4/99	97/28943	0.000349704	0.00768074	0.00497313	Ramp2/Ctnnb1/Zfp36l1/Junb	4	0.0412371	12.0558
BBB_EndoPericyte	BP	GO:0048588	developmental cell growth	6/99	273/28943	0.000358736	0.00768074	0.00497313	Fn1/Itgb1/Cxcl12/Ctnnb1/Rgs4/Kdm1a	6	0.021978	6.42535
BBB_EndoPericyte	BP	GO:0009612	response to mechanical stimulus	5/99	177/28943	0.000363416	0.00768074	0.00497313	Cxcl12/Ctnnb1/Arhgdia/Jun/Pkd2	5	0.0282486	8.25857
BBB_EndoPericyte	BP	GO:0030902	hindbrain development	5/99	178/28943	0.000372916	0.00781711	0.00506143	Itgb1/Ctnnb1/Hspa5/Wls/Ogdh	5	0.0280899	8.21218
BBB_EndoPericyte	BP	GO:1902903	regulation of supramolecular fiber organization	7/99	389/28943	0.000387012	0.00805159	0.00521325	Id1/Rgs4/Fermt2/Arfgef1/Grb2/Arpc1b/Smad4	7	0.0179949	5.26086
BBB_EndoPericyte	BP	GO:0006970	response to osmotic stress	4/99	100/28943	0.000392681	0.00810857	0.00525014	Zfp36l1/Ybx3/Ddx3x/Pkd2	4	0.04	11.6941
BBB_EndoPericyte	BP	GO:0051569	regulation of histone H3-K4 methylation	3/99	42/28943	0.000404492	0.00816956	0.00528963	Ctnnb1/Kdm1a/Smad4	3	0.0714286	20.8824
BBB_EndoPericyte	BP	GO:0045185	maintenance of protein location	4/99	101/28943	0.000407809	0.00817686	0.00529436	Lgals9/Hspa5/Pkd2/Arl2bp	4	0.039604	11.5784
BBB_EndoPericyte	BP	GO:0045601	regulation of endothelial cell differentiation	3/99	43/28943	0.000433753	0.00857283	0.00555074	Id1/Ctnnb1/Vezf1	3	0.0697674	20.3968
BBB_EndoPericyte	BP	GO:0035051	cardiocyte differentiation	5/99	186/28943	0.00045584	0.00888247	0.00575122	Itgb1/Ctnnb1/Pdgfb/Rgs4/Smad4	5	0.0268817	7.85897
BBB_EndoPericyte	BP	GO:0035886	vascular associated smooth muscle cell differentiation	3/99	44/28943	0.00046434	0.00892242	0.00577709	Ramp2/Ctnnb1/Pdgfb	3	0.0681818	19.9332
BBB_EndoPericyte	BP	GO:0072091	regulation of stem cell proliferation	4/99	106/28943	0.000489753	0.00926141	0.00599658	Ctnnb1/Zfp36l1/Kdm1a/Fermt2	4	0.0377358	11.0322
BBB_EndoPericyte	BP	GO:0031952	regulation of protein autophosphorylation	3/99	45/28943	0.000496276	0.00927258	0.00600382	Pdgfb/Jun/Ddx3x	3	0.0666667	19.4902
BBB_EndoPericyte	BP	GO:0014706	striated muscle tissue development	6/99	291/28943	0.00050267	0.00927258	0.00600382	Itgb1/Ctnnb1/Rgs4/Pten/Smad4/Egln1	6	0.0206186	6.02791
BBB_EndoPericyte	CC	GO:0009925	basal plasma membrane	8/98	275/28804	4.67071e-06	0.000677752	0.000420458	Slc2a1/Slco1a4/Slc6a6/Ctnnb1/Pdgfb/Slc16a1/Pkd2/Slco1c1	8	0.0290909	8.55035
BBB_EndoPericyte	CC	GO:0045178	basal part of cell	8/98	300/28804	8.81639e-06	0.000677752	0.000420458	Slc2a1/Slco1a4/Slc6a6/Ctnnb1/Pdgfb/Slc16a1/Pkd2/Slco1c1	8	0.0266667	7.83782
BBB_EndoPericyte	CC	GO:0005938	cell cortex	8/98	306/28804	1.01781e-05	0.000677752	0.000420458	Slc2a1/Tpm4/Ctnnb1/Gucy1b1/Ctbp1/Pkd2/Actn4/Myh9	8	0.0261438	7.68414
BBB_EndoPericyte	CC	GO:0001725	stress fiber	5/98	88/28804	1.2885e-05	0.000677752	0.000420458	Tpm4/Fermt2/Actn4/Myh9/Cyba	5	0.0568182	16.6999
BBB_EndoPericyte	CC	GO:0097517	contractile actin filament bundle	5/98	88/28804	1.2885e-05	0.000677752	0.000420458	Tpm4/Fermt2/Actn4/Myh9/Cyba	5	0.0568182	16.6999
BBB_EndoPericyte	CC	GO:0031252	cell leading edge	8/98	409/28804	7.97448e-05	0.00209729	0.0013011	Itgb1/Ctnnb1/Pkn2/Caprin1/Ddx3x/Pkd2/Wls/Myh9	8	0.0195599	5.74901
BBB_EndoPericyte	CC	GO:0005912	adherens junction	5/98	142/28804	0.000127517	0.00293595	0.00182138	Itgb1/Ctnnb1/Fermt2/Ccdc85b/Myh9	5	0.0352113	10.3492
BBB_EndoPericyte	CC	GO:0017053	transcription repressor complex	4/98	76/28804	0.00013396	0.00293595	0.00182138	Ctnnb1/Jun/Ctbp1/Ctnnbip1	4	0.0526316	15.4694
BBB_EndoPericyte	CC	GO:0010494	cytoplasmic stress granule	4/98	78/28804	0.000148166	0.00299751	0.00185957	Caprin1/Ddx3x/Elavl1/Larp1	4	0.0512821	15.0727
BBB_EndoPericyte	CC	GO:0008180	COP9 signalosome	3/98	35/28804	0.000230949	0.00381369	0.00236591	Grb2/Hspa5/Myh9	3	0.0857143	25.193
BBB_EndoPericyte	CC	GO:0016324	apical plasma membrane	7/98	370/28804	0.000277027	0.00428577	0.00265877	Fn1/Slc2a1/Slc6a6/Ctnnb1/Slc16a1/Pten/Cyba	7	0.0189189	5.56062
BBB_EndoPericyte	CC	GO:0005925	focal adhesion	5/98	172/28804	0.000310723	0.00454001	0.0028165	Itgb1/Lims1/Fermt2/Myh9/Cyba	5	0.0290698	8.54414
BBB_EndoPericyte	CC	GO:0001939	female pronucleus	2/98	10/28804	0.000506521	0.00666076	0.00413215	Slc2a1/Cbx1	2	0.2	58.7837
BBB_EndoPericyte	CC	GO:0005604	basement membrane	4/98	120/28804	0.000765194	0.00943583	0.00585373	Fn1/Itgb1/Lamc1/Col4a2	4	0.0333333	9.79728
BBB_EndoPericyte	CC	GO:0030863	cortical cytoskeleton	4/98	121/28804	0.000789309	0.00943583	0.00585373	Slc2a1/Tpm4/Actn4/Myh9	4	0.0330579	9.71631
BBB_EndoPericyte	CC	GO:0030877	beta-catenin destruction complex	2/98	13/28804	0.000872144	0.00997278	0.00618683	Ctnnb1/Ctnnbip1	2	0.153846	45.2182
BBB_EndoPericyte	MF	GO:0003730	mRNA 3'-UTR binding	8/99	114/28404	6.63374e-09	2.06319e-06	1.46286e-06	Hnrnpa0/Zfp36l1/Ybx3/Fus/Elavl1/Hnrnpa3/Larp1/Syncrip	8	0.0701754	20.134
BBB_EndoPericyte	MF	GO:0003729	mRNA binding	12/99	386/28404	1.06901e-08	2.06319e-06	1.46286e-06	Hnrnpa0/Zfp36l1/Ybx3/Srsf3/Ddx3x/Fus/Tpr/Elavl1/Eif4g3/Hnrnpa3/Larp1/Syncrip	12	0.0310881	8.91945
BBB_EndoPericyte	MF	GO:0046982	protein heterodimerization activity	8/99	307/28404	1.24159e-05	0.00159751	0.00113268	Itgb1/Tpm4/Pdgfb/Top2b/Epas1/Mcl1/Cyba/Pole4	8	0.0260586	7.47646
BBB_EndoPericyte	MF	GO:0061629	RNA polymerase II-specific DNA-binding transcription factor binding	8/99	376/28404	5.25397e-05	0.00507008	0.00359482	Ctnnb1/Jun/Epas1/Ctbp1/Kdm1a/Fus/Smad4/Actn4	8	0.0212766	6.10445
BBB_EndoPericyte	MF	GO:0008028	monocarboxylic acid transmembrane transporter activity	4/99	64/28404	7.51375e-05	0.00580062	0.00411279	Slco1a4/Slc6a6/Slc16a1/Slco1c1	4	0.0625	17.9318
BBB_EndoPericyte	MF	GO:0001221	transcription coregulator binding	5/99	133/28404	0.000104927	0.00609353	0.00432047	Ctnnb1/Epas1/Ctbp1/Smad4/Ube2i	5	0.037594	10.7861
BBB_EndoPericyte	MF	GO:0005178	integrin binding	5/99	155/28404	0.000214695	0.00873976	0.00619672	Fn1/Itgb1/Cxcl12/Fermt2/Myh9	5	0.0322581	9.25513
BBB_EndoPericyte	MF	GO:0046332	SMAD binding	4/99	85/28404	0.000226419	0.00873976	0.00619672	Ctnnb1/Jun/Fermt2/Smad4	4	0.0470588	13.5016
BBB_EndoPericyte	MF	GO:0005319	lipid transporter activity	5/99	166/28404	0.000294788	0.00944738	0.00669844	Slc2a1/Slco1a4/Pltp/Pitpnc1/Slco1c1	5	0.0301205	8.64184
BBB_EndoPericyte	MF	GO:0003713	transcription coactivator activity	6/99	261/28404	0.0003119	0.00944738	0.00669844	Ctnnb1/Ctbp1/Kdm1a/Fus/Actn4/Arl2bp	6	0.0229885	6.59561
BBB_EndoPericyte	MF	GO:0043021	ribonucleoprotein complex binding	5/99	171/28404	0.000337897	0.00944738	0.00669844	Ccdc47/Ybx3/Ddx3x/Hspa5/Larp1	5	0.0292398	8.38915
BBB_EndoPericyte	MF	GO:0035255	ionotropic glutamate receptor binding	3/99	39/28404	0.000342651	0.00944738	0.00669844	Ctnnb1/Pten/Fus	3	0.0769231	22.0699
BBB_Pericyte	BP	GO:0007229	integrin-mediated signaling pathway	8/97	104/28943	2.34584e-09	3.64417e-06	2.483e-06	Lamc1/Itgb1/Fermt2/Flna/Cul3/Ptk2/Tln1/Lims1	8	0.0769231	22.9524
BBB_Pericyte	BP	GO:0034329	cell junction assembly	13/97	445/28943	3.25808e-09	3.64417e-06	2.483e-06	Lamc1/Itgb1/Pten/Fermt2/Rap1b/Mpdz/Ptk2/Tln1/Actn4/Lims1/Rock1/Jam3/Rapgef2	13	0.0292135	8.71676
BBB_Pericyte	BP	GO:0031589	cell-substrate adhesion	11/97	371/28943	4.92214e-08	2.42908e-05	1.65509e-05	Lamc1/Itgb1/Pten/Fermt2/Flna/Ptk2/Actn4/Sirpa/Lims1/Rock1/Jam3	11	0.0296496	8.84689
BBB_Pericyte	BP	GO:0150115	cell-substrate junction organization	7/97	102/28943	5.42932e-08	2.42908e-05	1.65509e-05	Lamc1/Pten/Fermt2/Ptk2/Tln1/Lims1/Rock1	7	0.0686275	20.4772
BBB_Pericyte	BP	GO:0007265	Ras protein signal transduction	10/97	344/28943	2.48586e-07	9.26812e-05	6.31496e-05	Itgb1/Tnfaip1/Rap1b/Cadm4/Cul3/Rock1/Dab2ip/Eps8/Rasa3/Rapgef2	10	0.0290698	8.67388
BBB_Pericyte	BP	GO:0040013	negative regulation of locomotion	10/97	360/28943	3.77071e-07	0.000120501	8.21051e-05	Pten/Nbl1/Coro1b/Ptk2/Bmpr1a/Ryk/Cd200/Dab2ip/Adipor1/Sema6d	10	0.0277778	8.28837
BBB_Pericyte	BP	GO:0050767	regulation of neurogenesis	11/97	463/28943	4.50758e-07	0.000126043	8.58812e-05	Itgb1/Pten/Golga2/Il34/Ptk2/Bmpr1a/Ryk/Ski/Stk25/Sema6d/Rapgef2	11	0.0237581	7.08898
BBB_Pericyte	BP	GO:0010721	negative regulation of cell development	8/97	211/28943	5.78988e-07	0.000139089	9.47699e-05	Pten/Ptk2/Actn4/Bmpr1a/Ryk/Ski/Sema6d/Rapgef2	8	0.0379147	11.313
BBB_Pericyte	BP	GO:0031345	negative regulation of cell projection organization	8/97	213/28943	6.21764e-07	0.000139089	9.47699e-05	Itgb1/Pten/Coro1b/Flna/Ptk2/Ryk/Sema6d/Rapgef2	8	0.0375587	11.2068
BBB_Pericyte	BP	GO:0045216	cell-cell junction organization	8/97	219/28943	7.66684e-07	0.000155916	0.000106235	Itgb1/Fermt2/Flna/Mpdz/Actn4/Lims1/Rock1/Jam3	8	0.0365297	10.8998
BBB_Pericyte	BP	GO:0010810	regulation of cell-substrate adhesion	8/97	225/28943	9.39534e-07	0.000175145	0.000119337	Itgb1/Pten/Fermt2/Flna/Ptk2/Actn4/Lims1/Rock1	8	0.0355556	10.6091
BBB_Pericyte	BP	GO:0030336	negative regulation of cell migration	9/97	312/28943	1.09076e-06	0.000182084	0.000124065	Pten/Nbl1/Coro1b/Ptk2/Bmpr1a/Cd200/Dab2ip/Adipor1/Sema6d	9	0.0288462	8.60716
BBB_Pericyte	BP	GO:0046580	negative regulation of Ras protein signal transduction	5/97	55/28943	1.16063e-06	0.000182084	0.000124065	Itgb1/Tnfaip1/Cul3/Dab2ip/Rasa3	5	0.0909091	27.1256
BBB_Pericyte	BP	GO:1900024	regulation of substrate adhesion-dependent cell spreading	5/97	59/28943	1.65271e-06	0.000189637	0.000129212	Fermt2/Flna/Ptk2/Actn4/Lims1	5	0.0847458	25.2866
BBB_Pericyte	BP	GO:0048762	mesenchymal cell differentiation	8/97	245/28943	1.77639e-06	0.000189637	0.000129212	Pten/Fermt2/Flna/Bmpr1a/Rock1/Dab2ip/Adipor1/Sema6d	8	0.0326531	9.74307
BBB_Pericyte	BP	GO:0051017	actin filament bundle assembly	7/97	171/28943	1.82539e-06	0.000189637	0.000129212	Fermt2/Tnfaip1/Coro1b/Flna/Cul3/Actn4/Eps8	7	0.0409357	12.2144
BBB_Pericyte	BP	GO:0034446	substrate adhesion-dependent cell spreading	6/97	109/28943	1.85775e-06	0.000189637	0.000129212	Lamc1/Fermt2/Flna/Ptk2/Actn4/Lims1	6	0.0550459	16.4247
BBB_Pericyte	BP	GO:0051961	negative regulation of nervous system development	7/97	172/28943	1.89766e-06	0.000189637	0.000129212	Pten/Ptk2/Bmpr1a/Ryk/Ski/Sema6d/Rapgef2	7	0.0406977	12.1434
BBB_Pericyte	BP	GO:0061572	actin filament bundle organization	7/97	174/28943	2.04941e-06	0.000189637	0.000129212	Fermt2/Tnfaip1/Coro1b/Flna/Cul3/Actn4/Eps8	7	0.0402299	12.0039
BBB_Pericyte	BP	GO:0033622	integrin activation	4/97	28/28943	2.28154e-06	0.000190225	0.000129613	Fermt2/Rap1b/Tln1/Jam3	4	0.142857	42.6259
BBB_Pericyte	BP	GO:1903034	regulation of response to wounding	7/97	177/28943	2.29597e-06	0.000190225	0.000129613	Itgb1/Plat/Pten/Fermt2/Flna/Cadm4/Ptk2	7	0.039548	11.8004
BBB_Pericyte	BP	GO:0051893	regulation of focal adhesion assembly	5/97	64/28943	2.48393e-06	0.000191605	0.000130553	Pten/Fermt2/Ptk2/Lims1/Rock1	5	0.078125	23.3111
BBB_Pericyte	BP	GO:0090109	regulation of cell-substrate junction assembly	5/97	64/28943	2.48393e-06	0.000191605	0.000130553	Pten/Fermt2/Ptk2/Lims1/Rock1	5	0.078125	23.3111
BBB_Pericyte	BP	GO:0150116	regulation of cell-substrate junction organization	5/97	69/28943	3.61321e-06	0.000260734	0.000177654	Pten/Fermt2/Ptk2/Lims1/Rock1	5	0.0724638	21.6218
BBB_Pericyte	BP	GO:0014812	muscle cell migration	6/97	126/28943	4.31631e-06	0.000301737	0.000205593	Plat/Coro1b/Ptk2/Bmpr1a/Rock1/Sema6d	6	0.047619	14.2086
BBB_Pericyte	BP	GO:0050900	leukocyte migration	9/97	385/28943	6.05638e-06	0.000398474	0.000271506	Itgb1/Nbl1/Il34/Ptk2/Sirpa/Rock1/Cd200/Jam3/Eps8	9	0.0233766	6.97515
BBB_Pericyte	BP	GO:0050920	regulation of chemotaxis	7/97	231/28943	1.31531e-05	0.000717647	0.000488978	Nbl1/Coro1b/Il34/Ptk2/Ryk/Jam3/Sema6d	7	0.030303	9.04186
BBB_Pericyte	BP	GO:2000811	negative regulation of anoikis	3/97	15/28943	1.61247e-05	0.000784149	0.000534291	Itgb1/Ptk2/Mcl1	3	0.2	59.6763
BBB_Pericyte	BP	GO:0045926	negative regulation of growth	7/97	261/28943	2.88055e-05	0.00131506	0.000896034	Pten/Ptk2/Rgs4/Ryk/Dab2ip/Adipor1/Sema6d	7	0.0268199	8.00257
BBB_Pericyte	BP	GO:0050770	regulation of axonogenesis	6/97	181/28943	3.39524e-05	0.00146297	0.000996817	Pten/Golga2/Ptk2/Ryk/Stk25/Sema6d	6	0.0331492	9.8911
BBB_Pericyte	BP	GO:0033623	regulation of integrin activation	3/97	19/28943	3.40074e-05	0.00146297	0.000996817	Fermt2/Rap1b/Jam3	3	0.157895	47.1129
BBB_Pericyte	BP	GO:0042060	wound healing	8/97	380/28943	4.28747e-05	0.00168264	0.00114649	Itgb1/Plat/Pten/Fermt2/Coro1b/Flna/Cadm4/Ptk2	8	0.0210526	6.28171
BBB_Pericyte	BP	GO:0010720	positive regulation of cell development	8/97	384/28943	4.61504e-05	0.00177998	0.00121281	Itgb1/Fermt2/Flna/Golga2/Il34/Ptk2/Lims1/Stk25	8	0.0208333	6.21628
BBB_Pericyte	BP	GO:2001224	positive regulation of neuron migration	3/97	23/28943	6.15519e-05	0.00211833	0.00144335	Flna/Dab2ip/Rapgef2	3	0.130435	38.9193
BBB_Pericyte	BP	GO:0046620	regulation of organ growth	5/97	124/28943	6.25994e-05	0.00212174	0.00144568	Pten/Ptk2/Bmpr1a/Rgs4/Ybx3	5	0.0403226	12.0315
BBB_Pericyte	BP	GO:0030900	forebrain development	8/97	407/28943	6.93142e-05	0.00224719	0.00153115	Pten/Top2b/Bmpr1a/Ryk/Ski/Dab2ip/Tacc1/Rapgef2	8	0.019656	5.86499
BBB_Pericyte	BP	GO:0032102	negative regulation of response to external stimulus	8/97	407/28943	6.93142e-05	0.00224719	0.00153115	Plat/Pten/Nbl1/Coro1b/Stat2/Ryk/Cd200/Sema6d	8	0.019656	5.86499
BBB_Pericyte	BP	GO:0033674	positive regulation of kinase activity	8/97	440/28943	0.000118806	0.00338072	0.0023035	Fermt2/Pkd2/Il34/Ptk2/Ryk/Dab2ip/Rapgef2/Zfp91	8	0.0181818	5.42512
BBB_Pericyte	BP	GO:0010611	regulation of cardiac muscle hypertrophy	4/97	75/28943	0.000120059	0.00338072	0.0023035	Errfi1/Ptk2/Rock1/Rgs4	4	0.0533333	15.9137
BBB_Pericyte	BP	GO:0031346	positive regulation of cell projection organization	8/97	441/28943	0.000120672	0.00338072	0.0023035	Itgb1/Coro1b/Flna/Golga2/Dab2ip/Eps8/Stk25/Rapgef2	8	0.0181406	5.41282
BBB_Pericyte	BP	GO:0090132	epithelium migration	7/97	330/28943	0.000125525	0.00346666	0.00236206	Itgb1/Pten/Coro1b/Ptk2/Rock1/Dab2ip/Adipor1	7	0.0212121	6.3293
BBB_Pericyte	BP	GO:0014743	regulation of muscle hypertrophy	4/97	78/28943	0.000139821	0.00374683	0.00255295	Errfi1/Ptk2/Rock1/Rgs4	4	0.0512821	15.3016
BBB_Pericyte	BP	GO:0016055	Wnt signaling pathway	8/97	451/28943	0.000140694	0.00374683	0.00255295	Pten/Fermt2/Pkd2/Cul3/Ryk/Dab2ip/Ubr5/Mbd2	8	0.0177384	5.2928
BBB_Pericyte	BP	GO:0198738	cell-cell signaling by wnt	8/97	453/28943	0.000145011	0.00378412	0.00257836	Pten/Fermt2/Pkd2/Cul3/Ryk/Dab2ip/Ubr5/Mbd2	8	0.01766	5.26943
BBB_Pericyte	BP	GO:0043276	anoikis	3/97	31/28943	0.000153217	0.00389484	0.0026538	Itgb1/Ptk2/Mcl1	3	0.0967742	28.8756
BBB_Pericyte	BP	GO:0071900	regulation of protein serine/threonine kinase activity	7/97	347/28943	0.000170925	0.00422843	0.0028811	Pten/Fermt2/Pkd2/Hipk3/Il34/Dab2ip/Rapgef2	7	0.0201729	6.01922
BBB_Pericyte	BP	GO:0043087	regulation of GTPase activity	7/97	351/28943	0.000183335	0.00440431	0.00300094	Itgb1/Fermt2/Lims1/Rgs4/Dab2ip/Rasa3/Rapgef2	7	0.019943	5.95063
BBB_Pericyte	BP	GO:0044319	wound healing, spreading of cells	3/97	34/28943	0.00020249	0.00466978	0.00318182	Pten/Fermt2/Flna	3	0.0882353	26.3278
BBB_Pericyte	BP	GO:0090505	epiboly involved in wound healing	3/97	34/28943	0.00020249	0.00466978	0.00318182	Pten/Fermt2/Flna	3	0.0882353	26.3278
BBB_Pericyte	BP	GO:0010977	negative regulation of neuron projection development	5/97	160/28943	0.000207454	0.00473545	0.00322656	Pten/Flna/Ptk2/Ryk/Sema6d	5	0.03125	9.32442
BBB_Pericyte	BP	GO:0045860	positive regulation of protein kinase activity	7/97	363/28943	0.000225007	0.00498357	0.00339562	Fermt2/Pkd2/Il34/Ptk2/Dab2ip/Rapgef2/Zfp91	7	0.0192837	5.75391
BBB_Pericyte	BP	GO:0032956	regulation of actin cytoskeleton organization	7/97	368/28943	0.000244483	0.00525874	0.00358311	Fermt2/Coro1b/Flna/Rock1/Rgs4/Jam3/Eps8	7	0.0190217	5.67573
BBB_Pericyte	BP	GO:0071711	basement membrane organization	3/97	37/28943	0.000261017	0.00550843	0.00375325	Col4a1/Lamc1/Itgb1	3	0.0810811	24.1931
BBB_Pericyte	BP	GO:1901379	regulation of potassium ion transmembrane transport	4/97	93/28943	0.000275428	0.00575825	0.00392346	Itgb1/Pten/Flna/Rgs4	4	0.0430108	12.8336
BBB_Pericyte	BP	GO:0071320	cellular response to cAMP	3/97	39/28943	0.000305518	0.00627013	0.00427224	Pkd2/Rap1b/Rapgef2	3	0.0769231	22.9524
BBB_Pericyte	BP	GO:0042552	myelination	5/97	175/28943	0.000313863	0.00632534	0.00430986	Pten/Tnfrsf21/Mpdz/Ski/Jam3	5	0.0285714	8.52518
BBB_Pericyte	BP	GO:0042326	negative regulation of phosphorylation	7/97	394/28943	0.000368871	0.00711348	0.00484687	Pten/Errfi1/Hipk3/Cadm4/Sirpa/Rock1/Dab2ip	7	0.0177665	5.30119
BBB_Pericyte	BP	GO:0071356	cellular response to tumor necrosis factor	5/97	183/28943	0.000385278	0.00730395	0.00497665	Tnfrsf21/Actn4/Lims1/Dab2ip/Ybx3	5	0.0273224	8.1525
BBB_Pericyte	BP	GO:0090288	negative regulation of cellular response to growth factor stimulus	4/97	104/28943	0.000421738	0.00773301	0.005269	Nbl1/Cadm4/Ski/Dab2ip	4	0.0384615	11.4762
BBB_Pericyte	BP	GO:0003300	cardiac muscle hypertrophy	4/97	107/28943	0.000469718	0.00847386	0.00577378	Errfi1/Ptk2/Rock1/Rgs4	4	0.0373832	11.1544
BBB_Pericyte	BP	GO:0051643	endoplasmic reticulum localization	2/97	10/28943	0.000491562	0.00879687	0.00599387	Polr2m/Esyt2	2	0.2	59.6763
BBB_Pericyte	BP	GO:0032970	regulation of actin filament-based process	7/97	416/28943	0.000509849	0.00898056	0.00611903	Fermt2/Coro1b/Flna/Rock1/Rgs4/Jam3/Eps8	7	0.0168269	5.02084
BBB_Pericyte	BP	GO:0001764	neuron migration	5/97	200/28943	0.000577189	0.00978699	0.0066685	Flna/Top2b/Ptk2/Dab2ip/Rapgef2	5	0.025	7.45954
BBB_Pericyte	BP	GO:0030308	negative regulation of cell growth	5/97	200/28943	0.000577189	0.00978699	0.0066685	Rgs4/Ryk/Dab2ip/Adipor1/Sema6d	5	0.025	7.45954
BBB_Pericyte	BP	GO:0043266	regulation of potassium ion transport	4/97	114/28943	0.000596611	0.00978699	0.0066685	Itgb1/Pten/Flna/Rgs4	4	0.0350877	10.4695
BBB_Pericyte	BP	GO:0031642	negative regulation of myelination	2/97	11/28943	0.000599486	0.00978699	0.0066685	Pten/Tnfrsf21	2	0.181818	54.2512
BBB_Pericyte	BP	GO:0036462	TRAIL-activated apoptotic signaling pathway	2/97	11/28943	0.000599486	0.00978699	0.0066685	Pten/Timp3	2	0.181818	54.2512
BBB_Pericyte	BP	GO:0061517	macrophage proliferation	2/97	11/28943	0.000599486	0.00978699	0.0066685	Il34/Ptk2	2	0.181818	54.2512
BBB_Pericyte	BP	GO:1900747	negative regulation of vascular endothelial growth factor signaling pathway	2/97	11/28943	0.000599486	0.00978699	0.0066685	Cadm4/Dab2ip	2	0.181818	54.2512
BBB_Pericyte	BP	GO:1905521	regulation of macrophage migration	3/97	49/28943	0.000601158	0.00978699	0.0066685	Il34/Ptk2/Cd200	3	0.0612245	18.2683
BBB_Pericyte	BP	GO:0034612	response to tumor necrosis factor	5/97	202/28943	0.000603757	0.00978699	0.0066685	Tnfrsf21/Actn4/Lims1/Dab2ip/Ybx3	5	0.0247525	7.38568
BBB_Pericyte	CC	GO:0032432	actin filament bundle	6/98	97/28804	1.02262e-06	0.000230089	0.000157161	Tpm4/Fermt2/Coro1b/Flna/Ptk2/Actn4	6	0.0618557	18.1805
BBB_Pericyte	CC	GO:0098562	cytoplasmic side of membrane	7/98	207/28804	7.1159e-06	0.000579826	0.000396045	Pten/Fermt2/Errfi1/Pkd2/Ptk2/Esyt2/Rasa3	7	0.0338164	9.93927
BBB_Pericyte	CC	GO:0031252	cell leading edge	9/98	409/28804	1.11009e-05	0.000579826	0.000396045	Itgb1/Coro1b/Acap2/Pkd2/Cadm4/Ptk2/Tln1/Rock1/Eps8	9	0.0220049	6.46764
BBB_Pericyte	CC	GO:0043220	Schmidt-Lanterman incisure	3/98	15/28804	1.68682e-05	0.000632557	0.000432062	Pten/Mpdz/Jam3	3	0.2	58.7837
BBB_Pericyte	CC	GO:0005604	basement membrane	5/98	120/28804	5.75275e-05	0.00129437	0.000884107	Col4a1/Lamc1/Itgb1/Col4a2/Timp3	5	0.0416667	12.2466
BBB_Pericyte	CC	GO:0005938	cell cortex	7/98	306/28804	8.6386e-05	0.00161974	0.00110635	Tpm4/Gucy1b1/Flna/Pkd2/Actn4/Cap1/Eps8	7	0.0228758	6.72362
BBB_Pericyte	CC	GO:0001726	ruffle	5/98	151/28804	0.000169987	0.00273194	0.00186602	Itgb1/Acap2/Tln1/Rock1/Eps8	5	0.0331126	9.7324
BBB_Pericyte	CC	GO:0044291	cell-cell contact zone	4/98	90/28804	0.000257268	0.00385902	0.00263587	Itgb1/Cadm4/Ptk2/Jam3	4	0.0444444	13.063
BBB_Pericyte	CC	GO:0005925	focal adhesion	5/98	172/28804	0.000310723	0.00436954	0.00298458	Itgb1/Fermt2/Ptk2/Tln1/Lims1	5	0.0290698	8.54414
BBB_Pericyte	CC	GO:0019897	extrinsic component of plasma membrane	5/98	190/28804	0.000489846	0.0058008	0.00396219	Fermt2/Mfge8/Errfi1/Ptk2/Esyt2	5	0.0263158	7.73469
BBB_Pericyte	CC	GO:0030863	cortical cytoskeleton	4/98	121/28804	0.000789309	0.00887972	0.00606521	Tpm4/Flna/Actn4/Cap1	4	0.0330579	9.71631
BBB_Pericyte	CC	GO:0098636	protein complex involved in cell adhesion	3/98	56/28804	0.000928844	0.0099519	0.00679756	Lamc1/Itgb1/Jam3	3	0.0535714	15.7456
BBB_Pericyte	MF	GO:0003779	actin binding	11/95	447/28404	3.0915e-07	9.46e-05	6.93148e-05	Itgb1/Tagln/Tpm4/Fermt2/Coro1b/Flna/Ptk2/Tln1/Actn4/Cap1/Eps8	11	0.0246085	7.35768
BBB_Pericyte	MF	GO:0050839	cell adhesion molecule binding	8/95	308/28404	9.36861e-06	0.000963804	0.000706193	Itgb1/Fermt2/Mfge8/Ptk2/Tln1/Sirpa/Cd200/Jam3	8	0.025974	7.76596
BBB_Pericyte	MF	GO:0005178	integrin binding	6/95	155/28404	1.39562e-05	0.000963804	0.000706193	Itgb1/Fermt2/Mfge8/Ptk2/Tln1/Jam3	6	0.0387097	11.5738
BBB_Pericyte	MF	GO:0098631	cell adhesion mediator activity	4/95	45/28404	1.57484e-05	0.000963804	0.000706193	Itgb1/Sirpa/Cd200/Jam3	4	0.0888889	26.5768
BBB_Pericyte	MF	GO:0005543	phospholipid binding	9/95	460/28404	2.43167e-05	0.00124015	0.000908676	Fermt2/Mfge8/Acap2/Phlda1/Tln1/Pitpnc1/Dab2ip/Esyt2/Rapgef2	9	0.0195652	5.84979
BBB_Pericyte	MF	GO:0004857	enzyme inhibitor activity	8/95	415/28404	7.78975e-05	0.00297958	0.00218318	Ppp1r12a/Calu/Timp3/Serpinh1/Rock1/Ppp1r2/Ski/Birc6	8	0.0192771	5.76365
BBB_Pericyte	MF	GO:0005096	GTPase activator activity	6/95	237/28404	0.000148194	0.00503858	0.00369184	Acap2/Rgs4/Prex2/Dab2ip/Rasa3/Rapgef2	6	0.0253165	7.56935
BBB_Pericyte	MF	GO:0046332	SMAD binding	4/95	85/28404	0.000193229	0.00591282	0.00433241	Fermt2/Flna/Bmpr1a/Ski	4	0.0470588	14.0701
BBB_SMC	BP	GO:0045216	cell-cell junction organization	8/95	219/28943	6.53232e-07	0.0013842	0.00106305	Hipk1/Rdx/Dlg1/Rock1/Tgfb2/Adam10/Jam3/Cntnap2	8	0.0365297	11.1292
BBB_SMC	BP	GO:0001843	neural tube closure	6/95	112/28943	1.92686e-06	0.00143355	0.00110095	Fzd3/Tgfb2/Arid1a/Brd2/Opa1/Enah	6	0.0535714	16.3212
BBB_SMC	BP	GO:0060606	tube closure	6/95	113/28943	2.02956e-06	0.00143355	0.00110095	Fzd3/Tgfb2/Arid1a/Brd2/Opa1/Enah	6	0.0530973	16.1768
BBB_SMC	BP	GO:0006397	mRNA processing	9/95	476/28943	2.74519e-05	0.0064634	0.00496382	Hnrnpf/Ddx17/Srsf5/Srrm2/Zmat5/Srsf10/Snrpg/Akap8l/BC005624	9	0.0189076	5.76044
BBB_SMC	BP	GO:0051098	regulation of binding	8/95	408/28943	6.07678e-05	0.00896921	0.00688826	Hipk1/Fbxw7/Trim28/Mapk8/Hmgb2/Rock1/Tgfb2/Pbxip1	8	0.0196078	5.97379
BBB_SMC	BP	GO:0002688	regulation of leukocyte chemotaxis	5/95	126/28943	6.11493e-05	0.00896921	0.00688826	Calr/Rarres2/Wnk1/Adam10/Jam3	5	0.0396825	12.0898
BBB_SMC	BP	GO:0051101	regulation of DNA binding	5/95	127/28943	6.34914e-05	0.00896921	0.00688826	Hipk1/Fbxw7/Trim28/Mapk8/Hmgb2	5	0.0393701	11.9946
BBB_SMC	CC	GO:0016607	nuclear speck	8/97	350/28804	2.47769e-05	0.00698708	0.00558131	Hipk1/Ddx17/Srsf5/Srrm2/Srsf10/Brd1/Akap8l/Brd2	8	0.0228571	6.78739
BBB_VLMC	BP	GO:0019221	cytokine-mediated signaling pathway	10/95	421/28943	1.28143e-06	0.00226685	0.00183987	Cxcl12/Lims1/Cdc37/Egr1/Ifnar2/Smad4/Robo1/Parp9/Ube2k/Kras	10	0.023753	7.23665
