# Supplementary material for: Single-cell and isoform-specific translational profiling of the mouse brain
Source: Nature. 2026 Feb 18;652(8111):965–77. doi: 10.1038/s41586-026-10118-1 (PMC13102718; doi:10.1038/s41586-026-10118-1)
Supplement: Supplementary file 7 — EPR and RNA differential expression and Gene Ontology analysis on CA1 and CA3 high and low translation clusters from Fig. 4 and Extended Data Figs. 6 and 7. [file 41586_2026_10118_MOESM7_ESM.xlsx]

## Sheet: Info
Supplementary Table 5. Gene ontology analysis on CA1 and CA3 high and low translation clusters from Fig. 4 and Extended Data Fig. 6 and 7
Sheet 1	Info
Sheet 2	EPR and RNA DEA CA3 high vs low
Sheet 3	CA3 GOterms high vs ns
Sheet 6	EPR and RNA DEA CA1 high vs low
Sheet 7	CA1 GOterms high vs ns

## Sheet: CA3_DEA_EPR_RNA_high_vs_low
Gene	l2fc_EPR	pval_EPR	l2fc_counts	pval_counts	pval_adj_counts
2610507B11Rik	3.05376	0.652856	0.707876	1.23887e-05	0.000271156
2900026A02Rik	2.1194	0.671602	-0.302619	0.253918	0.993032
4932438A13Rik	1.49198	0.933807	-0.014008	0.000472397	0.00703936
Aak1	2.89962	4.76068e-07	0.00267635	0.539411	1
Abca1	3.55284	0.813119	1.05752	3.76878e-06	9.25436e-05
Abcc5	-0.658806	0.971964	-0.194141	0.0492881	0.315664
Abhd12	1.11154	0.404352	-0.0224402	0.0645044	0.389497
Abi1	2.95702	0.113718	-0.0611206	0.754282	1
Abi2	3.92252	0.001401	0.534018	1.49663e-05	0.000320165
Abl2	4.03083	0.71393	-0.0690617	0.426461	1
Abr	2.94021	0.163653	0.0421165	0.850491	1
Acap2	-0.535119	0.990569	-0.388032	1.51949e-08	5.66062e-07
Acsl4	2.94466	0.578088	0.481778	0.00364939	0.0401598
Actb	2.9143	0.0573431	0.591193	2.57038e-07	7.72393e-06
Actg1	3.48335	7.53062e-08	1.78394	1.35859e-29	5.00973e-27
Actr2	2.29256	0.0186066	0.707795	6.39729e-07	1.81223e-05
Actr3	2.68013	0.443238	0.436314	0.0227932	0.175412
Acvr1	0.621985	0.990192	-0.00739125	0.513689	1
Adam11	2.84177	0.562993	0.669426	2.53909e-05	0.000518203
Adam23	2.89485	0.578088	0.0922115	0.508925	1
Adar	2.89425	0.578519	0.0310116	0.100904	0.539248
Adarb1	4.23712	0.210802	-0.114451	0.555465	1
Adcy1	2.14781	0.308475	-0.719085	0.0536068	0.337951
Adcy9	3.43331	0.813119	-0.600244	5.88739e-13	4.21336e-11
Add1	2.59027	0.285844	0.326546	0.00895316	0.0837785
Add2	0.626684	0.805425	0.240557	0.0475312	0.307948
Adgrb1	1.38807	0.750692	0.00839979	0.494875	1
Adgrb3	1.56103	0.803473	-0.786741	8.38947e-23	1.84365e-20
Aff4	2.02558	0.244786	0.4072	1.22837e-06	3.3034e-05
Agap1	2.21245	0.70361	-0.0557798	0.94622	1
Agap3	3.89703	0.401958	0.251189	0.0127757	0.110472
Agfg1	2.94302	0.73176	0.19996	0.013893	0.1183
Agtpbp1	3.87807	0.00972466	0.0759949	0.0367768	0.254005
Ahcyl1	2.57075	0.358683	-0.0718412	0.788272	1
Ahcyl2	2.25929	0.538578	-0.700107	1.3644e-05	0.00029595
Ahi1	-18.0694	0.868564	-0.133593	0.0229064	0.176096
Aig1	4.77059	0.449732	-0.296516	0.317851	1
Ak5	2.87081	0.285844	-0.0845524	0.0985367	0.529848
Akap11	2.87168	0.00502659	0.78681	6.52895e-16	6.60669e-14
Akap6	2.7453	0.0319175	-0.0616737	0.38812	1
Akap8l	-1.02928	0.971084	-0.114893	0.656839	1
Akt3	2.53499	0.277113	-0.130463	0.0130271	0.112467
Alcam	2.89028	0.00373674	0.295134	0.309824	1
Amph	3.90962	0.000210801	-0.273826	2.71659e-05	0.000551327
Ank	3.51419	0.0230296	0.3526	8.95211e-05	0.00164048
Ank2	3.30586	0.000373641	-0.0733642	0.190199	0.830082
Ank3	2.13267	0.0900726	-0.288351	2.88261e-15	2.69159e-13
Anks1b	1.95453	0.000486541	-0.363618	1.61065e-23	3.98196e-21
Ano3	3.39958	0.49199	0.219863	0.501974	1
Ap2a2	1.87712	0.488422	0.0848491	0.106868	0.563232
Ap2b1	0.977781	0.952746	-0.254116	0.674823	1
Ap3s1	4.02804	0.619801	0.0359141	0.757157	1
Apba2	2.74995	0.537538	-0.227993	0.000933593	0.0125611
Apc	2.12916	0.458474	-0.00245606	0.644469	1
Aplp1	1.55364	0.353999	2.08773	2.23683e-19	3.42707e-17
Aplp2	3.40355	3.2457e-05	1.10123	3.28028e-16	3.49832e-14
App	2.58919	8.52364e-33	0.431838	1.81775e-18	2.46666e-16
Arap2	1.33753	0.832003	0.155798	0.71158	1
Arf1	3.33837	0.275722	1.41343	2.56811e-11	1.4253e-09
Arf3	3.53843	3.27265e-05	1.70922	2.26389e-30	8.79521e-28
Arf4	0.195871	0.971964	0.858026	1.64338e-05	0.000349495
Arfgef1	2.89871	0.578304	0.0589607	0.0727143	0.424463
Arhgap21	2.14765	0.173546	-0.0519532	0.740552	1
Arhgap35	2.1911	0.409612	0.346412	0.000308012	0.00485939
Arhgap39	3.70915	0.731523	-0.19531	0.00299159	0.0339692
Arhgap44	4.66656	0.387687	-0.122125	0.52185	1
Arhgef12	1.98285	0.124695	0.119062	0.00029356	0.00466126
Arhgef25	0.727506	0.830528	0.347216	0.000545245	0.00796666
Arhgef4	3.41501	0.380027	0.346759	0.000772543	0.0106646
Arhgef9	3.04699	0.00828676	-0.101989	0.264699	1
Arih1	4.15846	0.731049	-0.324227	0.0409121	0.275397
Arl6ip1	3.53382	6.19723e-07	2.84749	4.71281e-38	3.48832e-35
Arl8b	4.01284	0.332261	0.550687	0.000251902	0.00407161
Arpc1a	0.398275	0.869557	0.596738	0.00277367	0.0320467
Arpc2	1.53055	0.661974	0.0567427	0.695439	1
Arpc5	2.05238	0.579813	1.72233	4.19904e-14	3.4868e-12
Arpp19	0.682419	0.934308	0.768272	0.00336234	0.0375327
Arpp21	2.72321	0.369512	-0.32817	2.42505e-10	1.17243e-08
Arsb	3.47254	0.531524	-0.347175	0.0994396	0.533122
Ash1l	2.06311	0.312082	-0.0268372	0.0662077	0.396372
Asph	1.12678	0.620023	0.247255	0.100121	0.535851
Astn1	2.59533	0.000575333	-0.163698	0.00059095	0.00852001
Atp11b	1.49965	0.740671	-0.375351	0.00243609	0.0286794
Atp1a3	2.19231	0.0313057	0.779328	7.68503e-13	5.3934e-11
Atp1b1	2.0193	1.6092e-09	1.20759	9.63906e-34	4.66016e-31
Atp2a2	2.28912	5.30514e-17	1.04254	4.16956e-22	8.32228e-20
Atp2b1	2.60618	1.31769e-27	0.334731	1.03448e-12	7.05523e-11
Atp2b2	2.88638	3.4421e-09	0.488352	2.73936e-09	1.15276e-07
Atp2c1	4.68229	0.476825	-0.150623	0.00292478	0.0333848
Atp5a1	5.18914	0.261205	0.731103	2.848e-05	0.000575311
Atp5c1	1.8937	0.70478	0.32208	0.0894762	0.494449
Atp5h	1.56102	0.97121	1.29273	3.27183e-09	1.35327e-07
Atp5l	2.5843	0.732471	0.8307	6.58041e-05	0.00123204
Atp6ap2	3.53635	0.546622	1.75568	3.32326e-13	2.45374e-11
Atp6v0a1	2.54928	0.115858	0.0516698	0.0118547	0.104123
Atp6v0e2	4.63755	0.0233738	3.44472	2.85868e-32	1.19603e-29
Atp6v1a	2.96029	1.10199e-11	1.42052	5.99312e-27	1.76801e-24
Atp6v1b2	1.20195	0.586628	0.430273	0.000484252	0.00719139
Atp6v1g2	5.37731	0.309374	1.63801	3.17606e-09	1.31867e-07
Atp8a1	3.69007	9.84791e-11	0.0844568	0.173795	0.782672
Atp9b	20.4495	0.603002	-0.506328	1.31723e-06	3.5206e-05
Atpif1	-18.097	0.943461	0.511006	0.00668738	0.0664644
Atrn	3.41185	0.0112689	0.423338	3.11178e-06	7.79055e-05
Atrx	-0.749394	0.989815	-0.211963	0.00623142	0.0625326
Atxn1	3.88544	0.413472	-0.285892	0.000302815	0.00478782
Atxn10	2.90993	0.382599	0.0176066	0.411225	1
Atxn7l3b	4.71539	0.261606	2.24935	1.29212e-19	2.08232e-17
Auts2	2.05703	0.425087	-0.37507	1.0307e-18	1.43432e-16
B230219D22Rik	0.961585	0.86906	1.38376	6.75493e-08	2.22667e-06
B2m	4.22493	0.652402	1.48191	2.8261e-07	8.42255e-06
B3gat1	3.27911	0.246967	0.274755	0.0136689	0.116803
B4galt6	1.90102	0.595554	0.967986	3.9711e-08	1.36701e-06
Baiap2	2.03078	0.0368621	0.460536	6.30188e-05	0.00118397
Basp1	2.22916	3.3262e-08	0.489127	1.46558e-07	4.56155e-06
BC005537	2.59128	0.216665	0.802093	2.23791e-08	8.08771e-07
Bcl7a	2.95937	0.749258	1.46551	4.1117e-10	1.91551e-08
Bdnf	4.98319	0.53111	0.662548	0.0420134	0.280726
Bin1	0.796441	0.859394	-0.0272855	0.91703	1
Birc6	2.72048	0.653538	-0.0273228	0.503582	1
Bmpr2	2.08548	0.0866869	0.418338	1.71509e-07	5.29268e-06
Braf	2.94493	0.0342669	-0.137113	0.905658	1
Brinp1	6.09394	0.545574	-0.397238	3.2332e-06	8.04823e-05
Brsk1	20.309	0.696488	0.854584	9.29153e-05	0.00169586
Bsn	2.72336	0.118325	0.367026	4.96604e-06	0.000118727
Btbd3	2.91615	0.749019	0.181618	0.243701	0.969103
Cab39	2.44992	0.767127	0.429309	0.0268613	0.199248
Cachd1	3.21956	0.0272875	0.61256	3.33106e-06	8.27288e-05
Cacna1a	3.07174	0.00854463	-0.0375638	0.528014	1
Cacna1c	2.9234	0.522465	-0.365724	1.96442e-17	2.3354e-15
Cacna1e	2.94682	0.0713678	-0.033339	0.385353	1
Cacna2d1	2.97976	0.0155009	-0.151494	0.00990395	0.0908391
Cadm1	3.33167	0.24671	-0.680065	1.18398e-10	6.00437e-09
Cadm2	2.35185	0.000785878	-0.00933539	0.498368	1
Cadm3	2.95419	0.0194921	0.23302	0.00631849	0.063348
Cadps	2.5151	0.306383	-0.286517	1.43717e-10	7.22102e-09
Calm1	2.10548	2.88009e-29	1.42072	2.55147e-49	3.96499e-46
Calm2	1.46228	0.000135184	0.754864	3.88607e-16	4.10414e-14
Calm3	2.72044	0.00744165	1.78835	6.70347e-26	1.86975e-23
Caln1	1.78911	0.750453	-1.22095	3.16694e-09	1.3174e-07
Camk1d	2.93491	0.000896955	0.0439819	0.63725	1
Camk2a	2.35089	1.08607e-17	0.0365739	0.698236	1
Camk2b	2.55832	5.55518e-08	0.0976593	0.0385751	0.263498
Camk2n1	3.48651	3.39955e-09	2.72188	6.25879e-33	2.8368e-30
Camta1	2.11399	0.0213207	-0.412736	1.18803e-05	0.000261078
Camta2	22.0025	0.435313	0.343821	0.025451	0.190803
Canx	3.42579	3.91828e-08	1.77833	1.68134e-27	5.45958e-25
Cap2	2.07474	0.820464	-0.684686	4.48938e-06	0.000108523
Capns1	5.56628	0.812875	0.418202	0.0962766	0.520266
Caprin1	2.21173	0.443989	0.454009	0.0145913	0.12252
Capza2	3.03225	0.184609	0.533624	0.00140867	0.0179959
Capzb	2.72434	0.813364	-0.39754	0.290781	1
Cask	2.20419	0.849749	0.152632	0.335177	1
Cbx3	1.61569	0.832003	0.26679	0.0591425	0.364093
Cbx5	4.06218	0.546622	0.768375	0.000110926	0.0019765
Ccdc47	3.72809	0.619801	1.44256	9.02621e-13	6.24842e-11
Cck	2.74397	0.0348056	1.53291	1.00876e-12	6.90141e-11
Ccnd2	3.28312	0.00312781	1.24915	1.18303e-22	2.54831e-20
Ccng1	3.62145	4.05365e-12	2.85474	2.46327e-40	2.14364e-37
Ccni	2.39905	0.785605	0.785556	2.28616e-05	0.000472343
Ccnl2	0.841292	0.952997	0.144183	0.0260897	0.194719
Ccny	1.05278	0.768572	-0.215326	0.686144	1
Cct2	2.97592	0.7144	1.136	2.48743e-07	7.50577e-06
Cd47	2.76239	0.000136921	1.2034	9.69285e-17	1.08142e-14
Cdc42	1.76785	0.458665	0.177966	0.0859071	0.47939
Cdc42bpa	2.63912	0.136563	-0.33564	8.84001e-06	0.000198681
Cdc42se2	2.56863	0.670912	0.0646714	0.728561	1
Cdh11	2.03352	0.849996	-0.396712	5.39456e-10	2.47604e-08
Cdh2	3.0765	0.306085	-0.302881	0.000772102	0.0106646
Cdk14	3.03402	2.24956e-05	-0.290187	3.08442e-08	1.08233e-06
Cdkl5	0.85454	0.759556	-0.0681211	0.104053	0.552278
Cdkn1a	-1.56628	0.953248	1.74053	3.65693e-10	1.71836e-08
Cds2	2.72053	0.0356964	1.32347	3.47019e-15	3.21265e-13
Celf1	2.12677	0.000608371	0.262054	7.79028e-06	0.000177472
Celf2	2.43706	9.41755e-19	-0.400983	3.63654e-21	6.64846e-19
Celf4	2.7747	7.13964e-23	0.0645788	0.0618633	0.377002
Celf5	2.80453	0.338586	0.801427	4.0804e-13	2.97897e-11
Celsr2	4.11566	0.0700417	2.26618	1.02354e-24	2.71563e-22
Cfl1	3.88727	0.635676	1.25174	3.45199e-09	1.41969e-07
Chd3	3.29757	0.562143	1.3817	1.22108e-11	7.04662e-10
Chd9	1.26492	0.757637	0.0912977	0.445679	1
Chga	20.6204	0.435313	2.62774	1.21985e-17	1.49096e-15
Chgb	1.94978	4.95724e-05	2.68929	4.0494e-43	3.83038e-40
Chl1	1.35381	0.452193	-0.360691	0.160248	0.744588
Chn1	2.77349	0.17171	0.241726	0.00196605	0.0239359
Chst1	-0.0156184	0.990695	0.689599	9.67218e-06	0.000215162
Chst11	3.5619	0.343863	-0.203306	0.00248615	0.0292213
Chst2	1.06508	0.832003	2.04077	3.12423e-12	2.00504e-10
Ckb	0.107176	0.981391	0.578597	0.000171795	0.00289959
Clasp1	3.15803	0.766164	-0.152431	0.0681621	0.404952
Clasp2	1.87142	0.820955	-0.29063	0.000309136	0.0048736
Clcn3	4.41529	0.0494886	1.02956	4.15428e-12	2.61215e-10
Clip1	1.61618	0.98994	0.230619	0.172502	0.778461
Clip4	3.33063	0.7144	0.157221	0.809087	1
Clstn1	3.38796	1.02009e-05	1.57502	6.8976e-23	1.54705e-20
Clstn2	3.54694	0.000951089	-0.118461	0.007519	0.0731917
Clta	1.6881	0.379173	1.01193	9.51292e-08	3.07523e-06
Cltc	2.432	0.182635	0.0292251	0.55251	1
Cmip	2.30999	0.687304	0.116431	0.256882	0.999592
Cnksr2	4.03033	0.0390063	-0.314026	9.18353e-07	2.53228e-05
Cnr1	0.912471	0.886956	0.206034	0.285559	1
Cntn1	3.29898	6.75536e-10	0.126197	0.20528	0.869732
Cntnap2	-2.14801	0.971084	-0.767894	8.12188e-17	9.20311e-15
Cops2	3.04209	0.653084	1.22136	9.16182e-13	6.30774e-11
Coq2	-19.0256	0.924663	0.0990172	0.17909	0.800059
Coro2b	3.03868	0.442115	-0.339236	0.0814292	0.461467
Cox4i1	0.99273	0.0404477	1.43698	4.24395e-23	9.97515e-21
Cox6c	-0.00107083	0.869557	0.837732	3.16021e-08	1.10714e-06
Cox7a2	0.525699	0.924914	0.948175	1.20272e-05	0.00026404
Cox7a2l	2.89452	0.0061957	1.2621	7.28631e-16	7.2716e-14
Cox7c	1.83138	0.0995043	1.39575	2.37367e-18	3.12979e-16
Cox8a	2.0166	0.0736997	1.67675	1.59749e-19	2.51849e-17
Cpe	2.37776	2.24134e-16	0.280198	1.45308e-07	4.52912e-06
Cpeb4	3.01222	0.000922614	0.201091	0.000344502	0.0053689
Cplx1	4.76613	0.331632	1.25808	5.43859e-08	1.84878e-06
Cplx2	4.13447	8.40127e-05	2.01637	2.57034e-25	6.90374e-23
Cpne6	1.9993	0.333992	0.237574	0.00672563	0.0667531
Cpne7	-16.8362	0.943461	-0.91586	1.03656e-05	0.000229414
Crim1	3.17371	0.118103	-0.507558	0.234706	0.946833
Crk	1.47652	0.850491	0.525454	0.000544608	0.00796269
Crmp1	1.94111	0.269659	0.179643	0.0709235	0.417256
Crym	1.52263	0.904409	-0.450802	0.228923	0.93232
Csde1	2.66216	0.131489	1.05042	1.08044e-12	7.34564e-11
Csmd1	0.992476	0.887205	-0.468296	1.01824e-32	4.49807e-30
Csnk1a1	2.26483	4.30019e-06	0.207266	3.7854e-05	0.000746647
Csnk2a2	5.25265	0.530697	0.419959	0.000118998	0.0020963
Ctnnd2	2.65346	0.315565	-0.260641	4.96345e-10	2.29755e-08
Ctsb	5.01511	0.00284464	2.29528	3.87842e-22	7.81285e-20
Ctsd	5.67624	0.124617	3.15909	3.58374e-30	1.34427e-27
Cttnbp2	2.07584	0.704546	-0.225415	0.000976532	0.013042
Ctxn1	1.83026	0.832003	1.24774	0.000101117	0.00182413
Cul3	3.59666	0.301859	0.561821	3.73906e-05	0.000738847
Cx3cl1	3.02062	0.293308	2.42465	3.0935e-27	9.34752e-25
Cyfip1	1.61066	0.544841	-0.0850507	0.114512	0.592328
Cyfip2	2.5368	7.17927e-11	0.463896	4.95397e-18	6.41539e-16
Cyth1	2.50114	0.952495	-0.19261	0.645713	1
D430041D05Rik	5.47522	0.375425	-0.0361947	0.248127	0.97944
Dab1	3.81628	0.115311	-0.781603	3.56323e-15	3.28481e-13
Dagla	5.36296	0.0797894	0.168918	0.0663474	0.396881
Dbi	-0.212866	0.953123	0.756648	0.000538271	0.00789657
Dclk1	2.01185	0.0137171	-0.221143	5.7011e-05	0.00108421
Dctn4	2.26614	0.410329	0.654844	2.50914e-05	0.00051402
Ddx17	1.12909	0.300165	-0.182712	0.0450791	0.295849
Ddx39b	-19.1238	0.905908	0.0262168	0.618467	1
Ddx3x	2.63794	0.595991	1.48486	2.02056e-13	1.53704e-11
Ddx5	2.21063	0.000137973	0.299801	6.89604e-06	0.000159947
Ddx50	4.51831	0.53111	-0.114709	0.585978	1
Ddx6	2.58861	0.113574	1.25673	3.24016e-17	3.81043e-15
Dennd5a	5.22398	0.135817	0.332809	0.00572851	0.0586216
Desi1	3.41513	0.547042	0.330985	0.00602567	0.0608609
Dgkb	2.96857	0.305639	-0.388899	8.04011e-10	3.59919e-08
Dgkg	2.41421	0.39509	-0.378399	1.19248e-08	4.51193e-07
Dip2c	19.5842	0.696488	-0.526671	5.44514e-19	7.84533e-17
Diras2	2.59568	0.579382	1.36968	2.65335e-08	9.47885e-07
Dkk3	2.97335	2.54427e-10	0.993351	2.00459e-16	2.19155e-14
Dlg2	1.86132	0.390029	-0.478492	7.20566e-28	2.37525e-25
Dlgap1	2.93886	3.23453e-05	-0.337899	7.97851e-14	6.40519e-12
Dlgap4	1.86206	0.628947	-0.151119	0.619801	1
Dmd	5.11987	0.71393	-0.743327	4.90628e-18	6.39168e-16
Dmxl2	2.5442	0.611929	-0.204655	0.0136509	0.116787
Dnaja1	2.47537	0.0976723	0.744968	5.4646e-07	1.57051e-05
Dnajb14	20.3743	0.696488	1.18171	9.3004e-08	3.01999e-06
Dnajb6	1.16213	0.518577	0.358822	0.143461	0.692969
Dnajc5	3.62835	0.0119238	1.10723	2.60369e-17	3.07858e-15
Dnajc6	3.47418	0.00214895	-0.182888	0.0808248	0.458759
Dner	1.84439	0.740195	0.832161	0.00288594	0.0330281
Dnm1	1.97203	0.00196605	-0.152381	0.11814	0.605953
Dnm1l	3.09355	0.3572	0.334533	0.044458	0.292567
Dock3	1.22128	0.971461	-0.44251	4.29432e-05	0.000837913
Dock4	2.52632	0.11379	-0.438684	5.0427e-24	1.29069e-21
Dock9	3.53539	0.015063	-0.182257	8.44693e-06	0.000190577
Dpp8	1.30892	0.934308	0.385439	0.0202098	0.159769
Dpysl2	3.00839	4.27685e-07	0.53145	1.14765e-10	5.83371e-09
Dst	1.4656	0.299724	-0.0356754	0.356953	1
Dtna	2.2316	0.732471	-0.959231	1.83439e-07	5.63685e-06
Dync1h1	1.2977	0.613256	0.17993	0.0183012	0.147358
Dynll2	2.77789	0.0224286	2.76214	5.24478e-37	3.45774e-34
Dynlt3	3.46331	0.547042	1.72523	1.22817e-09	5.36548e-08
Dzank1	4.13996	0.619801	-0.0119147	0.335256	1
Edil3	3.71786	0.00811873	0.508145	0.0522161	0.330717
Eef1a1	0.989077	2.92704e-11	1.21116	4.7855e-45	5.47965e-42
Eef1a2	1.5204	0.803717	1.31911	1.27319e-10	6.41193e-09
Eef1b2	-18.3225	0.924663	1.1209	6.70636e-07	1.89485e-05
Eef2	4.88044	0.00185713	2.51153	6.91103e-34	3.49666e-31
Efr3a	2.46674	0.232788	0.417856	0.00654255	0.0652635
Efr3b	3.41873	0.636351	-0.171065	0.751171	1
Eid1	3.17414	0.000970522	2.59992	8.40956e-34	4.15815e-31
Eif1b	-0.47384	0.850491	1.0175	1.65334e-07	5.10938e-06
Eif3a	2.92452	0.333362	1.68188	9.35596e-20	1.5538e-17
Eif3e	2.89699	0.50842	1.36608	2.91945e-10	1.39288e-08
Eif3h	3.13827	0.478389	0.761058	0.000269498	0.00431752
Eif4a2	2.9701	2.7435e-08	1.52479	1.50707e-33	6.97612e-31
Eif4b	4.62595	0.400013	1.33573	2.19488e-12	1.44265e-10
Eif4g2	2.65455	0.0150958	1.33086	3.99377e-16	4.17733e-14
Eif4h	4.8578	0.53111	1.08509	1.27199e-07	4.00484e-06
Eif5	4.17038	0.0672379	1.68962	5.93723e-22	1.17428e-19
Eif5a	6.45272	0.713695	1.60948	4.73655e-08	1.62026e-06
Elavl2	3.8483	0.0247853	-0.161373	0.0038898	0.0423557
Elavl3	2.67889	0.509026	0.749862	3.62445e-09	1.4878e-07
Elmod1	1.60116	0.515519	0.405115	0.0439597	0.290518
Emc10	0.484346	0.934308	2.18012	1.33258e-14	1.18333e-12
Enah	2.05358	0.595772	-0.232434	0.00105905	0.0140322
Enc1	3.84109	1.66848e-08	2.35872	1.55202e-37	1.05518e-34
Eno2	2.95436	0.428296	1.07711	2.02519e-10	9.94582e-09
Ensa	2.28727	0.749975	0.855786	2.1333e-06	5.48607e-05
Epb41l1	3.03621	0.325779	0.339975	0.00306606	0.0346701
Epha4	2.93753	1.01488e-26	0.251024	1.01703e-07	3.26831e-06
Epha5	2.09142	0.0684724	0.286997	0.00873666	0.0822123
Epha7	6.00259	0.104188	0.167522	0.178632	0.799324
Epn2	2.69453	0.119294	-0.188749	0.463841	1
Erc2	4.199	0.331789	-0.430256	1.13437e-24	2.97343e-22
Esyt2	3.49654	0.0853045	0.118586	0.293235	1
Etnk1	2.20534	7.14307e-12	0.29844	2.61311e-09	1.10605e-07
Exoc4	2.89262	0.0993749	0.0646753	0.693576	1
Exoc6b	1.73936	0.64526	-0.31608	1.21314e-07	3.83065e-06
Ext1	4.89591	0.71393	-0.294641	2.65095e-08	9.47885e-07
Faim2	5.20074	0.0761718	2.13766	8.7385e-17	9.8505e-15
Fam117b	3.16407	0.731523	0.430935	0.000344502	0.0053689
Fam126b	2.4571	0.493978	0.225519	0.111009	0.579439
Fam13c	1.81486	0.487236	-0.0688134	0.413472	1
Fam155a	1.51842	0.66266	-0.873473	9.49584e-36	5.58355e-33
Fam168a	2.50311	0.110093	0.223894	0.000907651	0.0122644
Fam168b	0.530394	0.887703	1.03681	1.89784e-06	4.94485e-05
Fam171b	2.40278	0.161566	1.05036	3.30126e-10	1.56135e-08
Fau	0.893479	0.0990196	1.08209	1.70089e-21	3.24602e-19
Fbxo11	3.1493	0.333047	-0.159081	0.983277	1
Fbxw7	-0.397552	0.944715	0.138966	0.578196	1
Fgf13	2.80318	0.0955534	0.338286	0.074542	0.432809
Fgfr1op2	2.12026	0.654676	0.753376	0.000140906	0.00242911
Fkbp1a	2.76392	0.0551481	0.901011	5.94058e-08	1.9853e-06
Frrs1l	3.204	2.07921e-06	1.20391	1.00635e-11	5.86975e-10
Fry	3.37251	0.0819818	-0.128582	0.0185121	0.148562
Fth1	0.717091	6.01843e-05	0.709529	1.02823e-17	1.27829e-15
Ftl1	4.64859	0.388034	0.979032	5.62395e-06	0.00013285
Fus	2.06314	0.750214	-0.379774	0.0162838	0.133889
Fut9	20.4319	0.696488	0.191596	0.705248	1
G3bp2	3.03817	0.00254905	1.56721	9.68703e-19	1.35968e-16
Gabbr1	2.58192	0.193417	1.23209	5.64808e-15	5.14141e-13
Gabbr2	3.29536	1.53951e-11	0.0695239	0.0548887	0.344138
Gabra1	0.330678	0.990443	0.369343	0.138064	0.675145
Gabra2	2.69616	0.537746	-0.485435	0.000261362	0.00419954
Gabra5	4.86829	0.713695	-0.131598	0.873156	1
Gabrb1	3.37356	5.18535e-07	-0.0654558	0.139747	0.680467
Gabrb2	3.95705	0.464034	-0.534525	0.00866019	0.0817402
Gabrb3	2.79542	9.2391e-12	-0.12502	0.035863	0.249516
Gabrg2	0.502863	0.906157	-0.322812	0.24774	0.978723
Galnt11	1.58773	0.934057	-0.499096	0.3572	1
Galnt16	1.35176	0.905408	-0.341759	0.189506	0.828058
Galnt17	3.10986	0.112072	-0.322644	2.47616e-12	1.61291e-10
Gas7	3.85774	0.271716	0.0601181	0.236823	0.952798
Gda	1.47088	0.952746	-0.796053	0.0223915	0.172626
Gdap1	6.01431	0.308924	0.504536	0.000641312	0.00913712
Gdi1	2.62791	0.749258	0.860931	8.47353e-07	2.35441e-05
Gdi2	2.09082	0.86782	0.685197	0.000562723	0.00818902
Gfap	0.32964	0.78706	-1.167	0.00382215	0.0417234
Ghitm	2.1328	0.732471	1.83488	7.42334e-15	6.70134e-13
Glg1	2.59179	0.0151681	0.90666	1.19995e-11	6.96164e-10
Gls	2.07591	0.0308138	-0.212514	0.00959649	0.0886168
Glud1	1.14379	0.934308	0.503073	0.00219127	0.0262085
Glyr1	1.53505	0.868316	0.0121301	0.286128	1
Gmfb	5.28661	0.210113	2.01986	1.89373e-17	2.26373e-15
Gnai1	2.13098	0.596646	-0.190572	0.576151	1
Gnao1	2.82506	8.46398e-18	0.161261	0.00127358	0.0165027
Gnaq	2.80822	1.31476e-10	-0.00211379	0.192663	0.837142
Gnas	2.54752	0.00285786	0.826458	3.97303e-16	4.17571e-14
Gnb1	3.27838	6.40339e-05	0.803911	3.08134e-11	1.69287e-09
Gng12	1.5428	0.750214	-0.459804	0.403021	1
Gng2	2.66722	0.100284	0.20806	0.610382	1
Gnl3l	21.4283	0.515621	0.378302	0.0202098	0.159769
Gpatch8	-0.775229	0.991198	-0.344794	3.94383e-05	0.000773687
Gpc1	21.5229	0.298258	2.14256	1.44289e-20	2.57307e-18
Gpcpd1	2.51446	0.687072	-0.407896	0.149418	0.711945
Gphn	2.8119	0.886707	0.0591618	0.653538	1
Gpi1	2.22944	0.00127288	0.100589	0.182221	0.805281
Gpm6a	2.55122	3.266e-32	0.405888	1.23162e-10	6.21698e-09
Gpm6b	3.02002	5.62695e-17	-0.124206	0.000458637	0.0068862
Gpr158	2.95065	0.669304	-0.226631	1.4306e-05	0.000308464
Gprasp1	2.02661	0.580029	0.0491801	0.207828	0.876432
Gramd1b	2.66313	0.257676	-0.114489	0.962541	1
Grb2	2.18861	0.732471	1.02156	4.60382e-08	1.57733e-06
Gria1	2.56667	3.1971e-15	-0.274086	1.03506e-18	1.43432e-16
Gria2	2.34713	1.91662e-12	-0.145521	0.000302631	0.00478782
Gria3	1.98128	0.00909037	-0.0453185	0.326478	1
Grik5	1.30125	0.822181	-0.0528489	0.629171	1
Grin2a	2.63429	6.43983e-15	-0.314287	2.82935e-14	2.41393e-12
Grin2b	2.94554	1.38639e-15	-0.0906911	0.0243533	0.184428
Grina	3.88377	0.196731	1.81624	1.4121e-14	1.24884e-12
Grm5	3.17682	3.00164e-06	-0.185376	0.000179525	0.00300211
Gsk3b	2.83045	1.25676e-07	0.757792	7.43743e-20	1.26413e-17
Hacd3	1.26662	0.887205	0.375932	0.000258648	0.00417135
Hdgfl3	2.04533	0.5239	0.556788	3.23868e-07	9.58648e-06
Hectd4	2.69424	0.563632	0.108966	0.205675	0.870388
Herc2	2.24464	0.785363	-0.120031	0.571213	1
Hivep2	2.74055	0.159779	-0.305398	1.41306e-08	5.28221e-07
Hnrnpa2b1	0.948044	0.800671	-0.0473433	0.269796	1
Hnrnpa3	1.11199	0.767849	0.442671	0.00768308	0.0743251
Hnrnpc	2.99157	0.52185	0.249434	0.0759112	0.438652
Hnrnpdl	2.3312	0.749975	-0.497023	0.039881	0.270212
Hnrnpu	0.800217	0.804083	-0.0602776	0.936815	1
Hp1bp3	2.82887	0.831512	0.433213	0.000266542	0.00427646
Hpca	1.59356	0.00368633	0.869302	2.90765e-09	1.21886e-07
Hpcal4	3.66109	4.3789e-06	3.16013	8.01976e-37	4.98508e-34
Hs2st1	5.00324	0.545574	-0.00585124	0.529251	1
Hs3st4	3.16104	0.0459129	-0.736836	1.35426e-30	5.45614e-28
Hsp90aa1	2.9276	0.000511797	1.49258	4.26406e-23	9.97515e-21
Hsp90ab1	2.22288	1.07551e-12	1.69152	5.92798e-54	1.07474e-50
Hspa12a	7.02749	0.374747	0.132417	0.429492	1
Hspa8	1.32235	0.039201	1.21105	1.38662e-31	5.69196e-29
Hspe1	3.87126	0.449921	1.37654	3.8491e-09	1.56818e-07
Hsph1	2.7126	0.427929	1.51942	1.58525e-15	1.51266e-13
Huwe1	2.1053	0.687768	-0.0405478	0.785242	1
Ids	2.97745	0.0340002	2.49094	1.16852e-21	2.24976e-19
Igfbp5	1.96375	0.886209	0.557919	0.379685	1
Impact	3.87001	0.137312	0.654742	6.2989e-06	0.000147037
Ina	2.16556	0.546622	2.01469	1.71683e-13	1.32452e-11
Ipo7	4.12848	0.321376	0.920384	7.62547e-06	0.00017421
Iqsec1	3.42542	0.312837	-0.290134	7.72328e-05	0.00143613
Iqsec3	3.23522	0.247611	-0.123457	0.693693	1
Itch	20.2896	0.696488	0.239535	0.39966	1
Itfg1	1.14672	0.86906	0.176939	0.372292	1
Itm2b	2.89596	9.65988e-07	0.841733	6.54001e-13	4.66506e-11
Itm2c	3.65189	0.000176173	2.73206	3.26193e-36	1.97129e-33
Itpr1	2.45419	0.370353	-0.171138	0.563206	1
Jph4	0.801151	0.934308	0.143282	0.0304129	0.219603
Kalrn	-16.6117	0.831512	-0.468152	2.37036e-18	3.12979e-16
Kcnab1	2.66654	0.579382	0.357076	0.477607	1
Kcnab2	2.448	0.0818987	0.430849	0.00200506	0.0243291
Kcnb1	1.84155	0.525133	0.670937	5.20715e-05	0.00100343
Kcnc2	2.84009	0.703142	-0.0738158	0.581432	1
Kcnd2	1.25413	0.550509	-0.406743	8.77739e-09	3.39184e-07
Kcnk1	3.52068	0.562568	1.40289	9.28424e-08	3.01925e-06
Kcnma1	3.56874	8.18895e-05	-0.306076	1.24337e-12	8.37486e-11
Kcnq2	2.39769	0.00222146	-0.0292651	0.0177792	0.143687
Kcnq3	2.32691	0.0381333	-0.433416	0.00124653	0.0162093
Kctd12	4.60227	0.252151	2.75021	2.37063e-20	4.19312e-18
Khdrbs3	3.00041	0.0286929	-0.34278	1.78067e-12	1.18472e-10
Kidins220	5.14627	0.18001	0.0535228	0.338666	1
Kif1a	2.71374	0.00127849	0.120537	0.000472955	0.00704286
Kif1b	2.33054	2.80251e-07	0.386302	3.12966e-16	3.35413e-14
Kif21a	2.28537	0.154875	-0.049508	0.258206	1
Kif3a	2.13873	0.767849	-0.547427	0.979128	1
Kif5a	3.76963	0.506401	0.170313	0.0619513	0.377433
Kif5b	3.69065	0.652402	0.0867351	0.185288	0.814268
Kif5c	2.34562	0.00010643	0.120463	0.0205944	0.162397
Kifap3	1.6144	0.521235	-0.0890059	0.804449	1
Klc1	1.38078	0.707825	-0.103135	0.595881	1
Klf13	1.97128	0.524927	1.4804	1.24337e-12	8.37486e-11
Klf7	1.08617	0.647071	0.619488	2.03593e-06	5.27936e-05
Klf9	2.41514	0.687304	1.117	9.75726e-06	0.000216832
Klhl2	2.87783	0.0474077	-0.331962	0.0835735	0.469826
Klhl7	3.93893	0.812875	-0.53522	0.0117176	0.103293
Kmt2c	-18.3334	0.924663	-0.171364	0.0539593	0.339583
Kpna3	2.98092	0.831266	0.0242737	0.413922	1
Kpna4	4.07828	0.636126	0.177903	0.417805	1
Krit1	2.30222	0.86782	-0.0982686	0.392293	1
Lamp1	2.13472	0.595335	1.33682	7.59747e-10	3.4151e-08
Lamp2	2.30645	0.732471	-0.122015	0.787181	1
Large1	3.64465	0.321222	-0.602164	2.20494e-19	3.40218e-17
Lars2	-0.643972	0.926166	0.609152	2.07852e-13	1.57562e-11
Lgi1	2.77669	0.0597598	0.253031	0.0170353	0.138602
Lingo1	3.92313	0.562143	-0.171665	0.990066	1
Lmo4	4.47946	0.388901	0.48755	0.0157309	0.129981
Lnpep	4.43819	0.331475	0.72744	9.18822e-14	7.3223e-12
Lpgat1	3.46883	0.0864842	0.629046	1.5654e-07	4.8514e-06
Lrp1	4.65217	0.114368	0.675858	7.93626e-08	2.59251e-06
Lrp11	20.7422	0.435313	0.942866	1.3923e-06	3.71667e-05
Lrpap1	2.36338	0.731997	1.67979	1.7165e-08	6.34608e-07
Lrrc4	4.89954	0.462688	1.11496	4.71002e-07	1.36628e-05
Lrrc58	3.79403	0.813119	1.47306	2.25511e-12	1.47778e-10
Lrrc7	0.269587	0.91528	-0.295603	4.05817e-12	2.57404e-10
Lrrfip1	-0.517496	0.990946	-0.143845	0.609719	1
Lrrn2	2.19574	0.494377	0.139098	0.123923	0.625246
Lsamp	2.94813	0.000156075	-0.480993	1.21028e-25	3.29135e-23
Luc7l2	1.10152	0.316021	-0.212181	5.65767e-06	0.000133501
Luc7l3	1.05442	0.707591	0.263303	0.326478	1
Lynx1	5.6256	0.449354	2.18791	1.57837e-17	1.89719e-15
Lyst	2.33467	0.849749	0.202304	0.0525033	0.332246
Macf1	0.540616	0.814342	-0.00255508	0.97498	1
Magi2	2.53397	0.225647	-0.360361	2.35115e-12	1.53608e-10
Malat1	0.245497	0.00405056	-0.289865	3.76579e-10	1.7657e-08
Man1a	19.6959	0.696488	-0.150569	0.603661	1
Man1a2	5.59408	0.53049	-0.210041	0.940827	1
Map1b	2.68578	2.30092e-24	0.278874	5.34506e-07	1.53819e-05
Map1lc3b	3.92494	0.413652	1.60233	1.41176e-08	5.28221e-07
Map2	1.89822	0.00554856	-0.0223727	0.36216	1
Map2k1	0.873666	0.952746	0.285614	0.0964344	0.52099
Map2k4	4.28706	0.0309852	-0.0715481	0.589886	1
Map4	1.87188	0.204323	0.233906	0.0143699	0.121363
Map4k3	4.01041	0.561505	-0.129896	0.00557819	0.057299
Map7	1.20243	0.612592	-0.0117819	0.556416	1
Map7d2	1.81552	0.670912	0.515193	0.000115601	0.00204972
Mapk1	2.73077	0.00850511	0.25516	0.0277864	0.204368
Mapk10	3.12908	0.120683	-0.263225	9.38642e-09	3.59526e-07
Mapk8ip3	3.22226	0.356871	0.00586069	0.0795998	0.453996
Mapre2	1.00219	0.490006	0.0612428	0.266798	1
Mapre3	1.412	0.555993	-0.192919	0.642548	1
Mapt	2.88947	0.091729	0.322448	0.00317446	0.0356549
Mast3	4.10984	0.714165	-0.115222	0.652061	1
Matr3	2.49315	0.209311	0.801097	1.04817e-09	4.5976e-08
Mbnl1	2.8703	0.238954	-0.0462548	0.854322	1
Mbnl2	3.05379	1.43368e-05	-0.117187	0.119481	0.610338
Mcf2l	1.64856	0.688696	-0.176718	0.64877	1
Mdh1	1.87046	0.767849	-0.249677	0.677012	1
Me1	2.86637	0.749019	-0.0462035	0.683134	1
Med13l	2.26084	0.251043	-0.176936	0.898045	1
Mef2a	2.59412	0.0051108	0.155838	0.0288772	0.210625
Meg3	0.317954	0.0729407	-0.346677	1.99353e-18	2.66081e-16
Megf9	4.26666	0.0131138	0.689441	3.3319e-09	1.3755e-07
Mff	1.23645	0.768331	-0.133623	0.741147	1
Mgll	3.26198	0.313896	0.139508	0.0604039	0.36987
Miat	0.221164	0.990443	-0.588842	9.68712e-05	0.00176362
Mib1	2.3863	0.271235	0.207566	0.0414596	0.278394
Mical2	1.22809	0.952746	-0.650947	1.12053e-10	5.70921e-09
Micu3	3.00453	0.50842	0.0936883	0.0707022	0.41663
Mmd	2.96489	2.7498e-06	1.00714	8.04042e-11	4.2037e-09
Morf4l1	0.910333	0.648204	0.496844	0.000417575	0.00634853
Mosmo	2.00898	0.933807	0.0648916	0.245234	0.972533
Mpped2	3.67373	0.636351	-0.30914	0.0339073	0.239214
Mprip	2.34321	0.370521	0.0451957	0.0457417	0.298756
Mrfap1	20.7046	0.696488	1.81688	7.90242e-14	6.39127e-12
Msi2	-18.3228	0.924663	-1.06144	0.000520586	0.00767335
Mtch1	4.20608	0.619801	1.2645	2.94339e-08	1.04124e-06
Mtmr6	4.97092	0.812875	0.234939	0.14747	0.706222
Mtpn	2.5075	0.259403	1.72507	1.60111e-13	1.23964e-11
Mycbp2	1.99328	0.00864817	0.0226548	0.104895	0.55566
Myl12b	-0.107616	0.925164	0.801998	0.000471004	0.00703239
Myo5a	1.11844	0.35261	0.197493	0.000463273	0.00693666
Myo9a	2.48788	0.731997	-0.183534	0.655359	1
Myt1l	3.13926	0.00714607	-0.184243	0.000623735	0.00891589
N4bp1	2.9892	0.73176	0.963697	2.74845e-08	9.80252e-07
Naca	1.42955	0.0584676	1.6284	3.19106e-19	4.75511e-17
Nalcn	1.97399	0.687768	-0.181527	0.409612	1
Nap1l1	2.62329	0.0231629	0.804219	2.80486e-07	8.38926e-06
Napb	3.33086	9.6712e-08	1.13522	4.76603e-16	4.96123e-14
Napg	2.01596	0.660146	0.328774	0.00415485	0.0447047
Nav1	3.4998	0.121667	0.0718988	0.283644	1
Nbea	2.96032	0.00324645	-0.264052	1.93674e-11	1.09728e-09
Ncald	2.62158	1.16252e-05	0.143561	0.0498918	0.318967
Ncam1	3.73193	6.08233e-06	0.515561	0.000796246	0.0109363
Ncan	20.7413	0.696488	1.60113	5.67083e-11	3.03878e-09
Ncdn	3.85256	0.00369562	2.13964	2.0468e-27	6.45363e-25
Nckap1	2.62073	4.36133e-11	0.19675	0.15838	0.740375
Ncoa1	1.65417	0.472249	-0.258905	0.0363104	0.25144
Ncoa2	3.04285	0.749019	-0.50563	0.000369405	0.00569984
Ncoa7	19.655	0.696488	-0.251767	0.331789	1
Ncor1	3.08243	0.0154472	0.0700544	0.143677	0.693395
Ncs1	3.42936	0.415455	1.0827	7.19686e-13	5.10016e-11
Ndfip1	2.87615	0.686376	0.0393332	0.8212	1
Ndfip2	0.204248	0.943711	0.459868	0.00886681	0.0831493
Ndrg3	1.85227	0.377893	0.085589	0.64843	1
Ndrg4	2.52182	0.00131265	0.734504	8.38507e-09	3.246e-07
Nebl	1.84749	0.705716	-0.622148	1.65849e-19	2.59583e-17
Nectin3	4.94411	0.619356	0.470818	0.000969977	0.0129863
Nedd4	1.70599	0.408182	0.00800798	0.203706	0.865491
Nefl	5.16167	0.279699	2.03612	2.03267e-12	1.34009e-10
Negr1	3.33239	0.254509	-0.2247	0.00281547	0.0324092
Nell2	3.34866	1.15877e-11	-0.109508	0.000670472	0.0095028
Neto1	3.3062	0.492586	-0.259715	0.000178962	0.00299731
Neurod6	2.34375	0.524106	0.919446	0.000111572	0.00198639
Nf1	4.38837	0.477607	-0.169169	0.590974	1
Nfasc	3.37034	0.000132957	-0.194323	0.394565	1
Nfe2l1	5.73492	0.374747	2.73606	1.35168e-28	4.82085e-26
Nfia	3.33659	0.228801	0.253574	0.992078	1
Nfib	2.91644	0.00691986	-0.465858	2.31635e-06	5.9218e-05
Nisch	2.55723	0.508218	0.340113	2.36106e-05	0.000486893
Nktr	0.550297	0.814342	-0.103976	0.500771	1
Nlgn1	1.15664	0.840004	-0.508874	1.59302e-30	6.3014e-28
Nmnat2	4.35042	0.546622	-0.114443	0.728324	1
Npdc1	2.0746	0.767849	1.20878	3.07168e-10	1.45912e-08
Npepps	2.50783	0.3278	0.515815	0.00206217	0.024911
Nptn	2.42912	6.16455e-08	-0.0399063	0.173247	0.780851
Nptx1	3.21184	2.56525e-17	3.03023	3.54325e-44	3.67081e-41
Nr2c2	1.02033	0.952997	0.00955631	0.549983	1
Nr3c2	2.51614	0.187019	-0.560082	2.02578e-16	2.20364e-14
Nrcam	2.82311	9.42118e-06	-0.141527	0.0432048	0.286924
Nrg3	1.10633	0.93694	-0.584284	4.34234e-26	1.22691e-23
Nrgn	2.72356	1.41377e-16	1.68152	2.27946e-34	1.20956e-31
Nrip3	3.34817	0.303486	0.135294	0.00191343	0.0234131
Nrn1	3.52211	2.51774e-13	2.29995	2.96336e-35	1.6966e-32
Nrp1	2.60851	0.344667	-0.0163287	0.413382	1
Nrp2	2.77495	0.749019	0.627725	2.51248e-06	6.40066e-05
Nrxn1	2.58575	1.22473e-24	-0.266197	1.52705e-13	1.19505e-11
Nrxn3	2.65627	0.0640277	-0.634965	1.87499e-22	3.91526e-20
Nsd1	2.26557	0.63725	0.170611	0.00184428	0.0226435
Nsd2	0.586413	0.991072	-0.214113	0.0394416	0.267903
Nsf	2.85744	1.46515e-09	0.239166	0.000199059	0.00330591
Nsg1	3.38634	0.477998	1.84625	3.055e-14	2.57615e-12
Nsg2	3.06553	0.0592061	1.32706	9.2391e-12	5.41795e-10
Nsmf	3.57811	0.282795	0.829454	2.18264e-05	0.000453105
Nt5dc3	4.10277	0.477802	1.78231	5.94505e-14	4.84421e-12
Ntrk2	2.11337	0.00592226	0.0274741	0.882352	1
Nucks1	3.73995	0.714165	1.84904	4.88761e-19	7.08899e-17
Nudt3	20.4865	0.603002	0.735796	1.4599e-06	3.88759e-05
Nufip2	1.89193	0.540244	0.34991	2.12208e-05	0.000442646
Ociad1	3.74169	0.0389765	0.759885	7.25567e-07	2.0421e-05
Ogdh	1.86624	0.849996	0.139641	0.528323	1
Ogfrl1	3.08282	0.00375179	1.69859	1.0411e-26	2.9803e-24
Ogt	2.58631	0.382599	-0.159662	0.0596743	0.366537
Olfm1	1.93186	3.6767e-23	1.58562	2.67401e-46	3.4221e-43
Opa1	1.68826	0.688928	-0.0810912	0.102486	0.545956
Opcml	2.79521	2.26859e-05	-0.562191	4.99873e-28	1.67311e-25
Orai2	0.674807	0.990192	1.01258	7.04692e-07	1.98849e-05
Osbpl6	0.871887	0.869557	-0.195764	0.021003	0.164782
Oxct1	2.53122	0.148575	-0.3705	0.171266	0.775455
Oxr1	2.18672	0.0671202	0.0354434	0.230574	0.935862
Pabpc1	3.32276	8.25064e-06	2.11059	6.82144e-29	2.47346e-26
Pafah1b1	2.61894	1.65309e-13	0.418892	4.1312e-12	2.60517e-10
Pam	4.89806	0.0662543	0.75473	0.000244266	0.00397178
Papola	0.788099	0.990192	-0.348036	0.0243134	0.184308
Pcdh17	0.611001	0.841729	-0.108899	0.604651	1
Pcdh20	4.77118	0.619356	2.28723	3.14442e-20	5.51693e-18
Pcdh7	2.78609	0.766886	0.241956	0.0456904	0.29869
Pcdh9	2.1421	0.00175378	-0.59379	2.93628e-21	5.41371e-19
Pclo	2.6424	0.088058	0.088557	0.179703	0.800659
Pcmt1	2.70806	0.653766	0.153288	0.0421727	0.281531
Pcmtd1	1.79126	0.84025	-0.289334	0.0340934	0.239966
Pcnp	2.74754	0.26612	0.809301	3.05272e-06	7.66916e-05
Pcnx	2.70202	0.566829	0.308819	0.00111409	0.0147069
Pcsk1n	3.4266	0.00110177	3.12501	1.15596e-37	8.11259e-35
Pcsk2	2.83344	0.307129	-0.0791734	0.219551	0.908233
Pde1a	0.127743	0.879367	-0.74879	1.08433e-07	3.45398e-06
Pea15a	3.6096	0.546832	1.06267	9.88707e-07	2.71252e-05
Pex5l	0.0662076	0.990569	-0.449753	0.00881373	0.08283
Pfdn5	0.832008	0.724066	0.874888	5.71945e-08	1.92025e-06
Pfn2	3.81741	0.344184	1.7022	5.09075e-15	4.65354e-13
Pgam1	4.85734	0.309674	2.03278	2.00623e-15	1.8895e-13
Pgbd5	2.46195	0.167403	-0.423216	0.00271132	0.0314264
Pgm2l1	2.12825	0.00452032	0.869004	1.23719e-06	3.31482e-05
Pgrmc1	3.88017	0.492785	2.29214	7.91723e-20	1.33525e-17
Phactr1	1.59177	0.0682813	-0.262367	8.51832e-12	5.036e-10
Phactr3	1.35311	0.587496	-0.452639	0.004805	0.0504525
Phf20l1	4.06485	0.476825	0.120669	0.0380455	0.260616
Pip5k1c	5.57436	0.309674	1.23304	1.94772e-10	9.60874e-09
Pitpna	2.71248	0.429032	0.17534	0.0492335	0.315407
Pja2	2.35627	8.33043e-09	0.331145	4.61642e-06	0.0001111
Pkia	3.82638	0.413652	0.160839	0.301786	1
Pkm	0.972024	0.568217	0.302777	0.00148751	0.0188372
Pkp4	3.46623	0.0585516	-0.0703975	0.666093	1
Plcb1	4.50203	0.0697498	-0.472952	1.06907e-15	1.04299e-13
Pld3	5.27898	0.462496	0.857947	0.00078992	0.01087
Plekha1	2.52665	0.766886	0.0871535	0.51176	1
Plk2	2.62122	0.813364	0.571196	0.000361502	0.00560573
Plppr2	4.73992	0.713695	0.702168	0.000133042	0.00230819
Plppr4	3.41322	2.49574e-12	0.748854	1.13541e-08	4.30349e-07
Plxna1	3.67414	0.272541	0.842844	3.22975e-11	1.76994e-09
Plxna2	2.97784	0.313745	0.179493	0.042493	0.283321
Plxna4	3.04223	0.113	-0.0962429	0.1325	0.655898
Pnisr	-0.962657	0.990946	-0.208325	0.395791	1
Ppfia2	2.50632	0.749497	-0.340022	8.73075e-13	6.08802e-11
Ppia	1.14342	0.353018	0.560523	7.76616e-07	2.17453e-05
Ppm1a	1.82685	0.671372	0.851143	3.17445e-08	1.11034e-06
Ppm1e	2.14923	0.0554688	-0.640786	4.69335e-14	3.88246e-12
Ppm1l	2.11895	0.611707	0.22856	0.0122857	0.107086
Ppp1r9a	1.28955	0.729745	-0.49767	3.19462e-05	0.000638806
Ppp1r9b	22.172	0.435313	1.56667	7.1038e-12	4.23425e-10
Ppp2r2b	5.95432	0.375425	-0.584169	4.48812e-11	2.42895e-09
Ppp2r2c	3.14887	1.20126e-11	0.329641	1.41721e-09	6.1298e-08
Ppp2r5c	2.11207	0.0556701	0.111628	0.0656051	0.39363
Ppp2r5e	1.1634	0.934057	-0.137406	0.199588	0.855243
Ppp3ca	2.3311	4.19886e-26	-0.245136	6.0733e-11	3.23058e-09
Ppp3cb	1.87339	0.0213473	0.263526	0.000815043	0.0111523
Ppp3r1	2.34268	4.19617e-05	1.7931	4.69398e-23	1.08641e-20
Prickle2	1.6925	0.469534	-0.371283	7.97245e-09	3.10284e-07
Prkacb	3.30488	0.221808	0.291121	0.0236154	0.180272
Prkag2	4.38585	0.219078	-0.339424	2.68558e-10	1.28695e-08
Prkar1a	2.80498	0.0488709	0.610835	5.7142e-12	3.4629e-10
Prkca	3.70269	5.50741e-06	-0.223247	2.39668e-06	6.11997e-05
Prkcb	2.78117	1.19335e-19	-0.00310513	0.0759112	0.438652
Prkce	2.96382	5.85318e-07	-0.210928	3.21714e-07	9.5357e-06
Prkcg	-1.12071	0.933932	-0.365835	0.0103698	0.094238
Prnp	3.84075	2.2859e-16	3.55058	6.98981e-45	7.60352e-42
Prrc2b	3.17889	6.58747e-07	0.629809	9.80117e-18	1.22548e-15
Psap	2.80088	1.68466e-07	2.43152	2.09121e-42	1.89568e-39
Psd	3.06062	0.464611	1.7509	2.28505e-14	1.98062e-12
Psd3	2.12963	0.0140833	0.254501	0.00159006	0.0199156
Psip1	2.74584	0.594026	-0.200105	0.800184	1
Psmb1	0.060111	0.972215	0.480587	0.0048691	0.051027
Ptbp2	3.75132	0.546832	0.0287353	0.552404	1
Pten	2.95952	0.0045427	0.724409	8.36069e-12	4.95627e-10
Ptges3	2.49904	0.831266	0.229575	0.0217598	0.168953
Ptk2b	2.62639	0.180266	-0.0344649	0.460483	1
Ptma	2.35699	0.653766	0.922162	1.05917e-08	4.02855e-07
Ptms	20.0709	0.696488	1.37778	2.16473e-10	1.06051e-08
Ptp4a2	2.01471	0.189879	1.27748	1.31821e-13	1.03909e-11
Ptpra	0.0102667	0.990695	0.2096	0.359592	1
Ptprd	2.661	0.784394	-0.659617	8.4826e-10	3.78171e-08
Ptprg	1.25334	0.786575	-0.438304	2.658e-12	1.72105e-10
Ptprj	3.73817	0.0291672	-0.0125083	0.577334	1
Ptprn	2.62655	0.257279	0.604879	2.80722e-07	8.38926e-06
Ptprs	2.74241	1.30663e-08	0.441174	2.02877e-11	1.14644e-09
Pum1	3.78147	0.132176	0.329637	0.00784301	0.0754344
Pum2	3.11341	0.00168906	0.841639	1.04615e-10	5.36795e-09
Pura	1.50979	0.645713	1.04933	4.78818e-07	1.3871e-05
Purb	2.77092	1.34248e-11	3.06492	1.23865e-38	9.62432e-36
Purg	1.15201	0.850738	0.820389	2.06962e-08	7.54215e-07
Qk	1.01169	0.905658	0.244888	0.143547	0.693078
Qrich1	3.08276	0.813119	-0.161015	0.847897	1
R3hdm1	2.86341	0.594244	-0.213067	0.00589382	0.0598348
R3hdm2	3.2312	0.562781	-0.506952	0.00189516	0.0232151
Rab12	2.75283	0.669764	-0.136166	0.677243	1
Rab14	4.47114	0.109918	0.921806	2.81933e-11	1.55679e-09
Rab15	21.1819	0.435313	0.963714	1.08137e-06	2.94447e-05
Rab2a	3.40246	0.0255963	0.190186	0.00945248	0.087659
Rab3c	0.5589	0.795073	-0.00249506	0.401338	1
Rab6a	3.39997	3.32624e-07	0.776627	1.06907e-15	1.04299e-13
Rab6b	2.98785	2.2973e-22	1.02679	1.71436e-28	6.01574e-26
Rab7	1.59706	0.660375	0.532715	0.000382937	0.00587944
Rabep1	0.309077	0.934308	0.381347	0.0336826	0.238076
Rabgap1	1.89197	0.750214	-0.159686	0.246067	0.974416
Rabgap1l	2.24986	0.00063872	-0.119588	0.0249681	0.188026
Rabl6	-18.5484	0.943461	0.0717408	0.0907022	0.499321
Rac1	1.6398	0.886707	0.815008	0.000177507	0.00298442
Rack1	2.2566	0.484868	1.59579	1.55995e-13	1.21208e-11
Rala	1.98227	0.849996	0.326019	0.0639372	0.387039
Ralgapa1	2.2564	0.483687	-0.302323	1.02991e-06	2.81846e-05
Ralyl	2.75841	0.731997	-0.66247	5.75866e-12	3.48015e-10
Rap1a	-1.53761	0.989815	-0.152202	0.320838	1
Rap1gds1	1.71352	0.645034	-0.148766	0.0920024	0.504309
Rapgef2	3.76996	0.228679	-0.20479	9.94238e-05	0.00180105
Rapgef4	3.62597	0.414192	-0.666247	3.92201e-13	2.87297e-11
Rapgef5	3.36052	0.176	-0.153219	0.370353	1
Rasgef1a	3.23822	0.00457194	0.413658	0.00329806	0.0368718
Rasgrf1	2.97525	0.325779	-0.185767	0.0525994	0.33266
Rasgrp1	3.10619	1.18237e-06	0.783923	1.60975e-06	4.23992e-05
Rb1	1.77645	0.749736	-0.0755632	0.526367	1
Rbfox1	2.02782	0.0028344	-0.443112	1.03375e-32	4.49807e-30
Rbfox2	2.7317	0.314806	-0.125318	0.034495	0.242088
Rbfox3	2.07084	0.554092	-0.177515	0.00151523	0.0191437
Rbm39	-17.761	0.905908	-0.123681	0.763038	1
Rbm5	-18.0858	0.924663	-0.313404	0.00849722	0.0805514
Rc3h1	20.5287	0.696488	0.780913	6.38937e-09	2.52519e-07
Rc3h2	2.47857	0.522875	0.641072	8.54208e-07	2.36741e-05
Reep1	3.27046	0.344667	0.178509	0.325004	1
Reep5	3.07208	0.0015935	2.02131	2.1259e-27	6.51424e-25
Rere	3.91406	0.401073	-0.156915	0.00084521	0.0115433
Rgs7bp	2.28775	0.0653285	-0.010032	0.640179	1
Rimbp2	0.864771	0.990192	-0.0170727	0.492586	1
Rnf11	4.25243	0.412213	1.75589	2.43502e-14	2.10223e-12
Rnf112	1.3562	0.868564	0.170002	0.0197067	0.156531
Rnf14	2.42831	0.443801	0.467615	0.000178513	0.0029944
Rnf165	1.42966	0.868564	-0.337195	0.0725637	0.424152
Rnf187	7.76818	0.0720385	1.78778	8.98488e-13	6.24521e-11
Robo1	2.09359	0.595772	-0.256591	1.52343e-06	4.037e-05
Rock2	3.06008	0.00800593	0.0583729	0.189826	0.828953
Rph3a	3.07998	0.547671	1.50801	7.12967e-06	0.000164839
Rpl10	1.75855	0.741147	0.200612	0.00581204	0.0591979
Rpl10a	1.25884	0.00733041	1.41134	3.35515e-22	6.82193e-20
Rpl11	1.39433	0.0363245	1.34935	2.44453e-28	8.44177e-26
Rpl12	2.08322	0.375001	0.665198	9.25731e-06	0.000206991
Rpl13	0.512269	0.0870644	0.917931	7.22755e-26	1.99041e-23
Rpl14	1.22576	0.0410991	0.881168	1.73519e-13	1.33395e-11
Rpl15	2.64608	0.00678338	1.69923	1.36988e-17	1.65572e-15
Rpl17	0.826433	0.000341811	0.796116	6.40179e-11	3.39701e-09
Rpl18	2.77701	0.0778572	1.49432	1.40063e-15	1.34239e-13
Rpl18a	1.47651	0.000177061	1.27598	8.45212e-20	1.41449e-17
Rpl19	0.569003	0.00994923	1.00466	4.89772e-23	1.12163e-20
Rpl21	0.885241	0.100937	1.18226	3.01657e-30	1.15138e-27
Rpl22	3.24169	0.139578	1.80349	1.79003e-19	2.78171e-17
Rpl22l1	1.65541	0.886458	0.968827	1.40719e-05	0.000303718
Rpl23	2.16248	0.0198064	1.33854	1.27098e-22	2.71092e-20
Rpl23a	-1.00408	0.961033	0.708312	4.75074e-05	0.000920365
Rpl24	0.707871	0.0473021	1.00781	5.0396e-20	8.77133e-18
Rpl26	0.735552	0.541496	1.04162	1.05544e-15	1.03901e-13
Rpl27a	0.94491	0.00153758	0.948052	1.20899e-19	1.96289e-17
Rpl28	1.62454	9.12952e-06	1.37834	2.87952e-22	5.91008e-20
Rpl29	0.837999	0.11193	1.24202	4.5473e-17	5.31887e-15
Rpl3	0.881376	0.0102947	0.975498	1.00027e-21	1.94302e-19
Rpl30	1.63717	0.0138625	1.33955	1.45929e-16	1.61982e-14
Rpl31	0.792991	0.823162	1.1728	4.53478e-08	1.55859e-06
Rpl32	0.667193	0.004805	1.17837	5.81155e-16	5.93597e-14
Rpl34	0.804899	0.483687	1.17998	2.25441e-13	1.69712e-11
Rpl35	2.16521	0.767849	1.00099	3.82443e-05	0.00075298
Rpl35a	1.18135	0.388207	0.718375	1.51864e-06	4.0292e-05
Rpl36a	3.13927	0.547461	1.21762	1.38258e-07	4.32796e-06
Rpl37	1.40474	0.00813388	1.2216	1.12002e-18	1.53252e-16
Rpl37a	1.96703	0.162275	1.10308	5.06415e-10	2.33919e-08
Rpl38	0.927337	0.195313	1.32041	2.33039e-15	2.18535e-13
Rpl39	2.78102	0.315413	0.924585	3.47654e-06	8.59497e-05
Rpl4	2.27478	0.0939343	1.3017	2.4796e-13	1.85382e-11
Rpl41	1.30624	0.136231	0.892794	4.44629e-12	2.75901e-10
Rpl5	1.33964	0.244275	0.899007	2.62829e-12	1.70689e-10
Rpl6	0.969685	4.68652e-06	0.623205	3.20937e-12	2.05362e-10
Rpl7	1.655	0.464803	1.18832	2.52885e-09	1.07247e-07
Rpl7a	1.51399	0.323843	1.27006	2.60468e-10	1.25094e-08
Rpl8	1.01834	0.513079	1.45538	5.3671e-18	6.90927e-16
Rpl9	0.605828	0.21602	1.12448	7.18225e-20	1.23037e-17
Rplp0	1.18391	0.750692	0.936982	3.81466e-08	1.31942e-06
Rplp1	0.881801	0.0857633	0.824883	1.20904e-15	1.16906e-13
Rplp2	1.16963	0.680937	1.54722	5.21179e-20	8.99902e-18
Rps10	2.41571	0.025638	1.31059	7.90002e-15	7.10218e-13
Rps11	0.335796	0.171908	1.00583	3.24649e-13	2.4106e-11
Rps12	1.55281	0.637701	0.45826	0.000148166	0.0025362
Rps13	0.444051	0.525955	1.24879	2.68483e-14	2.29965e-12
Rps14	1.32172	0.078497	1.19614	1.89301e-18	2.54225e-16
Rps15	2.0892	0.000891904	1.10996	3.75212e-13	2.75781e-11
Rps15a	0.684013	0.467503	0.869579	5.4431e-09	2.17684e-07
Rps16	1.10129	0.455232	1.52122	4.15539e-19	6.10843e-17
Rps17	0.0323061	0.544213	1.15336	6.09974e-12	3.67606e-10
Rps18	0.93005	0.161471	1.12887	6.87537e-09	2.69514e-07
Rps19	1.81512	0.366326	1.44465	1.65334e-22	3.49223e-20
Rps2	0.730743	2.84988e-07	1.51735	1.37962e-47	1.87593e-44
Rps20	1.30589	0.00520641	0.835293	1.70467e-11	9.68327e-10
Rps21	0.339173	0.74496	1.02588	5.9649e-09	2.36811e-07
Rps23	1.02702	0.54526	0.620775	4.57934e-08	1.57142e-06
Rps24	0.941121	0.344828	0.608043	3.70494e-09	1.51513e-07
Rps25	0.800189	0.0702125	0.629519	3.51118e-07	1.03368e-05
Rps26	1.49534	0.000433775	1.27888	3.24178e-15	3.01402e-13
Rps27	1.96036	0.487236	1.29276	5.70686e-11	3.05057e-09
Rps27a	1.51077	0.0103041	1.09568	2.54503e-18	3.33552e-16
Rps28	0.828275	0.906157	0.896863	7.98697e-05	0.00148137
Rps29	1.36749	0.520212	1.05692	4.37705e-09	1.77332e-07
Rps3	0.597491	0.676667	1.22438	9.77029e-12	5.71404e-10
Rps3a1	1.06207	0.209026	1.0365	1.15932e-19	1.89641e-17
Rps4x	1.58978	0.427653	0.925093	4.55045e-11	2.45657e-09
Rps5	1.1305	0.0111278	1.35474	7.07281e-23	1.57016e-20
Rps6	0.592087	0.761236	1.24102	5.26823e-13	3.79522e-11
Rps7	1.47294	0.0101784	0.922041	4.30025e-12	2.68069e-10
Rps8	0.560344	3.66978e-06	0.870096	1.04235e-23	2.6066e-21
Rpsa	1.0996	0.0157991	1.56245	3.54983e-28	1.20672e-25
Rsrp1	0.0198582	0.862119	-0.396212	0.0725386	0.42412
Rtn1	2.51189	4.02962e-14	0.986833	1.73287e-23	4.236e-21
Rtn3	2.52315	2.58812e-22	0.398834	4.45124e-12	2.75901e-10
Rtn4	2.1492	0.000146668	0.706996	4.8696e-10	2.25891e-08
Rufy3	1.90632	0.832003	0.00111844	0.905034	1
Ryr2	3.46238	0.50741	-0.249774	1.92097e-12	1.27029e-10
Samd8	4.1582	0.388554	1.0846	9.37486e-10	4.14552e-08
Scai	1.51748	0.768572	0.0189747	0.708059	1
Scamp1	4.44824	0.187652	0.886492	7.62187e-11	4.02479e-09
Scarb2	3.65327	0.093749	1.77966	3.56123e-16	3.77942e-14
Scd2	2.45101	0.203874	1.89021	9.04694e-13	6.24842e-11
Scg5	0.880513	0.813364	0.100076	0.651834	1
Scn1b	2.28268	0.00278083	2.00601	1.98529e-32	8.469e-30
Scn2a	2.43991	1.22374e-08	0.292356	5.99036e-05	0.00113229
Scn3b	3.78203	6.23089e-05	1.36577	4.63698e-19	6.77061e-17
Scn8a	2.81348	0.000554243	0.0449603	0.855558	1
Scoc	0.971619	0.850491	1.72647	3.32714e-13	2.45374e-11
Sdcbp	2.18326	0.358848	0.682261	0.0022367	0.0266785
Sdha	-0.307467	0.934308	0.0930942	0.25287	0.991429
Sec61a2	-17.718	0.943461	-0.210794	0.0161928	0.133241
Sec62	2.06252	0.671602	1.29438	8.87519e-14	7.09884e-12
Sel1l	2.66459	0.0670496	0.77712	2.40509e-09	1.02296e-07
Selenot	2.39815	0.831512	1.41601	3.9711e-08	1.36701e-06
Selenow	0.639154	0.305788	1.24155	9.79412e-23	2.13081e-20
Sema5a	1.39475	0.723357	0.577053	0.502275	1
Serbp1	3.51867	0.506401	0.864878	2.23107e-07	6.77922e-06
Serinc1	3.39451	1.2408e-24	2.42564	2.88071e-43	2.84876e-40
Serinc3	2.22118	0.507612	1.13784	1.27449e-08	4.80551e-07
Setd3	2.34386	0.749736	0.0602156	0.332339	1
Setd7	3.35026	0.162891	1.22224	5.29091e-09	2.12378e-07
Setx	20.4474	0.696488	0.265737	0.00968915	0.0892452
Sez6l	2.57229	0.00714269	-0.0750803	0.598178	1
Sf3b1	0.798172	0.886956	-0.157666	0.0954594	0.51778
Sfpq	-19.1562	0.813119	-0.234364	1.12002e-06	3.03451e-05
Sfswap	1.95663	0.849996	-0.203662	0.0183947	0.147837
Sgip1	3.56585	0.731049	-0.0860979	0.15206	0.720746
Sh3gl2	2.42032	0.000141625	-0.250955	3.71038e-08	1.2854e-06
Shank2	-0.113362	0.990443	-0.15849	0.0178248	0.144001
Sik3	3.33915	0.344667	-0.097429	0.694042	1
Sipa1l1	1.50709	0.230023	-0.0961271	0.371617	1
Ski	1.89054	0.594899	0.0365125	0.776531	1
Slc17a7	3.05503	1.53598e-17	1.82958	8.45672e-39	6.81424e-36
Slc1a1	1.63069	0.722649	-0.0494146	0.250263	0.985293
Slc1a2	2.59699	4.4059e-36	0.889567	6.98252e-16	7.00054e-14
Slc22a17	2.42419	0.288699	0.791825	8.44073e-06	0.000190577
Slc24a2	2.85266	2.20981e-34	-0.0536783	0.129326	0.644436
Slc24a3	4.31733	0.218841	-0.654602	1.03392e-08	3.94631e-07
Slc25a23	0.710645	0.952746	0.4178	0.0264945	0.19693
Slc25a3	2.13707	0.174095	0.816208	5.38109e-06	0.000127902
Slc25a4	2.55319	0.002407	1.1994	9.56247e-18	1.20954e-15
Slc30a9	4.50192	0.332103	0.502079	0.00348728	0.0387681
Slc39a10	4.11297	0.620023	1.14841	2.21768e-08	8.02793e-07
Slc44a1	4.3597	0.463457	0.135718	0.951742	1
Slc4a10	2.08121	0.70478	-0.599126	6.35575e-07	1.80281e-05
Slc6a17	3.59501	0.0210908	0.65731	0.000142167	0.00244699
Slc6a6	1.42142	0.534526	0.0148393	0.0428315	0.28488
Slc7a14	3.0163	0.00152844	1.19591	6.60258e-15	5.98524e-13
Slc7a8	21.1309	0.603002	0.293379	0.0104929	0.0949595
Slc8a1	0.332973	0.768331	-0.338793	6.89138e-10	3.11056e-08
Smarcc2	3.54601	0.83102	0.0831179	0.386044	1
Smg1	1.49915	0.904909	-0.0278412	0.0990196	0.531394
Smim13	3.34511	0.183776	1.90628	1.8307e-15	1.73924e-13
Sms	0.435618	0.934308	-0.280063	0.359674	1
Snap25	1.75286	4.83919e-19	0.0890648	0.0143009	0.120921
Snap91	2.72447	0.000391979	-0.0329327	0.436891	1
Snca	2.33691	0.00360732	-0.0607345	0.944088	1
Snhg11	0.268251	0.317393	-0.195063	0.000161906	0.00274547
Snph	2.47151	0.53837	0.0635887	0.229289	0.933434
Snrnp70	-0.473444	0.987426	-0.158746	0.0988906	0.531095
Snrpn	1.81437	0.705716	0.0609645	0.618467	1
Snx27	1.50836	0.868564	0.561129	0.000424844	0.00644555
Sobp	3.25622	0.492586	0.0482735	0.120721	0.615228
Son	0.879641	0.568217	0.13694	0.0468991	0.30476
Sorl1	3.589	0.0110578	0.278752	0.0683052	0.40547
Sort1	2.71191	1.38078e-12	0.726612	8.80227e-15	7.84845e-13
Spag9	2.98865	0.124231	0.24167	0.000332045	0.00519711
Sphkap	2.49597	0.508016	0.139236	0.69474	1
Spire1	0.792504	0.952746	0.00222694	0.438008	1
Spock1	3.6207	3.62811e-06	-0.395547	4.75352e-10	2.20978e-08
Spock2	2.07257	0.006643	2.16987	7.1657e-37	4.58521e-34
Spop	2.39423	0.0452482	0.372683	0.00135653	0.0174212
Sppl2a	20.0721	0.696488	0.089907	0.417715	1
Spred2	1.39924	0.868564	-0.211283	0.317088	1
Sptan1	3.60189	0.188392	-0.10903	0.0107964	0.0971007
Sptbn1	2.29647	0.00185813	0.0475803	0.300901	1
Srcin1	1.73642	0.627605	0.195197	0.0477966	0.309023
Srgap3	1.2204	0.2299	-0.25355	1.72753e-08	6.3702e-07
Srp9	3.97148	0.714165	1.20922	7.81539e-05	0.00145202
Srrm2	1.20008	0.949859	-0.0241429	0.394827	1
Srsf5	-0.315557	0.999246	0.0478963	0.754881	1
Ssbp3	3.08389	0.849502	-0.640217	0.0319175	0.228195
Ssr1	3.63137	0.636126	2.19707	1.16608e-17	1.4333e-15
St13	4.48182	0.619578	0.611723	0.000118769	0.00209395
St6galnac5	3.11249	0.00124928	-0.0937019	0.178734	0.799451
Stat1	2.24074	0.610823	1.38651	5.93016e-07	1.69091e-05
Stau2	2.91057	0.185445	-0.239894	0.106219	0.56076
Stim2	3.29053	0.00775904	0.427866	4.60202e-05	0.000893943
Stk25	2.00631	0.732471	0.817354	4.3789e-06	0.00010597
Stmn2	2.41413	2.08424e-09	0.885548	4.57678e-12	2.82075e-10
Stmn3	2.23325	0.485854	0.572687	2.98543e-05	0.000599732
Stox2	2.16581	0.849996	0.19132	0.693576	1
Strbp	2.03795	0.409612	-0.196817	0.0373922	0.257194
Stum	3.42514	0.0282705	0.932828	9.43773e-07	2.59579e-05
Stxbp1	2.18969	0.0914563	0.245171	0.00305979	0.0346172
Stxbp5l	1.3729	0.924162	-0.487252	4.2987e-09	1.74482e-07
Sulf2	3.76964	0.0224751	0.788233	2.00836e-08	7.33119e-07
Susd4	4.42016	0.388207	-0.0615072	0.320991	1
Susd6	2.78515	0.50842	0.223303	0.0393813	0.26766
Sv2a	3.44236	0.0217327	1.90288	1.30296e-24	3.37467e-22
Sv2b	3.51776	1.69173e-10	-0.297732	7.6311e-06	0.00017421
Svop	1.4838	0.688928	0.543896	5.73866e-09	2.28664e-07
Syn1	2.22465	0.462304	-0.0205312	0.196731	0.846533
Syn2	2.50122	3.4586e-09	-0.0595924	0.69917	1
Syne1	3.19085	0.0188445	0.139272	0.563525	1
Syngr1	2.72881	0.49358	1.6522	6.8122e-12	4.0716e-10
Synj1	2.49947	5.71144e-07	0.135067	0.00576457	0.0589352
Syp	3.69293	0.0555895	1.34111	3.64378e-14	3.0484e-12
Syt1	2.9259	2.00937e-39	-0.132735	4.61763e-05	0.000896174
Syt11	2.58109	7.60585e-13	1.87657	4.81016e-38	3.48832e-35
Syt13	2.07024	0.445867	0.47958	0.000237286	0.00387276
Syt4	2.48916	0.199588	3.09116	5.02326e-35	2.80221e-32
Syt7	2.97411	7.57689e-08	0.426006	1.52368e-08	5.66653e-07
Tanc1	2.96624	0.321991	-0.238759	0.000718384	0.010038
Tanc2	2.44526	0.277671	-0.0015219	0.43346	1
Taok1	2.28335	0.181499	0.573511	1.88817e-07	5.78254e-06
Tbca	0.248839	0.952997	0.236817	0.221212	0.910978
Tcaf1	2.14073	0.611486	0.186066	0.161188	0.746925
Tcf20	1.777	0.611707	-0.280082	0.0326548	0.232473
Tcf25	3.29965	0.0290625	0.807906	1.7005e-14	1.49782e-12
Tcf4	2.59531	8.87218e-13	-0.0488196	0.732827	1
Tenm2	1.93862	0.513486	-0.569659	5.59521e-13	4.01747e-11
Tenm4	-15.9026	0.943461	-0.403281	1.66902e-06	4.3907e-05
Tgfb2	3.27031	0.562355	-0.0765704	0.551877	1
Tgoln1	21.7663	0.241921	3.08143	2.08598e-27	6.48321e-25
Thra	3.45763	0.00160214	0.792628	7.97851e-14	6.40519e-12
Thy1	3.80734	0.155884	2.64669	3.69722e-21	6.70306e-19
Tia1	-0.327394	0.983402	-0.161084	0.0848192	0.47511
Timp2	3.93398	0.636126	1.37665	0.000348051	0.00542032
Tjp1	1.2112	0.6285	-0.277648	0.014139	0.119831
Tm9sf3	1.4734	0.412482	1.56161	1.74342e-13	1.33556e-11
Tmbim6	3.00048	0.478976	1.74465	4.10824e-12	2.59822e-10
Tmcc1	20.3005	0.603002	-0.393028	0.00434485	0.0463139
Tmed9	2.70165	0.732471	2.23714	8.14271e-19	1.15034e-16
Tmem106b	3.67962	0.546622	2.00057	5.89516e-14	4.82162e-12
Tmem127	4.50312	0.261472	2.31062	6.54968e-23	1.48432e-20
Tmem132b	2.65977	0.522875	-0.27755	0.0127813	0.110477
Tmem167	1.3707	0.750214	0.174447	0.0275193	0.202953
Tmem178b	2.15669	0.0939962	-0.237001	1.06481e-07	3.40175e-06
Tmem30a	2.93586	0.00416313	2.35796	6.01363e-27	1.76801e-24
Tmem38a	2.21172	0.767608	0.655497	0.000122647	0.00215361
Tmod2	2.39615	2.55336e-09	0.956183	8.08536e-19	1.15034e-16
Tmsb4x	-1.38945	0.859147	0.88641	2.00632e-13	1.53156e-11
Tmx4	2.80218	0.221212	1.69414	2.11558e-21	3.96781e-19
Tnks2	3.45052	0.204886	0.822741	1.47998e-12	9.90723e-11
Tnr	2.06482	0.522465	-0.0771284	0.0212852	0.166575
Tnrc6b	3.27564	0.427378	0.210864	0.000364995	0.00565586
Tnrc6c	-18.5063	0.849996	-0.180805	0.496869	1
Tom1l2	1.33269	0.647297	-0.214508	0.0320309	0.228855
Tomm20	3.73421	0.427195	1.96789	5.97598e-17	6.84281e-15
Tomm70a	0.753859	0.805669	0.563173	0.00100317	0.0133649
Tpd52	2.66049	0.7144	0.40328	0.002653	0.0308326
Tppp	3.14842	0.0787112	1.05086	5.50631e-08	1.86597e-06
Tpt1	1.11453	0.00846574	0.873973	1.55626e-13	1.21208e-11
Tra2a	0.555932	0.638826	-0.0111002	0.924788	1
Traf3	3.55137	0.73176	0.0659554	0.00290679	0.0332144
Trak1	1.84817	0.849749	-0.000176528	0.675629	1
Trak2	3.72686	0.812875	-0.11442	0.910155	1
Trank1	1.05417	0.777135	-1.13094	1.86707e-08	6.85617e-07
Trim2	3.127	5.97877e-07	-0.14606	0.52349	1
Trim37	2.45583	0.268294	0.530803	1.14e-05	0.000251286
Trim44	2.27083	0.357859	0.00250184	0.241541	0.963506
Trim9	2.07446	0.849996	-0.42996	2.34603e-08	8.4644e-07
Trio	1.63549	0.757397	-0.21992	0.00294891	0.0335547
Trip12	0.095872	0.972215	-0.303947	0.012357	0.107579
Trp53inp1	0.891311	0.876882	1.69594	1.42138e-09	6.13563e-08
Tsc22d1	1.69969	0.66106	0.0572152	0.452952	1
Tspan13	2.09572	0.0721882	0.398678	0.00017885	0.00299731
Tspan3	2.48226	0.198816	1.14887	6.29619e-08	2.09449e-06
Tspan5	3.32642	0.000385929	0.0303695	0.798479	1
Tspan7	2.92308	2.02593e-07	0.763923	6.1782e-06	0.000144998
Tspyl1	5.07036	0.713695	2.38369	1.82606e-14	1.59549e-12
Tspyl4	2.90592	0.42848	1.38098	7.94828e-11	4.16681e-09
Ttc3	2.68342	1.70925e-07	0.338193	2.88302e-08	1.02321e-06
Ttc7b	3.91674	0.389074	-0.405067	0.00281547	0.0324092
Ttll7	1.98077	0.385009	-0.20498	0.237574	0.953877
Tub	2.15445	0.831512	0.264587	0.0042913	0.0458329
Tulp4	1.93409	3.50811e-05	0.355009	2.1478e-07	6.54449e-06
Tusc3	0.927365	0.887454	-0.443223	0.00699564	0.0687431
Ubb	1.63183	0.495373	0.862348	3.62386e-07	1.06542e-05
Ube2b	5.69449	0.619134	1.27592	4.35208e-11	2.3671e-09
Ube2d2a	-18.8264	0.905908	-0.022122	0.122925	0.622521
Ube2d3	1.51249	0.69474	-0.0563042	0.409075	1
Ube2e2	1.6527	0.370016	-0.402113	1.91401e-10	9.46389e-09
Ube2h	6.20095	0.713695	-0.151403	0.971335	1
Ube2k	1.4011	0.952495	-0.220656	0.0244032	0.184602
Ube2ql1	2.28728	0.784636	-0.26775	0.715694	1
Ube2w	0.60321	0.906407	0.000497719	0.417534	1
Ubl3	3.6509	0.084478	0.258438	0.00111843	0.014747
Ubr3	2.97199	0.109045	-0.100517	0.23483	0.947158
Ubr4	1.36823	0.952495	0.0287984	0.0788185	0.4509
Uchl1	1.46147	0.776652	0.846145	1.45126e-08	5.41571e-07
Uhmk1	3.19843	0.155975	2.1019	1.11975e-19	1.84555e-17
Uhrf1bp1l	2.19372	0.933807	-0.363525	0.253721	0.992798
Unc80	3.7265	0.131772	-0.096612	0.0721383	0.422493
Upp2	1.86304	0.849996	-0.21366	0.459908	1
Uqcrh	1.73959	0.630514	0.953167	2.05506e-06	5.30996e-05
Usp32	3.33807	0.669534	0.00680981	0.0402785	0.272143
Usp33	2.59795	0.749497	0.191034	0.0370906	0.255604
Usp34	4.27475	0.196621	0.0629441	0.23452	0.946608
Usp9x	2.51394	0.0105024	0.4274	2.16843e-06	5.55669e-05
Vamp2	3.774	0.175196	2.86193	4.93235e-34	2.55496e-31
Vdac1	2.74701	0.164226	1.01278	3.28456e-10	1.55684e-08
Vmp1	1.91277	0.626488	-0.671609	0.0830122	0.467395
Vps41	2.15893	0.832003	-0.471705	0.00199339	0.0242145
Vsnl1	2.87337	0.0410991	-0.0756914	0.470309	1
Wac	4.35323	0.321068	0.201195	0.0841379	0.472144
Wasf1	2.4522	0.626488	-0.170809	0.00365123	0.0401598
Wdfy3	1.97141	0.227099	0.12874	0.0514944	0.327098
Wdr7	1.65637	0.428756	-0.127036	0.000715504	0.0100106
Wipf3	3.0883	0.00920403	0.000260951	0.48961	1
Wnk1	2.64981	0.455994	-0.418743	0.0556298	0.347283
Wsb2	4.14605	0.731049	1.1725	1.57117e-05	0.000334794
Wscd2	3.02096	0.636351	0.214377	0.118921	0.608763
Xkr4	2.41449	0.522465	-0.122344	0.0632396	0.383456
Yaf2	0.830238	0.934308	0.821479	0.000491729	0.00728255
Ybx1	3.48486	0.392817	0.356267	4.67594e-06	0.000112409
Ylpm1	2.15372	0.849255	-0.0383636	0.401958	1
Ywhab	3.42958	1.96502e-07	1.49499	8.82583e-22	1.72986e-19
Ywhae	1.29169	0.52349	0.632737	2.5658e-05	0.000523164
Ywhag	3.19028	1.82122e-19	1.44152	1.26346e-33	5.97563e-31
Ywhah	2.86423	2.14417e-07	1.3082	5.73333e-17	6.5997e-15
Ywhaz	2.33247	1.08539e-27	0.737772	5.54446e-24	1.40262e-21
Zbtb18	3.18318	0.0642543	1.83822	3.24627e-19	4.80447e-17
Zbtb20	0.989501	0.355392	-0.131302	0.00311665	0.0351325
Zdhhc17	2.84124	0.784636	0.0578952	0.00264202	0.0307378
Zeb2	2.92058	0.000887881	-0.123372	0.028831	0.210415
Zer1	4.22602	0.531317	0.287945	0.00665882	0.0662411
Zfand3	2.5324	0.784636	-0.438516	0.000207161	0.00342737
Zfp106	4.73353	0.16687	1.35	5.80403e-16	5.93597e-14
Zfp148	2.93497	0.831266	0.202748	0.0277083	0.204001
Zfp365	3.13948	0.547461	2.08729	2.0661e-16	2.23632e-14
Zfp706	2.60754	0.669993	2.21308	2.86642e-19	4.30082e-17
Zfr	2.92521	1.68074e-08	0.0165392	0.011183	0.0997121
Zmat3	2.9156	0.248514	1.42208	1.40713e-13	1.10518e-11
Zmynd11	2.11808	0.089625	-0.0343019	0.939949	1
Zranb2	0.222332	0.842715	-0.156138	0.220915	0.910443
Zwint	2.45196	0.26047	0.404031	8.42886e-05	0.00155741
Zyg11b	3.35325	0.00223905	1.33598	1.15328e-20	2.07361e-18

## Sheet: CA3_Goterms_high_vs_ns
Cluster	ONTOLOGY	ID	Description	GeneRatio	BgRatio	pvalue	p.adjust	qvalue	geneID	Count	richFactor	FoldEnrichment
CA3_hi	BP	GO:0002181	cytoplasmic translation	29/270	138/16584	3.41473e-24	1.21359e-20	8.62668e-21	Cpeb4/Eef2/Eif4a2/Pabpc1/Rpl10a/Rpl11/Rpl14/Rpl15/Rpl17/Rpl18a/Rpl19/Rpl23/Rpl24/Rpl27a/Rpl28/Rpl3/Rpl30/Rpl32/Rpl6/Rps10/Rps15/Rps2/Rps20/Rps26/Rps27a/Rps5/Rps7/Rps8/Rpsa	29	0.210145	12.9076
CA3_hi	BP	GO:0099003	vesicle-mediated transport in synapse	35/270	246/16584	5.11002e-23	9.0805e-20	6.45476e-20	Actg1/Amph/Atp2a2/Braf/Cacna1a/Camk2a/Canx/Clcn3/Clstn1/Cplx2/Dnajc5/Dnajc6/Dnm1/Gsk3b/Hpca/Napb/Nrn1/Nrxn1/Ppp3cb/Ppp3r1/Prkca/Prkcb/Prkce/Pten/Sh3gl2/Slc17a7/Snap25/Snap91/Snca/Sv2a/Syn2/Synj1/Syt1/Syt11/Syt7	35	0.142276	8.73893
CA3_hi	BP	GO:0007611	learning or memory	31/270	297/16584	1.56835e-16	1.39348e-13	9.90537e-14	Abi2/Amph/App/Atp1a3/Atp8a1/Braf/Camk2n1/Cck/Gabrb3/Gria1/Grin2a/Grin2b/Grm5/Ncam1/Ndrg4/Nptn/Nrxn1/Ntrk2/Pafah1b1/Pja2/Prkca/Prnp/Pten/Scn2a/Slc17a7/Slc24a2/Snap25/Synj1/Syt11/Thra/Tmod2	31	0.104377	6.41107
CA3_hi	BP	GO:0007409	axonogenesis	37/270	443/16584	2.36878e-16	1.68373e-13	1.19686e-13	Alcam/Aplp2/App/Braf/Cacna1a/Cck/Cntn1/Dclk1/Dpysl2/Epha4/Gsk3b/Hsp90aa1/Hsp90ab1/Kif5c/Map1b/Map2/Mycbp2/Ncam1/Nfasc/Nfib/Nptn/Nptx1/Nrcam/Nrn1/Ntrk2/Olfm1/Pafah1b1/Plppr4/Prkca/Pten/Ptprs/Rpl24/Rtn4/Scn1b/Snap91/Usp9x/Zeb2	37	0.0835214	5.13007
CA3_hi	BP	GO:0050808	synapse organization	38/270	484/16584	6.90043e-16	3.50344e-13	2.49038e-13	Abi2/Actr2/App/Arhgef9/Atp2b2/Baiap2/Cacna1a/Camk2b/Clstn1/Clstn2/Cnksr2/Epha4/Frrs1l/Gabrb3/Gpm6a/Grin2a/Grin2b/Grm5/Gsk3b/Hspa8/Kif1a/Mycbp2/Nfasc/Nptn/Nptx1/Nrcam/Nrxn1/Ntrk2/Pafah1b1/Prkca/Prnp/Pten/Ptprs/Rock2/Sez6l/Snap91/Snca/Ywhaz	38	0.0785124	4.82241
CA3_hi	BP	GO:0006836	neurotransmitter transport	26/270	223/16584	3.43979e-15	1.52813e-12	1.08625e-12	Atp2a2/Braf/Cacna1a/Camk2a/Cplx2/Gpm6b/Gsk3b/Napb/Nrn1/Nrxn1/Ntrk2/Prkca/Prkcb/Prkce/Slc17a7/Slc1a2/Slc6a17/Snap25/Snap91/Snca/Sv2a/Sv2b/Syn2/Synj1/Syt1/Syt7	26	0.116592	7.16134
CA3_hi	BP	GO:0042391	regulation of membrane potential	34/270	416/16584	8.15892e-15	2.89968e-12	2.0612e-12	Akap6/Ank2/App/Atp1a3/Atp1b1/Atp2a2/Baiap2/Cacna1a/Cacna2d1/Cck/Celf4/Gabrb1/Gabrb3/Gnaq/Gria1/Grin2a/Grin2b/Gsk3b/Kcnma1/Kcnq2/Kcnq3/Nrcam/Nrxn1/Ntrk2/Ppp3ca/Prkce/Pten/Scn1b/Scn2a/Scn3b/Scn8a/Slc17a7/Snca/Ywhah	34	0.0817308	5.02009
CA3_hi	BP	GO:0050803	regulation of synapse structure or activity	27/270	266/16584	3.13193e-14	1.0119e-11	7.19296e-12	Abi2/Actr2/App/Baiap2/Camk2b/Clstn1/Clstn2/Epha4/Gpm6a/Grin2b/Gsk3b/Hspa8/Kif1a/Mycbp2/Nptx1/Nrcam/Nrxn1/Ntrk2/Pafah1b1/Prkca/Prnp/Pten/Ptprs/Slc17a7/Snap91/Snca/Ywhaz	27	0.101504	6.23459
CA3_hi	BP	GO:0050806	positive regulation of synaptic transmission	23/270	187/16584	4.52491e-14	1.34013e-11	9.52614e-12	App/Braf/Camk2b/Clstn1/Clstn2/Epha4/Gria1/Gria2/Grin2a/Grin2b/Gsk3b/Mapk1/Nptn/Nrgn/Nrxn1/Ntrk2/Prkce/Prnp/Pten/Slc24a2/Snap25/Snca/Syt1	23	0.122995	7.5546
CA3_hi	BP	GO:0007626	locomotory behavior	25/270	234/16584	9.09836e-14	2.30968e-11	1.64181e-11	Agtpbp1/Aplp2/App/Astn1/Atp1a3/Atp2b2/Cacna1a/Clcn3/Cntn1/Epha4/Gnao1/Grin2a/Grm5/Kcnma1/Lsamp/Ncor1/Pafah1b1/Ppp3cb/Prkce/Psap/Pten/Scn8a/Sez6l/Snap25/Snca	25	0.106838	6.5622
CA3_hi	BP	GO:0001505	regulation of neurotransmitter levels	25/270	236/16584	1.10638e-13	2.52861e-11	1.79743e-11	Agtpbp1/Atp2a2/Braf/Cacna1a/Camk2a/Cplx2/Gpm6b/Gsk3b/Napb/Nrn1/Nrxn1/Ntrk2/Prkca/Prkcb/Prkce/Slc17a7/Slc1a2/Snap25/Snap91/Snca/Sv2a/Syn2/Synj1/Syt1/Syt7	25	0.105932	6.50659
CA3_hi	BP	GO:0050807	regulation of synapse organization	26/270	258/16584	1.13837e-13	2.52861e-11	1.79743e-11	Abi2/Actr2/App/Baiap2/Camk2b/Clstn1/Clstn2/Epha4/Gpm6a/Grin2b/Gsk3b/Hspa8/Kif1a/Mycbp2/Nptx1/Nrcam/Nrxn1/Ntrk2/Pafah1b1/Prkca/Prnp/Pten/Ptprs/Snap91/Snca/Ywhaz	26	0.100775	6.18984
CA3_hi	BP	GO:0007269	neurotransmitter secretion	21/270	175/16584	9.72867e-13	1.72878e-10	1.22888e-10	Atp2a2/Braf/Cacna1a/Camk2a/Cplx2/Gsk3b/Napb/Nrn1/Nrxn1/Ntrk2/Prkca/Prkcb/Prkce/Snap25/Snap91/Snca/Sv2a/Syn2/Synj1/Syt1/Syt7	21	0.12	7.37067
CA3_hi	BP	GO:0099643	signal release from synapse	21/270	175/16584	9.72867e-13	1.72878e-10	1.22888e-10	Atp2a2/Braf/Cacna1a/Camk2a/Cplx2/Gsk3b/Napb/Nrn1/Nrxn1/Ntrk2/Prkca/Prkcb/Prkce/Snap25/Snap91/Snca/Sv2a/Syn2/Synj1/Syt1/Syt7	21	0.12	7.37067
CA3_hi	BP	GO:0022898	regulation of transmembrane transporter activity	25/270	276/16584	3.7889e-12	6.12079e-10	4.35089e-10	Akap6/Ank2/App/Atp1b1/Cacna1a/Cacna2d1/Calm1/Calm2/Calm3/Grin2a/Grm5/Hpca/Nrxn1/Ppp3ca/Ppp3cb/Ppp3r1/Prkca/Prnp/Pten/Scn1b/Scn3b/Slc25a4/Snca/Stim2/Ywhah	25	0.0905797	5.56361
CA3_hi	BP	GO:0032409	regulation of transporter activity	25/270	289/16584	1.04516e-11	1.54771e-09	1.10017e-09	Akap6/Ank2/App/Atp1b1/Cacna1a/Cacna2d1/Calm1/Calm2/Calm3/Grin2a/Grm5/Hpca/Nrxn1/Ppp3ca/Ppp3cb/Ppp3r1/Prkca/Prnp/Pten/Scn1b/Scn3b/Slc25a4/Snca/Stim2/Ywhah	25	0.0865052	5.31334
CA3_hi	BP	GO:0021954	central nervous system neuron development	15/270	89/16584	1.31976e-11	1.87617e-09	1.33365e-09	Agtpbp1/Dclk1/Epha4/Gnaq/Hsp90aa1/Hsp90ab1/Map2/Mycbp2/Nfib/Ntrk2/Pafah1b1/Prkca/Pten/Scn1b/Zeb2	15	0.168539	10.3521
CA3_hi	BP	GO:0043270	positive regulation of ion transport	25/270	294/16584	1.52109e-11	2.07921e-09	1.47798e-09	Akap6/Ank2/Arl6ip1/Atp1b1/Atp2b1/Atp2b2/Cacna2d1/Calm1/Calm2/Calm3/Camk2a/Cck/Cntn1/Dpysl2/Gnas/Grin2b/Ppp3ca/Ppp3cb/Ppp3r1/Rtn4/Scn1b/Scn3b/Snca/Stim2/Syt1	25	0.085034	5.22298
CA3_hi	BP	GO:0045055	regulated exocytosis	22/270	248/16584	1.17783e-10	1.23118e-08	8.75169e-09	Atp2a2/Braf/Cacna1a/Camk2a/Cplx2/Gsk3b/Napb/Nrn1/Ppp3cb/Prkca/Prkcb/Prkce/Rasgrp1/Snap25/Snca/Sv2a/Syn2/Synj1/Syt1/Syt11/Syt7/Ywhaz	22	0.0887097	5.44875
CA3_hi	BP	GO:0007215	glutamate receptor signaling pathway	11/270	46/16584	1.40042e-10	1.38253e-08	9.82753e-09	App/Atp1a3/Camk2a/Cpeb4/Frrs1l/Gnaq/Gria2/Grin2a/Grin2b/Grm5/Prnp	11	0.23913	14.6879
CA3_hi	BP	GO:0019722	calcium-mediated signaling	18/270	165/16584	2.11602e-10	2.03253e-08	1.4448e-08	Akap6/Ank2/App/Atp1b1/Atp2a2/Calm1/Calm2/Camta1/Grm5/Gsk3b/Ncald/Ncam1/Ntrk2/Ppp3ca/Ppp3cb/Ppp3r1/Prnp/Ptprj	18	0.109091	6.70061
CA3_hi	BP	GO:0010038	response to metal ion	22/270	261/16584	3.15252e-10	2.94844e-08	2.09586e-08	App/Braf/Calm1/Calm2/Calm3/Camk2b/Gabrb3/Grin2a/Gsk3b/Hpca/Kcnma1/Mapk1/Mef2a/Ncam1/Nptx1/Nrxn1/Ppp3ca/Prnp/Snca/Syt1/Syt11/Syt7	22	0.0842912	5.17735
CA3_hi	BP	GO:0006816	calcium ion transport	27/270	395/16584	3.33334e-10	2.99069e-08	2.12589e-08	Akap6/Ank2/Atp1b1/Atp2a2/Atp2b1/Atp2b2/Cachd1/Cacna1a/Cacna2d1/Calm1/Calm2/Calm3/Camk2a/Camk2b/Gnao1/Grin2a/Grin2b/Hpca/Ppp3ca/Ppp3cb/Ppp3r1/Prkcb/Prkce/Prnp/Slc24a2/Snca/Stim2	27	0.0683544	4.19848
CA3_hi	BP	GO:0030100	regulation of endocytosis	20/270	214/16584	3.366e-10	2.99069e-08	2.12589e-08	Aak1/Amph/App/Dnajc6/Dnm1/Hpca/Napb/Nsf/Ppp3ca/Ppp3cb/Ppp3r1/Prkca/Pten/Sh3gl2/Slc17a7/Snap91/Snca/Synj1/Syt11/Syt7	20	0.0934579	5.74039
CA3_hi	BP	GO:0055074	calcium ion homeostasis	23/270	291/16584	4.3997e-10	3.81379e-08	2.71098e-08	Akap6/Ank/Ank2/App/Atp1b1/Atp2a2/Atp2b1/Atp2b2/Calm1/Calm2/Calm3/Camk2n1/Clstn1/Gnas/Grin2b/Nptn/Prkca/Prkcb/Prkce/Slc24a2/Snca/Stim2/Sv2a	23	0.0790378	4.85468
CA3_hi	BP	GO:0006875	cellular metal ion homeostasis	26/270	375/16584	5.32317e-10	4.39966e-08	3.12744e-08	Akap6/Ank2/Aplp2/App/Atp1a3/Atp1b1/Atp2a2/Atp2b1/Atp2b2/Atp6v1a/Calm1/Calm2/Calm3/Clstn1/Fth1/Grin2b/Kcnma1/Nptn/Prkca/Prkcb/Prkce/Prnp/Slc24a2/Snca/Stim2/Sv2a	26	0.0693333	4.25861
CA3_hi	BP	GO:0048588	developmental cell growth	21/270	250/16584	8.62295e-10	6.66216e-08	4.73571e-08	Akap6/App/Cyfip2/Dclk1/Dpysl2/Gsk3b/Hsp90aa1/Hsp90ab1/Map1b/Map2/Map2k4/Nrn1/Olfm1/Pafah1b1/Ptprs/Rtn4/Sh3gl2/Slc25a4/Syt1/Usp9x/Zeb2	21	0.084	5.15947
CA3_hi	BP	GO:0070588	calcium ion transmembrane transport	22/270	284/16584	1.56106e-09	1.14911e-07	8.1683e-08	Akap6/Ank2/Atp1b1/Atp2a2/Atp2b1/Atp2b2/Cacna1a/Cacna2d1/Calm1/Calm2/Calm3/Grin2a/Grin2b/Hpca/Ppp3ca/Ppp3cb/Ppp3r1/Prkce/Prnp/Slc24a2/Snca/Stim2	22	0.0774648	4.75806
CA3_hi	BP	GO:0071417	cellular response to organonitrogen compound	29/270	494/16584	2.45788e-09	1.67987e-07	1.19411e-07	Akap6/App/Atp1a3/Atp2b1/Cacna1a/Cacna2d1/Camk2a/Cpeb4/Epha4/Gabrb1/Gabrb3/Gnao1/Gnaq/Gnas/Grin2a/Grm5/Gsk3b/Mapk1/Ntrk2/Prkca/Prkcb/Prnp/Pten/Ptprj/Rock2/Rpl23/Slc1a2/Sorl1/Ywhag	29	0.0587045	3.60576
CA3_hi	BP	GO:0106027	neuron projection organization	14/270	109/16584	2.64894e-09	1.77629e-07	1.26265e-07	Abi2/Actr2/App/Atp1a3/Baiap2/Camk2b/Epha4/Grin2a/Grin2b/Gsk3b/Kif1a/Pafah1b1/Prnp/Pten	14	0.12844	7.88909
CA3_hi	BP	GO:0099565	chemical synaptic transmission, postsynaptic	13/270	96/16584	5.12809e-09	3.08902e-07	2.19579e-07	Anks1b/App/Baiap2/Celf4/Gabrb3/Grin2a/Grin2b/Gsk3b/Nrxn1/Ppp3ca/Pten/Slc17a7/Snca	13	0.135417	8.31759
CA3_hi	BP	GO:0050885	neuromuscular process controlling balance	11/270	64/16584	6.02379e-09	3.56809e-07	2.53633e-07	Aplp2/App/Atp2b2/Cacna1a/Camk2b/Camta1/Kcnma1/Nrxn1/Pafah1b1/Psap/Rbfox1	11	0.171875	10.5569
CA3_hi	BP	GO:0097553	calcium ion transmembrane import into cytosol	16/270	160/16584	7.80865e-09	4.40507e-07	3.13129e-07	Akap6/Ank2/Cacna1a/Cacna2d1/Calm1/Calm2/Calm3/Grin2a/Grin2b/Ppp3ca/Ppp3cb/Ppp3r1/Prkce/Prnp/Slc24a2/Snca	16	0.1	6.14222
CA3_hi	BP	GO:0035637	multicellular organismal signaling	15/270	139/16584	8.16708e-09	4.53528e-07	3.22385e-07	Ank2/Cacna1a/Cacna2d1/Gria1/Kcnma1/Kcnq2/Mef2a/Nfasc/Nrcam/Ntrk2/Pafah1b1/Scn1b/Scn2a/Scn3b/Scn8a	15	0.107914	6.6283
CA3_hi	BP	GO:0007416	synapse assembly	17/270	187/16584	1.12218e-08	5.95255e-07	4.2313e-07	App/Arhgef9/Cacna1a/Clstn1/Clstn2/Gabrb3/Gpm6a/Gsk3b/Mycbp2/Nptn/Nptx1/Nrxn1/Ntrk2/Prkca/Pten/Ptprs/Snca	17	0.0909091	5.58384
CA3_hi	BP	GO:0006898	receptor-mediated endocytosis	19/270	243/16584	1.81689e-08	9.09469e-07	6.46485e-07	Aak1/App/Canx/Dnajc6/Dnm1/Gria1/Gria2/Hpca/Napb/Nsf/Ppp3r1/Prkca/Sh3gl2/Snap25/Snap91/Snca/Sorl1/Synj1/Syt11	19	0.0781893	4.80256
CA3_hi	BP	GO:1902991	regulation of amyloid precursor protein catabolic process	9/270	42/16584	1.96096e-08	9.67951e-07	6.88055e-07	App/Epha4/Ntrk2/Prnp/Rock2/Rtn1/Rtn3/Rtn4/Sorl1	9	0.214286	13.1619
CA3_hi	BP	GO:0051588	regulation of neurotransmitter transport	14/270	128/16584	2.18126e-08	1.03405e-06	7.35042e-07	Atp2a2/Braf/Cacna1a/Camk2a/Cplx2/Gpm6b/Gsk3b/Nrn1/Ntrk2/Prkca/Prkcb/Prkce/Snca/Syt1	14	0.109375	6.71806
CA3_hi	BP	GO:0042982	amyloid precursor protein metabolic process	11/270	72/16584	2.18215e-08	1.03405e-06	7.35042e-07	App/Epha4/Itm2b/Itm2c/Ntrk2/Prnp/Rock2/Rtn1/Rtn3/Rtn4/Sorl1	11	0.152778	9.38395
CA3_hi	BP	GO:0097479	synaptic vesicle localization	10/270	57/16584	2.43933e-08	1.12139e-06	7.97124e-07	Dnm1/Dpysl2/Kif5c/Map2/Nrxn1/Pten/Snap91/Snca/Syn2/Synj1	10	0.175439	10.7758
CA3_hi	BP	GO:0035249	synaptic transmission, glutamatergic	13/270	109/16584	2.46112e-08	1.12139e-06	7.97124e-07	Cacna1a/Clcn3/Frrs1l/Gria2/Grin2a/Grin2b/Grm5/Napb/Nrxn1/Ntrk2/Plppr4/Slc17a7/Syt1	13	0.119266	7.32559
CA3_hi	BP	GO:0031346	positive regulation of cell projection organization	24/270	419/16584	9.99485e-08	3.94686e-06	2.80557e-06	Abi2/Actr2/Baiap2/Braf/Camk1d/Camk2b/Cntn1/Eef1a1/Enc1/Epha4/Gpm6a/Gsk3b/Map1b/Nckap1/Ndrg4/Nptn/Nrxn1/Ntrk2/Pafah1b1/Scn1b/Snap91/Stmn2/Tmem30a/Zeb2	24	0.0572792	3.51822
CA3_hi	BP	GO:0008015	blood circulation	25/270	453/16584	1.09277e-07	4.26779e-06	3.0337e-06	Akap6/Ank2/App/Atp1a3/Atp1b1/Atp2a2/Atp2b1/Cacna2d1/Calm1/Calm2/Calm3/Camk2n1/Gnao1/Gnaq/Gnas/Kcnma1/Mef2a/Ncald/Prkca/Ptprj/Rock2/Scn1b/Scn3b/Sh3gl2/Thra	25	0.0551876	3.38975
CA3_hi	BP	GO:0019226	transmission of nerve impulse	11/270	84/16584	1.12858e-07	4.35975e-06	3.09907e-06	Cacna1a/Gria1/Kcnma1/Kcnq2/Nfasc/Nrcam/Ntrk2/Pafah1b1/Scn1b/Scn2a/Scn8a	11	0.130952	8.04339
CA3_hi	BP	GO:1904645	response to amyloid-beta	8/270	37/16584	1.14146e-07	4.36211e-06	3.10075e-06	App/Atp1a3/Cacna1a/Cacna2d1/Epha4/Grm5/Gsk3b/Prnp	8	0.216216	13.2805
CA3_hi	BP	GO:0051952	regulation of amine transport	12/270	105/16584	1.38315e-07	5.22947e-06	3.7173e-06	Arl6ip1/Cacna1a/Cck/Dpysl2/Grin2b/Prkcb/Rtn4/Snca/Sv2a/Syt1/Syt11/Syt7	12	0.114286	7.01968
CA3_hi	BP	GO:0018209	peptidyl-serine modification	20/270	306/16584	1.49466e-07	5.53336e-06	3.93332e-06	App/Braf/Camk1d/Camk2a/Camk2b/Csnk1a1/Dclk1/Gsk3b/Hsp90aa1/Hsp90ab1/Mapk1/Nrxn1/Ntrk2/Prkca/Prkcb/Prkce/Pten/Rock2/Snca/Spock2	20	0.0653595	4.01452
CA3_hi	BP	GO:0050821	protein stabilization	15/270	173/16584	1.55604e-07	5.70119e-06	4.05262e-06	Aak1/Ank2/Atp1b1/Epha4/Gnaq/Hsp90aa1/Hsp90ab1/Nckap1/Ncor1/Pten/Rpl11/Rpl23/Rps7/Rtn4/Usp9x	15	0.0867052	5.32563
CA3_hi	BP	GO:0003012	muscle system process	22/270	371/16584	1.92425e-07	6.72525e-06	4.78056e-06	Akap6/Ank2/Atp1a3/Atp1b1/Atp2a2/Atp2b1/Cacna2d1/Calm1/Calm2/Calm3/Gsk3b/Kcnma1/Map2k4/Mef2a/Ppp3ca/Prkca/Rock2/Scn1b/Scn3b/Slc25a4/Sulf2/Tmod2	22	0.0592992	3.64229
CA3_hi	BP	GO:0060560	developmental growth involved in morphogenesis	18/270	254/16584	1.93015e-07	6.72525e-06	4.78056e-06	App/Cyfip2/Dclk1/Dpysl2/Gsk3b/Hsp90aa1/Hsp90ab1/Map1b/Map2/Nrn1/Olfm1/Pafah1b1/Ptprs/Rtn4/Sh3gl2/Syt1/Usp9x/Zeb2	18	0.0708661	4.35276
CA3_hi	BP	GO:0034329	cell junction assembly	23/270	407/16584	2.37445e-07	8.03696e-06	5.71297e-06	Abi2/Actg1/App/Arhgef9/Cacna1a/Clstn1/Clstn2/Gabrb3/Gpm6a/Gpm6b/Gsk3b/Mycbp2/Nfasc/Nptn/Nptx1/Nrxn1/Ntrk2/Prkca/Pten/Ptprj/Ptprs/Rock2/Snca	23	0.0565111	3.47103
CA3_hi	BP	GO:1901798	positive regulation of signal transduction by p53 class mediator	7/270	28/16584	2.47921e-07	8.31236e-06	5.90874e-06	Ddx5/Rpl11/Rpl23/Rpl37/Rps15/Rps20/Rps7	7	0.25	15.3556
CA3_hi	BP	GO:0070050	neuron cellular homeostasis	8/270	42/16584	3.25221e-07	1.05076e-05	7.46919e-06	App/Atp2a2/Atp2b2/Cacna1a/Clcn3/Nell2/Slc17a7/Slc24a2	8	0.190476	11.6995
CA3_hi	BP	GO:1901888	regulation of cell junction assembly	16/270	211/16584	3.77463e-07	1.19777e-05	8.51421e-06	Actg1/App/Clstn1/Clstn2/Gpm6b/Gsk3b/Mycbp2/Nptx1/Nrxn1/Ntrk2/Prkca/Pten/Ptprj/Ptprs/Rock2/Snca	16	0.0758294	4.65761
CA3_hi	BP	GO:0008344	adult locomotory behavior	11/270	98/16584	5.56764e-07	1.66968e-05	1.18687e-05	Agtpbp1/App/Atp1a3/Cacna1a/Clcn3/Epha4/Kcnma1/Pafah1b1/Scn8a/Sez6l/Snca	11	0.112245	6.89433
CA3_hi	BP	GO:0021549	cerebellum development	11/270	99/16584	6.1743e-07	1.79864e-05	1.27854e-05	Agtpbp1/Atp2b2/Atrn/Cacna1a/Cntn1/Gabrb3/Nrxn1/Psap/Ptprs/Sez6l/Usp9x	11	0.111111	6.82469
CA3_hi	BP	GO:0031644	regulation of nervous system process	14/270	172/16584	8.75955e-07	2.41474e-05	1.71648e-05	App/Baiap2/Cck/Celf4/Dlgap1/Grin2a/Grin2b/Gsk3b/Ncam1/Nptx1/Nrxn1/Pten/Rock2/Rtn4	14	0.0813953	4.99948
CA3_hi	BP	GO:0051962	positive regulation of nervous system development	20/270	342/16584	8.7648e-07	2.41474e-05	1.71648e-05	Actr2/Baiap2/Braf/Camk2b/Clstn1/Clstn2/Epha4/Grm5/Gsk3b/Map1b/Nap1l1/Nptn/Nrxn1/Ntrk2/Pafah1b1/Prkca/Rtn4/Snap91/Synj1/Zeb2	20	0.0584795	3.59194
CA3_hi	BP	GO:0090257	regulation of muscle system process	16/270	228/16584	1.06518e-06	2.84636e-05	2.0233e-05	Akap6/Ank2/Atp1b1/Atp2a2/Atp2b1/Cacna2d1/Calm1/Calm2/Calm3/Gsk3b/Kcnma1/Mef2a/Ppp3ca/Prkca/Rock2/Slc25a4	16	0.0701754	4.31033
CA3_hi	BP	GO:0008016	regulation of heart contraction	14/270	175/16584	1.07872e-06	2.86101e-05	2.03372e-05	Akap6/Ank2/Atp1b1/Atp2a2/Cacna2d1/Calm1/Calm2/Calm3/Gnao1/Mef2a/Prkca/Scn1b/Scn3b/Thra	14	0.08	4.91378
CA3_hi	BP	GO:0016049	cell growth	24/270	478/16584	1.08923e-06	2.8675e-05	2.03832e-05	Akap6/App/Clstn1/Cyfip2/Dclk1/Dpysl2/Eif4g2/Gsk3b/Hsp90aa1/Hsp90ab1/Map1b/Map2/Map2k4/Nrn1/Olfm1/Pafah1b1/Ptprj/Ptprs/Rtn4/Sh3gl2/Slc25a4/Syt1/Usp9x/Zeb2	24	0.0502092	3.08396
CA3_hi	BP	GO:0031345	negative regulation of cell projection organization	15/270	202/16584	1.14503e-06	2.97038e-05	2.11146e-05	App/Epha4/Grin2b/Gsk3b/Itm2c/Map2/Nrxn1/Pafah1b1/Ppp3ca/Prnp/Pten/Ptprs/Rtn4/Stmn2/Ywhah	15	0.0742574	4.56106
CA3_hi	BP	GO:0071248	cellular response to metal ion	13/270	152/16584	1.23797e-06	3.14268e-05	2.23393e-05	Braf/Gabrb3/Grin2a/Hpca/Mapk1/Mef2a/Nptx1/Nrxn1/Prnp/Snca/Syt1/Syt11/Syt7	13	0.0855263	5.25322
CA3_hi	BP	GO:0032411	positive regulation of transporter activity	12/270	129/16584	1.31181e-06	3.26025e-05	2.31751e-05	Akap6/Ank2/Atp1b1/Cacna2d1/Calm1/Calm2/Calm3/Ppp3ca/Ppp3cb/Ppp3r1/Slc25a4/Stim2	12	0.0930233	5.7137
CA3_hi	BP	GO:0010256	endomembrane system organization	24/270	484/16584	1.35663e-06	3.30237e-05	2.34744e-05	Ank2/Arl6ip1/Atp2a2/Baiap2/Cplx2/Dnm1/Mapk1/Pafah1b1/Psap/Pten/Rab2a/Rab6b/Reep5/Rtn3/Rtn4/Sh3gl2/Snap25/Sptbn1/Syne1/Synj1/Syt1/Syt11/Syt7/Ywhaz	24	0.0495868	3.04573
CA3_hi	BP	GO:0031623	receptor internalization	12/270	131/16584	1.54577e-06	3.72981e-05	2.65128e-05	App/Dnm1/Gria1/Gria2/Hpca/Napb/Nsf/Ppp3r1/Sh3gl2/Snap25/Snca/Synj1	12	0.0916031	5.62646
CA3_hi	BP	GO:0048638	regulation of developmental growth	20/270	355/16584	1.56247e-06	3.72981e-05	2.65128e-05	Akap6/App/Atrn/Celf1/Dpysl2/Gnas/Gsk3b/Map1b/Map2/Mapk1/Mycbp2/Ncam1/Ncor1/Olfm1/Pafah1b1/Pten/Ptprs/Rtn4/Slc25a4/Syt1	20	0.056338	3.46041
CA3_hi	BP	GO:0035418	protein localization to synapse	10/270	88/16584	1.63683e-06	3.85251e-05	2.73851e-05	Baiap2/Camk2a/Clstn1/Dlgap1/Grin2a/Gsk3b/Kif5c/Nptx1/Nrxn1/Snap25	10	0.113636	6.9798
CA3_hi	BP	GO:0034248	regulation of cellular amide metabolic process	21/270	393/16584	1.98154e-06	4.57298e-05	3.25065e-05	Akap6/App/Celf1/Cpeb4/Eef2/Eif4g2/Enc1/Epha4/Grm5/Mapk1/Ntrk2/Pabpc1/Prkca/Prnp/Pum2/Rock2/Rtn1/Rtn3/Rtn4/Snca/Sorl1	21	0.0534351	3.2821
CA3_hi	BP	GO:0050767	regulation of neurogenesis	22/270	428/16584	2.12345e-06	4.86888e-05	3.46098e-05	Actr2/Baiap2/Braf/Camk2b/Epha4/Grm5/Gsk3b/Map1b/Map2/Nap1l1/Nptn/Ntrk2/Pafah1b1/Ppp3ca/Pten/Ptprs/Rtn4/Snap91/Sorl1/Synj1/Ywhah/Zeb2	22	0.0514019	3.15722
CA3_hi	BP	GO:0006813	potassium ion transport	15/270	220/16584	3.31822e-06	7.14723e-05	5.08052e-05	Akap6/Ank2/Atp1a3/Atp1b1/Calm1/Calm2/Calm3/Gnaq/Kcnma1/Kcnq2/Kcnq3/Nsf/Prnp/Pten/Slc24a2	15	0.0681818	4.18788
CA3_hi	BP	GO:0006820	anion transport	21/270	415/16584	4.64999e-06	9.72121e-05	6.9102e-05	Ank/Arl6ip1/Cacna1a/Cck/Cd47/Clcn3/Dpysl2/Gabrb1/Gabrb3/Grin2b/Grm5/Ntrk2/Prkca/Prnp/Psap/Slc17a7/Slc1a2/Slc25a4/Slc6a17/Snca/Sv2a	21	0.0506024	3.10811
CA3_hi	BP	GO:0051345	positive regulation of hydrolase activity	23/270	486/16584	4.94184e-06	0.000100362	7.13409e-05	Amph/App/Calm1/Calm2/Calm3/Camk2b/Cck/Cyfip2/Dock9/Epha4/Gnao1/Gnaq/Gnas/Grin2b/Gsk3b/Hpca/Hsp90ab1/Psap/Rabgap1l/Rasgef1a/Rasgrp1/Rock2/Snca	23	0.0473251	2.90681
CA3_hi	BP	GO:0048489	synaptic vesicle transport	7/270	44/16584	6.42299e-06	0.000127527	9.06508e-05	Dnm1/Dpysl2/Kif5c/Map2/Snap91/Snca/Synj1	7	0.159091	9.77172
CA3_hi	BP	GO:0031503	protein-containing complex localization	14/270	204/16584	6.55633e-06	0.000129451	9.20187e-05	Akap6/Anks1b/Camk2a/Clstn1/Gsk3b/Hpca/Kif5c/Nptn/Nptx1/Nrxn1/Ppp3r1/Rps15/Snap25/Synj1	14	0.0686275	4.21525
CA3_hi	BP	GO:0032535	regulation of cellular component size	19/270	361/16584	7.66093e-06	0.000149599	0.00010634	Atp2b2/Baiap2/Clcn3/Cyfip2/Dpysl2/Gsk3b/Hsp90ab1/Kcnma1/Map1b/Map2/Nckap1/Olfm1/Pafah1b1/Prkce/Pten/Ptprs/Rtn4/Sptbn1/Tmod2	19	0.0526316	3.23275
CA3_hi	BP	GO:0071805	potassium ion transmembrane transport	13/270	187/16584	1.22233e-05	0.000232308	0.000165133	Akap6/Ank2/Atp1a3/Atp1b1/Calm1/Calm2/Calm3/Kcnma1/Kcnq2/Kcnq3/Prnp/Pten/Slc24a2	13	0.0695187	4.26999
CA3_hi	BP	GO:0032984	protein-containing complex disassembly	14/270	219/16584	1.47137e-05	0.000272357	0.000193602	Atp2a2/Dnajc6/Gsk3b/Hspa8/Map1b/Map2/Napb/Nsf/Rpl23/Sh3gl2/Sptbn1/Stmn2/Synj1/Tmod2	14	0.0639269	3.92653
CA3_hi	BP	GO:0098657	import into cell	14/270	220/16584	1.54882e-05	0.000282282	0.000200656	Arl6ip1/Atp1a3/Atp1b1/Cacna1a/Calm1/Gpm6b/Plppr4/Ppp3ca/Ppp3cb/Ppp3r1/Prnp/Slc1a2/Slc24a2/Snca	14	0.0636364	3.90869
CA3_hi	BP	GO:0022618	ribonucleoprotein complex assembly	12/270	164/16584	1.58599e-05	0.000286121	0.000203386	Celf1/Celf2/Celf4/Hsp90aa1/Hsp90ab1/Rpl11/Rpl24/Rpl6/Rps15/Rps2/Rps5/Rpsa	12	0.0731707	4.49431
CA3_hi	BP	GO:0017157	regulation of exocytosis	14/270	222/16584	1.71458e-05	0.000306211	0.000217666	Atp2a2/Braf/Cacna1a/Gsk3b/Nrn1/Nsf/Prkca/Prkcb/Prkce/Snca/Syt1/Syt11/Syt7/Vsnl1	14	0.0630631	3.87347
CA3_hi	BP	GO:0044089	positive regulation of cellular component biogenesis	22/270	493/16584	1.99033e-05	0.000348847	0.000247974	Abi2/Actr2/Baiap2/Braf/Cck/Cd47/Clstn1/Clstn2/G3bp2/Gpm6a/Gsk3b/Hsp90aa1/Map1b/Nckap1/Nrxn1/Ntrk2/Prkca/Prkce/Ptprj/Rock2/Snap91/Snca	22	0.0446247	2.74095
CA3_hi	BP	GO:0007632	visual behavior	8/270	72/16584	2.16328e-05	0.00036611	0.000260245	App/Atp1a3/Braf/Cck/Grin2a/Ndrg4/Nptn/Slc1a2	8	0.111111	6.82469
CA3_hi	BP	GO:0099072	regulation of postsynaptic membrane neurotransmitter receptor levels	9/270	94/16584	2.23687e-05	0.00037677	0.000267822	Camk2a/Clstn1/Frrs1l/Gsk3b/Hpca/Nptx1/Ppp3r1/Snap25/Synj1	9	0.0957447	5.88085
CA3_hi	BP	GO:0010613	positive regulation of cardiac muscle hypertrophy	6/270	36/16584	2.27646e-05	0.000378707	0.000269199	Akap6/Mef2a/Ppp3ca/Prkca/Rock2/Slc25a4	6	0.166667	10.237
CA3_hi	BP	GO:1990778	protein localization to cell periphery	18/270	357/16584	2.37011e-05	0.000391785	0.000278496	Ank2/Atp1b1/Camk2a/Camk2b/Clstn1/Grin2a/Gsk3b/Kif1b/Nfasc/Nptx1/Nrxn1/Nsf/Prnp/Rock2/Scn3b/Snap25/Sptbn1/Tspan5	18	0.0504202	3.09692
CA3_hi	BP	GO:0071826	ribonucleoprotein complex subunit organization	12/270	172/16584	2.55334e-05	0.000418183	0.00029726	Celf1/Celf2/Celf4/Hsp90aa1/Hsp90ab1/Rpl11/Rpl24/Rpl6/Rps15/Rps2/Rps5/Rpsa	12	0.0697674	4.28527
CA3_hi	BP	GO:0001881	receptor recycling	6/270	38/16584	3.13969e-05	0.00050038	0.000355688	Gria1/Gria2/Gria3/Nsf/Snca/Sorl1	6	0.157895	9.69825
CA3_hi	BP	GO:0043523	regulation of neuron apoptotic process	15/270	268/16584	3.49381e-05	0.000551866	0.000392287	App/Braf/Cacna1a/Cpeb4/Dnajc5/Gabrb3/Gpi1/Gsk3b/Hsp90ab1/Kcnma1/Map2k4/Ntrk2/Prnp/Snca/Trim2	15	0.0559701	3.43781
CA3_hi	BP	GO:0042551	neuron maturation	7/270	57/16584	3.70036e-05	0.000579342	0.000411818	App/Gnaq/Gsk3b/Kcnma1/Nfasc/Nrcam/Nrxn1	7	0.122807	7.54308
CA3_hi	BP	GO:0051402	neuron apoptotic process	16/270	304/16584	4.0462e-05	0.00063071	0.000448332	App/Braf/Cacna1a/Cpeb4/Dnajc5/Gabrb3/Gpi1/Gsk3b/Hsp90ab1/Kcnma1/Map2k4/Ntrk2/Prnp/Scn2a/Snca/Trim2	16	0.0526316	3.23275
CA3_hi	BP	GO:0042255	ribosome assembly	7/270	58/16584	4.15037e-05	0.000644123	0.000457867	Rpl11/Rpl24/Rpl6/Rps15/Rps2/Rps5/Rpsa	7	0.12069	7.41303
CA3_hi	BP	GO:0014059	regulation of dopamine secretion	6/270	40/16584	4.24794e-05	0.000656399	0.000466593	Prkcb/Rtn4/Snca/Syt1/Syt11/Syt7	6	0.15	9.21333
CA3_hi	BP	GO:0043254	regulation of protein-containing complex assembly	18/270	382/16584	5.73717e-05	0.000835651	0.000594012	Baiap2/Cck/Cyfip2/Gsk3b/Hsp90aa1/Map1b/Map2/Napb/Ncam1/Nckap1/Prkce/Snap91/Snca/Sorl1/Sptbn1/Stmn2/Thra/Tmod2	18	0.0471204	2.89424
CA3_hi	BP	GO:0000381	regulation of alternative mRNA splicing, via spliceosome	7/270	61/16584	5.77711e-05	0.000838035	0.000595706	Celf1/Celf2/Celf4/Ddx5/Khdrbs3/Mbnl2/Rbfox1	7	0.114754	7.04845
CA3_hi	BP	GO:0001967	suckling behavior	4/270	14/16584	6.04813e-05	0.000866735	0.000616108	Aplp2/App/Gls/Grin2b	4	0.285714	17.5492
CA3_hi	BP	GO:0008088	axo-dendritic transport	8/270	84/16584	6.66006e-05	0.000946794	0.000673016	Agtpbp1/App/Hspa8/Kif1a/Kif1b/Kif5c/Map2/Pafah1b1	8	0.0952381	5.84974
CA3_hi	BP	GO:0098659	inorganic cation import across plasma membrane	9/270	108/16584	6.74901e-05	0.000951824	0.000676592	Atp1a3/Atp1b1/Cacna1a/Calm1/Ppp3ca/Ppp3cb/Ppp3r1/Prnp/Slc24a2	9	0.0833333	5.11852
CA3_hi	BP	GO:0099587	inorganic ion import across plasma membrane	9/270	108/16584	6.74901e-05	0.000951824	0.000676592	Atp1a3/Atp1b1/Cacna1a/Calm1/Ppp3ca/Ppp3cb/Ppp3r1/Prnp/Slc24a2	9	0.0833333	5.11852
CA3_hi	BP	GO:0010720	positive regulation of cell development	17/270	353/16584	7.06358e-05	0.000992252	0.00070533	Actr2/Akap11/Baiap2/Braf/Camk2b/Epha4/Grm5/Gsk3b/Map1b/Nap1l1/Nptn/Ntrk2/Pafah1b1/Rtn4/Snap91/Synj1/Zeb2	17	0.0481586	2.95801
CA3_hi	BP	GO:0090066	regulation of anatomical structure size	21/270	500/16584	7.37938e-05	0.00102306	0.000727226	Atp2b1/Atp2b2/Baiap2/Clcn3/Cyfip2/Dpysl2/Gsk3b/Hsp90ab1/Kcnma1/Map1b/Map2/Nckap1/Olfm1/Pafah1b1/Prkce/Pten/Ptprs/Rock2/Rtn4/Sptbn1/Tmod2	21	0.042	2.57973
CA3_hi	BP	GO:0055001	muscle cell development	12/270	194/16584	8.25962e-05	0.00112903	0.000802554	Actg1/Akap6/Ank2/Atp2a2/Gsk3b/Map2k4/Mef2a/Ppp3ca/Ppp3cb/Prkar1a/Slc25a4/Tmod2	12	0.0618557	3.79931
CA3_hi	BP	GO:1902903	regulation of supramolecular fiber organization	17/270	360/16584	8.97938e-05	0.00120425	0.000856029	Abi2/Actg1/App/Baiap2/Braf/Cd47/Cyfip2/Hspa8/Map1b/Map2/Nckap1/Prkce/Rock2/Snca/Sptbn1/Stmn2/Tmod2	17	0.0472222	2.90049
CA3_hi	BP	GO:0016311	dephosphorylation	16/270	326/16584	9.24812e-05	0.00123563	0.000878334	Calm1/Calm2/Calm3/Camta1/Dnajc6/Hsp90ab1/Plppr4/Ppp3ca/Ppp3cb/Ppp3r1/Pten/Ptprj/Ptprs/Rock2/Synj1/Ywhab	16	0.0490798	3.01459
CA3_hi	BP	GO:0001919	regulation of receptor recycling	5/270	29/16584	9.50378e-05	0.00125746	0.000893847	Gria1/Gria2/Gria3/Nsf/Snca	5	0.172414	10.59
CA3_hi	BP	GO:0055117	regulation of cardiac muscle contraction	7/270	66/16584	9.62363e-05	0.00126208	0.000897134	Akap6/Ank2/Atp1b1/Atp2a2/Calm1/Calm2/Calm3	7	0.106061	6.51448
CA3_hi	BP	GO:0051347	positive regulation of transferase activity	20/270	475/16584	0.000106041	0.0013751	0.000977473	Abi2/Akap6/App/Epha4/Grm5/Hsp90aa1/Hsp90ab1/Map2k4/Mapk1/Mmd/Nrxn1/Ntrk2/Prnp/Pten/Rasgrp1/Rps2/Serinc1/Snca/Sorl1/Zeb2	20	0.0421053	2.5862
CA3_hi	BP	GO:0051284	positive regulation of sequestering of calcium ion	4/270	16/16584	0.000107176	0.0013751	0.000977473	Calm1/Calm2/Calm3/Prkce	4	0.25	15.3556
CA3_hi	BP	GO:1901214	regulation of neuron death	17/270	366/16584	0.000109712	0.00139256	0.000989885	App/Braf/Cacna1a/Cpeb4/Dnajc5/Gabrb3/Gpi1/Grin2b/Gsk3b/Hsp90ab1/Kcnma1/Map2k4/Ntrk2/Prnp/Snca/Sorl1/Trim2	17	0.0464481	2.85294
CA3_hi	BP	GO:0014047	glutamate secretion	5/270	30/16584	0.000112539	0.0014133	0.00100463	Cck/Dpysl2/Grin2b/Ntrk2/Snca	5	0.166667	10.237
CA3_hi	BP	GO:0051651	maintenance of location in cell	12/270	202/16584	0.000121289	0.00151249	0.00107514	Akap6/Ank2/Calm1/Calm2/Calm3/Fth1/Pafah1b1/Prkce/Slc17a7/Snca/Sorl1/Syne1	12	0.0594059	3.64884
CA3_hi	BP	GO:0098739	import across plasma membrane	11/270	174/16584	0.00013442	0.00165877	0.00117912	Arl6ip1/Atp1a3/Atp1b1/Cacna1a/Calm1/Ppp3ca/Ppp3cb/Ppp3r1/Prnp/Slc1a2/Slc24a2	11	0.0632184	3.88301
CA3_hi	BP	GO:0002090	regulation of receptor internalization	7/270	70/16584	0.000140169	0.00170603	0.00121271	App/Hpca/Napb/Nsf/Ppp3r1/Sh3gl2/Synj1	7	0.1	6.14222
CA3_hi	BP	GO:0006470	protein dephosphorylation	13/270	237/16584	0.000141918	0.00172142	0.00122365	Calm1/Calm2/Calm3/Camta1/Hsp90ab1/Ppp3ca/Ppp3cb/Ppp3r1/Pten/Ptprj/Ptprs/Rock2/Ywhab	13	0.0548523	3.36915
CA3_hi	BP	GO:0021700	developmental maturation	15/270	304/16584	0.000144243	0.00174367	0.00123946	App/Cacna1a/Camk2b/Clcn3/Clstn1/Gnaq/Gsk3b/Kcnma1/Nfasc/Nrcam/Nrxn1/Pten/Sez6l/Slc17a7/Ywhaz	15	0.0493421	3.0307
CA3_hi	BP	GO:0071453	cellular response to oxygen levels	9/270	120/16584	0.000152326	0.00182895	0.00130008	Atp6v1a/Cpeb4/Epha4/Gnb1/Prkce/Pten/Rock2/Rtn4/Scn2a	9	0.075	4.60667
CA3_hi	BP	GO:0070997	neuron death	18/270	413/16584	0.000153666	0.00183882	0.0013071	App/Braf/Cacna1a/Cpeb4/Dnajc5/Gabrb3/Gpi1/Grin2b/Gsk3b/Hsp90ab1/Kcnma1/Map2k4/Ntrk2/Prnp/Scn2a/Snca/Sorl1/Trim2	18	0.0435835	2.677
CA3_hi	BP	GO:0001764	neuron migration	11/270	178/16584	0.000164235	0.00194563	0.00138303	Abi2/Astn1/Camk2a/Camk2b/Cck/Dclk1/Gpm6a/Gsk3b/Ntrk2/Pafah1b1/Usp9x	11	0.0617978	3.79576
CA3_hi	BP	GO:0010657	muscle cell apoptotic process	8/270	96/16584	0.000171283	0.0020157	0.00143283	Atp2a2/Camk2a/Gnb1/Gsk3b/Hspa8/Map2k4/Pten/Slc25a4	8	0.0833333	5.11852
CA3_hi	BP	GO:0006814	sodium ion transport	12/270	212/16584	0.0001907	0.00220764	0.00156927	Atp1a3/Atp1b1/Cntn1/Gnas/Scn1b/Scn2a/Scn3b/Scn8a/Slc17a7/Slc24a2/Slc6a17/Ywhah	12	0.0566038	3.47673
CA3_hi	BP	GO:0008277	regulation of G protein-coupled receptor signaling pathway	9/270	124/16584	0.000195374	0.00224877	0.00159851	App/Camk2a/Camk2b/Dnm1/Grm5/Rock2/Snca/Tmod2/Ywhab	9	0.0725806	4.45806
CA3_hi	BP	GO:0016482	cytosolic transport	10/270	152/16584	0.000195518	0.00224877	0.00159851	Actr2/Kif1a/Kif1b/Map2/Mapk1/Rab6a/Rab6b/Sorl1/Sort1/Syt7	10	0.0657895	4.04094
CA3_hi	BP	GO:0055017	cardiac muscle tissue growth	8/270	99/16584	0.00021207	0.00240955	0.0017128	Akap6/Gsk3b/Map2k4/Mapk1/Ncam1/Prkar1a/Pten/Slc25a4	8	0.0808081	4.96341
CA3_hi	BP	GO:0045861	negative regulation of proteolysis	13/270	248/16584	0.000221853	0.00247945	0.00176248	App/Arl6ip1/Ctsb/Epha4/Glg1/Gpi1/Hsp90ab1/Rpl11/Rpl23/Rps7/Snca/Sorl1/Usp9x	13	0.0524194	3.21971
CA3_hi	BP	GO:0019098	reproductive behavior	6/270	54/16584	0.000236267	0.00263227	0.00187111	Aplp2/App/Gabrb3/Gnaq/Pten/Thra	6	0.111111	6.82469
CA3_hi	BP	GO:1903539	protein localization to postsynaptic membrane	6/270	55/16584	0.000261622	0.00285217	0.00202743	Camk2a/Clstn1/Grin2a/Gsk3b/Nptx1/Snap25	6	0.109091	6.70061
CA3_hi	BP	GO:1904666	regulation of ubiquitin protein ligase activity	4/270	20/16584	0.000271039	0.00292788	0.00208125	Pten/Rpl11/Rpl23/Rps7	4	0.2	12.2844
CA3_hi	BP	GO:0000380	alternative mRNA splicing, via spliceosome	7/270	79/16584	0.000299356	0.0031664	0.0022508	Celf1/Celf2/Celf4/Ddx5/Khdrbs3/Mbnl2/Rbfox1	7	0.0886076	5.44248
CA3_hi	BP	GO:0022613	ribonucleoprotein complex biogenesis	17/270	400/16584	0.000313423	0.00330536	0.00234957	Celf1/Celf2/Celf4/Hsp90aa1/Hsp90ab1/Pten/Rpl10a/Rpl11/Rpl14/Rpl24/Rpl6/Rps15/Rps2/Rps5/Rps7/Rps8/Rpsa	17	0.0425	2.61044
CA3_hi	BP	GO:0070482	response to oxygen levels	12/270	225/16584	0.000329436	0.003425	0.00243462	Atp1b1/Atp6v1a/Cpeb4/Epha4/Gnb1/Grin2b/Kcnma1/Prkce/Pten/Rock2/Rtn4/Scn2a	12	0.0533333	3.27585
CA3_hi	BP	GO:0032516	positive regulation of phosphoprotein phosphatase activity	4/270	21/16584	0.00033055	0.003425	0.00243462	Calm1/Calm2/Calm3/Hsp90ab1	4	0.190476	11.6995
CA3_hi	BP	GO:0051047	positive regulation of secretion	15/270	332/16584	0.000371922	0.00376584	0.0026769	Camk2n1/Cck/Dpysl2/Grin2b/Nell2/Ppp3ca/Ppp3cb/Prkca/Prkce/Rtn4/Snap25/Snca/Syt1/Syt7/Vsnl1	15	0.0451807	2.7751
CA3_hi	BP	GO:0044091	membrane biogenesis	6/270	59/16584	0.000385154	0.00386677	0.00274865	Nrxn1/Psap/Pten/Serinc1/Sptbn1/Syt11	6	0.101695	6.24633
CA3_hi	BP	GO:1903829	positive regulation of protein localization	18/270	449/16584	0.000422925	0.00418684	0.00297616	App/Camk2n1/Gsk3b/Hpca/Hsp90ab1/Mapk1/Nptn/Nrxn1/Ppp3cb/Prkce/Prnp/Rock2/Rtn4/Sorl1/Sptbn1/Syt11/Tmem30a/Vsnl1	18	0.0400891	2.46236
CA3_hi	BP	GO:0086009	membrane repolarization	5/270	40/16584	0.000455062	0.00446766	0.00317578	Akap6/Ank2/Atp1b1/Cacna2d1/Scn1b	5	0.125	7.67778
CA3_hi	BP	GO:0016050	vesicle organization	14/270	303/16584	0.000464789	0.00452565	0.003217	Clcn3/Cplx2/Dnm1/Pafah1b1/Slc17a7/Snap25/Snap91/Snca/Sort1/Synj1/Syt1/Syt11/Syt7/Zeb2	14	0.0462046	2.83799
CA3_hi	BP	GO:0099500	vesicle fusion to plasma membrane	4/270	24/16584	0.000564764	0.00529597	0.00376457	Cplx2/Snap25/Syt1/Syt7	4	0.166667	10.237
CA3_hi	BP	GO:0051348	negative regulation of transferase activity	12/270	240/16584	0.00058774	0.00545386	0.00387681	Camk2n1/Eif4a2/Gnaq/Gsk3b/Prkar1a/Prkca/Pten/Ptprj/Rpl11/Rpl23/Rps7/Sorl1	12	0.05	3.07111
CA3_hi	BP	GO:0036010	protein localization to endosome	4/270	25/16584	0.000663797	0.0059424	0.00422408	Akap11/Rock2/Sorl1/Tmem30a	4	0.16	9.82756
CA3_hi	BP	GO:0086019	cell-cell signaling involved in cardiac conduction	4/270	25/16584	0.000663797	0.0059424	0.00422408	Ank2/Cacna2d1/Scn1b/Scn3b	4	0.16	9.82756
CA3_hi	BP	GO:0061387	regulation of extent of cell growth	8/270	118/16584	0.00069533	0.00619349	0.00440256	Dpysl2/Gsk3b/Map1b/Map2/Olfm1/Pafah1b1/Ptprs/Rtn4	8	0.0677966	4.16422
CA3_hi	BP	GO:0140694	non-membrane-bounded organelle assembly	15/270	353/16584	0.000702778	0.00624418	0.0044386	Actg1/Cds2/G3bp2/Mef2a/Ncor1/Prkar1a/Pum2/Rpl11/Rpl24/Rpl6/Rps15/Rps2/Rps5/Rpsa/Tmod2	15	0.0424929	2.61001
CA3_hi	BP	GO:0060191	regulation of lipase activity	6/270	66/16584	0.00070642	0.00626089	0.00445048	Camk2b/Gnaq/Hpca/Snap91/Snca/Sort1	6	0.0909091	5.58384
CA3_hi	BP	GO:0061462	protein localization to lysosome	5/270	44/16584	0.000712331	0.0062664	0.00445439	Hspa8/Rock2/Rtn4/Sorl1/Sort1	5	0.113636	6.9798
CA3_hi	BP	GO:0010660	regulation of muscle cell apoptotic process	7/270	92/16584	0.000756466	0.00662187	0.00470707	Atp2a2/Camk2a/Gsk3b/Hspa8/Map2k4/Pten/Slc25a4	7	0.076087	4.67343
CA3_hi	BP	GO:0016441	post-transcriptional gene silencing	6/270	67/16584	0.000765479	0.00668431	0.00475145	Celf1/Celf2/Ddx5/Ncor1/Ppp3ca/Pum2	6	0.0895522	5.5005
CA3_hi	BP	GO:0032870	cellular response to hormone stimulus	17/270	434/16584	0.000787873	0.00686299	0.00487847	Atp2b1/Camk2a/Ddx5/Gnas/Gsk3b/Ncor1/Ntrk2/Prkca/Prkcb/Prkce/Pten/Ptprj/Rock2/Sorl1/Thra/Ywhag/Ywhah	17	0.0391705	2.40594
CA3_hi	BP	GO:0098656	anion transmembrane transport	10/270	182/16584	0.000814724	0.00704509	0.00500791	Ank/Arl6ip1/Clcn3/Gabrb1/Gabrb3/Grm5/Prkca/Prnp/Slc1a2/Slc25a4	10	0.0549451	3.37485
CA3_hi	BP	GO:0071867	response to monoamine	6/270	68/16584	0.000828281	0.00711041	0.00505434	Akap6/App/Gnao1/Gnaq/Gnas/Mapk1	6	0.0882353	5.41961
CA3_hi	BP	GO:0071869	response to catecholamine	6/270	68/16584	0.000828281	0.00711041	0.00505434	Akap6/App/Gnao1/Gnaq/Gnas/Mapk1	6	0.0882353	5.41961
CA3_hi	BP	GO:0099519	dense core granule cytoskeletal transport	3/270	12/16584	0.000842053	0.00712537	0.00506498	Kif1a/Kif1b/Map2	3	0.25	15.3556
CA3_hi	BP	GO:0090102	cochlea development	5/270	46/16584	0.000875641	0.00737447	0.00524205	Atp2b2/Epha4/Gabrb3/Pafah1b1/Psap	5	0.108696	6.67633
CA3_hi	BP	GO:0031338	regulation of vesicle fusion	4/270	27/16584	0.000897687	0.00754227	0.00536133	Cplx2/Snca/Syt1/Syt7	4	0.148148	9.09959
CA3_hi	BP	GO:0010608	post-transcriptional regulation of gene expression	17/270	446/16584	0.00106209	0.00867738	0.00616821	Akap6/App/Celf1/Celf2/Cpeb4/Ddx5/Eef2/Eif4g2/Enc1/Grm5/Mapk1/Ncor1/Pabpc1/Ppp3ca/Prkca/Pum2/Rock2	17	0.0381166	2.34121
CA3_hi	BP	GO:0090158	endoplasmic reticulum membrane organization	3/270	13/16584	0.00108154	0.00877579	0.00623816	Arl6ip1/Reep5/Rtn4	3	0.230769	14.1744
CA3_hi	BP	GO:1902950	regulation of dendritic spine maintenance	3/270	13/16584	0.00108154	0.00877579	0.00623816	App/Grin2b/Prnp	3	0.230769	14.1744
CA3_hi	BP	GO:0010638	positive regulation of organelle organization	18/270	490/16584	0.00115852	0.0093577	0.0066518	Abi2/Baiap2/Braf/Camk2b/Cd47/G3bp2/Gsk3b/Map1b/Mapk1/Nckap1/Prkce/Rock2/Slc25a4/Snca/Stmn2/Synj1/Syt1/Syt7	18	0.0367347	2.25633
CA3_hi	BP	GO:0050764	regulation of phagocytosis	7/270	100/16584	0.00123843	0.00980263	0.00696807	Camk1d/Cd47/Hspa8/Pten/Ptprj/Syt11/Syt7	7	0.07	4.29956
CA3_hi	CC	GO:0098984	neuron to neuron synapse	56/272	422/16642	6.04676e-35	2.47917e-32	1.31756e-32	Actr2/Ank2/Anks1b/Arhgef9/Atp1a3/Atp2b2/Baiap2/Camk2a/Camk2b/Camk2n1/Clstn1/Clstn2/Cnksr2/Cpeb4/Dclk1/Dlgap1/Dnajc6/Dynll2/Eif4g2/Epha4/Gria1/Gria2/Gria3/Grin2a/Grin2b/Grm5/Gsk3b/Hspa8/Map1b/Map2/Mapk1/Nptn/Nrcam/Nrgn/Nrxn1/Nsf/Ntrk2/Plppr4/Prnp/Ptprs/Rpl10a/Rpl14/Rpl18a/Rpl30/Rpl6/Rtn3/Rtn4/Scn8a/Sh3gl2/Snap91/Sptbn1/Syn2/Syt1/Syt11/Syt7/Ywhaz	56	0.132701	8.11918
CA3_hi	CC	GO:0099572	postsynaptic specialization	52/272	420/16642	6.63191e-31	9.06361e-29	4.81686e-29	Actr2/Ank2/Anks1b/Arhgef9/Atp2b2/Baiap2/Camk2a/Camk2b/Camk2n1/Clstn1/Clstn2/Cnksr2/Cpeb4/Dclk1/Dlgap1/Dnajc6/Dynll2/Eif4g2/Epha4/Gabrb3/Gria1/Gria2/Gria3/Grin2a/Grin2b/Grm5/Gsk3b/Hspa8/Map1b/Map2/Mapk1/Nptn/Nrcam/Nrgn/Nsf/Ntrk2/Plppr4/Prnp/Ptprs/Rpl10a/Rpl14/Rpl18a/Rpl30/Rpl6/Rtn3/Rtn4/Scn8a/Snap91/Sptbn1/Syn2/Syt11/Ywhaz	52	0.12381	7.57514
CA3_hi	CC	GO:0097060	synaptic membrane	51/272	445/16642	1.11399e-28	9.13474e-27	4.85466e-27	Ank2/Atp1a3/Atp2b1/Atp2b2/Baiap2/Cacna1a/Cacna2d1/Cadm3/Canx/Clcn3/Clstn1/Clstn2/Cnksr2/Cntn1/Cpe/Dlgap1/Dnm1/Epha4/Gabbr2/Gabrb1/Gabrb3/Gpm6a/Gria1/Gria2/Gria3/Grin2a/Grin2b/Grm5/Hspa8/Kcnma1/Nbea/Ncam1/Nptn/Nrcam/Nrgn/Nrxn1/Olfm1/Plppr4/Pten/Ptprs/Rtn4/Scn2a/Scn8a/Slc1a2/Snap25/Snap91/Syne1/Synj1/Syt1/Syt11/Syt7	51	0.114607	7.01208
CA3_hi	CC	GO:0150034	distal axon	44/272	355/16642	3.55673e-26	2.43044e-24	1.29166e-24	Aak1/Actg1/Amph/App/Atp1a3/Calm1/Calm3/Cck/Clcn3/Cplx2/Dclk1/Dpysl2/Epha4/Gabrb3/Gpm6a/Gria2/Gria3/Grin2a/Grin2b/Gsk3b/Hsp90aa1/Hsp90ab1/Hspa8/Kcnma1/Kif5c/Map1b/Map2/Ncam1/Nrxn1/Ntrk2/Olfm1/Pafah1b1/Pcdh9/Prkca/Prkcb/Prnp/Snap25/Snap91/Snca/Stmn2/Syt11/Syt7/Tmod2/Usp9x	44	0.123944	7.58335
CA3_hi	CC	GO:0022626	cytosolic ribosome	26/272	104/16642	7.69184e-24	4.50522e-22	2.3943e-22	Rpl10a/Rpl11/Rpl14/Rpl15/Rpl17/Rpl18a/Rpl19/Rpl23/Rpl24/Rpl27a/Rpl28/Rpl3/Rpl30/Rpl32/Rpl37/Rpl6/Rps10/Rps15/Rps2/Rps20/Rps26/Rps27a/Rps5/Rps7/Rps8/Rpsa	26	0.25	15.296
CA3_hi	CC	GO:0043209	myelin sheath	28/272	198/16642	1.79121e-18	5.64919e-17	3.00226e-17	Actg1/Atp1a3/Atp1b1/Atp6v1a/Calm1/Calm2/Calm3/Canx/Cntn1/Dnm1/Dpysl2/Eef1a1/Gnao1/Gnb1/Gpi1/Hsp90aa1/Hspa8/Napb/Ncam1/Nfasc/Nsf/Pten/Rps27a/Rtn4/Slc25a4/Snap25/Syn2/Ywhag	28	0.141414	8.65226
CA3_hi	CC	GO:0044306	neuron projection terminus	27/272	195/16642	1.30708e-17	3.3494e-16	1.78004e-16	Aak1/Actg1/Amph/Atp1a3/Baiap2/Cck/Clcn3/Cplx2/Dpysl2/Epha4/Gabrb3/Gria2/Gria3/Grin2a/Grin2b/Hspa8/Kcnma1/Ntrk2/Prkca/Prkcb/Prnp/Slc1a2/Snap91/Snca/Syt1/Syt11/Syt7	27	0.138462	8.47161
CA3_hi	CC	GO:0008021	synaptic vesicle	28/272	221/16642	3.47151e-17	8.37247e-16	4.44955e-16	Amph/App/Atp2b1/Calm1/Calm3/Clcn3/Dnajc5/Dnm1/Gria1/Gria2/Grin2a/Grin2b/Hspa8/Kif1a/Ptprs/Rab2a/Sh3gl2/Slc17a7/Slc6a17/Snap25/Snap91/Snca/Sv2a/Sv2b/Syn2/Syt1/Syt11/Syt7	28	0.126697	7.7518
CA3_hi	CC	GO:0043679	axon terminus	24/272	175/16642	1.11598e-15	2.07977e-14	1.1053e-14	Aak1/Actg1/Amph/Atp1a3/Cck/Clcn3/Cplx2/Dpysl2/Epha4/Gabrb3/Gria2/Gria3/Grin2a/Grin2b/Hspa8/Kcnma1/Ntrk2/Prkca/Prkcb/Prnp/Snap91/Snca/Syt11/Syt7	24	0.137143	8.39092
CA3_hi	CC	GO:0098685	Schaffer collateral - CA1 synapse	20/272	114/16642	2.23828e-15	3.82372e-14	2.03212e-14	Actg1/Anks1b/Baiap2/Camk2a/Epha4/Gria2/Grm5/Gsk3b/Ncam1/Nptn/Nrxn1/Ppp3ca/Ppp3r1/Ptprs/Rock2/Sh3gl2/Snap91/Syn2/Synj1/Syt11	20	0.175439	10.734
CA3_hi	CC	GO:0030427	site of polarized growth	25/272	204/16642	4.06864e-15	6.67257e-14	3.54614e-14	App/Calm1/Calm3/Dclk1/Dpysl2/Epha4/Gpm6a/Gria2/Gsk3b/Hsp90aa1/Hsp90ab1/Kif5c/Map1b/Map2/Ncam1/Nrxn1/Ntrk2/Olfm1/Pafah1b1/Pcdh9/Snap25/Snca/Stmn2/Tmod2/Usp9x	25	0.122549	7.49802
CA3_hi	CC	GO:0043197	dendritic spine	24/272	193/16642	1.05838e-14	1.49633e-13	7.95227e-14	Abi2/Atp1a3/Atp2b1/Atp2b2/Baiap2/Camk2a/Canx/Clstn1/Epha4/Gria1/Gria2/Gria3/Grin2a/Grin2b/Grm5/Gsk3b/Hpca/Hspa8/Nrgn/Ntrk2/Ppp3ca/Pten/Slc1a2/Syt11	24	0.124352	7.60835
CA3_hi	CC	GO:0044309	neuron spine	24/272	198/16642	1.89143e-14	2.58495e-13	1.37377e-13	Abi2/Atp1a3/Atp2b1/Atp2b2/Baiap2/Camk2a/Canx/Clstn1/Epha4/Gria1/Gria2/Gria3/Grin2a/Grin2b/Grm5/Gsk3b/Hpca/Hspa8/Nrgn/Ntrk2/Ppp3ca/Pten/Slc1a2/Syt11	24	0.121212	7.41622
CA3_hi	CC	GO:0060076	excitatory synapse	16/272	78/16642	1.15873e-13	1.48462e-12	7.89001e-13	Atp2b2/Baiap2/Cadm3/Gria1/Gria3/Grin2a/Grin2b/Nrxn1/Ntrk2/Ppp3r1/Scn8a/Slc17a7/Snap91/Synj1/Syt1/Syt11	16	0.205128	12.5505
CA3_hi	CC	GO:0048786	presynaptic active zone	17/272	96/16642	2.5228e-13	3.0422e-12	1.61678e-12	App/Atp2b1/Atp2b2/Cacna1a/Cacna2d1/Canx/Gpm6a/Kcnma1/Nptn/Nrxn1/Ntrk2/Scn8a/Slc17a7/Snap25/Snap91/Sv2a/Syt11	17	0.177083	10.8346
CA3_hi	CC	GO:1990351	transporter complex	29/272	343/16642	4.16519e-13	4.74368e-12	2.52103e-12	Akap6/Atp1a3/Atp1b1/Atp2a2/Atp8a1/Cachd1/Cacna1a/Cacna2d1/Calm1/Calm2/Calm3/Gabrb1/Gabrb3/Gria1/Gria2/Gria3/Grin2a/Grin2b/Kcnma1/Kcnq2/Kcnq3/Nrn1/Olfm1/Scn1b/Scn2a/Scn3b/Scn8a/Snap25/Tmem30a	29	0.0845481	5.17298
CA3_hi	CC	GO:0034703	cation channel complex	22/272	202/16642	2.1727e-12	2.22702e-11	1.18355e-11	Akap6/Cachd1/Cacna1a/Cacna2d1/Calm1/Calm2/Calm3/Gria1/Gria2/Gria3/Grin2a/Grin2b/Kcnma1/Kcnq2/Kcnq3/Nrn1/Olfm1/Scn1b/Scn2a/Scn3b/Scn8a/Snap25	22	0.108911	6.66358
CA3_hi	CC	GO:0043204	perikaryon	15/272	131/16642	3.78626e-09	2.82248e-08	1.50001e-08	Cacna1a/Camk2b/Cck/Cpe/Epha4/Gria2/Gria3/Hpca/Hspa8/Map1b/Map2k4/Mapk1/Ncdn/Nell2/Ntrk2	15	0.114504	7.00578
CA3_hi	CC	GO:0099523	presynaptic cytosol	8/272	25/16642	3.90643e-09	2.86006e-08	1.51998e-08	Anks1b/Baiap2/Camk2a/Hspa8/Prkca/Prkcb/Prkce/Sh3gl2	8	0.32	19.5788
CA3_hi	CC	GO:0032839	dendrite cytoplasm	8/272	26/16642	5.56319e-09	3.9326e-08	2.08998e-08	Baiap2/Camk2a/Canx/Gria2/Hpca/Map2/Map2k4/Mapk1	8	0.307692	18.8258
CA3_hi	CC	GO:0043198	dendritic shaft	11/272	66/16642	8.80766e-09	6.12058e-08	3.25279e-08	Baiap2/Epha4/Gria1/Gria2/Gria3/Grm5/Gsk3b/Hspa8/Map2/Nsf/Slc1a2	11	0.166667	10.1973
CA3_hi	CC	GO:0098982	GABA-ergic synapse	13/272	103/16642	1.28823e-08	8.65861e-08	4.60162e-08	Arhgef9/Atp2b1/Atp2b2/Clcn3/Clstn1/Gabbr2/Gabrb1/Gabrb3/Nptn/Nrxn1/Slc6a17/Sv2a/Syt7	13	0.126214	7.72223
CA3_hi	CC	GO:0005844	polysome	11/272	71/16642	1.95338e-08	1.27125e-07	6.75605e-08	Eef2/Rpl10a/Rpl11/Rpl17/Rpl18a/Rpl19/Rpl24/Rpl30/Rpl32/Rpl6/Rps26	11	0.15493	9.47918
CA3_hi	CC	GO:0045121	membrane raft	23/272	360/16642	2.76782e-08	1.77314e-07	9.42334e-08	Akap6/App/Atp1b1/Atp2b1/Atp2b2/Cntn1/Cpe/Ctsb/Eef2/Gnaq/Gnas/Gpm6b/Gsk3b/Hspa8/Kcnma1/Kcnq3/Mapk1/Prkar1a/Prkca/Prnp/Slc1a2/Slc25a4/Snap25	23	0.0638889	3.90897
CA3_hi	CC	GO:0031252	cell leading edge	23/272	392/16642	1.30582e-07	8.11189e-07	4.31107e-07	Aak1/Abi2/Actr2/Amph/App/Atp2b1/Atp2b2/Baiap2/Eef1a1/Gnas/Gria1/Hpca/Map2/Nckap1/Pabpc1/Pafah1b1/Psd3/Ptprj/Slc1a2/Snap25/Sptbn1/Stmn2/Ywhaz	23	0.0586735	3.58987
CA3_hi	CC	GO:0030016	myofibril	16/272	197/16642	1.56012e-07	9.54703e-07	5.07378e-07	Actg1/Ank2/Calm1/Calm2/Calm3/Grin2b/Ppp3ca/Ppp3cb/Rpl15/Rpl17/Rpl6/Scn3b/Scn8a/Sptbn1/Syne1/Tmod2	16	0.0812183	4.96924
CA3_hi	CC	GO:0097470	ribbon synapse	6/272	23/16642	1.44167e-06	7.98761e-06	4.24502e-06	Amph/Atp2a2/Dnm1/Hspa8/Sh3gl2/Snap25	6	0.26087	15.961
CA3_hi	CC	GO:0008328	ionotropic glutamate receptor complex	7/272	44/16642	6.5901e-06	3.55519e-05	1.88941e-05	Gria1/Gria2/Gria3/Grin2a/Grin2b/Nrn1/Olfm1	7	0.159091	9.73379
CA3_hi	CC	GO:0098878	neurotransmitter receptor complex	7/272	45/16642	7.69602e-06	4.09788e-05	2.17782e-05	Gria1/Gria2/Gria3/Grin2a/Grin2b/Nrn1/Olfm1	7	0.155556	9.51748
CA3_hi	CC	GO:0014704	intercalated disc	8/272	63/16642	8.17337e-06	4.29626e-05	2.28325e-05	Akap6/Ank2/Atp1b1/Atp2a2/Prkca/Scn1b/Scn2a/Ywhah	8	0.126984	7.76937
CA3_hi	CC	GO:0042383	sarcolemma	12/272	160/16642	1.28572e-05	6.58934e-05	3.50191e-05	Akap6/Ank2/Atp1a3/Atp1b1/Cacna2d1/Ctsb/Gnas/Ppp3cb/Ppp3r1/Prkce/Scn1b/Scn2a	12	0.075	4.58879
CA3_hi	CC	GO:0031256	leading edge membrane	11/272	148/16642	3.21424e-05	0.000158776	8.43816e-05	Amph/Atp2b1/Atp2b2/Eef1a1/Gria1/Hpca/Map2/Psd3/Ptprj/Slc1a2/Sptbn1	11	0.0743243	4.54745
CA3_hi	CC	GO:0060077	inhibitory synapse	5/272	28/16642	8.11915e-05	0.000378279	0.000201036	Clcn3/Gabrb3/Nptn/Nrxn1/Syt11	5	0.178571	10.9257
CA3_hi	CC	GO:0031253	cell projection membrane	15/272	293/16642	0.000100314	0.000451962	0.000240196	Atp2b1/Atp2b2/Eef1a1/Gnb1/Gpi1/Gria1/Hpca/Hsp90ab1/Map2/Ndrg4/Prkcb/Psd3/Ptprj/Slc1a2/Sptbn1	15	0.0511945	3.13228
CA3_hi	CC	GO:0031594	neuromuscular junction	8/272	97/16642	0.00018908	0.000824713	0.000438294	App/Dnajc5/Epha4/Gria1/Nrxn1/Prkar1a/Prkce/Sv2a	8	0.0824742	5.04609
CA3_hi	CC	GO:0005791	rough endoplasmic reticulum	7/272	74/16642	0.00020395	0.000880204	0.000467785	App/Arl6ip1/Baiap2/Canx/Map2/Ntrk2/Snca	7	0.0945946	5.78766
CA3_hi	CC	GO:0005874	microtubule	17/272	409/16642	0.000423451	0.00178985	0.000951215	Baiap2/Calm1/Calm2/Calm3/Dnm1/Dpysl2/Dynll2/Gsk3b/Hspa8/Kif1a/Kif1b/Kif5c/Map1b/Map2/Pafah1b1/Synj1/Tpt1	17	0.0415648	2.54309
CA3_hi	CC	GO:0031225	anchored component of membrane	9/272	142/16642	0.000549083	0.00227398	0.00120851	Cacna2d1/Cntn1/Dnajc5/Lsamp/Ncam1/Nrn1/Prnp/Rab2a/Snap25	9	0.0633803	3.87785
CA3_hi	CC	GO:0031209	SCAR complex	3/272	12/16642	0.000851634	0.00329405	0.00175063	Abi2/Cyfip2/Nckap1	3	0.25	15.296
CA3_hi	CC	GO:0032591	dendritic spine membrane	3/272	13/16642	0.00109379	0.00404014	0.00214713	Atp2b1/Atp2b2/Gria1	3	0.230769	14.1193
CA3_hi	CC	GO:0043235	receptor complex	15/272	375/16642	0.00134192	0.00491238	0.00261069	Alcam/App/Epha4/Gabbr2/Gabrb1/Gabrb3/Gria1/Gria2/Gria3/Grin2a/Grin2b/Hsp90ab1/Nrn1/Ntrk2/Olfm1	15	0.04	2.44735
CA3_hi	CC	GO:0005834	heterotrimeric G-protein complex	4/272	30/16642	0.00136868	0.00492547	0.00261764	Gnao1/Gnaq/Gnas/Gnb1	4	0.133333	8.15784
CA3_hi	CC	GO:0019898	extrinsic component of membrane	13/272	300/16642	0.00136952	0.00492547	0.00261764	Amph/Atp2a2/Cnksr2/Gnao1/Gnaq/Gnas/Gnb1/Hpca/Kif1a/Olfm1/Snap25/Snap91/Syn2	13	0.0433333	2.6513
CA3_hi	CC	GO:0009898	cytoplasmic side of plasma membrane	9/272	164/16642	0.00152548	0.00543867	0.00289039	Atp2a2/Atp2b1/Gnao1/Gnaq/Gnas/Gnb1/Ppp3ca/Pten/Snap25	9	0.054878	3.35765
CA3_hi	CC	GO:0032809	neuronal cell body membrane	4/272	31/16642	0.00155147	0.00548363	0.00291428	Atp2b1/Atp2b2/Cadm2/Hpca	4	0.129032	7.89469
CA3_hi	CC	GO:1990124	messenger ribonucleoprotein complex	3/272	15/16642	0.00169853	0.0059521	0.00316325	Cpeb4/Hspa8/Pabpc1	3	0.2	12.2368
CA3_hi	CC	GO:0008287	protein serine/threonine phosphatase complex	5/272	54/16642	0.00184921	0.00631814	0.00335778	Calm1/Ppp2r2c/Ppp3ca/Ppp3cb/Ppp3r1	5	0.0925926	5.66517
CA3_hi	CC	GO:1903293	phosphatase complex	5/272	54/16642	0.00184921	0.00631814	0.00335778	Calm1/Ppp2r2c/Ppp3ca/Ppp3cb/Ppp3r1	5	0.0925926	5.66517
CA3_hi	CC	GO:0019897	extrinsic component of plasma membrane	9/272	170/16642	0.00195306	0.00661781	0.00351704	Atp2a2/Cnksr2/Gnao1/Gnaq/Gnas/Gnb1/Olfm1/Snap25/Snap91	9	0.0529412	3.23914
CA3_hi	CC	GO:1905360	GTPase complex	4/272	36/16642	0.00272476	0.0090093	0.004788	Gnao1/Gnaq/Gnas/Gnb1	4	0.111111	6.7982
CA3_hi	CC	GO:0036464	cytoplasmic ribonucleoprotein granule	10/272	215/16642	0.00289597	0.00949879	0.00504814	Celf1/Eid1/G3bp2/Pabpc1/Pum2/Rbfox1/Rock2/Rpl28/Rpl6/Syne1	10	0.0465116	2.84576
CA3_hi	MF	GO:0003735	structural constituent of ribosome	26/268	157/16460	4.89613e-19	2.48234e-16	1.5513e-16	Rpl10a/Rpl11/Rpl14/Rpl15/Rpl17/Rpl18a/Rpl19/Rpl23/Rpl24/Rpl27a/Rpl28/Rpl3/Rpl30/Rpl32/Rpl37/Rpl6/Rps10/Rps15/Rps2/Rps20/Rps26/Rps27a/Rps5/Rps7/Rps8/Rpsa	26	0.165605	10.1711
CA3_hi	MF	GO:0035254	glutamate receptor binding	14/268	64/16460	1.517e-12	3.8456e-10	2.40325e-10	Atp2b2/Calm1/Calm3/Camk2a/Canx/Gnas/Gria1/Gria2/Grin2a/Grin2b/Gsk3b/Nsf/Prnp/Pten	14	0.21875	13.4352
CA3_hi	MF	GO:0022890	inorganic cation transmembrane transporter activity	32/268	480/16460	1.30087e-11	2.19847e-09	1.3739e-09	Atp1a3/Atp1b1/Atp2a2/Atp2b1/Atp2b2/Atp6v0e2/Atp6v1a/Cachd1/Cacna1a/Cacna2d1/Clcn3/Cox4i1/Cox7a2l/Gpm6a/Gria1/Gria2/Gria3/Grin2a/Grin2b/Kcnma1/Kcnq2/Kcnq3/Scn1b/Scn2a/Scn3b/Scn8a/Slc17a7/Slc1a2/Slc24a2/Slc25a4/Snap25/Stim2	32	0.0666667	4.09453
CA3_hi	MF	GO:0005516	calmodulin binding	17/268	178/16460	5.3084e-09	5.38272e-07	3.36385e-07	Atp2b1/Atp2b2/Cacna1a/Camk1d/Camk2a/Camk2b/Ddx5/Eef1a1/Kcnq2/Kcnq3/Map2/Nrgn/Ppp3ca/Ppp3cb/Sptbn1/Syt1/Syt7	17	0.0955056	5.86576
CA3_hi	MF	GO:0044325	transmembrane transporter binding	15/268	138/16460	7.38264e-09	6.23833e-07	3.89855e-07	Akap6/Ank2/Atp2a2/Calm1/Calm2/Calm3/Hsp90ab1/Kcnq3/Nptn/Prnp/Scn1b/Scn3b/Snap25/Ywhah/Ywhaz	15	0.108696	6.67586
CA3_hi	MF	GO:0015267	channel activity	24/268	383/16460	1.82382e-08	1.02742e-06	6.42068e-07	Atp6v1a/Cachd1/Cacna1a/Cacna2d1/Clcn3/Gabrb1/Gabrb3/Gpm6a/Gria1/Gria2/Gria3/Grin2a/Grin2b/Kcnma1/Kcnq2/Kcnq3/Scn1b/Scn2a/Scn3b/Scn8a/Slc17a7/Slc24a2/Snap25/Stim2	24	0.0626632	3.84864
CA3_hi	MF	GO:0022803	passive transmembrane transporter activity	24/268	383/16460	1.82382e-08	1.02742e-06	6.42068e-07	Atp6v1a/Cachd1/Cacna1a/Cacna2d1/Clcn3/Gabrb1/Gabrb3/Gpm6a/Gria1/Gria2/Gria3/Grin2a/Grin2b/Kcnma1/Kcnq2/Kcnq3/Scn1b/Scn2a/Scn3b/Scn8a/Slc17a7/Slc24a2/Snap25/Stim2	24	0.0626632	3.84864
CA3_hi	MF	GO:0003729	mRNA binding	20/268	302/16460	1.20464e-07	5.08959e-06	3.18066e-06	Celf1/Celf2/Celf4/Cpeb4/Ddx5/Eef1a1/Eif4g2/G3bp2/Khdrbs3/Pabpc1/Pum2/Purb/Rbfox1/Rpl24/Rpl30/Rpl6/Rps2/Rps26/Rps5/Rps7	20	0.0662252	4.06741
CA3_hi	MF	GO:0048306	calcium-dependent protein binding	10/268	70/16460	1.85986e-07	7.25346e-06	4.53294e-06	Calm1/Calm2/Calm3/Cplx2/Ddx5/Nrxn1/Snap25/Stmn2/Syn2/Syt1	10	0.142857	8.77399
CA3_hi	MF	GO:0001540	amyloid-beta binding	9/268	61/16460	5.8202e-07	2.10774e-05	1.3172e-05	Atp1a3/Clstn1/Gria1/Gria2/Gria3/Itm2b/Itm2c/Prnp/Sorl1	9	0.147541	9.06166
CA3_hi	MF	GO:0055106	ubiquitin-protein transferase regulator activity	6/268	22/16460	1.05595e-06	3.14923e-05	1.96806e-05	Rpl11/Rpl23/Rpl37/Rps15/Rps20/Rps7	6	0.272727	16.7503
CA3_hi	MF	GO:0005246	calcium channel regulator activity	7/268	38/16460	2.29913e-06	5.89994e-05	3.68708e-05	Calm1/Calm2/Calm3/Hpcal4/Nrxn1/Prkcb/Stim2	7	0.184211	11.3138
CA3_hi	MF	GO:0000149	SNARE binding	11/268	113/16460	2.32838e-06	5.89994e-05	3.68708e-05	Cacna1a/Cplx2/Gria2/Napb/Nsf/Snap25/Snap91/Snca/Syt1/Syt11/Syt7	11	0.0973451	5.97873
CA3_hi	MF	GO:0019843	rRNA binding	9/268	72/16460	2.44376e-06	5.89994e-05	3.68708e-05	Eef2/Rpl11/Rpl17/Rpl19/Rpl23/Rpl3/Rpl37/Rpl6/Rps5	9	0.125	7.67724
CA3_hi	MF	GO:0008179	adenylate cyclase binding	5/268	15/16460	2.8967e-06	6.67557e-05	4.1718e-05	Akap6/Calm1/Calm2/Calm3/Gria1	5	0.333333	20.4726
CA3_hi	MF	GO:0008066	glutamate receptor activity	6/268	26/16460	3.08476e-06	6.79988e-05	4.24948e-05	Gria1/Gria2/Gria3/Grin2a/Grin2b/Grm5	6	0.230769	14.1734
CA3_hi	MF	GO:0008022	protein C-terminus binding	15/268	222/16460	3.70516e-06	7.82715e-05	4.89146e-05	Amph/Atp1b1/Atp2a2/Atp2b2/Dnm1/Gria1/Hpcal4/Nsf/Pabpc1/Rbfox1/Sh3gl2/Synj1/Syt1/Tcf4/Ywhab	15	0.0675676	4.14986
CA3_hi	MF	GO:0097110	scaffold protein binding	9/268	77/16460	4.31495e-06	8.41415e-05	5.2583e-05	Baiap2/Braf/Dynll2/Gria1/Grin2a/Grin2b/Hsp90aa1/Kif1b/Psap	9	0.116883	7.17872
CA3_hi	MF	GO:0031625	ubiquitin protein ligase binding	17/268	295/16460	7.16085e-06	0.000125191	7.82365e-05	Abi2/Actg1/Gpi1/Gsk3b/Hsp90aa1/Hsp90ab1/Hspa8/Kcnq3/Prkar1a/Rpl11/Rpl23/Rps27a/Rtn4/Spop/Syt11/Usp9x/Ywhaz	17	0.0576271	3.53934
CA3_hi	MF	GO:0098960	postsynaptic neurotransmitter receptor activity	8/268	65/16460	1.00632e-05	0.000159438	9.96386e-05	Gabrb1/Gabrb3/Gria1/Gria2/Gria3/Grin2a/Grin2b/Grm5	8	0.123077	7.55913
CA3_hi	MF	GO:0022853	active ion transmembrane transporter activity	14/268	214/16460	1.13232e-05	0.000168849	0.000105519	Atp1a3/Atp1b1/Atp2a2/Atp2b1/Atp2b2/Atp6v0e2/Atp6v1a/Clcn3/Cox4i1/Cox7a2l/Slc17a7/Slc1a2/Slc24a2/Slc25a4	14	0.0654206	4.01799
CA3_hi	MF	GO:0051018	protein kinase A binding	7/268	52/16460	2.00676e-05	0.000250193	0.000156354	Akap11/Akap6/Gria1/Gsk3b/Nbea/Pja2/Prkar1a	7	0.134615	8.2678
CA3_hi	MF	GO:0010851	cyclase regulator activity	4/268	11/16460	2.0726e-05	0.000250193	0.000156354	Calm1/Calm2/Calm3/Gnas	4	0.363636	22.3338
CA3_hi	MF	GO:0043008	ATP-dependent protein binding	4/268	11/16460	2.0726e-05	0.000250193	0.000156354	Dnajc5/Hsp90ab1/Nsf/Prnp	4	0.363636	22.3338
CA3_hi	MF	GO:0106222	lncRNA binding	4/268	13/16460	4.37653e-05	0.000472107	0.000295036	Atp2a2/Celf1/Celf2/Pum2	4	0.307692	18.8978
CA3_hi	MF	GO:0050839	cell adhesion molecule binding	15/268	276/16460	4.89124e-05	0.000507937	0.000317428	App/Cd47/Cntn1/Cpe/Grin2a/Grin2b/Gsk3b/Nfasc/Nptn/Nrcam/Nrxn1/Prkca/Ptprj/Rpsa/Rtn4	15	0.0543478	3.33793
CA3_hi	MF	GO:0098631	cell adhesion mediator activity	6/268	41/16460	4.90906e-05	0.000507937	0.000317428	Cd47/Cntn1/Nfasc/Nptn/Nrcam/Rpsa	6	0.146341	8.98799
CA3_hi	MF	GO:0015662	P-type ion transporter activity	5/268	26/16460	5.47919e-05	0.000544696	0.0003404	Atp1a3/Atp1b1/Atp2a2/Atp2b1/Atp2b2	5	0.192308	11.8111
CA3_hi	MF	GO:0140358	P-type transmembrane transporter activity	5/268	26/16460	5.47919e-05	0.000544696	0.0003404	Atp1a3/Atp1b1/Atp2a2/Atp2b1/Atp2b2	5	0.192308	11.8111
CA3_hi	MF	GO:0034236	protein kinase A catalytic subunit binding	4/268	15/16460	8.14311e-05	0.000778973	0.000486808	Akap11/Gsk3b/Pja2/Prkar1a	4	0.266667	16.3781
CA3_hi	MF	GO:0030165	PDZ domain binding	9/268	115/16460	0.00010991	0.000995076	0.000621858	Atp2b1/Atp2b2/Baiap2/Clcn3/Gria1/Gria2/Gria3/Nsf/Pten	9	0.0782609	4.80662
CA3_hi	MF	GO:0004857	enzyme inhibitor activity	14/268	277/16460	0.000186886	0.00148049	0.00092521	Aplp2/App/Camk2n1/Pcsk1n/Prkar1a/Prnp/Rpl11/Rpl23/Rpl37/Rps15/Rps20/Rps7/Snca/Ywhab	14	0.0505415	3.10415
CA3_hi	MF	GO:0140678	molecular function inhibitor activity	6/268	54/16460	0.000236283	0.00181508	0.00113431	Calm1/Calm2/Calm3/Nfib/Scn1b/Scn3b	6	0.111111	6.82421
CA3_hi	MF	GO:0097718	disordered domain specific binding	5/268	35/16460	0.000239918	0.0018155	0.00113457	Calm1/Calm2/Calm3/Hsp90aa1/Hsp90ab1	5	0.142857	8.77399
CA3_hi	MF	GO:0048156	tau protein binding	4/268	22/16460	0.000398915	0.00280261	0.00175145	Gsk3b/Hsp90aa1/Hsp90ab1/Snca	4	0.181818	11.1669
CA3_hi	MF	GO:0031432	titin binding	3/268	10/16460	0.000470594	0.00322287	0.00201408	Calm1/Calm2/Calm3	3	0.3	18.4254
CA3_hi	MF	GO:0009931	calcium-dependent protein serine/threonine kinase activity	4/268	23/16460	0.000476756	0.00322287	0.00201408	Camk2a/Prkca/Prkcb/Prkce	4	0.173913	10.6814
CA3_hi	MF	GO:0030276	clathrin binding	6/268	63/16460	0.000550204	0.00363503	0.00227166	Dnajc6/Ncald/Snap91/Syt1/Syt11/Syt7	6	0.0952381	5.84932
CA3_hi	MF	GO:0017111	ribonucleoside triphosphate phosphatase activity	19/268	500/16460	0.000566404	0.00363503	0.00227166	Atp2b1/Dnm1/Eef1a1/Eef2/Eif4a2/Gnao1/Gnaq/Gnas/Gnb1/Hsp90aa1/Hsp90ab1/Hspa8/Kif1a/Kif1b/Kif5c/Nsf/Rab2a/Rab6a/Rab6b	19	0.038	2.33388
CA3_hi	MF	GO:0097371	MDM2/MDM4 family protein binding	3/268	11/16460	0.000639295	0.00390509	0.00244043	Rpl37/Rps15/Rps20	3	0.272727	16.7503
CA3_hi	MF	GO:0015631	tubulin binding	15/268	359/16460	0.000833785	0.00496484	0.0031027	Agtpbp1/Dnm1/Dpysl2/Gnas/Kif1a/Kif1b/Kif5c/Map1b/Map2/Ncald/Pafah1b1/Prnp/Snca/Stmn2/Syt11	15	0.0417827	2.56621
CA3_hi	MF	GO:0051428	peptide hormone receptor binding	3/268	12/16460	0.000842162	0.00496484	0.0031027	Cck/Gnao1/Gnas	3	0.25	15.3545
CA3_hi	MF	GO:0003779	actin binding	16/268	404/16460	0.000995793	0.00580307	0.00362654	Actr2/Eef2/Enc1/Hpca/Kcnma1/Klhl2/Map1b/Map2/Ncald/Prkce/Snca/Sptbn1/Syne1/Tmod2/Wipf3/Ywhah	16	0.039604	2.43239
CA3_hi	MF	GO:0140657	ATP-dependent activity	18/268	492/16460	0.0012118	0.00690318	0.00431404	Atp1a3/Atp1b1/Atp2a2/Atp2b1/Atp2b2/Atp6v0e2/Atp6v1a/Atp8a1/Ddx5/Eif4a2/Hsp90aa1/Hsp90ab1/Hspa8/Kif1a/Kif1b/Kif5c/Nsf/Tmem30a	18	0.0365854	2.247
CA3_hi	MF	GO:0072542	protein phosphatase activator activity	3/268	14/16460	0.00136019	0.00757819	0.00473588	Calm1/Calm2/Calm3	3	0.214286	13.161
CA3_hi	MF	GO:0051020	GTPase binding	13/268	307/16460	0.00162355	0.00894717	0.0055914	Abi2/Cyfip2/Dock9/Gnb1/Gria1/Hsp90aa1/Mycbp2/Nckap1/Nsf/Rabgap1l/Rock2/Sorl1/Sptbn1	13	0.0423453	2.60076
CA3_hi	MF	GO:0004708	MAP kinase kinase activity	3/268	15/16460	0.00167988	0.00915804	0.00572318	Braf/Map2k4/Mapk1	3	0.2	12.2836
CA3_ns	BP	GO:0002181	cytoplasmic translation	54/652	138/16584	6.27496e-40	2.87832e-36	2.46639e-36	Csde1/Eif3a/Eif4b/Eif4h/Eif5/Fau/Hnrnpu/Pkm/Rpl12/Rpl13/Rpl18/Rpl21/Rpl22/Rpl22l1/Rpl23a/Rpl26/Rpl29/Rpl31/Rpl34/Rpl35a/Rpl36a/Rpl37a/Rpl38/Rpl39/Rpl4/Rpl41/Rpl5/Rpl7/Rpl7a/Rpl8/Rpl9/Rplp0/Rplp1/Rplp2/Rps11/Rps12/Rps13/Rps14/Rps15a/Rps16/Rps17/Rps18/Rps19/Rps21/Rps23/Rps24/Rps25/Rps28/Rps29/Rps3/Rps3a1/Rps4x/Rps6/Ybx1	54	0.391304	9.95305
CA3_ns	BP	GO:0050808	synapse organization	63/652	484/16584	3.78139e-17	8.67263e-14	7.43143e-14	Abl2/Actb/Actr3/Add2/Adgrb1/Adgrb3/Ank3/Arf1/Arf4/Arhgap39/Arhgap44/Bdnf/Bsn/Cadm1/Caprin1/Cdc42/Cdh2/Cdkl5/Cfl1/Cntnap2/Ctnnd2/Cttnbp2/Cyfip1/Dgkb/Dnm1l/Epha5/Epha7/Fgf13/Gabra1/Gabra2/Gabrb2/Gabrg2/Gphn/Kalrn/Magi2/Malat1/Mapt/Myo5a/Nedd4/Nefl/Negr1/Nfia/Nrp1/Nrxn3/Opa1/Pcdh17/Pclo/Pfn2/Pgrmc1/Ppfia2/Ppp1r9a/Ptprd/Rapgef4/Sdcbp/Shank2/Sipa1l1/Slc1a1/Stau2/Syn1/Tanc2/Tnr/Wasf1/Zfp365	63	0.130165	3.31083
CA3_ns	BP	GO:0007409	axonogenesis	57/652	443/16584	2.20777e-15	3.37567e-12	2.89256e-12	Actb/Actr3/Adcy1/Ank3/Apc/Aplp1/Arhgef25/Auts2/B4galt6/Bdnf/Bmpr2/Cdh11/Cdh2/Cdkl5/Chl1/Chn1/Clasp2/Cntnap2/Crmp1/Cyfip1/Dab1/Dst/Enah/Epha5/Epha7/Ext1/Fgf13/Gdi1/Kalrn/Kif5a/Kif5b/Lgi1/Lrp1/Macf1/Map2k1/Mapk8ip3/Mapt/Mgll/Nefl/Nrp1/Pitpna/Plxna1/Plxna2/Plxna4/Rac1/Rpl4/Rufy3/Sipa1l1/Stk25/Stxbp1/Tenm2/Thy1/Tnr/Trio/Uchl1/Usp33/Zdhhc17	57	0.128668	3.27275
CA3_ns	BP	GO:0050805	negative regulation of synaptic transmission	21/652	83/16584	5.53471e-12	3.17346e-09	2.71929e-09	Arf1/Bdnf/Cntnap2/Gabbr1/Gnai1/Kcnb1/Mapt/Mgll/Myo5a/Nf1/Pcdh17/Plk2/Ppp1r9a/Ptk2b/Rap1a/Rapgef4/Shank2/Stau2/Stxbp1/Syt4/Tnr	21	0.253012	6.43551
CA3_ns	BP	GO:0099003	vesicle-mediated transport in synapse	36/652	246/16584	8.95717e-12	4.46622e-09	3.82703e-09	Actb/Adcy1/Ap2a2/Ap2b1/Ap3s1/Apba2/Bin1/Bsn/Cadps/Cdh2/Cltc/Cplx1/Cyfip1/Dnm1l/Grik5/Iqsec1/Magi2/Mapk10/Nedd4/Nr3c2/Nrxn3/Nsg1/Pcdh17/Pclo/Pfn2/Ppfia2/Prkcg/Rap1a/Rapgef4/Stxbp1/Stxbp5l/Syn1/Syp/Syt4/Trim9/Vamp2	36	0.146341	3.72228
CA3_ns	BP	GO:0034329	cell junction assembly	48/652	407/16584	9.73668e-12	4.46622e-09	3.82703e-09	Actb/Actr3/Add2/Adgrb1/Adgrb3/Bdnf/Bsn/Cadm1/Cdc42/Cdh11/Cdh2/Cfl1/Clasp1/Clasp2/Cntnap2/Coro2b/Ctnnd2/Dst/Epha7/Fgf13/Gabra1/Gabra2/Gabrb2/Gabrg2/Lrp1/Macf1/Magi2/Mapt/Negr1/Nrp1/Nrxn3/Pcdh17/Pclo/Pkp4/Ppp1r9a/Ptk2b/Ptpra/Ptprd/Rac1/Rap1a/Rapgef2/Sdcbp/Shank2/Sipa1l1/Stau2/Thy1/Tjp1/Vmp1	48	0.117936	2.99977
CA3_ns	BP	GO:0035418	protein localization to synapse	21/652	88/16584	1.86619e-11	7.78202e-09	6.66829e-09	Arhgap44/Bsn/Cplx1/Dlg2/Gphn/Kalrn/Kif5a/Kif5b/Klc1/Lgi1/Magi2/Map2k1/Mapk10/Mapk8ip3/Mapt/Nsg1/Pclo/Rap1a/Rapgef4/Stau2/Vamp2	21	0.238636	6.06985
CA3_ns	BP	GO:0031346	positive regulation of cell projection organization	48/652	419/16584	2.74747e-11	9.69435e-09	8.30694e-09	Abl2/Actr3/Ahi1/Apc/Arpc2/Arsb/Auts2/Bdnf/Bmpr2/Caprin1/Cdc42/Cdkl5/Cfl1/Cnr1/Cx3cl1/Cyfip1/Dmd/Dnm1l/Gdi1/Itpr1/Kalrn/Kidins220/Lrp1/Lrrc7/Macf1/Magi2/Map2k1/Mapt/Nefl/Negr1/Nf1/Nrp1/Opa1/Plxna1/Plxna2/Plxna4/Ppp1r9a/Ptk2b/Ptprd/Rac1/Rala/Rap1a/Rapgef2/Rpl4/Rufy3/Stau2/Stk25/Tmem106b	48	0.114558	2.91386
CA3_ns	BP	GO:0008088	axo-dendritic transport	20/652	84/16584	5.90838e-11	1.78351e-08	1.52826e-08	Ap3s1/Arl8b/Bsn/Dlg2/Dst/Dync1h1/Hnrnpu/Kif3a/Kif5a/Kif5b/Klc1/Mapk8ip3/Mapt/Myo5a/Nefl/Pura/Sfpq/Stau2/Uchl1/Wasf1	20	0.238095	6.05609
CA3_ns	BP	GO:0051258	protein polymerization	35/652	250/16584	6.22108e-11	1.78351e-08	1.52826e-08	Actr3/Add1/Add2/Apc/Arfgef1/Arpc1a/Arpc2/Arpc5/Bin1/Capza2/Capzb/Cfl1/Clasp1/Clasp2/Cyfip1/Dnm1l/Fgf13/Gas7/Gda/Grb2/Hdgfl3/Mapre3/Mapt/Mtpn/Nefl/Pfn2/Ppp1r9a/Ptk2b/Rac1/Rps3/Spire1/Sptan1/Tmsb4x/Tppp/Ube2k	35	0.14	3.56098
CA3_ns	BP	GO:1990778	protein localization to cell periphery	41/652	357/16584	7.44497e-10	1.7075e-07	1.46313e-07	Actb/Actr3/Ank3/Arhgap44/Atp2c1/Cdh2/Clasp2/Cltc/Cplx1/Dlg2/Efr3a/Fgf13/Gnai1/Gphn/Gpr158/Kalrn/Kcnb1/Kif5b/Lgi1/Lrp1/Macf1/Magi2/Map2k1/Map7/Mapk10/Myo5a/Nsg1/Pgrmc1/Rab12/Rab3c/Rab7/Rac1/Rack1/Rap1a/Rapgef2/Rapgef4/Slc1a1/Stxbp1/Ttc7b/Tub/Vamp2	41	0.114846	2.92117
CA3_ns	BP	GO:0017157	regulation of exocytosis	31/652	222/16584	8.33485e-10	1.82057e-07	1.56002e-07	Abr/Adcy1/Apba2/Arf1/Cadps/Clasp1/Clasp2/Dnm1l/Kcnb1/Lamp1/Myo5a/Nr3c2/Nrxn3/Pclo/Pfn2/Ppfia2/Prkcg/Rab12/Rab3c/Rab7/Rala/Rap1a/Rapgef4/Sdcbp/Stxbp1/Stxbp5l/Syp/Syt13/Syt4/Trim9/Vamp2	31	0.13964	3.55182
CA3_ns	BP	GO:1902903	regulation of supramolecular fiber organization	41/652	360/16584	9.58438e-10	1.99834e-07	1.71235e-07	Actr3/Add1/Add2/Apc/Arf1/Arfgef1/Arpc1a/Arpc2/Arpc5/Bin1/Capza2/Capzb/Cdc42/Cfl1/Clasp1/Clasp2/Coro2b/Cx3cl1/Cyfip1/Fgf13/Gda/Gmfb/Grb2/Hdgfl3/Mapre3/Mapt/Mtpn/Nrp1/Pfdn5/Pfn2/Ppm1e/Ppp1r9a/Ptk2b/Rac1/Rb1/Rps3/Sptan1/Taok1/Tjp1/Tmsb4x/Wasf1	41	0.113889	2.89683
CA3_ns	BP	GO:0032535	regulation of cellular component size	41/652	361/16584	1.04189e-09	2.07788e-07	1.7805e-07	Actr3/Add1/Add2/Akt3/Arfgef1/Arpc1a/Arpc2/Arpc5/Bdnf/Bin1/Bmpr2/Capza2/Capzb/Cdkl5/Cfl1/Clasp2/Cyfip1/Epha7/Fgf13/Gdi1/Grb2/Hp1bp3/Lrp1/Macf1/Mapt/Mgll/Mtpn/Nefl/Nrp1/Ogt/Pclo/Pfn2/Plxna4/Ppp1r9a/Ptk2b/Rac1/Rpl4/Rufy3/Sptan1/Tmsb4x/Tnr	41	0.113573	2.88881
CA3_ns	BP	GO:0006887	exocytosis	41/652	362/16584	1.1322e-09	2.16391e-07	1.85422e-07	Abr/Adcy1/Apba2/Arf1/Arl8b/Cacna1c/Cadps/Chga/Clasp1/Clasp2/Cplx1/Dnm1l/Exoc4/Exoc6b/Grik5/Kcnb1/Lamp1/Myo5a/Nr3c2/Nrxn3/Pclo/Pex5l/Pfn2/Ppfia2/Prkcg/Rab12/Rab3c/Rab7/Rala/Rap1a/Rapgef4/Scamp1/Sdcbp/Stxbp1/Stxbp5l/Syp/Syt13/Syt4/Tmem167/Trim9/Vamp2	41	0.11326	2.88083
CA3_ns	BP	GO:0007264	small GTPase mediated signal transduction	44/652	422/16584	3.7201e-09	6.56312e-07	5.62383e-07	Abl2/Arfgef1/Arhgap44/Arhgef12/Arhgef25/Auts2/Cdc42/Cdc42bpa/Cdc42se2/Cdh2/Chn1/Crk/Cul3/Cyfip1/Dab1/Dock3/Dock4/Gdi1/Gdi2/Grb2/Hacd3/Iqsec1/Map2k1/Mapre2/Nf1/Nisch/Nrp1/Ogt/Plk2/Psd/Rab12/Rac1/Rala/Ralgapa1/Rap1a/Rapgef2/Rapgef4/Rapgef5/Rasgrf1/Sdcbp/Sipa1l1/Stmn3/Timp2/Wasf1	44	0.104265	2.65205
CA3_ns	BP	GO:0032956	regulation of actin cytoskeleton organization	38/652	336/16584	4.84633e-09	7.56377e-07	6.48128e-07	Actr3/Add1/Add2/Arf1/Arfgef1/Arhgap44/Arpc1a/Arpc2/Arpc5/Bin1/Capza2/Capzb/Cdc42/Cfl1/Clasp1/Clasp2/Coro2b/Crk/Cx3cl1/Cyfip1/Epha5/Gmfb/Grb2/Lrp1/Mtpn/Nrp1/Pam/Pfn2/Ppm1e/Ppp1r9a/Ptk2b/Rac1/Sptan1/Stau2/Taok1/Tjp1/Tmsb4x/Wasf1	38	0.113095	2.87664
CA3_ns	BP	GO:0007416	synapse assembly	27/652	187/16584	4.94688e-09	7.56377e-07	6.48128e-07	Actr3/Add2/Adgrb1/Adgrb3/Bdnf/Bsn/Cadm1/Cdh2/Cntnap2/Epha7/Fgf13/Gabra1/Gabra2/Gabrb2/Gabrg2/Magi2/Mapt/Negr1/Nrxn3/Pcdh17/Pclo/Ppp1r9a/Ptprd/Sdcbp/Shank2/Sipa1l1/Stau2	27	0.144385	3.67252
CA3_ns	BP	GO:0032271	regulation of protein polymerization	27/652	187/16584	4.94688e-09	7.56377e-07	6.48128e-07	Actr3/Add1/Add2/Apc/Arfgef1/Arpc1a/Arpc2/Arpc5/Bin1/Capza2/Capzb/Cfl1/Clasp2/Cyfip1/Gda/Grb2/Mapre3/Mapt/Mtpn/Pfn2/Ppp1r9a/Ptk2b/Rac1/Rps3/Sptan1/Tmsb4x/Tppp	27	0.144385	3.67252
CA3_ns	BP	GO:0032970	regulation of actin filament-based process	41/652	381/16584	5.14942e-09	7.61948e-07	6.52901e-07	Actr3/Add1/Add2/Arf1/Arfgef1/Arhgap44/Arpc1a/Arpc2/Arpc5/Bin1/Cacna1c/Capza2/Capzb/Cdc42/Cfl1/Clasp1/Clasp2/Coro2b/Crk/Cx3cl1/Cyfip1/Epha5/Fgf13/Gmfb/Grb2/Lrp1/Mtpn/Nrp1/Pam/Pfn2/Ppm1e/Ppp1r9a/Ptk2b/Rac1/Ryr2/Sptan1/Stau2/Taok1/Tjp1/Tmsb4x/Wasf1	41	0.107612	2.73716
CA3_ns	BP	GO:0051932	synaptic transmission, GABAergic	15/652	61/16584	9.27749e-09	1.32987e-06	1.13954e-06	Bdnf/Cnr1/Cntnap2/Dbi/Gabbr1/Gabra1/Gabra2/Gabra5/Gabrb2/Gabrg2/Kif5b/Nf1/Nisch/Rac1/Stxbp1	15	0.245902	6.25465
CA3_ns	BP	GO:0090066	regulation of anatomical structure size	48/652	500/16584	1.05982e-08	1.47316e-06	1.26232e-06	Actr3/Add1/Add2/Akt3/Arfgef1/Arpc1a/Arpc2/Arpc5/Bdnf/Bin1/Bmpr2/Cacna1c/Capza2/Capzb/Cdkl5/Cfl1/Chga/Clasp2/Cx3cl1/Cyfip1/Dock4/Epha7/Ext1/Fgf13/Gdi1/Grb2/Hp1bp3/Lrp1/Macf1/Map2k1/Mapt/Mgll/Mtpn/Nefl/Nrp1/Ogt/Pclo/Pfn2/Plxna4/Ppp1r9a/Ptk2b/Rac1/Rpl4/Rufy3/Slc8a1/Sptan1/Tmsb4x/Tnr	48	0.096	2.44182
CA3_ns	BP	GO:0007015	actin filament organization	43/652	423/16584	1.1984e-08	1.59015e-06	1.36257e-06	Abi1/Abl2/Actr3/Add1/Add2/Arf1/Arfgef1/Arpc1a/Arpc2/Arpc5/Bin1/Capza2/Capzb/Cdc42/Cfl1/Clasp1/Clasp2/Coro2b/Cul3/Cx3cl1/Cyfip1/Enah/Gas7/Gmfb/Grb2/Mical2/Mprip/Mtpn/Myo5a/Nebl/Nrp1/Pfn2/Phactr1/Ppm1e/Ppp1r9a/Ptk2b/Rac1/Rufy3/Spire1/Sptan1/Tjp1/Tmsb4x/Wasf1	43	0.101655	2.58565
CA3_ns	BP	GO:0071826	ribonucleoprotein complex subunit organization	25/652	172/16584	1.60034e-08	1.98399e-06	1.70005e-06	Celf5/Ddx39b/Eif3a/Eif4b/Eif4h/Eif5/Kif5b/Klc1/Luc7l2/Luc7l3/Mbnl1/Psip1/Ptges3/Rbm5/Rpl10/Rpl23a/Rpl38/Rpl5/Rplp0/Rps14/Rps19/Rps25/Rps27/Rps28/Sf3b1	25	0.145349	3.69703
CA3_ns	BP	GO:0050767	regulation of neurogenesis	43/652	428/16584	1.69486e-08	2.04587e-06	1.75307e-06	Actr3/Atxn1/B2m/Bdnf/Bin1/Bmpr2/Brinp1/Caprin1/Cdkl5/Cx3cl1/Cyfip1/Dab1/Dnm1l/Epha7/Fgf13/Gdi1/Gfap/Kalrn/Kifap3/Lingo1/Lrp1/Macf1/Map2k1/Mapt/Nefl/Nf1/Nrp1/Opa1/Plxna1/Plxna2/Plxna4/Ptpra/Ptprd/Rapgef2/Rb1/Rpl4/Rufy3/Stau2/Stk25/Syt4/Thy1/Tnr/Zfp365	43	0.100467	2.55544
CA3_ns	BP	GO:0099072	regulation of postsynaptic membrane neurotransmitter receptor levels	18/652	94/16584	2.19568e-08	2.45648e-06	2.10492e-06	Ap2a2/Ap2b1/Arhgap44/Cplx1/Dlg2/Gphn/Iqsec1/Kalrn/Lgi1/Magi2/Map2k1/Mapk10/Nedd4/Nsg1/Rap1a/Rapgef4/Vamp2/Ywhae	18	0.191489	4.87064
CA3_ns	BP	GO:0043087	regulation of GTPase activity	36/652	329/16584	2.93048e-08	3.01051e-06	2.57965e-06	Abr/Agap1/Agap3/Arfgef1/Arhgap44/Bin1/Cdkl5/Chn1/Crk/Cx3cl1/Eif5/Elmod1/Epha5/Iqsec1/Kalrn/Map2k1/Mapre2/Nf1/Pkp4/Plxna1/Plxna2/Plxna4/Ptk2b/Rabgap1/Rack1/Ralgapa1/Rap1a/Rap1gds1/Rapgef2/Rapgef4/Rapgef5/Rasgrf1/Sipa1l1/Stmn3/Thy1/Wnk1	36	0.109422	2.78322
CA3_ns	BP	GO:0050890	cognition	36/652	329/16584	2.93048e-08	3.01051e-06	2.57965e-06	Abl2/Adcy1/Adgrb3/Arf4/Atxn1/B2m/B3gat1/Bdnf/Brinp1/Cacna1c/Cacna1e/Chl1/Cnr1/Cntnap2/Ctnnd2/Cyfip1/Dbi/Fgf13/Gabra5/Gmfb/Jph4/Kalrn/Kcnab1/Mapt/Nf1/Nrxn3/Pgrmc1/Plcb1/Plk2/Shank2/Slc1a1/Sobp/Syt4/Tnr/Tusc3/Vdac1	36	0.109422	2.78322
CA3_ns	BP	GO:1905475	regulation of protein localization to membrane	26/652	190/16584	2.95341e-08	3.01051e-06	2.57965e-06	Actb/Actr3/Ank3/Ap2b1/Arhgap44/Arpc2/Atp2c1/Cdh2/Clasp2/Cltc/Gdi1/Kalrn/Kcnb1/Kif5b/Lrp1/Magi2/Map2k1/Mff/Myo5a/Ogt/Pgrmc1/Rack1/Rap1a/Rapgef4/Slc1a1/Tcaf1	26	0.136842	3.48066
CA3_ns	BP	GO:0050807	regulation of synapse organization	31/652	258/16584	3.18438e-08	3.17538e-06	2.72093e-06	Actr3/Adgrb1/Adgrb3/Arf4/Arhgap44/Bdnf/Caprin1/Cdc42/Cdh2/Cdkl5/Cfl1/Cttnbp2/Cyfip1/Dgkb/Dnm1l/Epha7/Kalrn/Magi2/Malat1/Nedd4/Negr1/Opa1/Pgrmc1/Ppfia2/Ppp1r9a/Ptprd/Rapgef4/Shank2/Sipa1l1/Stau2/Tanc2	31	0.120155	3.05621
CA3_ns	BP	GO:0031503	protein-containing complex localization	27/652	204/16584	3.27948e-08	3.20063e-06	2.74257e-06	Ap2a2/Ap2b1/Arhgap44/Cplx1/Dlg2/Gphn/Hnrnpu/Iqsec1/Kalrn/Kif5a/Kif5b/Lgi1/Lrrc7/Magi2/Map2k1/Mapk10/Nedd4/Nsg1/Pura/Rap1a/Rapgef4/Sfpq/Slc1a1/Stau2/Tub/Vamp2/Zfp365	27	0.132353	3.36647
CA3_ns	BP	GO:0051223	regulation of protein transport	46/652	489/16584	4.01638e-08	3.75982e-06	3.22173e-06	Acsl4/Actr3/Ahi1/Ank3/Arf1/Arhgap44/Arpc2/Atp2c1/Cacna1e/Cdc42/Chga/Cnr1/Dnaja1/Dnm1l/Ensa/Epha5/Exoc4/Fbxw7/Gdi1/Kcnb1/Kif3a/Kif5b/Lrp1/Mff/Ndfip1/Ndfip2/Nf1/Ogt/Oxct1/Pam/Pkia/Ppia/Ppm1a/Rac1/Rack1/Rap1gds1/Rapgef4/Rufy3/Slc1a1/Stxbp5l/Syt4/Tcaf1/Tomm70a/Uhmk1/Vamp2/Ywhae	46	0.0940695	2.39271
CA3_ns	BP	GO:0106027	neuron projection organization	19/652	109/16584	4.42983e-08	4.06393e-06	3.48232e-06	Abl2/Actr3/Arf1/Arhgap44/Caprin1/Cdc42/Cfl1/Cntnap2/Ctnnd2/Dnm1l/Epha5/Kalrn/Opa1/Ppfia2/Ppp1r9a/Sipa1l1/Stau2/Tanc2/Zfp365	19	0.174312	4.43373
CA3_ns	BP	GO:0050803	regulation of synapse structure or activity	31/652	266/16584	6.46857e-08	5.70602e-06	4.8894e-06	Actr3/Adgrb1/Adgrb3/Arf4/Arhgap44/Bdnf/Caprin1/Cdc42/Cdh2/Cdkl5/Cfl1/Cttnbp2/Cyfip1/Dgkb/Dnm1l/Epha7/Kalrn/Magi2/Malat1/Nedd4/Negr1/Opa1/Pgrmc1/Ppfia2/Ppp1r9a/Ptprd/Rapgef4/Shank2/Sipa1l1/Stau2/Tanc2	31	0.116541	2.9643
CA3_ns	BP	GO:0010639	negative regulation of organelle organization	37/652	358/16584	8.35289e-08	7.09531e-06	6.07986e-06	Add1/Add2/Apc/Arfgef1/Arpc2/Atrx/Capza2/Capzb/Cfl1/Clasp1/Clasp2/Coro2b/Dnm1l/Fgf13/Gdi2/Ghitm/Gmfb/Gnl3l/Hdgfl3/Hnrnpu/Huwe1/Map4/Mapt/Mtpn/Opa1/Pfn2/Ppp1r9a/Sptan1/Syt4/Taok1/Tjp1/Tmsb4x/Tnks2/Tom1l2/Trim37/Trim9/Zwint	37	0.103352	2.62882
CA3_ns	BP	GO:0022618	ribonucleoprotein complex assembly	23/652	164/16584	1.17363e-07	9.44467e-06	8.09298e-06	Celf5/Ddx39b/Eif3a/Eif4b/Eif4h/Eif5/Luc7l2/Luc7l3/Mbnl1/Psip1/Ptges3/Rbm5/Rpl10/Rpl23a/Rpl38/Rpl5/Rplp0/Rps14/Rps19/Rps25/Rps27/Rps28/Sf3b1	23	0.140244	3.56719
CA3_ns	BP	GO:1903539	protein localization to postsynaptic membrane	13/652	55/16584	1.50541e-07	1.15089e-05	9.86176e-06	Arhgap44/Cplx1/Dlg2/Gphn/Kalrn/Lgi1/Magi2/Map2k1/Mapk10/Nsg1/Rap1a/Rapgef4/Vamp2	13	0.236364	6.01205
CA3_ns	BP	GO:0043547	positive regulation of GTPase activity	28/652	240/16584	2.74095e-07	1.93427e-05	1.65744e-05	Abr/Agap1/Agap3/Bin1/Cdkl5/Chn1/Crk/Cx3cl1/Eif5/Elmod1/Iqsec1/Kalrn/Map2k1/Mapre2/Nf1/Pkp4/Ptk2b/Rabgap1/Rack1/Ralgapa1/Rap1a/Rap1gds1/Rapgef2/Rapgef4/Rapgef5/Rasgrf1/Sipa1l1/Thy1	28	0.116667	2.96748
CA3_ns	BP	GO:0007018	microtubule-based movement	36/652	361/16584	3.03088e-07	2.10646e-05	1.80499e-05	Actr3/Ap3s1/Arhgap21/Arl8b/Ash1l/Bsn/Cacna1e/Cdc42/Celsr2/Dlg2/Dnaja1/Dst/Dync1h1/Dynlt3/Hnrnpu/Kif21a/Kif3a/Kif5a/Kif5b/Kifap3/Klc1/Lamp1/Map2k1/Map4/Mapk8ip3/Mapt/Myo5a/Nefl/Pura/Sfpq/Stau2/Tub/Ubb/Ube2b/Uchl1/Wasf1	36	0.099723	2.53651
CA3_ns	BP	GO:0098917	retrograde trans-synaptic signaling	7/652	14/16584	3.79168e-07	2.59588e-05	2.22437e-05	Bdnf/Cadm1/Cnr1/Dagla/Plcb1/Syt4/Tenm2	7	0.5	12.7178
CA3_ns	BP	GO:0030307	positive regulation of cell growth	23/652	175/16584	3.87086e-07	2.61112e-05	2.23743e-05	Acsl4/Bdnf/Bmpr2/Cdc42/Cdkl5/Cfl1/Cpne6/Crk/Cyfip1/Ddx39b/Ddx3x/Gdi1/Lgi1/Lrp1/Macf1/Mapt/Mtpn/Nrp1/Ptk2b/Rpl4/Rufy3/Sdcbp/Syt4	23	0.131429	3.34296
CA3_ns	BP	GO:0010720	positive regulation of cell development	35/652	353/16584	5.07926e-07	3.32837e-05	2.85202e-05	Actr3/Add1/Arpc2/Atxn1/Bdnf/Bin1/Bmpr2/Caprin1/Cdc42/Cdkl5/Crk/Cx3cl1/Cyfip1/Dnm1l/Gdi1/Gfap/Kalrn/Lrp1/Macf1/Map2k1/Mapt/Nefl/Nrp1/Opa1/Plxna1/Plxna2/Plxna4/Ptpra/Ptprd/Rac1/Rpl4/Rufy3/Stau2/Stk25/Zfp365	35	0.0991501	2.52194
CA3_ns	BP	GO:0099640	axo-dendritic protein transport	6/652	10/16584	6.622e-07	4.22805e-05	3.62295e-05	Dlg2/Kif3a/Kif5a/Kif5b/Mapk8ip3/Myo5a	6	0.6	15.2613
CA3_ns	BP	GO:0016079	synaptic vesicle exocytosis	19/652	129/16584	6.84346e-07	4.30013e-05	3.68471e-05	Adcy1/Apba2/Cadps/Cplx1/Dnm1l/Grik5/Nr3c2/Nrxn3/Pclo/Pfn2/Ppfia2/Prkcg/Rap1a/Stxbp1/Stxbp5l/Syp/Syt4/Trim9/Vamp2	19	0.147287	3.74633
CA3_ns	BP	GO:1901880	negative regulation of protein depolymerization	14/652	75/16584	1.11692e-06	6.40415e-05	5.48761e-05	Add1/Add2/Apc/Arpc2/Capza2/Capzb/Cfl1/Clasp1/Clasp2/Fgf13/Hdgfl3/Mtpn/Sptan1/Taok1	14	0.186667	4.74798
CA3_ns	BP	GO:0099643	signal release from synapse	22/652	175/16584	1.48226e-06	7.90594e-05	6.77448e-05	Adcy1/Apba2/Cadps/Cplx1/Dnm1l/Grik5/Nf1/Nr3c2/Nrxn3/Pclo/Pfn2/Ppfia2/Ppp1r9a/Prkcg/Rap1a/Stxbp1/Stxbp5l/Syn1/Syp/Syt4/Trim9/Vamp2	22	0.125714	3.19762
CA3_ns	BP	GO:0006417	regulation of translation	33/652	338/16584	1.51578e-06	7.96407e-05	6.82428e-05	Aplp1/Caprin1/Csde1/Cyfip1/Ddx39b/Ddx3x/Ddx6/Eif3e/Eif5/Eif5a/Hnrnpu/Igfbp5/Impact/Pkm/Ptk2b/Pum1/Rack1/Rc3h2/Rpl10/Rpl22/Rpl26/Rpl38/Rpl5/Rplp1/Rps3/Rps3a1/Srp9/Tia1/Tnrc6b/Tnrc6c/Uhmk1/Ybx1/Zfp706	33	0.0976331	2.48336
CA3_ns	BP	GO:0051648	vesicle localization	24/652	203/16584	1.52788e-06	7.96407e-05	6.82428e-05	Ahi1/Ap3s1/Arf1/Cdh2/Clasp1/Clasp2/Cul3/Dync1h1/Exoc4/Exoc6b/Kif5a/Kif5b/Magi2/Map2k1/Myo5a/Pcdh17/Pclo/Ppfia2/Rab7/Sdcbp/Syn1/Syt4/Tanc2/Tmed9	24	0.118227	3.00716
CA3_ns	BP	GO:0048588	developmental cell growth	27/652	250/16584	2.04072e-06	0.000102866	8.8144e-05	Actr3/Auts2/Bdnf/Bmpr2/Cdkl5/Clasp2/Cpne6/Cyfip1/Ddx39b/Epha7/Ext1/Fgf13/Gdi1/Impact/Lrp1/Macf1/Mapt/Mgll/Nrp1/Plxna1/Plxna4/Rpl4/Rufy3/Syt4/Tnr/Tomm70a/Wasf1	27	0.108	2.74704
CA3_ns	BP	GO:0071417	cellular response to organonitrogen compound	42/652	494/16584	2.31574e-06	0.000114218	9.78716e-05	Actb/Ahcyl1/Akt3/Apc/Aplp1/Arpc2/Cfl1/Crk/Cyfip1/Gabra1/Gabrb2/Gabrg2/Grb2/Igfbp5/Impact/Itpr1/Lrp1/Myo5a/Ncoa1/Nr3c2/Nsg1/Nsg2/Nsmf/Nucks1/Ogt/Opa1/Pkm/Plcb1/Ptpra/Rab12/Rac1/Rap1a/Rap1gds1/Rapgef2/Rb1/Ryr2/Slc1a1/Slc8a1/Tmem38a/Vamp2/Ybx1/Zfp106	42	0.0850202	2.16254
CA3_ns	BP	GO:0016049	cell growth	41/652	478/16584	2.45334e-06	0.000119543	0.000102434	Acsl4/Actr3/Auts2/Bdnf/Bmpr2/Cadm1/Cdc42/Cdkl5/Cfl1/Clasp2/Cpne6/Crk/Cyfip1/Ddx39b/Ddx3x/Epha7/Ext1/Fgf13/Gdi1/Igfbp5/Impact/Lgi1/Lrp1/Macf1/Mapt/Mgll/Mtpn/Nrp1/Plxna1/Plxna4/Ptk2b/Rack1/Rb1/Rpl4/Rufy3/Sdcbp/Syt4/Tnr/Tomm70a/Wasf1/Zmat3	41	0.0857741	2.18171
CA3_ns	BP	GO:0006836	neurotransmitter transport	25/652	223/16584	2.47581e-06	0.000119543	0.000102434	Adcy1/Apba2/Cadps/Cplx1/Dnm1l/Gabra2/Gfap/Grik5/Nf1/Nr3c2/Nrxn3/Pclo/Pfn2/Ppfia2/Ppp1r9a/Prkcg/Rap1a/Slc6a6/Stxbp1/Stxbp5l/Syn1/Syp/Syt4/Trim9/Vamp2	25	0.112108	2.85152
CA3_ns	BP	GO:0051656	establishment of organelle localization	37/652	412/16584	2.64272e-06	0.000126273	0.000108201	Ahi1/Ap3s1/Arf1/Arhgap21/Cdc42/Cdc42bpa/Cfl1/Chga/Clasp1/Clasp2/Cul3/Dync1h1/Exoc4/Exoc6b/Hnrnpu/Kif5a/Kif5b/Lamp1/Map2k1/Map4/Mapt/Myo5a/Nefl/Pclo/Ppfia2/Rab7/Sdcbp/Spire1/Stk25/Stxbp1/Syt4/Tanc2/Tmed9/Ubb/Ube2b/Uchl1/Wasf1	37	0.0898058	2.28426
CA3_ns	BP	GO:0060560	developmental growth involved in morphogenesis	27/652	254/16584	2.76676e-06	0.000130836	0.000112112	Actr3/Auts2/Bdnf/Bmpr2/Cadm1/Cdkl5/Cfl1/Clasp2/Cpne6/Cyfip1/Epha7/Ext1/Fgf13/Gdi1/Impact/Lrp1/Macf1/Mapt/Mgll/Nrp1/Plxna1/Plxna4/Rpl4/Rufy3/Syt4/Tnr/Wasf1	27	0.106299	2.70378
CA3_ns	BP	GO:0022613	ribonucleoprotein complex biogenesis	36/652	400/16584	3.43342e-06	0.000159082	0.000136315	Celf5/Ddx17/Ddx39b/Ddx3x/Eif3a/Eif4b/Eif4h/Eif5/Gnl3l/Luc7l2/Luc7l3/Mbnl1/Psip1/Ptges3/Rbm5/Rpl10/Rpl23a/Rpl26/Rpl35/Rpl35a/Rpl38/Rpl5/Rpl7/Rpl7a/Rplp0/Rps14/Rps16/Rps17/Rps19/Rps21/Rps24/Rps25/Rps27/Rps28/Rps6/Sf3b1	36	0.09	2.2892
CA3_ns	BP	GO:0090150	establishment of protein localization to membrane	26/652	243/16584	3.74083e-06	0.000169893	0.000145579	Actr3/Ank3/Arhgap44/Arpc2/Atp2c1/Ccdc47/Cplx1/Emc10/Exoc4/Gdi1/Kcnb1/Macf1/Mapk10/Mff/Naca/Nsg1/Ogt/Rab7/Rack1/Reep1/Sec62/Slc1a1/Srp9/Tcaf1/Tomm70a/Vamp2	26	0.106996	2.7215
CA3_ns	BP	GO:1990089	response to nerve growth factor	9/652	34/16584	4.60608e-06	0.00019563	0.000167632	Acap2/Bdnf/Crk/Kidins220/Magi2/Rap1a/Rapgef2/Rps3/Wasf1	9	0.264706	6.73295
CA3_ns	BP	GO:1990090	cellular response to nerve growth factor stimulus	9/652	34/16584	4.60608e-06	0.00019563	0.000167632	Acap2/Bdnf/Crk/Kidins220/Magi2/Rap1a/Rapgef2/Rps3/Wasf1	9	0.264706	6.73295
CA3_ns	BP	GO:0031345	negative regulation of cell projection organization	23/652	202/16584	4.7824e-06	0.000201256	0.000172453	Actr3/Arhgap44/B2m/Capzb/Cfl1/Crmp1/Dab1/Dennd5a/Epha7/Fgf13/Gdi1/Gdi2/Gfap/Lrp1/Map4/Nrp1/Pfn2/Ptprg/Rapgef2/Rufy3/Thy1/Tnr/Zfp365	23	0.113861	2.89613
CA3_ns	BP	GO:0051962	positive regulation of nervous system development	32/652	342/16584	5.37005e-06	0.000221914	0.000190154	Actr3/Adgrb1/Adgrb3/Atxn1/Bdnf/Bin1/Bmpr2/Caprin1/Cdkl5/Cx3cl1/Cyfip1/Dnm1l/Gdi1/Gfap/Kalrn/Lrp1/Macf1/Map2k1/Mapt/Nefl/Nrp1/Opa1/Plxna1/Plxna2/Plxna4/Ptpra/Ptprd/Rpl4/Rufy3/Stau2/Stk25/Zfp365	32	0.0935673	2.37994
CA3_ns	BP	GO:0034248	regulation of cellular amide metabolic process	35/652	393/16584	5.91965e-06	0.000242441	0.000207744	Aplp1/Bin1/Caprin1/Csde1/Cyfip1/Ddx39b/Ddx3x/Ddx6/Eif3e/Eif5/Eif5a/Hnrnpu/Igfbp5/Impact/Pkm/Ptk2b/Pum1/Rack1/Rc3h2/Rpl10/Rpl22/Rpl26/Rpl38/Rpl5/Rplp1/Rps3/Rps3a1/Samd8/Srp9/Tia1/Tnrc6b/Tnrc6c/Uhmk1/Ybx1/Zfp706	35	0.0890585	2.26526
CA3_ns	BP	GO:0001505	regulation of neurotransmitter levels	25/652	236/16584	6.8395e-06	0.0002752	0.000235814	Adcy1/Apba2/Cadps/Cplx1/Dagla/Dnm1l/Gabra2/Gfap/Grik5/Nf1/Nr3c2/Nrxn3/Pclo/Pfn2/Ppfia2/Ppp1r9a/Prkcg/Rap1a/Stxbp1/Stxbp5l/Syn1/Syp/Syt4/Trim9/Vamp2	25	0.105932	2.69445
CA3_ns	BP	GO:0007163	establishment or maintenance of cell polarity	24/652	223/16584	7.94527e-06	0.000308288	0.000264167	Actb/Actr3/Apc/Arf4/Arfgef1/Arpc5/Cdc42/Cfl1/Clasp1/Clasp2/Crk/Dlg2/Dst/Exoc4/Fgf13/Kif3a/Lrrc7/Macf1/Map4/Prickle2/Ptk2b/Rac1/Rufy3/Stk25	24	0.107623	2.73746
CA3_ns	BP	GO:0042391	regulation of membrane potential	36/652	416/16584	8.29902e-06	0.00031723	0.000271829	Ank3/Atxn1/B2m/Bdnf/Bin1/Cacna1c/Cnr1/Cntnap2/Cx3cl1/Dmd/Fgf13/Gabra1/Gabra2/Gabra5/Gabrb2/Gabrg2/Grik5/Kcnab2/Kcnb1/Kcnd2/Kcnk1/Kif5b/Mapt/Nedd4/Nr3c2/Pclo/Pex5l/Ppp1r9a/Ptk2b/Rack1/Rapgef4/Rgs7bp/Ryr2/Slc8a1/Ubb/Ywhae	36	0.0865385	2.20116
CA3_ns	BP	GO:2000112	regulation of cellular macromolecule biosynthetic process	36/652	417/16584	8.75234e-06	0.000329074	0.000281978	Aplp1/Arfgef1/Caprin1/Csde1/Cyfip1/Dbi/Ddx39b/Ddx3x/Ddx6/Eif3e/Eif5/Eif5a/Hnrnpu/Igfbp5/Impact/Pkm/Plcb1/Ptk2b/Pum1/Rack1/Rc3h2/Rpl10/Rpl22/Rpl26/Rpl38/Rpl5/Rplp1/Rps3/Rps3a1/Srp9/Tia1/Tnrc6b/Tnrc6c/Uhmk1/Ybx1/Zfp706	36	0.0863309	2.19588
CA3_ns	BP	GO:1901888	regulation of cell junction assembly	23/652	211/16584	9.90901e-06	0.000365534	0.00031322	Actr3/Adgrb1/Adgrb3/Bdnf/Cfl1/Clasp1/Clasp2/Cntnap2/Epha7/Lrp1/Macf1/Negr1/Nrp1/Ppp1r9a/Ptpra/Ptprd/Rac1/Rap1a/Rapgef2/Sipa1l1/Stau2/Thy1/Tjp1	23	0.109005	2.7726
CA3_ns	BP	GO:0045927	positive regulation of growth	27/652	272/16584	9.96115e-06	0.000365534	0.00031322	Acsl4/Ahi1/Bdnf/Bmpr2/Cdc42/Cdkl5/Cfl1/Cpne6/Crk/Cyfip1/Ddx39b/Ddx3x/Gdi1/Lgi1/Lrp1/Macf1/Mapt/Mtpn/Naca/Nrp1/Plcb1/Ptk2b/Rpl4/Rufy3/Sdcbp/Sgip1/Syt4	27	0.0992647	2.52486
CA3_ns	BP	GO:0051588	regulation of neurotransmitter transport	17/652	128/16584	1.09355e-05	0.000391884	0.000335799	Adcy1/Apba2/Cplx1/Dnm1l/Gfap/Nf1/Nr3c2/Nrxn3/Pfn2/Ppfia2/Ppp1r9a/Prkcg/Rap1a/Stxbp1/Stxbp5l/Syp/Syt4	17	0.132812	3.37816
CA3_ns	BP	GO:0051261	protein depolymerization	16/652	116/16584	1.21567e-05	0.000432269	0.000370404	Add1/Add2/Apc/Arpc2/Capza2/Capzb/Cfl1/Clasp1/Clasp2/Fgf13/Hdgfl3/Mical2/Mtpn/Sptan1/Stmn3/Taok1	16	0.137931	3.50836
CA3_ns	BP	GO:0070507	regulation of microtubule cytoskeleton organization	19/652	157/16584	1.32619e-05	0.000463092	0.000396816	Apc/Clasp1/Clasp2/Cltc/Dync1h1/Fgf13/Gda/Gnai1/Hdgfl3/Hnrnpu/Hsph1/Mapre2/Mapre3/Mapt/Rac1/Rps3/Stmn3/Taok1/Tppp	19	0.121019	3.07819
CA3_ns	BP	GO:0042255	ribosome assembly	11/652	58/16584	1.34619e-05	0.000464284	0.000397837	Ddx3x/Rpl10/Rpl23a/Rpl38/Rpl5/Rplp0/Rps14/Rps19/Rps25/Rps27/Rps28	11	0.189655	4.82399
CA3_ns	BP	GO:0032886	regulation of microtubule-based process	25/652	249/16584	1.7367e-05	0.000590092	0.000505641	Apc/Ccnl2/Clasp1/Clasp2/Cltc/Dync1h1/Fgf13/Gda/Gnai1/Hdgfl3/Hnrnpu/Hsph1/Kif3a/Lamp1/Macf1/Mapre2/Mapre3/Mapt/Plk2/Rac1/Rps3/Stmn3/Taok1/Tppp/Trim37	25	0.100402	2.55377
CA3_ns	BP	GO:0007626	locomotory behavior	24/652	234/16584	1.79036e-05	0.000603852	0.000517431	Abhd12/Abl2/Apba2/Atxn1/Cacna1c/Cacna1e/Chl1/Cntnap2/Dab1/Gmfb/Kalrn/Kcnd2/Mapk10/Mapt/Myo5a/Negr1/Oxr1/Pum1/Shank2/Slc1a1/Slc4a10/Sobp/Tnr/Uchl1	24	0.102564	2.60878
CA3_ns	BP	GO:0032386	regulation of intracellular transport	29/652	316/16584	2.11947e-05	0.000679862	0.000582563	Actr3/Akap8l/Ank3/Arf1/Arhgap44/Arpc2/Cdc42/Dync1h1/Fbxw7/Gdi1/Kcnb1/Kif3a/Kif5b/Lamp1/Map2k1/Mapt/Mff/Nedd4/Nf1/Ogt/Pkia/Ppm1a/Reep1/Rufy3/Slc1a1/Tcaf1/Uhmk1/Vamp2/Ywhae	29	0.0917722	2.33428
CA3_ns	BP	GO:0006873	cellular ion homeostasis	37/652	454/16584	2.36527e-05	0.000748241	0.000641155	Atp2c1/Atp6ap2/Atp6v0a1/Atp6v1b2/Cacna1c/Ccdc47/Chga/Ckb/Cx3cl1/Dbi/Dmd/Dmxl2/Fkbp1a/Ftl1/Grina/Itpr1/Micu3/Myo5a/Ndfip1/Nr3c2/Ptk2b/Rab7/Rap1gds1/Ryr2/Slc1a1/Slc24a3/Slc25a23/Slc30a9/Slc39a10/Slc4a10/Slc8a1/Thy1/Tmbim6/Tmem106b/Tmem38a/Wnk1/Ywhae	37	0.0814978	2.07294
CA3_ns	BP	GO:0051051	negative regulation of transport	37/652	455/16584	2.48086e-05	0.000779432	0.000667883	Abr/Acsl4/Ahi1/Ank3/Bin1/Chga/Cnr1/Cyfip1/Gabbr1/Gdi1/Kalrn/Kcnab1/Kcnb1/Lrpap1/Mapt/Myo5a/Ndfip1/Ndfip2/Nedd4/Nf1/Ogt/Pea15a/Pkia/Ppp1r9a/Ptk2b/Rab7/Rack1/Rap1a/Sdcbp/Snph/Stxbp5l/Syt4/Tmbim6/Trim9/Vdac1/Wnk1/Ywhae	37	0.0813187	2.06839
CA3_ns	BP	GO:0009306	protein secretion	30/652	339/16584	3.06688e-05	0.000917458	0.000786155	Acsl4/Ahi1/Arf1/Cacna1c/Cacna1e/Chga/Cnr1/Cplx1/Dnm1l/Ensa/Epha5/Kcnb1/Kif5b/Lrp1/Myo5a/Oxct1/Pam/Pclo/Ppia/Ptprn/Rab12/Rab3c/Rac1/Rap1gds1/Rapgef4/Sel1l/Selenot/Stxbp5l/Syt4/Tmem167	30	0.0884956	2.25094
CA3_ns	BP	GO:0035592	establishment of protein localization to extracellular region	30/652	340/16584	3.24147e-05	0.000959266	0.000821979	Acsl4/Ahi1/Arf1/Cacna1c/Cacna1e/Chga/Cnr1/Cplx1/Dnm1l/Ensa/Epha5/Kcnb1/Kif5b/Lrp1/Myo5a/Oxct1/Pam/Pclo/Ppia/Ptprn/Rab12/Rab3c/Rac1/Rap1gds1/Rapgef4/Sel1l/Selenot/Stxbp5l/Syt4/Tmem167	30	0.0882353	2.24432
CA3_ns	BP	GO:0010608	post-transcriptional regulation of gene expression	36/652	446/16584	3.72591e-05	0.00107489	0.000921057	Aplp1/Caprin1/Csde1/Cyfip1/Ddx39b/Ddx3x/Ddx6/Eif3e/Eif5/Eif5a/Fus/Hnrnpu/Igfbp5/Impact/Map2k1/Matr3/Pkm/Ptk2b/Pum1/Rack1/Rc3h2/Rpl10/Rpl22/Rpl26/Rpl38/Rpl5/Rplp1/Rps3/Rps3a1/Srp9/Tia1/Tnrc6b/Tnrc6c/Uhmk1/Ybx1/Zfp706	36	0.0807175	2.0531
CA3_ns	BP	GO:0150115	cell-substrate junction organization	14/652	101/16584	3.98576e-05	0.00112164	0.000961112	Cfl1/Clasp1/Clasp2/Coro2b/Dst/Iqsec1/Lrp1/Macf1/Mapre2/Nrp1/Ptk2b/Ptpra/Rac1/Thy1	14	0.138614	3.52572
CA3_ns	BP	GO:0071692	protein localization to extracellular region	30/652	345/16584	4.25738e-05	0.00119077	0.00102035	Acsl4/Ahi1/Arf1/Cacna1c/Cacna1e/Chga/Cnr1/Cplx1/Dnm1l/Ensa/Epha5/Kcnb1/Kif5b/Lrp1/Myo5a/Oxct1/Pam/Pclo/Ppia/Ptprn/Rab12/Rab3c/Rac1/Rap1gds1/Rapgef4/Sel1l/Selenot/Stxbp5l/Syt4/Tmem167	30	0.0869565	2.21179
CA3_ns	BP	GO:0048024	regulation of mRNA splicing, via spliceosome	14/652	102/16584	4.45595e-05	0.00123876	0.00106147	Celf5/Ddx17/Hnrnpa2b1/Hnrnpu/Malat1/Mbnl1/Rbfox2/Rbfox3/Rbm39/Rbm5/Snrnp70/Son/Tia1/Tra2a	14	0.137255	3.49116
CA3_ns	BP	GO:1904951	positive regulation of establishment of protein localization	27/652	299/16584	5.35557e-05	0.00143661	0.00123101	Acsl4/Actr3/Ank3/Arf1/Arpc2/Atp2c1/Cct2/Cdc42/Coro2b/Dnm1l/Fbxw7/Kcnb1/Kif3a/Kif5b/Lrp1/Mff/Oxct1/Ppia/Ppm1a/Rac1/Rack1/Rapgef4/Rufy3/Tcaf1/Tomm70a/Vamp2/Ywhae	27	0.090301	2.29686
CA3_ns	BP	GO:0021761	limbic system development	13/652	92/16584	6.09148e-05	0.00159666	0.00136816	Cntnap2/Crk/Dab1/Epha5/Fgf13/Kif3a/Neurod6/Nf1/Nrp1/Ogdh/Ubb/Ywhae/Zbtb18	13	0.141304	3.59416
CA3_ns	BP	GO:0071625	vocalization behavior	6/652	19/16584	6.31265e-05	0.00160752	0.00137746	Auts2/Brinp1/Cntnap2/Ext1/Nrxn3/Shank2	6	0.315789	8.03229
CA3_ns	BP	GO:0150116	regulation of cell-substrate junction organization	11/652	68/16584	6.34601e-05	0.00160752	0.00137746	Cfl1/Clasp1/Clasp2/Iqsec1/Lrp1/Macf1/Mapre2/Nrp1/Ptpra/Rac1/Thy1	11	0.161765	4.11458
CA3_ns	BP	GO:0010959	regulation of metal ion transport	33/652	405/16584	6.50194e-05	0.00162089	0.00138892	Ahcyl1/Akt3/Ank3/Arf1/B2m/Bin1/Cacna1c/Cx3cl1/Dbi/Dmd/Fgf13/Fkbp1a/Itpr1/Jph4/Kcnab1/Kcnab2/Kif5b/Myo5a/Nedd4/Nr3c2/Plcb1/Ptk2b/Ryr2/Slc8a1/Thy1/Tmbim6/Tmem38a/Tspan13/Vamp2/Vdac1/Vmp1/Wnk1/Ywhae	33	0.0814815	2.07253
CA3_ns	BP	GO:0042551	neuron maturation	10/652	57/16584	6.68227e-05	0.00164794	0.00141209	Abl2/Adgrb3/Ank3/B4galt6/Cntnap2/Dlg2/Kcnb1/Opa1/Rac1/Rb1	10	0.175439	4.46238
CA3_ns	BP	GO:0048284	organelle fusion	17/652	149/16584	7.92002e-05	0.00191206	0.00163841	Arl8b/Cplx1/Dnm1l/Gdap1/Grik5/Huwe1/Kif5b/Mff/Opa1/Rab7/Snph/Stxbp1/Syt13/Syt4/Trim9/Vamp2/Vps41	17	0.114094	2.90205
CA3_ns	BP	GO:0007214	gamma-aminobutyric acid signaling pathway	7/652	28/16584	8.08311e-05	0.00191728	0.00164289	Bdnf/Gabbr1/Gabra1/Gabra2/Gabra5/Gabrb2/Gabrg2	7	0.25	6.3589
CA3_ns	BP	GO:0000375	RNA splicing, via transesterification reactions	24/652	257/16584	8.15063e-05	0.00191728	0.00164289	Celf5/Ddx17/Ddx39b/Hnrnpa2b1/Hnrnpa3/Hnrnpu/Luc7l2/Luc7l3/Malat1/Mbnl1/Psip1/Rbfox2/Rbfox3/Rbm39/Rbm5/Sf3b1/Sfpq/Snrnp70/Snrpn/Son/Srrm2/Srsf5/Tia1/Tra2a	24	0.0933852	2.37531
CA3_ns	BP	GO:0000377	RNA splicing, via transesterification reactions with bulged adenosine as nucleophile	24/652	257/16584	8.15063e-05	0.00191728	0.00164289	Celf5/Ddx17/Ddx39b/Hnrnpa2b1/Hnrnpa3/Hnrnpu/Luc7l2/Luc7l3/Malat1/Mbnl1/Psip1/Rbfox2/Rbfox3/Rbm39/Rbm5/Sf3b1/Sfpq/Snrnp70/Snrpn/Son/Srrm2/Srsf5/Tia1/Tra2a	24	0.0933852	2.37531
CA3_ns	BP	GO:0000398	mRNA splicing, via spliceosome	24/652	257/16584	8.15063e-05	0.00191728	0.00164289	Celf5/Ddx17/Ddx39b/Hnrnpa2b1/Hnrnpa3/Hnrnpu/Luc7l2/Luc7l3/Malat1/Mbnl1/Psip1/Rbfox2/Rbfox3/Rbm39/Rbm5/Sf3b1/Sfpq/Snrnp70/Snrpn/Son/Srrm2/Srsf5/Tia1/Tra2a	24	0.0933852	2.37531
CA3_ns	BP	GO:0051961	negative regulation of nervous system development	18/652	165/16584	8.87815e-05	0.00205677	0.00176241	Actr3/B2m/Bdnf/Brinp1/Dab1/Epha7/Fgf13/Gdi1/Kifap3/Lingo1/Nf1/Nrp1/Rapgef2/Rb1/Rufy3/Syt4/Thy1/Tnr	18	0.109091	2.77479
CA3_ns	BP	GO:0010592	positive regulation of lamellipodium assembly	7/652	29/16584	0.000102964	0.0023381	0.00200348	Actr3/Arpc2/Auts2/Cdc42/Cfl1/Cyfip1/Rac1	7	0.241379	6.13962
CA3_ns	BP	GO:0071407	cellular response to organic cyclic compound	33/652	416/16584	0.000108641	0.00245486	0.00210353	Actb/Aplp1/Arpc2/Bdnf/Ddx17/Dnaja1/Epha5/Gabra1/Gabrb2/Gabrg2/Gnai1/Gramd1b/Hnrnpu/Igfbp5/Impact/Itpr1/Klf9/Nedd4/Nfe2l1/Nr3c2/Nsg1/Nsg2/Plcb1/Ptges3/Rap1a/Rapgef2/Rbfox2/Rnf14/Ryr2/Slc1a1/Slc8a1/Stat1/Tmem38a	33	0.0793269	2.01773
CA3_ns	BP	GO:0032870	cellular response to hormone stimulus	34/652	434/16584	0.000109335	0.00245844	0.0021066	Ahcyl1/Akt3/Apc/Bdnf/Cfl1/Crk/Cyfip1/Ddx17/Dnaja1/Epha5/Grb2/Hnrnpu/Klf9/Myo5a/Ncoa1/Nedd4/Nr3c2/Nsmf/Nucks1/Ogt/Opa1/Pkm/Plcb1/Ptges3/Ptpra/Rab12/Rac1/Rap1gds1/Rb1/Rbfox2/Rnf14/Vamp2/Ybx1/Zfp106	34	0.078341	1.99265
CA3_ns	BP	GO:0010638	positive regulation of organelle organization	37/652	490/16584	0.000117362	0.00261329	0.00223929	Actr3/Apc/Arpc2/Atrx/Bin1/Cct2/Cdc42/Cfl1/Cul3/Cx3cl1/Cyfip1/Dnm1l/Dync1h1/Gda/Grb2/Hnrnpa2b1/Kif5b/Mapt/Mff/Nrp1/Opa1/Pfn2/Plcb1/Ppm1e/Ptk2b/Rac1/Rala/Rb1/Rps3/Sdcbp/Sfpq/Spire1/Tmed9/Tnks2/Ube2b/Vdac1/Wasf1	37	0.0755102	1.92065
CA3_ns	BP	GO:0098877	neurotransmitter receptor transport to plasma membrane	6/652	21/16584	0.000118037	0.00261563	0.00224129	Arhgap44/Cplx1/Mapk10/Nsg1/Slc1a1/Vamp2	6	0.285714	7.26731
CA3_ns	BP	GO:1901214	regulation of neuron death	30/652	366/16584	0.000124443	0.00272862	0.00233811	Ap2b1/Bdnf/Cdc42/Chga/Chl1/Cx3cl1/Eno2/Epha7/Faim2/Fbxw7/Gabra5/Gabrb2/Grik5/Hsph1/Itpr1/Kcnb1/Lrp1/Mapt/Nefl/Nf1/Nrp1/Nsmf/Oxr1/Ppp2r2b/Prkcg/Ptk2b/Rack1/Slc1a1/Stxbp1/Ubb	30	0.0819672	2.08488
CA3_ns	BP	GO:0043393	regulation of protein binding	20/652	200/16584	0.00012462	0.00272862	0.00233811	Abl2/Actb/Actr3/Add1/Add2/B2m/Bdnf/Cdc42/Crk/Crmp1/Gnl3l/Lrp1/Lrpap1/Map1lc3b/Mapre3/Plk2/Rack1/Rapgef2/Tmbim6/Usp33	20	0.1	2.54356
CA3_ns	BP	GO:0030534	adult behavior	18/652	171/16584	0.000140518	0.00299794	0.00256889	Abhd12/Abl2/Atxn1/Bdnf/Cacna1c/Chl1/Cntnap2/Dab1/Gabrg2/Kalrn/Mapt/Nrxn3/Oxr1/Pcdh17/Pum1/Shank2/Slc1a1/Uchl1	18	0.105263	2.67743
CA3_ns	BP	GO:1904062	regulation of cation transmembrane transport	30/652	370/16584	0.000150756	0.0031721	0.00271812	Ank3/Arf1/Bin1/Cacna1c/Cfl1/Cx3cl1/Dbi/Dmd/Fgf13/Fkbp1a/Kcnab1/Kcnab2/Kif5b/Myo5a/Nedd4/Nr3c2/Plcb1/Ptk2b/Rasgrf1/Ryr2/Slc8a1/Thy1/Tmbim6/Tmem38a/Tspan13/Vamp2/Vdac1/Vmp1/Wnk1/Ywhae	30	0.0810811	2.06234
CA3_ns	BP	GO:0022604	regulation of cell morphogenesis	27/652	319/16584	0.000159008	0.00333046	0.00285381	Actr3/Arpc2/Caprin1/Capzb/Cdc42/Cdc42se2/Cdkl5/Cfl1/Cpne6/Crk/Cyfip1/Dnm1l/Gas7/Kalrn/Kif3a/Macf1/Myl12b/Nrp1/Opa1/Plxna1/Plxna2/Plxna4/Ptk2b/Ptprd/Rac1/Stau2/Syt4	27	0.0846395	2.15285
CA3_ns	BP	GO:0098900	regulation of action potential	10/652	63/16584	0.000160001	0.00333603	0.00285859	Ank3/Bin1/Cacna1c/Cnr1/Cntnap2/Fgf13/Kcnab2/Kcnb1/Rapgef4/Ryr2	10	0.15873	4.03739
CA3_ns	BP	GO:0048638	regulation of developmental growth	29/652	355/16584	0.000170146	0.00351558	0.00301245	Actr3/Apc/Bdnf/Bmpr2/Cacna1c/Cdkl5/Cfl1/Clasp2/Cpne6/Cyfip1/Ddx39b/Epha7/Fgf13/Gdi1/Lrp1/Macf1/Mapt/Mgll/Naca/Nrp1/Plcb1/Plxna4/Rpl4/Rufy3/Sgip1/Syt4/Tnks2/Tnr/Tomm70a	29	0.0816901	2.07784
CA3_ns	BP	GO:0097581	lamellipodium organization	12/652	89/16584	0.000183172	0.00371775	0.00318568	Abi1/Actr3/Arhgef4/Arpc2/Arpc5/Auts2/Capzb/Cdc42/Cfl1/Cyfip1/Rac1/Wasf1	12	0.134831	3.42952
CA3_ns	BP	GO:0010765	positive regulation of sodium ion transport	8/652	42/16584	0.000197335	0.00388488	0.00332889	Ahcyl1/Akt3/Ank3/Arf1/Dmd/Kif5b/Plcb1/Wnk1	8	0.190476	4.84487
CA3_ns	BP	GO:1902307	positive regulation of sodium ion transmembrane transport	6/652	23/16584	0.000205314	0.00399058	0.00341947	Ank3/Arf1/Dmd/Kif5b/Plcb1/Wnk1	6	0.26087	6.63537
CA3_ns	BP	GO:0070936	protein K48-linked ubiquitination	10/652	65/16584	0.000208846	0.00404209	0.0034636	Cul3/Itch/Ppia/Rnf187/Trim44/Ube2b/Ube2d3/Ube2e2/Ube2h/Ube2k	10	0.153846	3.91317
CA3_ns	BP	GO:0070997	neuron death	32/652	413/16584	0.000211032	0.00406725	0.00348516	Ap2b1/Bdnf/Cdc42/Chga/Chl1/Cx3cl1/Eno2/Epha7/Faim2/Fbxw7/Gabra5/Gabrb2/Grik5/Hsph1/Itpr1/Kcnb1/Lrp1/Mapt/Nefl/Nf1/Nrp1/Nsmf/Oxr1/Ppp2r2b/Prkcg/Ptk2b/Rack1/Rb1/Slc1a1/Stxbp1/Tmbim6/Ubb	32	0.0774818	1.9708
CA3_ns	BP	GO:0002790	peptide secretion	22/652	242/16584	0.000233888	0.00447018	0.00383042	Acsl4/Cacna1c/Cacna1e/Chga/Cnr1/Cplx1/Ensa/Epha5/Gabbr1/Kalrn/Kcnb1/Kif5b/Lrp1/Myo5a/Oxct1/Pclo/Pex5l/Ptprn/Rac1/Rapgef4/Selenot/Stxbp5l	22	0.0909091	2.31233
CA3_ns	BP	GO:0032092	positive regulation of protein binding	12/652	92/16584	0.000251548	0.00474835	0.00406879	Abl2/Actr3/Add1/Add2/B2m/Bdnf/Lrp1/Map1lc3b/Mapre3/Plk2/Rapgef2/Usp33	12	0.130435	3.31768
CA3_ns	BP	GO:0044089	positive regulation of cellular component biogenesis	36/652	493/16584	0.000277095	0.00510455	0.00437401	Actr3/Adgrb1/Adgrb3/Apc/Arpc2/Auts2/Bdnf/Bin1/Cdc42/Cfl1/Chga/Clasp1/Clasp2/Cntnap2/Cx3cl1/Cyfip1/Ddx3x/Dync1h1/Gda/Gnl3l/Grb2/Mapt/Nrp1/Pfn2/Ppm1e/Ptk2b/Ptprd/Rab7/Rac1/Rack1/Rala/Rps3/Sdcbp/Stau2/Thy1/Tppp	36	0.0730223	1.85737
CA3_ns	BP	GO:0031109	microtubule polymerization or depolymerization	14/652	121/16584	0.000285996	0.00522656	0.00447855	Apc/Clasp1/Clasp2/Fgf13/Gda/Hdgfl3/Mapre2/Mapre3/Mapt/Rac1/Rps3/Stmn3/Taok1/Tppp	14	0.115702	2.94296
CA3_ns	BP	GO:0030100	regulation of endocytosis	20/652	214/16584	0.00030888	0.00560274	0.00480089	Add1/Ahi1/Ap2b1/Arf1/Arhgap21/B2m/Bin1/Cdc42/Dnm1l/Epn2/Iqsec1/Kif3a/Lrp1/Lrpap1/Magi2/Mib1/Nedd4/Sdcbp/Snph/Syt4	20	0.0934579	2.37716
CA3_ns	BP	GO:0010721	negative regulation of cell development	19/652	198/16584	0.000310245	0.00560274	0.00480089	Actr3/B2m/Bdnf/Brinp1/Dab1/Epha7/Fbxw7/Fgf13/Gdi1/Kifap3/Lingo1/Nf1/Nrp1/Rapgef2/Rb1/Rufy3/Syt4/Thy1/Tnr	19	0.0959596	2.44079
CA3_ns	BP	GO:0033500	carbohydrate homeostasis	21/652	231/16584	0.000321675	0.00576377	0.00493888	Cacna1c/Cacna1e/Cnr1/Dmxl2/Epha5/Hectd4/Igfbp5/Kcnb1/Kif5b/Lrp1/Map2k1/Nucks1/Ogt/Oxct1/Ptprn/Rac1/Rack1/Rps6/Selenot/Stxbp5l/Zbtb20	21	0.0909091	2.31233
CA3_ns	BP	GO:0042593	glucose homeostasis	21/652	231/16584	0.000321675	0.00576377	0.00493888	Cacna1c/Cacna1e/Cnr1/Dmxl2/Epha5/Hectd4/Igfbp5/Kcnb1/Kif5b/Lrp1/Map2k1/Nucks1/Ogt/Oxct1/Ptprn/Rac1/Rack1/Rps6/Selenot/Stxbp5l/Zbtb20	21	0.0909091	2.31233
CA3_ns	BP	GO:0046785	microtubule polymerization	11/652	82/16584	0.000352522	0.00617246	0.00528908	Apc/Clasp1/Clasp2/Fgf13/Gda/Hdgfl3/Mapre3/Mapt/Rac1/Rps3/Tppp	11	0.134146	3.41209
CA3_ns	BP	GO:0042596	fear response	9/652	57/16584	0.000352558	0.00617246	0.00528908	Bdnf/Brinp1/Cacna1e/Dbi/Ext1/Gabra5/Slc1a1/Spire1/Vdac1	9	0.157895	4.01614
CA3_ns	BP	GO:0031400	negative regulation of protein modification process	35/652	481/16584	0.00035816	0.00624669	0.00535269	Actb/Adgrb1/Apc/Arpp19/Dbi/Dmd/Dnaja1/Ensa/Fry/Gnl3l/Impact/Lrp1/Mapt/Mprip/N4bp1/Nf1/Ogt/Oxr1/Pkia/Ppia/Ppm1e/Prkag2/Prkcg/Rack1/Rb1/Rpl5/Rps3/Slc8a1/Spred2/Thy1/Tppp/Trim44/Ube2b/Uchl1/Ywhae	35	0.0727651	1.85082
CA3_ns	BP	GO:0070588	calcium ion transmembrane transport	24/652	284/16584	0.00037015	0.00643135	0.00551092	Atp2c1/Bin1/Cacna1c/Cacna1e/Cx3cl1/Dbi/Dmd/Fkbp1a/Itpr1/Micu3/Myo5a/Opa1/Ptk2b/Ryr2/Slc24a3/Slc25a23/Slc8a1/Thy1/Tmbim6/Tmem38a/Tspan13/Vdac1/Vmp1/Ywhae	24	0.084507	2.14949
CA3_ns	BP	GO:0048532	anatomical structure arrangement	5/652	17/16584	0.000385943	0.00665534	0.00570285	Dab1/Dmd/Nrp1/Plxna4/Rac1	5	0.294118	7.48105
CA3_ns	BP	GO:0046847	filopodium assembly	10/652	70/16584	0.000388076	0.00666705	0.00571289	Actr3/Arhgap44/Arhgef4/Arpc2/Capzb/Cdc42/Nrp1/Ppp1r9a/Rala/Stau2	10	0.142857	3.63365
CA3_ns	BP	GO:0043523	regulation of neuron apoptotic process	23/652	268/16584	0.000391528	0.00670127	0.00574221	Bdnf/Cdc42/Chl1/Cx3cl1/Epha7/Faim2/Fbxw7/Gabra5/Gabrb2/Grik5/Hsph1/Kcnb1/Lrp1/Nefl/Nf1/Nrp1/Nsmf/Oxr1/Ppp2r2b/Prkcg/Ptk2b/Slc1a1/Stxbp1	23	0.0858209	2.1829
CA3_ns	BP	GO:0051651	maintenance of location in cell	19/652	202/16584	0.000399336	0.0067984	0.00582544	Ank3/Arhgap21/Cx3cl1/Dbi/Dmd/Fkbp1a/Ftl1/Grik5/Hnrnpu/Itpr1/Mprip/Myo5a/Ptk2b/Ryr2/Slc25a23/Slc8a1/Thy1/Tmem38a/Tmsb4x	19	0.0940594	2.39246
CA3_ns	BP	GO:0010498	proteasomal protein catabolic process	35/652	484/16584	0.00040165	0.0067984	0.00582544	Agap3/Apc/Ccdc47/Cul3/Dnajb14/Eif3h/Fbxw7/Herc2/Huwe1/Itch/Man1a/N4bp1/Nedd4/Nfe2l1/Ogt/Pcnp/Plk2/Ppp2r5c/Prkcg/Psmb1/Rack1/Rnf14/Rnf187/Sdcbp/Sel1l/Trim9/Ubb/Ube2b/Ube2d3/Ube2h/Ube2k/Ube2w/Ubr3/Wac/Zer1	35	0.072314	1.83935
CA3_ns	BP	GO:0034063	stress granule assembly	6/652	26/16584	0.00042345	0.0070482	0.00603949	Csde1/Ddx3x/Ddx6/Dync1h1/Rps23/Tia1	6	0.230769	5.86975
CA3_ns	BP	GO:0051402	neuron apoptotic process	25/652	304/16584	0.000424091	0.0070482	0.00603949	Bdnf/Cdc42/Chl1/Cx3cl1/Epha7/Faim2/Fbxw7/Gabra5/Gabrb2/Grik5/Hsph1/Kcnb1/Lrp1/Nefl/Nf1/Nrp1/Nsmf/Oxr1/Ppp2r2b/Prkcg/Ptk2b/Rb1/Slc1a1/Stxbp1/Tmbim6	25	0.0822368	2.09174
CA3_ns	BP	GO:0022406	membrane docking	11/652	84/16584	0.000435626	0.00718783	0.00615914	Ahcyl1/Esyt2/Exoc4/Exoc6b/Kcnb1/Rab12/Rab3c/Rab7/Stxbp1/Vamp2/Vmp1	11	0.130952	3.33085
CA3_ns	BP	GO:0072507	divalent inorganic cation homeostasis	26/652	323/16584	0.000455147	0.00737724	0.00632144	Ank3/Atp2c1/Cacna1c/Ccdc47/Chga/Cx3cl1/Dbi/Dmd/Fkbp1a/Grina/Itpr1/Micu3/Myo5a/Ptk2b/Rap1gds1/Ryr2/Slc1a1/Slc24a3/Slc25a23/Slc30a9/Slc39a10/Slc8a1/Thy1/Tmbim6/Tmem38a/Ywhae	26	0.0804954	2.04745
CA3_ns	BP	GO:0051279	regulation of release of sequestered calcium ion into cytosol	10/652	72/16584	0.000488911	0.00786889	0.00674273	Cx3cl1/Dbi/Dmd/Fkbp1a/Myo5a/Ptk2b/Ryr2/Slc8a1/Thy1/Tmem38a	10	0.138889	3.53272
CA3_ns	BP	GO:0031338	regulation of vesicle fusion	6/652	27/16584	0.000526511	0.00824269	0.00706303	Cplx1/Grik5/Kif5b/Stxbp1/Syt4/Trim9	6	0.222222	5.65235
CA3_ns	BP	GO:0010035	response to inorganic substance	32/652	436/16584	0.000545961	0.00851811	0.00729903	Add1/Ahcyl1/Ank3/Atrx/B2m/Cfl1/Cpne6/Crk/Dlg2/Fus/Gdi1/Gphn/Impact/Kcnb1/Kpna4/Lrp11/Mapt/Nefl/Nfe2l1/Pam/Plcb1/Ptk2b/Rack1/Rps3/Ryr2/Selenow/Slc1a1/Slc25a23/Stk25/Syt13/Syt4/Wnk1	32	0.0733945	1.86683
CA3_ns	BP	GO:0051646	mitochondrion localization	8/652	49/16584	0.000591989	0.00908179	0.00778204	Dnm1l/Mapt/Nefl/Ogt/Opa1/Ubb/Uchl1/Wasf1	8	0.163265	4.15275
CA3_ns	BP	GO:0007369	gastrulation	15/652	146/16584	0.00063766	0.00965329	0.00827175	Acvr1/Bmpr2/Clasp1/Clasp2/Cul3/Exoc4/Ext1/Grb2/Macf1/Map2k1/Nsd1/Rack1/Rps6/Tnrc6c/Wnk1	15	0.10274	2.61324
CA3_ns	BP	GO:0099637	neurotransmitter receptor transport	6/652	28/16584	0.000648061	0.00976691	0.0083691	Arhgap44/Cplx1/Mapk10/Nsg1/Slc1a1/Vamp2	6	0.214286	5.45048
CA3_ns	BP	GO:0043434	response to peptide hormone	25/652	313/16584	0.000651051	0.00976691	0.0083691	Ahcyl1/Akt3/Apc/Cfl1/Crk/Cyfip1/Grb2/Myo5a/Ncoa1/Nr3c2/Nucks1/Ogt/Opa1/Pkm/Plcb1/Ptpra/Rab12/Rac1/Rap1gds1/Rb1/Srsf5/Stat1/Vamp2/Ybx1/Zfp106	25	0.0798722	2.0316
CA3_ns	CC	GO:0022626	cytosolic ribosome	49/654	104/16642	4.06267e-41	2.24666e-38	1.38558e-38	Ddx3x/Fau/Rpl10/Rpl12/Rpl13/Rpl18/Rpl21/Rpl22/Rpl23a/Rpl26/Rpl29/Rpl31/Rpl34/Rpl35/Rpl35a/Rpl36a/Rpl37a/Rpl38/Rpl39/Rpl4/Rpl41/Rpl5/Rpl7/Rpl7a/Rpl8/Rpl9/Rplp0/Rplp1/Rplp2/Rps11/Rps12/Rps13/Rps14/Rps15a/Rps16/Rps17/Rps18/Rps19/Rps21/Rps23/Rps24/Rps25/Rps27/Rps28/Rps29/Rps3/Rps3a1/Rps4x/Rps6	49	0.471154	11.9892
CA3_ns	CC	GO:0099572	postsynaptic specialization	79/654	420/16642	3.70074e-32	1.02325e-29	6.31073e-30	Abi1/Abr/Actb/Adcy1/Add1/Add2/Adgrb1/Arf1/Arhgap44/Bmpr2/Bsn/Cacna1c/Cadm1/Cap2/Capzb/Cdh2/Cdkl5/Ctnnd2/Dab1/Dagla/Dlg2/Dlgap4/Dmd/Dst/Eif3a/Epb41l1/Epha7/Exoc4/Gabra1/Gabra2/Gabra5/Gabrb2/Gabrg2/Gphn/Grik5/Hnrnpa3/Iqsec1/Itpr1/Kalrn/Kcnab2/Kcnd2/Lrrc7/Macf1/Map2k1/Map4/Mapk10/Mapt/Nf1/Nr3c2/Nsmf/Pclo/Pkp4/Ppp1r9a/Prkcg/Psd/Ptk2b/Pura/Rapgef4/Rgs7bp/Rpl12/Rpl38/Rpl4/Rpl5/Rpl7/Rpl8/Rplp0/Rps13/Rps…	79	0.188095	4.78636
CA3_ns	CC	GO:0032279	asymmetric synapse	75/654	393/16642	5.60171e-31	1.03258e-28	6.36826e-29	Abi1/Abr/Actb/Adcy1/Add1/Add2/Adgrb1/Arf1/Arhgap44/Bmpr2/Bsn/Cacna1c/Cadm1/Cap2/Capzb/Cdh2/Cdkl5/Cntnap2/Ctnnd2/Dab1/Dagla/Dlg2/Dmd/Dst/Eif3a/Epb41l1/Epha7/Exoc4/Gphn/Grik5/Hnrnpa3/Iqsec1/Itpr1/Kalrn/Kcnab2/Kcnd2/Lrrc7/Macf1/Map2k1/Map4/Mapk10/Mapt/Nf1/Nr3c2/Nsmf/Pclo/Pkp4/Ppp1r9a/Prkcg/Psd/Ptk2b/Pura/Rapgef4/Rgs7bp/Rpl12/Rpl38/Rpl4/Rpl5/Rpl7/Rpl8/Rplp0/Rps13/Rps14/Rps18/Rps19/Rps25/Rps27/Rps3/Sh…	75	0.19084	4.8562
CA3_ns	CC	GO:0005844	polysome	21/654	71/16642	1.90987e-13	8.80134e-12	5.42806e-12	Eif3h/Fus/Impact/Rpl18/Rpl29/Rpl31/Rpl36a/Rpl38/Rpl39/Rpl41/Rpl7/Rpl7a/Rpl8/Rps21/Rps23/Rps25/Rps28/Rps29/Rps3/Rps4x/Rps6	21	0.295775	7.52642
CA3_ns	CC	GO:0043209	myelin sheath	33/654	198/16642	1.74558e-12	7.14721e-11	4.40791e-11	Actb/Atp6v1b2/Cct2/Cdc42/Ckb/Cltc/Eef1a2/Eno2/Exoc4/Gdi1/Gdi2/Gfap/Ina/Mdh1/Napg/Nefl/Pgam1/Pitpna/Pkm/Plcb1/Ppia/Rala/Rap1a/Sdha/Slc25a3/Sptan1/Stxbp1/Syn1/Thy1/Tppp/Ubb/Uchl1/Vdac1	33	0.166667	4.24108
CA3_ns	CC	GO:0097060	synaptic membrane	52/654	445/16642	1.80942e-12	7.14721e-11	4.40791e-11	Adam23/Adcy1/Adgrb1/Ank3/Atp6ap2/Bsn/Cacna1c/Cacna1e/Cadm1/Cdh2/Cfl1/Clta/Cltc/Cnr1/Cntnap2/Dagla/Dgkb/Dlg2/Dmd/Dnm1l/Eno2/Epb41l1/Epha7/Faim2/Gabbr1/Gabra1/Gabra2/Gabra5/Gabrb2/Gabrg2/Gphn/Grik5/Itpr1/Kcnb1/Kcnd2/Lrrc7/Magi2/Nrp1/Nrxn3/Nsg1/Pcdh17/Prkcg/Ptpra/Ptprd/Rgs7bp/Shank2/Slc6a6/Slc8a1/Snph/Stxbp1/Syp/Tenm2	52	0.116854	2.97352
CA3_ns	CC	GO:0031252	cell leading edge	48/654	392/16642	2.45946e-12	9.06722e-11	5.59204e-11	Abi1/Abl2/Acap2/Actb/Actr3/Apc/Arf1/Arf4/Arhgap44/Arpc2/Arpc5/Atp6v1b2/Caprin1/Capzb/Cdc42/Cdc42bpa/Cdh2/Cdkl5/Cfl1/Clasp2/Cntnap2/Cyfip1/Dagla/Ddx3x/Dmd/Dst/Enah/Exoc4/Gabbr1/Gabra1/Gabra2/Gabra5/Gabrg2/Gas7/Kcnb1/Lmo4/Macf1/Mapk8ip3/Mapt/Myo5a/Ppp1r9a/Psd/Ptk2b/Rac1/Rps3/Rufy3/Thy1/Wasf1	48	0.122449	3.1159
CA3_ns	CC	GO:0070382	exocytic vesicle	36/654	242/16642	5.43748e-12	1.87933e-10	1.15904e-10	Ap2a2/Apba2/Apc/Atp6v0a1/Atp6v1g2/Bdnf/Bin1/Bsn/Cadm1/Clta/Cltc/Cttnbp2/Dbi/Dlg2/Dmd/Dmxl2/Dnm1l/Exoc4/Gabbr1/Gabra2/Lamp1/Myo5a/Rab12/Rab14/Rab3c/Rab7/Scamp1/Svop/Syn1/Syp/Syt13/Syt4/Tmed9/Vamp2/Vdac1/Wdr7	36	0.14876	3.78543
CA3_ns	CC	GO:0044309	neuron spine	32/654	198/16642	8.9058e-12	2.73606e-10	1.68742e-10	Abl2/Add1/Apba2/Arf4/Arhgap44/Arpc2/Capzb/Cdc42/Cfl1/Cntnap2/Cyfip1/Dagla/Fus/Gabbr1/Kcnd2/Lrrc7/Nedd4/Nsmf/Ppfia2/Ppp1r9a/Psd/Ptk2b/Rac1/Rapgef4/Rgs7bp/Shank2/Sipa1l1/Slc1a1/Slc8a1/Syp/Tanc2/Tenm2	32	0.161616	4.11256
CA3_ns	CC	GO:0098685	Schaffer collateral - CA1 synapse	24/654	114/16642	1.19928e-11	3.3935e-10	2.09288e-10	Abr/Actb/Adcy1/Apba2/Bsn/Cadm1/Capzb/Cdc42/Cdh11/Cplx1/Dgkb/Epha7/Gabbr1/Ina/Iqsec1/Itpr1/Myo5a/Nefl/Pfn2/Ptpra/Ptprd/Syn1/Syp/Tnr	24	0.210526	5.35715
CA3_ns	CC	GO:0150034	distal axon	44/654	355/16642	1.38243e-11	3.64039e-10	2.24514e-10	Actb/Apc/Arpc2/Arpc5/Auts2/Bdnf/Bin1/Cdkl5/Cfl1/Clasp2/Cnr1/Cplx1/Crmp1/Cyfip1/Eno2/Exoc4/Fgf13/Fkbp1a/Grik5/Kcnab2/Kif5a/Kif5b/Klc1/Lrp1/Mapt/Nefl/Nrp1/Orai2/Pclo/Ppp1r9a/Prkcg/Ptk2b/Ptprn/Rapgef4/Rasgrf1/Rufy3/Shank2/Slc1a1/Slc4a10/Slc8a1/Syp/Thy1/Timp2/Ywhae	44	0.123944	3.15393
CA3_ns	CC	GO:0030427	site of polarized growth	32/654	204/16642	2.01233e-11	5.05827e-10	3.1196e-10	Apc/Arpc2/Arpc5/Auts2/Cdkl5/Cfl1/Clasp2/Cnr1/Crmp1/Cyfip1/Eno2/Exoc4/Fgf13/Fry/Kif5a/Kif5b/Klc1/Lrp1/Mapt/Nefl/Nrp1/Orai2/Pclo/Ppp1r9a/Ptk2b/Rapgef4/Rasgrf1/Rufy3/Shank2/Thy1/Timp2/Ywhae	32	0.156863	3.99161
CA3_ns	CC	GO:0043197	dendritic spine	30/654	193/16642	1.08457e-10	2.49902e-09	1.54123e-09	Abl2/Add1/Apba2/Arf4/Arhgap44/Arpc2/Capzb/Cdc42/Cfl1/Cyfip1/Dagla/Fus/Gabbr1/Kcnd2/Lrrc7/Nedd4/Nsmf/Ppfia2/Ppp1r9a/Psd/Ptk2b/Rac1/Rapgef4/Rgs7bp/Shank2/Sipa1l1/Slc1a1/Slc8a1/Tanc2/Tenm2	30	0.15544	3.95541
CA3_ns	CC	GO:0098982	GABA-ergic synapse	20/654	103/16642	2.7974e-09	5.72948e-08	3.53355e-08	Bsn/Cacna1e/Cnr1/Gabbr1/Gabra1/Gabra2/Gabra5/Gabrb2/Gabrg2/Gphn/Itpr1/Kcnd2/Magi2/Nr3c2/Nrxn3/Pcdh17/Pclo/Plcb1/Rps27/Slc6a6	20	0.194175	4.94106
CA3_ns	CC	GO:0043204	perikaryon	21/654	131/16642	3.97261e-08	7.8459e-07	4.83882e-07	Arpc2/Bdnf/Cacna1e/Ctnnd2/Eno2/Fus/Grik5/Hnrnpa2b1/Kcnab1/Kcnb1/Kif5a/Map2k1/Mapk10/Nsmf/Pam/Pcmt1/Pcsk2/Rbfox3/Rgs7bp/Rufy3/Slc1a1	21	0.160305	4.07921
CA3_ns	CC	GO:0005938	cell cortex	31/654	265/16642	5.88083e-08	1.12141e-06	6.91611e-07	Actb/Apc/Bsn/Capza2/Capzb/Cdh2/Cfl1/Clasp1/Clasp2/Clta/Dmd/Dync1h1/Eno2/Exoc4/Exoc6b/Fry/Gnai1/Itch/Macf1/Map2k1/Myl12b/Ndfip1/Nedd4/Nr3c2/Nsmf/Pclo/Ppp1r9a/Ptk2b/Rac1/Spire1/Sptan1	31	0.116981	2.97676
CA3_ns	CC	GO:0031256	leading edge membrane	22/654	148/16642	7.66483e-08	1.36731e-06	8.43261e-07	Apc/Arf4/Arhgap44/Arpc2/Cdc42/Cdkl5/Clasp2/Cntnap2/Dagla/Gabbr1/Gabra1/Gabra2/Gabra5/Gabrg2/Kcnb1/Macf1/Mapk8ip3/Mapt/Psd/Rac1/Rps3/Thy1	22	0.148649	3.78259
CA3_ns	CC	GO:0005874	microtubule	38/654	409/16642	8.38599e-07	1.25337e-05	7.72991e-06	Apc/Cct2/Clasp1/Clasp2/Cltc/Cul3/Dnm1l/Dst/Dync1h1/Dynlt3/Eif3a/Fgf13/Hnrnpu/Hsph1/Kcnab2/Kif21a/Kif3a/Kif5a/Kif5b/Kifap3/Klc1/Macf1/Map1lc3b/Map2k1/Map4/Map7/Mapre2/Mapre3/Mapt/Nav1/Opa1/Reep1/Slc8a1/Snph/Stau2/Tbca/Tppp/Ttll7	38	0.0929095	2.36422
CA3_ns	CC	GO:0031300	intrinsic component of organelle membrane	35/654	375/16642	2.0532e-06	2.83855e-05	1.75063e-05	Atp2c1/Atp6v0a1/Atp6v1g2/B2m/Ccdc47/Cnr1/Coq2/Emc10/Esyt2/Ext1/Gabra2/Gdap1/Ghitm/Hacd3/Itpr1/Lamp1/Mff/Ndfip1/Nfe2l1/Rab14/Rab3c/Rab7/Samd8/Scamp1/Scd2/Sec62/Slc22a17/Slc25a3/Spire1/Sppl2a/Syn1/Syp/Syt4/Tomm20/Tomm70a	35	0.0933333	2.37501
CA3_ns	CC	GO:0044306	neuron projection terminus	23/654	195/16642	2.60316e-06	3.51109e-05	2.1654e-05	Actb/Apc/Arpc2/Bdnf/Bin1/Bsn/Cplx1/Cyfip1/Dmd/Fkbp1a/Grik5/Kcnab2/Pclo/Prkcg/Ptprn/Rapgef4/Slc1a1/Slc4a10/Slc8a1/Syp/Syt4/Uchl1/Vamp2	23	0.117949	3.00138
CA3_ns	CC	GO:0019898	extrinsic component of membrane	29/654	300/16642	7.83554e-06	0.000103168	6.36269e-05	Apc/Arhgef25/Bin1/Bsn/Cadps/Cdh11/Cdh2/Cltc/Esyt2/Gnai1/Gng2/Gphn/Kalrn/Kcnab1/Kcnab2/Magi2/Mgll/Opa1/Psd/Ptk2b/Rab7/Rac1/Rpl29/Ryr2/Syn1/Tenm2/Trio/Ubb/Wdfy3	29	0.0966667	2.45983
CA3_ns	CC	GO:0015629	actin cytoskeleton	38/654	462/16642	1.48354e-05	0.00018231	0.000112437	Abl2/Actb/Actr3/Add1/Add2/Arhgap21/Arpc1a/Arpc2/Arpc5/Auts2/Capza2/Capzb/Cdc42bpa/Cdh2/Cfl1/Cnr1/Coro2b/Crk/Crmp1/Cttnbp2/Dctn4/Dmd/Dst/Enah/Gas7/Hnrnpc/Lrrc7/Macf1/Mprip/Mtpn/Myl12b/Myo5a/Nebl/Ppp1r9a/Ptges3/Rac1/Sipa1l1/Sptan1	38	0.0822511	2.093
CA3_ns	CC	GO:0031253	cell projection membrane	27/654	293/16642	3.74391e-05	0.000440507	0.000271675	Apc/Arf4/Arpc1a/Arpc2/Cdkl5/Clasp2/Cntnap2/Dagla/Dmd/Gabbr1/Gabra1/Gabra2/Gabra5/Gabrg2/Kcnb1/Kcnk1/Macf1/Mapk8ip3/Mapt/Mosmo/Pcmt1/Psd/Rac1/Rps3/Shank2/Slc6a6/Thy1	27	0.0921502	2.3449
CA3_ns	CC	GO:0030027	lamellipodium	19/654	170/16642	4.06587e-05	0.000454296	0.000280179	Abi1/Abl2/Actb/Actr3/Apc/Arpc2/Arpc5/Capzb/Cdc42bpa/Cdh2/Cfl1/Cyfip1/Dmd/Enah/Ppp1r9a/Ptk2b/Rac1/Rufy3/Wasf1	19	0.111765	2.84402
CA3_ns	CC	GO:1902710	GABA receptor complex	6/654	18/16642	4.45671e-05	0.000483248	0.000298034	Gabbr1/Gabra1/Gabra2/Gabra5/Gabrb2/Gabrg2	6	0.333333	8.48216
CA3_ns	CC	GO:0030665	clathrin-coated vesicle membrane	9/654	45/16642	5.26873e-05	0.000525379	0.000324018	Ap2a2/Ap2b1/Clta/Cltc/Epn2/Sgip1/Syn1/Syp/Vamp2	9	0.2	5.0893
CA3_ns	CC	GO:0005883	neurofilament	5/654	12/16642	5.80772e-05	0.00056345	0.000347498	Dmd/Ina/Nefl/Nrp1/Shank2	5	0.416667	10.6027
CA3_ns	CC	GO:0030136	clathrin-coated vesicle	14/654	107/16642	7.57669e-05	0.000710154	0.000437975	Ap2a2/Ap2b1/Clta/Cltc/Cpne6/Epn2/Lrp1/Rab14/Scamp1/Sgip1/Syn1/Syp/Vamp2/Vps41	14	0.130841	3.32945
CA3_ns	CC	GO:0030175	filopodium	13/654	95/16642	8.51255e-05	0.000784573	0.000483871	Abi1/Cdc42/Cfl1/Cyfip1/Dmd/Dync1h1/Enah/Fgf13/Lrrc7/Myo5a/Ppp1r9a/Rufy3/Ube2k	13	0.136842	3.48215
CA3_ns	CC	GO:0097440	apical dendrite	7/654	29/16642	0.000102697	0.000915988	0.000564919	Arpc2/Kif5a/Nsmf/Ptk2b/Rasgrf1/Slc1a1/Slc4a10	7	0.241379	6.14225
CA3_ns	CC	GO:0120111	neuron projection cytoplasm	8/654	39/16642	0.000113801	0.00099892	0.000616066	Abhd12/Bsn/Cdkl5/Hnrnpa2b1/Kcnab1/Kif3a/Map2k1/Uhmk1	8	0.205128	5.21979
CA3_ns	CC	GO:0071004	U2-type prespliceosome	5/654	15/16642	0.000199574	0.00167219	0.00103129	Luc7l2/Luc7l3/Sf3b1/Snrnp70/Snrpn	5	0.333333	8.48216
CA3_ns	CC	GO:0071010	prespliceosome	5/654	15/16642	0.000199574	0.00167219	0.00103129	Luc7l2/Luc7l3/Sf3b1/Snrnp70/Snrpn	5	0.333333	8.48216
CA3_ns	CC	GO:0031312	extrinsic component of organelle membrane	9/654	55/16642	0.000266391	0.00216639	0.00133608	Bin1/Cadps/Cltc/Opa1/Psd/Rab7/Syn1/Ubb/Wdfy3	9	0.163636	4.16397
CA3_ns	CC	GO:0030132	clathrin coat of coated pit	5/654	16/16642	0.000280942	0.00218758	0.00134915	Ap2a2/Ap2b1/Clta/Cltc/Sgip1	5	0.3125	7.95203
CA3_ns	CC	GO:0030018	Z disc	14/654	121/16642	0.00028482	0.00218758	0.00134915	Ank3/Bin1/Cab39/Cacna1c/Dmd/Dnajb6/Dst/Fkbp1a/Myl12b/Nebl/Ryr2/Slc8a1/Sphkap/Sptan1	14	0.115702	2.94422
CA3_ns	CC	GO:0030055	cell-substrate junction	18/654	182/16642	0.000304922	0.00230989	0.00142458	Actr3/Adgrb1/Arpc2/Cfl1/Clasp1/Clasp2/Coro2b/Dctn4/Dmd/Dst/Enah/Map2k1/Mapre2/Nrp1/Ptk2b/Ptpra/Rala/Usp33	18	0.0989011	2.51669
CA3_ns	CC	GO:0005741	mitochondrial outer membrane	17/654	169/16642	0.000364243	0.00271279	0.00167306	Acsl4/Cnr1/Dmd/Dnm1l/Gdap1/Mff/Mtch1/Opa1/Pgrmc1/Ppp2r2b/Slc44a1/Spire1/Tomm20/Tomm70a/Ubb/Vdac1/Wasf1	17	0.100592	2.55971
CA3_ns	CC	GO:0048786	presynaptic active zone	12/654	96/16642	0.000374138	0.00271279	0.00167306	Arhgap44/Bsn/Cdh2/Cntnap2/Nr3c2/Pclo/Pnisr/Ppfia2/Shank2/Stxbp1/Syn1/Syp	12	0.125	3.18081
CA3_ns	CC	GO:0030863	cortical cytoskeleton	13/654	110/16642	0.00037773	0.00271279	0.00167306	Actb/Bsn/Capza2/Capzb/Cdh2/Cfl1/Clasp1/Clasp2/Dmd/Nsmf/Pclo/Ppp1r9a/Sptan1	13	0.118182	3.00731
CA3_ns	CC	GO:0043679	axon terminus	17/654	175/16642	0.000546136	0.00366851	0.00226248	Actb/Arpc2/Bdnf/Bin1/Cplx1/Cyfip1/Fkbp1a/Grik5/Kcnab2/Pclo/Prkcg/Ptprn/Rapgef4/Slc1a1/Slc4a10/Slc8a1/Syp	17	0.0971429	2.47194
CA3_ns	CC	GO:0005802	trans-Golgi network	20/654	226/16642	0.000620944	0.00399282	0.0024625	Ap3s1/Arf1/Arfgef1/Atp11b/Atp2c1/Birc6/Bsn/Caln1/Chst1/Clasp2/Dennd5a/Nsg1/Nsg2/Pam/Pclo/Rab14/Rac1/Scamp1/Scoc/Vamp2	20	0.0884956	2.2519
CA3_ns	CC	GO:0019867	outer membrane	17/654	185/16642	0.00102277	0.00589159	0.00363353	Acsl4/Cnr1/Dmd/Dnm1l/Gdap1/Mff/Mtch1/Opa1/Pgrmc1/Ppp2r2b/Slc44a1/Spire1/Tomm20/Tomm70a/Ubb/Vdac1/Wasf1	17	0.0918919	2.33833
CA3_ns	CC	GO:0034399	nuclear periphery	13/654	127/16642	0.00147662	0.00808487	0.00498619	Actb/Akap8l/Atxn1/Ddx39b/Hnrnpa2b1/Hnrnpu/Mapt/Matr3/Nsmf/Psip1/Sf3b1/Sfpq/Smarcc2	13	0.102362	2.60476
CA3_ns	CC	GO:0030118	clathrin coat	7/654	44/16642	0.0015129	0.00820228	0.00505861	Ap2a2/Ap2b1/Clta/Cltc/Epn2/Sgip1/Vps41	7	0.159091	4.0483
CA3_ns	MF	GO:0003735	structural constituent of ribosome	49/644	157/16460	5.12591e-31	3.88544e-28	3.19965e-28	Fau/Rpl10/Rpl12/Rpl13/Rpl18/Rpl21/Rpl22/Rpl22l1/Rpl23a/Rpl26/Rpl29/Rpl31/Rpl34/Rpl35/Rpl35a/Rpl36a/Rpl37a/Rpl38/Rpl39/Rpl4/Rpl41/Rpl5/Rpl7/Rpl7a/Rpl8/Rpl9/Rplp0/Rplp1/Rplp2/Rps11/Rps12/Rps13/Rps14/Rps15a/Rps16/Rps17/Rps18/Rps19/Rps21/Rps23/Rps24/Rps25/Rps27/Rps28/Rps29/Rps3/Rps3a1/Rps4x/Rps6	49	0.312102	7.97701
CA3_ns	MF	GO:0003729	mRNA binding	36/644	302/16460	2.66424e-09	1.00975e-06	8.31525e-07	Celf5/Ddx3x/Ddx6/Eif3a/Elavl3/Fus/Hnrnpa2b1/Hnrnpa3/Hnrnpc/Hnrnpu/Luc7l2/Luc7l3/N4bp1/Pkm/Pum1/Rbfox2/Rbfox3/Rbm5/Rc3h2/Rpl26/Rpl35/Rpl41/Rpl5/Rpl7/Rps13/Rps14/Rps3/Rps3a1/Serbp1/Sf3b1/Snrnp70/Srrm2/Srsf5/Stau2/Tia1/Ybx1	36	0.119205	3.04677
CA3_ns	MF	GO:0030695	GTPase regulator activity	41/644	408/16460	3.1796e-08	6.02534e-06	4.96184e-06	Abr/Acap2/Adgrb3/Agap1/Agap3/Agfg1/Arfgef1/Arhgap21/Arhgap39/Arhgap44/Arhgef12/Arhgef25/Arhgef4/Chn1/Dennd5a/Dock3/Dock4/Eef1b2/Eif5/Elmod1/Gdi1/Gdi2/Iqsec1/Kalrn/Nf1/Nrp1/Plcb1/Psd/Rabgap1/Ralgapa1/Rap1a/Rap1gds1/Rapgef2/Rapgef4/Rapgef5/Rasgrf1/Sipa1l1/Srgap3/Stxbp5l/Thy1/Trio	41	0.10049	2.56843
CA3_ns	MF	GO:0060589	nucleoside-triphosphatase regulator activity	41/644	408/16460	3.1796e-08	6.02534e-06	4.96184e-06	Abr/Acap2/Adgrb3/Agap1/Agap3/Agfg1/Arfgef1/Arhgap21/Arhgap39/Arhgap44/Arhgef12/Arhgef25/Arhgef4/Chn1/Dennd5a/Dock3/Dock4/Eef1b2/Eif5/Elmod1/Gdi1/Gdi2/Iqsec1/Kalrn/Nf1/Nrp1/Plcb1/Psd/Rabgap1/Ralgapa1/Rap1a/Rap1gds1/Rapgef2/Rapgef4/Rapgef5/Rasgrf1/Sipa1l1/Srgap3/Stxbp5l/Thy1/Trio	41	0.10049	2.56843
CA3_ns	MF	GO:0019843	rRNA binding	15/644	72/16460	9.54213e-08	1.44659e-05	1.19126e-05	Rpl12/Rpl23a/Rpl37a/Rpl4/Rpl5/Rpl7/Rpl8/Rpl9/Rplp0/Rps11/Rps13/Rps14/Rps18/Rps3/Rps4x	15	0.208333	5.32479
CA3_ns	MF	GO:0051020	GTPase binding	32/644	307/16460	4.66764e-07	5.69059e-05	4.68618e-05	Acap2/Arhgap44/Bin1/Cdc42se2/Cdkl5/Clta/Cyfip1/Dennd5a/Dmxl2/Dnm1l/Dock3/Dock4/Exoc4/Gdi1/Gdi2/Ipo7/Kif3a/Map2k1/Myo5a/Pex5l/Ppp1r9a/Ptprn/Rab7/Rabgap1/Rac1/Rap1a/Rapgef4/Rasgrf1/Tmem127/Usp33/Wasf1/Ybx1	32	0.104235	2.66413
CA3_ns	MF	GO:0008047	enzyme activator activity	42/644	469/16460	5.25516e-07	5.69059e-05	4.68618e-05	Abi1/Abr/Acap2/Adgrb3/Agap1/Agap3/Agfg1/Arf1/Arhgap21/Arhgap39/Arhgap44/Arhgef12/Bmpr2/Cab39/Chn1/Ddx3x/Dock4/Elmod1/Fbxw7/Fgf13/Gdi1/Gdi2/Map2k1/Nf1/Nrp1/Plcb1/Ppp2r5c/Ppp2r5e/Prkag2/Rabgap1/Rack1/Ralgapa1/Rap1gds1/Rapgef2/Rplp1/Sipa1l1/Srgap3/Stxbp5l/Taok1/Thy1/Timp2/Wnk1	42	0.0895522	2.28887
CA3_ns	MF	GO:0098918	structural constituent of synapse	9/644	29/16460	1.00731e-06	8.48381e-05	6.98639e-05	Actb/Bsn/Dlg2/Ina/Magi2/Nefl/Pclo/Ppfia2/Shank2	9	0.310345	7.93211
CA3_ns	MF	GO:0003779	actin binding	37/644	404/16460	1.48039e-06	0.000112214	9.24077e-05	Actr3/Add1/Add2/Arpc1a/Arpc2/Arpc5/Bin1/Cap2/Capza2/Capzb/Cfl1/Clasp2/Coro2b/Cyfip1/Dmd/Dst/Enah/Epb41l1/Gas7/Gmfb/Hnrnpu/Impact/Macf1/Mical2/Mprip/Myo5a/Nebl/Pfn2/Phactr1/Phactr3/Ppp1r9a/Setd3/Sipa1l1/Spire1/Sptan1/Tmsb4x/Wasf1	37	0.0915842	2.3408
CA3_ns	MF	GO:0030276	clathrin binding	12/644	63/16460	4.97183e-06	0.000319084	0.000262765	Ap2a2/Ap2b1/Clta/Cltc/Dnm1l/Epn2/Lrp1/Nsg1/Nsg2/Syt13/Syt4/Tom1l2	12	0.190476	4.86838
CA3_ns	MF	GO:0015631	tubulin binding	33/644	359/16460	5.05146e-06	0.000319084	0.000262765	Apc/Arl8b/Clasp1/Clasp2/Ddx3x/Dnm1l/Dst/Fgf13/Hdgfl3/Hsph1/Kif21a/Kif3a/Kif5a/Kif5b/Klc1/Macf1/Map1lc3b/Map4/Mapre2/Mapre3/Mapt/Nf1/Opa1/Reep1/Rps3/Sgip1/Stmn3/Strbp/Taok1/Tbca/Tppp/Ttll7/Vps41	33	0.091922	2.34944
CA3_ns	MF	GO:0017075	syntaxin-1 binding	7/644	24/16460	2.62648e-05	0.00142205	0.00117105	Cplx1/Myo5a/Snph/Stxbp1/Syp/Syt4/Vamp2	7	0.291667	7.45471
CA3_ns	MF	GO:0061631	ubiquitin conjugating enzyme activity	8/644	33/16460	3.06344e-05	0.00145143	0.00119525	Birc6/Ube2b/Ube2d2a/Ube2d3/Ube2e2/Ube2h/Ube2k/Ube2w	8	0.242424	6.19612
CA3_ns	MF	GO:0043021	ribonucleoprotein complex binding	18/644	153/16460	3.06371e-05	0.00145143	0.00119525	Cbx5/Ccdc47/Ddx3x/Eif1b/Eif4b/Eif4h/Eif5a/Hnrnpc/Hnrnpu/Impact/Itch/Rack1/Rpl35/Rplp1/Serbp1/Snrnp70/Stau2/Uhmk1	18	0.117647	3.00694
CA3_ns	MF	GO:0022851	GABA-gated chloride ion channel activity	5/644	11/16460	3.42693e-05	0.00152801	0.00125831	Gabra1/Gabra2/Gabra5/Gabrb2/Gabrg2	5	0.454545	11.6177
CA3_ns	MF	GO:0047485	protein N-terminus binding	16/644	128/16460	3.97995e-05	0.001676	0.00138018	Cacna1e/Csnk2a2/Dctn4/Eif3e/Eif5a/Exoc4/Kcnb1/Map2k1/Morf4l1/Ncoa1/Rps21/Sdcbp/Srrm2/Stxbp1/Tnks2/Zwint	16	0.125	3.19488
CA3_ns	MF	GO:0016917	GABA receptor activity	6/644	19/16460	6.14372e-05	0.00221759	0.00182618	Gabbr1/Gabra1/Gabra2/Gabra5/Gabrb2/Gabrg2	6	0.315789	8.07127
CA3_ns	MF	GO:0019894	kinesin binding	9/644	48/16460	8.67455e-05	0.00263012	0.0021659	Actb/Kif3a/Kif5a/Kifap3/Klc1/Magi2/Mapk8ip3/Spag9/Stau2	9	0.1875	4.79231
CA3_ns	MF	GO:0044389	ubiquitin-like protein ligase binding	27/644	311/16460	9.62452e-05	0.00263445	0.00216946	Apc/Cct2/Ckb/Crk/Cul3/Dnaja1/Dnm1l/Fbxw7/Herc2/Itch/Map1lc3b/Prkacb/Ptk2b/Ptprn/Rala/Rb1/Rpl5/Sipa1l1/Stat1/Tmbim6/Trim37/Ubb/Ube2b/Ube2k/Ube2w/Uchl1/Ywhae	27	0.0868167	2.21895
CA3_ns	MF	GO:0044325	transmembrane transporter binding	16/644	138/16460	9.94662e-05	0.00263445	0.00216946	Ank3/Cacna1c/Fgf13/Fkbp1a/Grina/Itpr1/Kcnab1/Kcnab2/Kcnb1/Ppm1a/Ppp1r9a/Slc8a1/Tcaf1/Vamp2/Vdac1/Ywhae	16	0.115942	2.96336
CA3_ns	MF	GO:0045182	translation regulator activity	15/644	124/16460	0.000100525	0.00263445	0.00216946	Cyfip1/Eef1a2/Eef1b2/Eif1b/Eif3a/Eif3e/Eif3h/Eif4b/Eif4h/Eif5/Eif5a/Pura/Rpl10/Rpl22/Rps14	15	0.120968	3.09182
CA3_ns	MF	GO:0005200	structural constituent of cytoskeleton	10/644	60/16460	0.00010079	0.00263445	0.00216946	Actb/Actr3/Add1/Add2/Ank3/Arpc2/Arpc5/Gfap/Ina/Nefl	10	0.166667	4.25983
CA3_ns	MF	GO:0008022	protein C-terminus binding	21/644	222/16460	0.000174554	0.00400945	0.00330177	Atxn1/Cltc/Dlg2/Dst/Itpr1/Kpna3/Lrrc7/Map2k1/Mapre3/Nedd4/Nefl/Ppm1a/Ppp1r9a/Ptk2b/Rasgrf1/Sdcbp/Shank2/Stmn3/Taok1/Tjp1/Vamp2	21	0.0945946	2.41774
CA3_ns	MF	GO:0005237	inhibitory extracellular ligand-gated ion channel activity	5/644	15/16460	0.000195468	0.00435779	0.00358862	Gabra1/Gabra2/Gabra5/Gabrb2/Gabrg2	5	0.333333	8.51967
CA3_ns	MF	GO:0017022	myosin binding	10/644	67/16460	0.000259308	0.00545987	0.00449619	Arfgef1/Dmd/Fus/Myl12b/Rab14/Rab3c/Rala/Stxbp5l/Taok1/Vamp2	10	0.149254	3.81478
CA3_ns	MF	GO:0035591	signaling adaptor activity	10/644	72/16460	0.000470604	0.00938731	0.00773042	Abi1/Cdc42se2/Crk/Grb2/Magi2/Map2k1/Mapk8ip3/Rack1/Shank2/Spag9	10	0.138889	3.54986
CA3_ns	MF	GO:0005543	phospholipid binding	31/644	418/16460	0.000513381	0.00997803	0.00821687	Acap2/Adgrb1/Agap1/Ap2a2/Arhgap44/Bin1/Cadps/Cfl1/Cpne6/Dab1/Epn2/Esyt2/Gramd1b/Itpr1/Nf1/Nisch/Ogt/Opa1/Pclo/Pfn2/Pitpna/Plcb1/Psd/Rapgef2/Sdcbp/Syt13/Syt4/Thy1/Vamp2/Vdac1/Wdfy3	31	0.0741627	1.89552

## Sheet: CA1_DEA_EPR_RNA_high_vs_low
Gene	l2fc_EPR	pval_EPR	l2fc_counts	pval_counts	pval_adj_counts
0610009B22Rik	19.2522	0.679661	4.43513	7.6402e-129	1.39798e-127
0610012G03Rik	5.28562	0.093462	4.89233	3.67485e-215	1.69745e-213
1110004F10Rik	4.15825	1.05129e-05	3.33278	1.85523e-221	9.34312e-220
1110008P14Rik	5.55845	2.5889e-05	5.09508	5.67426e-262	5.43829e-260
1110065P20Rik	20.5161	0.215428	4.05224	2.21418e-147	4.84625e-146
1500011B03Rik	3.25994	0.134108	3.49575	7.45312e-108	1.1237e-106
1810037I17Rik	21.7682	0.0498329	4.1387	1.8852e-140	3.85112e-139
2210016L21Rik	20.836	0.00452747	4.27822	9.94138e-284	1.50198e-281
2300009A05Rik	20.1564	0.570189	2.53571	7.48594e-54	6.23284e-53
2410004B18Rik	18.6867	0.796346	3.12029	2.39892e-73	2.52741e-72
2610507B11Rik	0.430845	0.952797	0.0136871	9.36409e-10	3.4413e-09
2610524H06Rik	3.24691	0.623425	3.71151	8.88936e-111	1.38042e-109
4930402H24Rik	0.94461	0.792416	-1.10083	1.17774e-148	2.60395e-147
4932438A13Rik	0.395201	0.892469	-0.63439	2.5368e-63	2.37583e-62
6330403K07Rik	5.08339	2.61563e-09	4.41758	8.43567e-221	4.19969e-219
Aak1	0.417334	0.0949719	-0.470245	4.49879e-61	4.09351e-60
Aamp	20.3224	0.278396	4.44447	1.12109e-190	3.76978e-189
Abcc5	-0.65053	0.943797	-0.930012	2.58372e-117	4.16999e-116
Abhd12	0.614201	1.06772e-08	0.892224	5.27948e-17	2.36387e-16
Abhd17a	3.78106	2.36487e-05	3.72704	2.37728e-140	4.84725e-139
Abi1	1.42868	0.00436068	0.473308	7.00017e-14	2.90641e-13
Abi2	-0.227153	0.436824	-0.348546	6.29555e-22	3.13711e-21
Abl2	-1.15488	0.981678	-1.06627	9.71738e-78	1.07643e-76
Abr	0.428126	0.5632	-0.198747	1.82242e-21	8.98858e-21
Abracl	6.24186	6.07513e-08	4.15146	9.75866e-227	5.25518e-225
Acap2	1.80088	0.638427	-0.683376	3.99329e-100	5.57268e-99
Acat1	4.39989	0.141252	2.62403	5.79565e-201	2.26781e-199
Acbd5	1.61047	0.835154	1.25123	1.26078e-17	5.7252e-17
Aco2	3.78476	0.00139478	1.92437	4.08538e-108	6.17662e-107
Acot13	21.4651	0.0114333	4.61777	2.11889e-247	1.57333e-245
Acot7	4.2286	0.0631828	2.52198	2.99501e-121	5.0472e-120
Acp1	3.69068	0.0175906	3.15258	2.20352e-142	4.59194e-141
Acsl3	1.35372	0.0143552	1.85121	2.32211e-40	1.61302e-39
Acsl4	0.597114	0.581826	0.611928	0.518102	0.948967
Actb	-0.0549368	7.28549e-98	3.527	0	0
Actg1	0.132103	5.89171e-77	3.42911	0	0
Actr10	20.6098	0.235164	2.6539	2.15314e-103	3.10635e-102
Actr1a	18.6066	0.717868	2.2245	1.62411e-55	1.3754e-54
Actr1b	20.7167	0.278396	2.32938	1.04374e-57	9.10128e-57
Actr2	-0.167052	7.75906e-10	0.913694	3.72144e-58	3.2673e-57
Actr3	0.430561	4.70211e-06	0.986328	4.62958e-90	5.79856e-89
Actr3b	2.99283	0.162054	0.146037	0.0947393	0.214012
Acvr1	-1.96296	0.961855	-0.907481	7.07221e-60	6.36061e-59
Acyp2	1.80776	0.896629	0.87351	0.222616	0.467359
Adam10	2.54862	0.794834	-0.107487	1.63984e-13	6.73394e-13
Adam22	-1.3763	0.851871	-0.842142	3.6834e-103	5.2965e-102
Adam23	-0.973028	0.913736	-0.851529	4.12931e-122	7.0516e-121
Adap1	2.69778	0.775897	1.28195	6.02787e-10	2.22955e-09
Adcy1	-1.15321	0.180889	-1.15268	1.73102e-110	2.67662e-109
Adcy2	-1.03351	0.996976	-0.95424	8.66587e-140	1.75381e-138
Add1	1.95573	5.08828e-10	1.54314	5.36748e-153	1.24361e-151
Add2	0.197017	0.672305	-0.0350815	6.92825e-08	2.37521e-07
Add3	1.96265	0.814045	0.507605	0.517573	0.948158
Adgrb1	0.545757	0.807941	-0.619285	8.00363e-66	7.75621e-65
Adgrb2	0.239292	0.574189	-0.26686	1.20689e-27	6.77953e-27
Adgrb3	1.03286	0.30312	-1.35446	5.76129e-187	1.86245e-185
Adgrl2	0.242945	0.99682	-0.919145	3.55669e-40	2.46196e-39
Adgrl3	-0.620822	0.992233	-1.21495	1.91107e-197	7.05894e-196
Adprh	4.92652	0.423194	3.3168	5.99964e-94	7.84895e-93
Afdn	1.06296	0.873904	-0.480025	8.95493e-45	6.57299e-44
Aff4	0.250019	0.547016	0.40206	9.47975e-19	4.42483e-18
Aftph	3.06383	0.73668	0.491976	0.57261	1
Agap1	-0.185938	0.97717	-1.28301	6.01612e-75	6.42862e-74
Agap3	2.83563	0.0529422	1.01153	2.86602e-23	1.46541e-22
Agfg1	0.731625	0.773595	0.221093	0.102713	0.230755
Agpat3	-0.253513	0.892831	0.128304	4.26742e-05	0.00012859
Agpat4	1.31099	0.895104	0.168211	1.47423e-06	4.78635e-06
Agrn	-0.874392	0.963417	-0.76581	8.71064e-48	6.65877e-47
Agtpbp1	0.965826	0.692368	-0.130258	3.76832e-10	1.40407e-09
Ahcyl1	2.06536	0.11531	0.315463	0.315777	0.633593
Ahcyl2	0.415754	0.893838	-0.918174	6.69057e-74	7.06603e-73
Ahi1	-0.0480246	0.745738	-0.455726	1.30167e-73	1.37404e-72
Ahsa1	20.0227	0.352846	4.32405	6.1263e-167	1.60005e-165
AI413582	3.25689	0.815541	4.04326	1.3141e-115	2.09755e-114
AI593442	0.779751	0.0567787	1.28383	3.05677e-18	1.40896e-17
Aig1	1.43175	0.833522	-0.493819	1.18131e-40	8.22157e-40
Aimp1	3.77457	0.485594	3.55026	8.99215e-197	3.28795e-195
Aip	19.5087	0.605745	5.20909	6.36012e-204	2.56717e-202
Ak1	2.01693	0.896577	3.19816	5.42382e-73	5.68678e-72
Ak5	2.26533	0.379064	0.757655	0.000321878	0.000924458
Akap11	0.00230351	0.15668	0.590413	3.18077e-27	1.77302e-26
Akap6	2.27115	0.549694	-0.554551	7.81884e-73	8.18214e-72
Akap8l	0.00278278	0.872102	-0.679213	3.59987e-83	4.17701e-82
Akirin1	3.40957	0.35119	1.93091	2.43855e-40	1.69282e-39
Akirin2	19.1672	0.679661	3.24178	2.32429e-145	4.97219e-144
Akr1a1	6.22681	1.03019e-08	3.73911	6.19242e-221	3.08996e-219
Akt1s1	1.00134	0.855972	2.91427	6.73698e-57	5.80475e-56
Akt3	-0.312553	0.957195	-1.06456	4.19737e-146	9.05034e-145
Alcam	-0.0928571	0.550042	-0.172315	2.78188e-16	1.22416e-15
Aldoa	2.01615	1.63889e-184	4.76629	0	0
Alg2	1.00009	0.790956	1.22646	7.00427e-09	2.49158e-08
Amph	2.04212	0.603648	-0.46537	4.33628e-66	4.21915e-65
Anapc11	22.2791	0.000202138	4.80928	4.14128e-226	2.21915e-224
Anapc16	21.1932	0.0985954	3.4566	3.57862e-107	5.36572e-106
Anapc5	1.31239	0.957273	-0.13796	5.22698e-18	2.40013e-17
Ank	-1.29761	0.928105	-0.480861	2.11511e-33	1.31588e-32
Ank2	1.05733	0.0046637	-0.69294	2.49936e-120	4.16994e-119
Ank3	1.29314	0.00552245	-0.888844	4.12231e-154	9.61253e-153
Ankrd11	0.448239	0.733701	0.0563749	0.0611954	0.142286
Ankrd40	1.96624	0.937507	1.66284	5.13446e-19	2.41212e-18
Ankrd46	21.2515	0.148391	2.71497	3.11034e-85	3.68565e-84
Anks1b	1.07721	1.33405e-08	-1.01651	4.95176e-163	1.24113e-161
Ano3	0.894085	0.582095	-0.52982	6.08007e-40	4.19531e-39
Anp32a	20.5784	0.0792707	3.52512	2.46223e-234	1.46763e-232
Anp32b	19.6535	0.605745	3.77328	5.04278e-158	1.21631e-156
Anp32e	19.1983	0.64226	3.59084	5.5653e-121	9.36417e-120
Ap1ar	18.1206	0.836429	0.572577	0.0452529	0.107176
Ap1s1	4.49861	1.24019e-07	3.8121	6.64605e-181	2.02509e-179
Ap2a1	4.12919	0.534242	1.82691	5.31747e-44	3.85623e-43
Ap2a2	1.28546	0.547886	0.695488	1.53961e-05	4.75589e-05
Ap2b1	0.2435	0.498853	0.192954	0.905656	1
Ap2m1	3.94096	1.19476e-17	3.54786	1.85077e-219	8.928e-218
Ap2s1	4.41579	0.00851107	4.42347	8.45194e-238	5.26878e-236
Ap3b2	2.74869	0.73668	1.09674	5.38227e-25	2.8595e-24
Ap3s1	2.29819	0.0668059	1.33797	1.04818e-23	5.40895e-23
Ap4s1	4.5384	0.660074	1.87432	3.5329e-29	2.03715e-28
Apba1	-18.3388	0.842558	-1.17526	2.03007e-93	2.63994e-92
Apba2	1.39663	0.465748	-0.292594	1.35076e-34	8.59271e-34
Apbb1	3.51208	0.0265167	3.01212	6.15671e-189	2.03256e-187
Apc	1.18318	0.434516	-0.29806	1.44192e-25	7.75153e-25
Aplp1	0.19705	1.83009e-10	1.89149	6.53844e-49	5.10224e-48
Aplp2	1.34376	0.0203642	0.857	3.22556e-12	1.27964e-11
App	-0.317215	1.3804e-05	0.120547	0.0158601	0.0396294
Aprt	18.4528	0.756794	5.11773	3.75724e-177	1.09574e-175
Araf	2.7835	0.351663	1.81339	4.15295e-46	3.10914e-45
Arc	1.1007	0.754211	1.55042	1.58811e-17	7.19809e-17
Arel1	1.71546	0.677556	0.275085	0.0197859	0.0488718
Arf1	1.09963	8.1045e-61	2.30452	1.83612e-179	5.52511e-178
Arf3	0.988441	6.16454e-16	1.21692	5.61703e-87	6.80423e-86
Arf4	2.84097	0.00139257	2.03097	2.09987e-64	1.99759e-63
Arfgef1	-0.62305	0.910109	0.0266807	1.75405e-05	5.40296e-05
Arfgef3	-17.7846	0.901205	-0.505809	5.93235e-62	5.45726e-61
Arglu1	-0.572546	0.907312	0.0638246	1.99589e-05	6.13054e-05
Arhgap12	1.05561	0.565893	-0.0147529	5.61474e-08	1.93129e-07
Arhgap21	0.435928	0.692657	-0.396885	1.09211e-40	7.60803e-40
Arhgap32	2.26059	0.716647	-0.352826	2.22018e-28	1.26446e-27
Arhgap39	0.017342	0.986707	-0.709517	1.01988e-102	1.4617e-101
Arhgap44	1.69961	0.657898	-0.467043	1.38958e-53	1.15344e-52
Arhgap5	0.58824	0.872565	0.577134	0.469352	0.879065
Arhgdia	3.15293	0.326291	3.49738	3.66033e-130	6.80053e-129
Arhgdig	4.9961	0.289717	4.17042	2.75785e-142	5.73611e-141
Arhgef12	0.741106	0.56267	-0.341943	8.44681e-32	5.09619e-31
Arhgef2	0.8765	0.895207	0.416979	0.98603	1
Arhgef25	2.22767	0.0527582	0.931654	8.96591e-17	3.99391e-16
Arhgef4	1.63584	0.835103	0.917813	0.00522012	0.0137094
Arhgef9	1.13451	0.00575127	0.195708	0.576284	1
Arid1a	0.657358	0.853306	0.0948511	6.32208e-07	2.09319e-06
Arl1	2.4391	0.0527982	2.59466	2.94056e-84	3.4525e-83
Arl15	0.781244	0.792114	-0.910629	1.03417e-122	1.77301e-121
Arl2	20.5403	0.438792	3.62672	4.79819e-110	7.38257e-109
Arl2bp	2.12814	0.896577	1.29719	2.0567e-07	6.92656e-07
Arl3	5.20936	0.0175781	2.86622	8.30155e-194	2.89901e-192
Arl6ip1	0.180316	1.86752e-10	2.1194	4.56031e-46	3.40942e-45
Arl6ip5	1.22062	0.376308	2.25992	2.24347e-43	1.61245e-42
Arl8a	1.71716	0.00366699	2.66625	9.10977e-100	1.26802e-98
Arl8b	2.18509	0.000417272	1.6015	5.00372e-63	4.66814e-62
Armc1	20.955	0.196915	2.53528	1.96207e-86	2.36622e-85
Armcx3	1.70904	0.815694	2.21404	1.36803e-48	1.06069e-47
Arpc1a	2.37253	7.56661e-21	2.37089	1.55047e-220	7.66637e-219
Arpc2	0.992215	4.99537e-35	2.29769	7.99811e-302	2.09647e-299
Arpc3	3.8339	6.35802e-31	4.14421	1.89321e-301	4.73432e-299
Arpc4	20.6037	0.134431	3.56174	1.32265e-156	3.15867e-155
Arpc5	1.3799	4.53464e-18	2.3593	5.62245e-208	2.39378e-206
Arpc5l	4.31652	0.0265034	4.10773	1.76153e-248	1.34e-246
Arpp19	4.39389	0.109203	2.58228	5.9217e-83	6.8528e-82
Arpp21	1.02307	0.663935	-0.879241	2.92331e-155	6.91299e-154
Arsb	-0.966062	0.963365	-0.650907	6.34853e-30	3.70291e-29
Asap1	2.83275	0.422721	-0.328917	2.01886e-39	1.38425e-38
Ash1l	-1.55535	0.834771	-0.0320585	1.63941e-09	5.96438e-09
Asphd2	1.87667	0.641324	1.64916	1.80728e-29	1.04795e-28
Astn1	-0.357304	0.975138	-1.01134	1.97569e-157	4.73383e-156
Atad1	0.0266856	0.933428	0.874853	0.000179145	0.000522101
Atf2	0.508632	0.619986	0.327901	0.157609	0.34262
Atf4	17.9827	0.796346	2.36011	1.1553e-44	8.4657e-44
Atg3	20.4809	0.408889	2.35758	3.01257e-67	2.97375e-66
Atox1	20.8199	0.121509	5.10659	3.8699e-237	2.39186e-235
Atp11b	0.283271	0.916328	-0.55425	3.36608e-47	2.55968e-46
Atp13a2	-0.191398	0.936182	0.741595	0.0818297	0.18675
Atp13a3	0.930669	0.957325	-0.851888	2.10768e-42	1.4995e-41
Atp1a1	0.794657	0.000333547	1.44838	7.01111e-18	3.20989e-17
Atp1a3	0.215713	4.51707e-22	1.08492	9.26918e-20	4.42626e-19
Atp1b1	-0.53264	1.12165e-14	1.09941	3.13377e-39	2.13859e-38
Atp1b2	1.02586	0.195332	2.08513	5.36771e-27	2.9768e-26
Atp1b3	-0.675665	0.98173	0.450891	0.154445	0.336246
Atp2a2	-0.327014	1.93041e-09	0.335141	9.94947e-10	3.65335e-09
Atp2b1	-0.79299	0.00986882	0.128167	4.9599e-07	1.65047e-06
Atp2b2	-0.610333	0.00933145	0.0979657	0.160578	0.348552
Atp2b3	-0.288232	0.956024	0.0953567	1.24813e-05	3.8709e-05
Atp2c1	0.771209	0.705016	-0.692368	4.31687e-105	6.33296e-104
Atp5a1	2.85076	7.82095e-19	3.09929	2.34078e-285	3.66374e-283
Atp5b	1.37581	4.32639e-14	3.06989	1.62113e-274	1.95941e-272
Atp5c1	2.93963	2.10541e-14	3.22631	7.47244e-302	1.98257e-299
Atp5d	18.7066	0.535661	4.70514	3.89999e-295	7.78423e-293
Atp5e	21.5521	5.67281e-05	5.24749	8.87847e-298	1.91247e-295
Atp5g1	3.58889	2.33686e-16	5.56891	0	0
Atp5g2	3.94095	1.54039e-13	4.33998	6.27502e-274	7.54251e-272
Atp5g3	5.11683	4.12297e-12	5.77947	0	0
Atp5h	3.88206	1.31166e-14	4.60864	0	0
Atp5j	2.643	1.22134e-05	3.99268	2.15945e-293	4.15761e-291
Atp5j2	5.46441	2.93249e-18	4.94585	9.14449e-303	2.51832e-300
Atp5k	20.6943	0.0343241	5.09905	2.17271e-275	2.71664e-273
Atp5l	3.25351	2.68113e-17	4.50173	0	0
Atp6ap1	0.538725	0.7323	1.57685	1.56375e-11	6.08384e-11
Atp6ap2	0.791367	0.044576	1.36655	1.35139e-11	5.26895e-11
Atp6v0a1	-0.01598	0.196484	-0.286071	4.26431e-32	2.58785e-31
Atp6v0b	1.3583	0.163234	1.57226	1.39662e-53	1.1584e-52
Atp6v0d1	2.80611	1.99302e-06	2.54547	5.72399e-137	1.128e-135
Atp6v0e2	1.40013	6.45192e-05	2.47337	1.40202e-65	1.35505e-64
Atp6v1a	1.07589	3.9255e-16	1.53107	2.93419e-103	4.22477e-102
Atp6v1b2	1.81883	1.54098e-05	1.70823	7.04893e-123	1.21326e-121
Atp6v1c1	2.47465	9.16793e-05	2.96032	2.78826e-217	1.3216e-215
Atp6v1d	3.04232	1.53853e-37	3.78518	6.17073e-290	1.05709e-287
Atp6v1e1	4.71084	3.25723e-68	4.21837	1.01032e-302	2.74756e-300
Atp6v1f	4.95063	3.517e-33	5.20824	1.75092e-300	4.18604e-298
Atp6v1g1	5.54239	5.70282e-05	4.57842	2.52705e-240	1.67617e-238
Atp6v1g2	4.9502	2.08253e-69	4.10704	4.22022e-248	3.17699e-246
Atp6v1h	1.21431	0.351021	0.801999	1.75508e-27	9.83099e-27
Atp8a1	-0.396741	0.665074	-0.700924	3.70735e-81	4.22953e-80
Atpif1	5.42009	9.30463e-08	4.59001	9.46397e-304	2.8597e-301
Atraid	4.05055	0.0629141	2.48069	5.4127e-55	4.55899e-54
Atrn	0.23305	0.320433	-0.450227	2.27949e-46	1.71127e-45
Atrx	0.399753	0.300245	0.607579	4.23062e-56	3.60381e-55
Atxn1	-0.335081	0.951054	-1.16687	2.96198e-152	6.81193e-151
Atxn10	1.34876	1.27187e-06	0.888733	4.92831e-97	6.66793e-96
Atxn2	3.42832	0.552356	0.504726	0.00958222	0.0245144
Atxn7l3b	1.19485	8.88617e-06	2.49511	4.37479e-144	9.26757e-143
Auh	20.6615	0.301925	1.23127	7.26451e-15	3.09713e-14
Aurkaip1	19.7292	0.380233	5.89063	1.07051e-252	8.69027e-251
Auts2	0.536702	0.75831	-1.4009	7.87664e-196	2.82313e-194
B230217C12Rik	20.315	0.408889	2.65131	2.15116e-66	2.10434e-65
B230219D22Rik	2.35663	0.406373	1.86247	5.84164e-58	5.11226e-57
B2m	2.43174	0.0317452	2.5362	2.27113e-52	1.86315e-51
B3galt1	0.321508	0.952589	-1.2103	3.44766e-155	8.1441e-154
B3gat1	-0.448355	0.816785	-0.220258	1.05434e-37	7.01686e-37
B4galt6	0.0923263	0.933168	0.530043	0.843504	1
B4gat1	1.88828	0.432138	2.26957	1.5337e-22	7.72924e-22
Babam1	19.62	0.570189	3.60959	7.84075e-123	1.34849e-121
Bag5	18.1467	0.836429	4.6067	1.2279e-192	4.2136e-191
Baiap2	0.750723	1.19313e-05	0.880114	6.67382e-104	9.66682e-103
Banf1	22.6999	3.2224e-07	5.80454	6.39727e-246	4.6393e-244
Basp1	0.85224	3.0522e-107	2.18504	0	0
Bbip1	4.36781	0.245379	2.36991	1.58678e-76	1.72351e-75
BC005537	-0.109512	0.726309	0.362122	0.12737	0.281296
BC005624	21.1657	0.0561615	3.80884	6.02643e-179	1.79851e-177
BC031181	4.07206	5.49772e-08	3.29104	9.17541e-152	2.09685e-150
Bcap29	-1.28712	0.983111	0.917178	0.0393903	0.0939254
Bcap31	0.981961	0.239991	2.0113	2.76604e-21	1.3575e-20
Bcas2	20.2891	0.408889	3.304	3.06803e-134	5.89127e-133
Bccip	18.7206	0.756794	3.31783	1.37064e-94	1.80725e-93
Bcl11a	1.11916	0.377049	-0.312772	1.14939e-35	7.4202e-35
Bcl11b	0.399402	0.548104	0.428286	2.2778e-11	8.80993e-11
Bclaf1	0.375501	0.62054	0.776848	4.46203e-35	2.85685e-34
Bdnf	1.4321	0.405487	1.62842	2.25265e-24	1.18122e-23
Bex1	22.9451	4.00014e-09	5.27857	1.94897e-217	9.25806e-216
Bex2	2.62254	3.05826e-66	4.3699	2.92728e-277	3.76839e-275
Bex3	21.4234	0.00384656	5.36725	9.21882e-294	1.79076e-291
Bin1	1.32293	0.452019	0.233885	0.224281	0.47031
Birc6	-0.315089	0.910938	-0.630756	3.42975e-86	4.1157e-85
Bloc1s2	3.17491	0.453907	2.19404	6.48112e-38	4.33323e-37
Bmpr2	-0.430058	0.547168	-0.23853	1.56248e-13	6.4223e-13
Bmyc	6.34945	4.07346e-09	5.42219	1.19175e-264	1.21158e-262
Bnip3	4.67635	0.171339	3.80062	1.75905e-120	2.9461e-119
Bnip3l	4.52179	1.49131e-05	3.39554	3.22173e-174	9.05581e-173
Bod1	18.204	0.836429	3.67233	9.14113e-129	1.67121e-127
Bola3	2.63383	0.641184	3.53039	8.47537e-99	1.16999e-97
Bphl	19.7405	0.605745	2.09445	3.39271e-36	2.20268e-35
Braf	-0.417733	0.861411	-0.693856	2.34707e-77	2.5894e-76
Brd1	2.05389	0.835001	1.19551	1.08332e-19	5.16291e-19
Brd2	18.3486	0.796346	2.26188	1.8207e-55	1.54129e-54
Brd4	0.389415	0.936182	0.602816	0.330218	0.659164
Brd9	0.627834	0.854716	0.324136	0.650754	1
Bri3	7.23662	8.74404e-09	4.16378	1.0127e-252	8.25181e-251
Bri3bp	2.08144	0.676983	1.09485	0.0144204	0.0362151
Brinp1	-0.733545	0.944525	-0.76467	3.78239e-119	6.20586e-118
Brinp2	0.29287	0.996872	-0.587728	3.13958e-50	2.49743e-49
Brk1	2.70271	1.65853e-14	2.39883	1.50598e-208	6.47514e-207
Brsk2	1.90816	0.466148	1.25515	2.31758e-21	1.14024e-20
Bscl2	0.983397	0.895156	1.54212	4.09178e-15	1.75584e-14
Bsg	0.670976	0.652072	2.63751	6.3854e-64	6.03741e-63
Bsn	-0.384959	0.973236	-0.484773	5.95235e-41	4.16129e-40
Btbd1	3.45945	0.623425	1.50265	1.04288e-26	5.76009e-26
Btf3	5.80298	1.45095e-17	4.52459	7.90212e-262	7.47471e-260
Bzw1	2.41016	0.0632849	3.27798	5.1538e-206	2.11559e-204
Bzw2	2.3322	0.678656	1.02852	3.49641e-10	1.30343e-09
C1d	5.47998	0.127745	4.35607	7.95713e-200	3.04245e-198
C1qbp	21.9316	0.00232429	5.43237	4.58464e-239	2.95099e-237
C1ql3	-0.0978891	0.930675	1.51511	9.5727e-16	4.17111e-15
C1qtnf4	0.884629	2.08425e-10	2.14438	2.45365e-73	2.58256e-72
C2cd2l	18.4222	0.836429	2.04564	2.1941e-30	1.29187e-29
Cab39	1.72734	0.262563	0.769638	5.55155e-07	1.84256e-06
Cachd1	-1.16188	0.886067	-0.765412	5.50841e-46	4.11259e-45
Cacna1a	0.924893	0.357009	-1.01279	1.34695e-162	3.35673e-161
Cacna1c	-16.2238	0.920891	-1.78012	4.81583e-131	9.00887e-130
Cacna1e	-1.41902	0.739071	-1.25149	3.55403e-216	1.6557e-214
Cacna2d1	-1.16807	0.351106	-0.880985	9.73458e-145	2.07024e-143
Cacna2d3	2.1005	0.416623	-1.4797	5.32497e-220	2.60923e-218
Cacnb2	-16.1703	0.88158	-1.21619	6.38078e-169	1.69707e-167
Cacng3	1.44872	0.75431	0.297339	0.000216104	0.000626123
Cacng8	0.561289	0.636421	0.0715165	7.38315e-08	2.52957e-07
Cacybp	5.14533	0.000451648	5.12567	9.67179e-280	1.35754e-277
Cadm1	-0.370401	0.890351	-1.08778	5.9809e-67	5.8958e-66
Cadm2	0.169321	0.376203	-1.32412	2.21775e-194	7.78216e-193
Cadm3	0.69938	0.789597	0.0468554	9.32195e-10	3.42697e-09
Cadm4	-1.12416	0.942211	1.42678	8.32139e-10	3.0664e-09
Cadps	0.743071	0.536199	-0.993261	3.0644e-171	8.34405e-170
Cadps2	0.169778	0.867936	-0.658636	9.3311e-69	9.33797e-68
Calb1	3.42154	0.0097481	3.15067	9.27813e-77	1.0118e-75
Calm1	-1.56418	2.20136e-22	2.68737	0	0
Calm2	-0.747598	4.34115e-45	3.04988	0	0
Calm3	0.573204	8.29507e-59	2.90356	2.68171e-293	4.98661e-291
Caln1	1.56031	0.754161	-0.94845	8.01321e-61	7.26095e-60
Calr	1.26237	0.0749067	1.87582	1.22262e-32	7.50544e-32
Caly	1.07916	2.56831e-25	3.25429	7.01259e-196	2.52175e-194
Camk1d	-0.520738	0.861513	-0.431019	2.21404e-58	1.947e-57
Camk2a	0.105182	4.58182e-08	-0.378335	7.70504e-84	8.9979e-83
Camk2b	0.438439	4.51926e-20	0.331874	1.07241e-36	7.0254e-36
Camk2g	2.15334	0.77432	1.55011	2.63192e-19	1.24451e-18
Camk2n1	1.44921	6.10508e-34	2.56555	5.90241e-154	1.3734e-152
Camk4	1.99055	0.603784	-0.19177	1.99919e-09	7.23218e-09
Camkv	1.15321	0.0759479	0.504968	4.66486e-09	1.66922e-08
Camsap2	2.34573	0.586538	0.646581	1.24188e-06	4.04769e-06
Camta1	0.835173	0.490348	-0.579799	7.76876e-58	6.78784e-57
Camta2	3.87462	0.278049	1.0231	4.19405e-12	1.65721e-11
Canx	0.320282	0.000329972	0.96321	5.62827e-14	2.34396e-13
Cap1	3.0079	0.484674	1.67152	1.69152e-44	1.23742e-43
Cap2	1.78253	0.00144486	0.0555808	0.110561	0.24739
Capns1	21.4191	0.256147	2.94668	1.3701e-74	1.46046e-73
Caprin1	3.30263	0.0934812	2.00038	4.07809e-150	9.18458e-149
Capza2	1.92063	3.0733e-24	2.01119	7.19082e-183	2.21591e-181
Capzb	3.71438	4.89094e-10	2.05803	5.40752e-217	2.54645e-215
Car11	1.52428	0.000675866	1.86766	1.23825e-62	1.1488e-61
Car2	1.408	0.33805	1.13331	1.3577e-08	4.77964e-08
Car4	3.4767	0.73668	1.68193	8.41585e-20	4.02142e-19
Carmil2	18.628	0.836429	3.98002	2.58814e-132	4.90056e-131
Casd1	0.377012	0.955764	1.11277	2.94597e-06	9.44064e-06
Cbx3	3.12569	0.00235937	2.52804	4.13927e-147	9.04157e-146
Cbx5	1.85599	0.352136	1.40137	3.53865e-34	2.23086e-33
Cbx6	0.931353	0.875603	1.21955	4.80063e-14	2.00273e-13
Ccdc124	19.8914	0.408889	4.89949	7.76277e-207	3.24159e-205
Ccdc127	1.97196	0.835052	1.54816	2.04392e-17	9.23711e-17
Ccdc32	19.1184	0.679661	4.16915	4.6032e-163	1.15643e-161
Ccdc47	1.04988	0.770346	0.863725	0.0100552	0.0256612
Ccdc85b	19.6531	0.679661	4.09696	1.18164e-152	2.72618e-151
Ccdc88a	0.951507	0.621808	0.122958	0.00153184	0.00421112
Cck	-0.233317	3.18129e-66	3.53263	1.15208e-281	1.69356e-279
Ccnd1	2.04608	0.0750082	3.1259	9.41411e-139	1.89291e-137
Ccng1	1.48112	0.390354	1.42582	8.46959e-14	3.50846e-13
Ccnh	4.01499	0.108972	1.32552	2.83581e-24	1.48307e-23
Ccni	2.39124	0.163057	1.64923	4.18148e-45	3.08904e-44
Ccnl2	2.21753	0.937507	-0.251228	1.12585e-21	5.57568e-21
Cct2	4.099	7.30221e-06	3.52547	4.4932e-211	1.97085e-209
Cct3	2.60103	0.338099	3.06245	2.16398e-118	3.52656e-117
Cct5	3.01633	0.245047	3.2152	2.22348e-177	6.53704e-176
Cct7	2.24388	0.147896	3.4144	2.19597e-180	6.65398e-179
Cct8	2.72139	0.4531	3.0612	2.88356e-140	5.86855e-139
Cd47	0.323798	0.0850393	0.349409	0.297374	0.601494
Cdc123	3.04994	0.109623	2.50278	2.18792e-124	3.81719e-123
Cdc37	20.6983	0.196915	4.37954	9.26031e-241	6.16108e-239
Cdc40	0.749934	0.549933	0.869754	4.23419e-41	2.96394e-40
Cdc42	1.54655	1.70609e-15	2.29924	2.87506e-241	1.91871e-239
Cdc42bpa	0.288743	0.652048	-0.832652	9.03141e-99	1.24517e-97
Cdc42se2	1.54351	0.277355	0.313152	0.508063	0.936175
Cdh11	3.04066	0.639361	-1.04253	6.01053e-161	1.47757e-159
Cdh2	0.646453	0.810168	-0.438529	3.46576e-54	2.89115e-53
Cdh8	-0.726614	0.961959	-1.09624	9.10157e-143	1.90215e-141
Cdip1	2.51008	0.205307	1.73568	2.25971e-63	2.11815e-62
Cdipt	0.546812	0.600417	2.45548	6.67306e-38	4.45882e-37
Cdk14	0.992061	0.260523	-0.860813	4.84626e-94	6.35152e-93
Cdk17	0.240049	0.391147	0.0429133	0.00195486	0.00532422
Cdk5	4.83572	0.171339	3.5995	6.38584e-138	1.27109e-136
Cdk5r1	1.19406	0.516559	2.28151	6.63584e-86	7.92803e-85
Cdk8	0.0611945	0.971126	-0.806331	8.88515e-118	1.43721e-116
Cdkl5	-0.388251	0.800938	-0.127428	9.91958e-14	4.10286e-13
Cdkn2d	18.9855	0.64226	5.44127	1.28758e-233	7.6121e-232
Cds2	-0.180383	0.922681	-0.464776	5.6686e-44	4.1095e-43
Cebpd	20.9351	0.109579	4.06904	8.81551e-137	1.73252e-135
Celf1	-0.836131	0.81184	-0.210111	2.73825e-25	1.46264e-24
Celf2	0.442371	0.146256	-1.39556	4.73206e-215	2.17655e-213
Celf4	1.02825	9.06676e-05	-0.124661	1.23246e-07	4.18699e-07
Celf5	1.35164	0.0922112	0.0752595	0.301253	0.608152
Celsr2	0.827181	0.138508	0.28609	2.07231e-05	6.35628e-05
Cend1	5.37441	0.0001479	4.82522	1.46055e-239	9.54228e-238
Cep83	1.00716	0.957273	0.243861	0.000145638	0.000426562
Cetn3	2.89012	0.534886	3.55096	5.16572e-131	9.6551e-130
Cfap20	20.015	0.408889	3.06646	2.74221e-117	4.4225e-116
Cfap36	2.33441	0.234727	2.42774	5.59207e-160	1.36852e-158
Cfl1	2.16539	7.70368e-66	4.27687	0	0
Cfl2	3.47099	0.337046	1.81361	8.4871e-30	4.94101e-29
Chchd1	21.0092	0.109579	5.49287	1.17791e-231	6.74387e-230
Chchd10	6.45281	1.15726e-18	5.8145	0	7.17276e-306
Chchd2	3.27251	6.08002e-58	5.31795	0	0
Chchd6	4.10093	0.00166256	2.02534	1.30713e-142	2.72656e-141
Chd3	-0.15806	0.364684	0.717821	2.64386e-23	1.35277e-22
Chd4	1.21994	0.640436	1.5426	1.34183e-77	1.48413e-76
Chd9	0.844739	0.957325	-0.725903	1.31339e-75	1.41177e-74
Chfr	-0.114728	0.936026	-0.608952	1.33977e-33	8.35909e-33
Chga	0.314707	0.129445	2.37099	6.54266e-32	3.95505e-31
Chgb	-0.0546359	0.0146349	1.64184	5.86848e-42	4.14528e-41
Chl1	-0.606979	0.831279	-0.208726	9.17565e-16	4.00051e-15
Chmp2a	19.6289	0.438792	5.27748	5.25326e-256	4.53532e-254
Chmp3	4.99938	0.0791255	2.78106	8.09544e-109	1.23164e-107
Chmp4b	4.19407	0.134329	3.15439	1.07426e-150	2.43201e-149
Chmp5	21.4246	0.0792707	4.2823	1.15665e-186	3.71699e-185
Chn1	0.140972	2.06877e-17	1.62476	1.47876e-260	1.37486e-258
Chp1	2.22088	0.815694	1.54544	4.41751e-19	2.07845e-18
Chpt1	-0.524611	0.965136	-0.324613	2.58683e-24	1.35449e-23
Chrm1	0.419864	0.850693	1.26551	1.08119e-30	6.41113e-30
Chst1	-0.0433874	0.615935	0.676091	1.37518e-08	4.84038e-08
Chst11	-0.661415	0.977222	-1.30448	6.82192e-79	7.64645e-78
Cisd1	2.9128	1.20378e-09	4.06751	1.2651e-216	5.93179e-215
Cisd2	2.05521	0.451057	1.44632	2.51996e-20	1.21481e-19
Ckap5	18.4418	0.717868	1.65878	1.36268e-123	2.36227e-122
Ckb	1.10635	1.21557e-19	3.22374	9.26045e-289	1.53794e-286
Ckmt1	2.8064	0.0318284	3.82636	2.10177e-173	5.85481e-172
Clasp1	-1.51389	0.961959	-0.568889	4.38759e-45	3.2391e-44
Clasp2	1.4805	0.23224	-0.322996	3.04663e-35	1.95408e-34
Clcn3	1.53764	0.28758	0.447976	0.419553	0.806841
Clcn4	-0.041465	0.82466	0.7904	0.00681725	0.0176819
Clec2l	2.59488	0.69647	2.47	4.40736e-48	3.38343e-47
Clip3	20.4041	0.278396	3.25991	4.57623e-150	1.02852e-148
Clns1a	19.5216	0.64226	2.63772	2.64783e-70	2.69692e-69
Clptm1	1.09623	0.688227	1.28396	1.6931e-05	5.21892e-05
Clptm1l	1.89478	0.377932	1.30402	2.62754e-06	8.45134e-06
Clstn1	0.117484	0.00303816	0.717515	1.86037e-08	6.50606e-08
Clstn2	-0.77269	0.949103	-1.2842	8.33686e-134	1.59522e-132
Clstn3	1.05179	0.833675	1.04942	4.15033e-07	1.38489e-06
Clta	3.35093	9.59601e-49	3.43977	3.19302e-287	5.14573e-285
Cltb	5.54206	8.7363e-21	3.19231	3.6277e-200	1.39442e-198
Cltc	1.82633	1.73071e-17	2.03209	6.96253e-262	6.64372e-260
Clu	0.428029	0.913373	1.55904	3.7053e-19	1.74675e-18
Cmip	2.94527	0.0345023	0.413522	5.0923e-15	2.17787e-14
Cmpk1	20.904	0.134431	3.22336	2.44234e-148	5.3781e-147
Cnbp	5.35067	1.03178e-08	3.16357	4.49154e-207	1.89009e-205
Cnih2	0.253827	2.44372e-37	3.36559	1.54228e-211	6.80606e-210
Cnksr2	0.220356	0.156355	-0.363565	2.13094e-41	1.4955e-40
Cnpy3	0.17992	0.97717	1.78149	3.9636e-18	1.82425e-17
Cnr1	0.456855	0.831279	0.0656593	3.41902e-05	0.000103498
Cnrip1	3.60352	0.163352	1.56127	1.40269e-31	8.42546e-31
Cntn1	-0.160067	0.0900097	-0.739408	3.55754e-113	5.60447e-112
Cntnap2	-0.745329	0.910523	-1.19646	1.91482e-84	2.25426e-83
Coa3	23.2904	2.70806e-18	6.05897	2.35942e-293	4.4636e-291
Coa6	18.3393	0.796346	4.51577	6.82275e-135	1.31943e-133
Commd3	21.9009	0.00275608	3.98649	5.76696e-194	2.01714e-192
Commd4	19.8744	0.469914	3.24487	2.87511e-107	4.31684e-106
Comt	3.89003	0.147677	2.31365	3.65643e-51	2.95283e-50
Copa	2.67317	0.696373	0.574334	0.416211	0.802116
Cope	21.5722	0.00384656	4.36372	9.39875e-223	4.85699e-221
Copg1	1.68023	0.754062	2.05445	1.39769e-45	1.03817e-44
Cops2	2.50134	0.338973	2.13679	1.04593e-93	1.36422e-92
Cops4	19.344	0.679661	3.31083	8.29506e-118	1.34376e-116
Cops5	18.6723	0.756794	2.92911	1.29294e-97	1.76249e-96
Cops6	20.5183	0.301925	4.59218	1.898e-197	7.02258e-196
Cops7a	21.3395	0.121509	3.52876	1.69013e-113	2.66646e-112
Cops8	19.6144	0.605745	2.54719	4.00783e-59	3.56332e-58
Cops9	21.2826	0.00195529	4.18724	7.04186e-244	4.89465e-242
Coq2	2.71708	0.0493097	1.06895	2.25698e-09	8.14985e-09
Coro2b	1.29839	0.754559	0.526242	0.902835	1
Cox14	22.4957	3.33491e-08	5.50422	1.32278e-279	1.84477e-277
Cox4i1	0.79143	1.71163e-63	3.70245	0	4.40488e-307
Cox5a	3.39619	1.40226e-47	5.23797	0	0
Cox5b	2.7022	8.52543e-34	5.00636	0	0
Cox6a1	6.54152	1.57366e-10	4.76157	6.85602e-266	7.17113e-264
Cox6b1	4.68142	8.51945e-40	5.15779	0	0
Cox6c	2.64679	3.36251e-18	4.3277	0	0
Cox7a2	3.77183	6.97096e-50	4.92182	0	0
Cox7a2l	2.10187	1.35201e-08	2.44144	3.56329e-155	8.40814e-154
Cox7b	21.8008	1.36498e-08	4.84952	0	0
Cox7c	0.935119	3.15353e-42	3.39292	3.0933e-283	4.60945e-281
Cox8a	0.529536	3.15117e-103	3.94998	2.45809e-303	7.13043e-301
Cpd	-2.66614	0.942055	-0.397372	1.29134e-25	6.94718e-25
Cpe	-0.38437	0.0107942	-0.132327	3.49242e-11	1.34171e-10
Cpeb3	-0.342787	0.963573	-0.963498	5.71867e-84	6.689e-83
Cpeb4	-2.13916	0.525767	-0.791215	5.20846e-63	4.85706e-62
Cplx1	2.70533	0.734833	2.70931	1.69716e-66	1.66247e-65
Cplx2	3.32211	0.0152882	2.24884	1.27005e-92	1.63886e-91
Cpne6	1.45166	2.56646e-17	2.04699	1.06951e-214	4.88828e-213
Cpsf2	18.5525	0.796346	2.82427	2.14442e-83	2.49353e-82
Cpsf6	0.187701	0.955972	-0.744962	1.36264e-56	1.16991e-55
Cpt1c	18.643	0.717868	0.632101	0.830336	1
Crebbp	0.255718	0.892572	-0.27645	6.1396e-26	3.32437e-25
Creg2	-0.761117	0.989548	0.194271	1.84031e-07	6.20741e-07
Crim1	-0.735676	0.965162	-0.801689	7.84155e-60	7.04962e-59
Crip2	6.94466	0.00574093	4.31847	3.31677e-150	7.47769e-149
Crk	3.75658	0.815541	0.434834	0.726089	1
Crls1	2.2883	0.896577	1.65839	1.49753e-20	7.2433e-20
Crmp1	1.60818	0.0884232	1.11251	9.51926e-41	6.63786e-40
Crtac1	1.13629	0.852947	0.606101	0.183189	0.392503
Cry2	1.71491	0.957273	-0.0176055	2.60479e-11	1.00496e-10
Crym	3.18622	1.73111e-12	2.75007	3.42932e-212	1.52573e-210
Csde1	1.55647	0.00270314	1.30623	9.22901e-92	1.17971e-90
Csnk1a1	0.191331	1.66413e-05	0.555172	7.67849e-62	7.05163e-61
Csnk2a2	2.57811	0.755452	0.916951	5.9497e-09	2.1206e-08
Csnk2b	21.8931	0.00384656	5.2718	7.72687e-248	5.79675e-246
Cst3	0.700518	0.754608	1.80211	3.39135e-85	4.01646e-84
Cstb	20.03	0.438792	5.22469	1.07748e-187	3.53038e-186
Ctbp1	18.6863	0.796346	2.39584	1.61164e-57	1.40196e-56
Ctnnb1	5.12621	0.245299	1.95464	1.51208e-59	1.35322e-58
Ctnnd2	0.368095	0.627821	-1.28469	4.93675e-186	1.57484e-184
Ctsb	0.44116	9.3821e-06	1.24089	1.94202e-14	8.17544e-14
Ctsl	2.20517	0.566512	2.25524	1.18592e-30	7.02447e-30
Cttn	3.37412	0.14119	1.37868	1.45666e-36	9.51115e-36
Cttnbp2	-0.304752	0.667069	-0.873573	3.29163e-179	9.85044e-178
Ctxn1	2.01638	1.59426e-100	4.07648	1.52639e-288	2.49686e-286
Cuedc2	21.7254	0.0152689	5.36188	2.21632e-256	1.92873e-254
Cul1	3.88463	0.379489	1.51401	1.71382e-79	1.93592e-78
Cul3	1.94132	0.498521	1.38555	3.22455e-77	3.5431e-76
Cuta	19.9801	0.469914	4.9729	1.97127e-206	8.18455e-205
Cwc15	20.6949	0.215428	4.50145	3.99324e-210	1.73061e-208
Cx3cl1	-0.112181	0.00283136	0.875472	1.19679e-14	5.0686e-14
Cyb5a	19.4823	0.679661	3.05988	4.30096e-85	5.08818e-84
Cyc1	4.49137	3.50085e-06	4.37117	7.50786e-238	4.69371e-236
Cycs	3.86686	7.00323e-33	5.38211	2.19331e-293	4.18576e-291
Cyfip1	0.903604	0.26516	-0.154415	5.51251e-21	2.68962e-20
Cyfip2	-0.507983	0.00770326	0.159536	2.94512e-05	8.94015e-05
Cyhr1	1.60945	0.65934	2.10435	9.42601e-55	7.92703e-54
Cyp46a1	1.59873	0.0878507	2.01179	1.09586e-28	6.27576e-28
Cystm1	21.0109	0.179593	3.56778	3.07122e-112	4.80702e-111
D8Ertd738e	20.1629	0.326742	4.29598	1.69551e-181	5.18085e-180
Dab1	0.475576	0.814755	-1.37267	5.05108e-201	1.98002e-199
Dab2ip	0.565667	0.812068	0.356543	0.714745	1
Dad1	2.37253	2.26066e-12	3.43272	6.06056e-155	1.42391e-153
Dag1	-0.673077	0.932415	0.320447	0.000202164	0.000586673
Dagla	-0.135979	0.765654	-0.297355	1.59064e-30	9.39611e-30
Dap3	19.6511	0.469914	2.73385	2.40217e-128	4.37336e-127
Dapk1	1.1423	0.652142	-0.747674	4.61064e-93	5.97078e-92
Dbi	2.41474	0.533297	2.19826	3.40004e-71	3.50408e-70
Dbn1	3.73148	0.00356383	1.71932	9.99574e-138	1.98419e-136
Dcaf12l1	18.0482	0.836429	3.12344	6.00456e-69	6.02283e-68
Dcaf6	17.7895	0.836429	0.0838271	2.53213e-10	9.48177e-10
Dcaf7	19.0333	0.756794	0.675695	0.0620727	0.144218
Dclk1	0.0666581	0.118968	-0.753145	1.52105e-138	3.05558e-137
Dclk2	-1.70796	0.998488	-0.509248	1.25492e-57	1.09295e-56
Dctn1	2.75868	0.0366492	1.85054	4.35465e-123	7.52499e-122
Dctn2	21.9675	0.00232429	2.6289	1.48904e-109	2.28299e-108
Dctn3	22.8511	9.54048e-12	5.63382	1.07777e-291	1.93784e-289
Dctn4	4.00192	0.623332	1.01664	4.20753e-08	1.45462e-07
Dctn6	6.03106	3.02336e-06	4.13253	1.90712e-206	7.93331e-205
Dcun1d5	2.25252	0.678608	1.52778	5.09729e-36	3.30246e-35
Dda1	19.0734	0.717868	3.16476	3.97049e-90	4.98166e-89
Ddhd2	2.22457	0.755552	0.417671	0.892676	1
Ddn	1.26228	0.0344187	1.29859	3.44478e-20	1.65587e-19
Ddx1	20.1007	0.380233	2.85063	9.13346e-150	2.04642e-148
Ddx17	-0.165979	0.887977	-0.721967	9.13688e-85	1.07741e-83
Ddx24	1.31764	0.365082	2.1884	3.19952e-208	1.37025e-206
Ddx39b	2.47542	0.0232088	1.25561	9.37335e-34	5.87008e-33
Ddx3x	0.941476	0.753367	1.77112	1.45503e-41	1.02313e-40
Ddx3y	17.844	0.876942	1.56141	6.17484e-17	2.76078e-16
Ddx5	-0.121995	6.85034e-07	0.711066	6.63381e-137	1.30611e-135
Ddx50	0.97368	0.854613	0.562806	0.299317	0.604723
Ddx6	0.0386133	0.419929	0.784685	9.20716e-21	4.46923e-20
Dennd5a	1.12277	0.814451	-0.486707	3.2189e-26	1.75471e-25
Dgkb	1.04239	0.175873	-0.272505	3.61068e-29	2.08145e-28
Dgkg	0.337646	0.498438	-0.259847	2.2023e-36	1.43539e-35
Dgkh	0.555382	0.914772	-1.06302	4.98969e-86	5.97445e-85
Dgkz	1.29374	0.449998	0.0689631	0.166233	0.359699
Dhrs1	18.7439	0.836429	3.51657	9.53948e-93	1.23243e-91
Dhx36	2.91016	0.352474	1.17199	2.25634e-56	1.92808e-55
Dhx9	2.96596	0.301619	1.35838	1.65645e-66	1.62332e-65
Disp2	0.538773	0.731194	0.272971	4.3403e-06	1.37971e-05
Dkk3	-0.657309	0.661423	-0.0759399	5.38132e-12	2.11979e-11
Dlat	19.1446	0.717868	2.43819	4.18201e-98	5.71866e-97
Dld	4.36606	0.339419	2.72474	1.96464e-112	3.07945e-111
Dlg2	-0.234535	0.957586	-1.46371	6.52605e-201	2.54446e-199
Dlgap1	0.589559	5.65394e-05	-0.852468	1.32047e-186	4.23095e-185
Dlgap4	1.86989	0.108914	0.152087	0.0203094	0.0501022
Dmd	1.73621	0.854357	-1.19398	3.45575e-149	7.68745e-148
Dmtn	4.17944	0.587325	1.41338	3.43366e-32	2.08784e-31
Dmxl1	0.849143	0.873955	-1.02055	5.85345e-117	9.41224e-116
Dmxl2	-0.510325	0.964979	-0.518635	1.85243e-56	1.58355e-55
Dnaja1	0.619204	1.09506e-12	2.89082	5.38263e-307	1.82976e-304
Dnaja2	4.6967	1.43003e-08	2.56309	9.10376e-238	5.6589e-236
Dnajb11	0.63373	0.957325	1.66659	1.21639e-13	5.01207e-13
Dnajb14	2.05105	0.678656	1.0839	9.82191e-12	3.83981e-11
Dnajb6	2.966	1.66616e-14	2.44245	2.31496e-236	1.41473e-234
Dnajc10	1.0796	0.896629	0.450697	0.0195577	0.0483574
Dnajc19	19.8839	0.502218	3.72148	2.48501e-138	4.97369e-137
Dnajc5	1.01772	0.264222	0.636844	6.57681e-10	2.43011e-09
Dnajc6	1.05613	0.600553	-0.263255	7.45914e-25	3.95325e-24
Dnajc7	19.4585	0.469914	1.63407	3.67817e-83	4.26558e-82
Dner	-0.336934	0.990877	0.0168042	7.68306e-12	3.01339e-11
Dnm1	1.06921	1.48291e-19	1.1231	6.17162e-135	1.19457e-133
Dnm1l	0.673816	0.265721	0.585652	2.92527e-09	1.0535e-08
Dnmt3a	-1.12783	0.961959	-0.777297	9.121e-50	7.20278e-49
Dock3	-1.47533	0.829419	-0.994799	7.12697e-137	1.40194e-135
Dock4	0.345948	0.491088	-1.07955	6.83813e-170	1.83894e-168
Dock9	-0.185108	0.73769	-1.08547	2.83301e-198	1.05902e-196
Dpp6	0.600404	0.433115	-0.906432	1.71261e-221	8.64488e-220
Dpp8	1.53543	0.855972	-0.128817	4.87574e-14	2.0329e-13
Dpy30	19.3424	0.679661	4.41473	4.35903e-145	9.28845e-144
Dpysl2	0.804017	3.24734e-05	0.571886	1.85653e-16	8.20116e-16
Drap1	4.6038	9.60775e-08	4.01345	1.65704e-199	6.28058e-198
Dscaml1	-1.37525	0.906484	-1.64939	1.08585e-163	2.75015e-162
Dst	0.124591	0.233494	-0.315295	1.0439e-27	5.87004e-27
Dstn	3.89492	2.66976e-05	2.92538	9.20586e-177	2.674e-175
Dtd1	2.95044	0.338742	1.66635	6.27523e-61	5.69324e-60
Dtnbp1	4.86907	0.188041	1.29845	2.01029e-29	1.16443e-28
Dtx3	2.42431	0.73668	1.91133	1.21479e-37	8.07484e-37
Dync1h1	0.797554	0.0889372	0.582451	3.86076e-22	1.93358e-21
Dync1i1	2.06176	0.323817	-0.387686	7.88742e-49	6.14389e-48
Dync1i2	1.83989	0.0933153	0.135688	2.08567e-05	6.39455e-05
Dync1li1	2.20598	0.551591	2.21489	1.86435e-137	3.6907e-136
Dynll1	1.35905	2.50467e-93	4.29931	0	0
Dynll2	0.820217	4.4911e-05	2.10535	8.71396e-121	1.46169e-119
Dynlrb1	5.25063	1.90109e-09	4.72983	1.73877e-270	2.01217e-268
Dynlt3	4.97258	0.000184465	3.33497	4.90115e-121	8.25305e-120
Dzip3	-1.47137	0.981678	-0.220046	6.87218e-21	3.34402e-20
Edf1	6.54309	4.88693e-07	5.68203	0	0
Edil3	2.64004	0.875345	-0.335285	0.00196328	0.00534648
Eef1a1	-0.624065	2.34222e-17	1.54398	2.19825e-246	1.61027e-244
Eef1a2	5.25392	4.44015e-13	4.01815	6.50561e-303	1.81456e-300
Eef1akmt1	20.9298	0.163431	4.9686	1.82492e-213	8.23711e-212
Eef1b2	4.16027	1.32281e-05	3.78888	2.39292e-254	2.01784e-252
Eef1g	3.83499	0.00453303	2.68709	5.2334e-146	1.12619e-144
Eef2	1.50346	0.126572	1.64313	4.36379e-38	2.92659e-37
Efhd2	2.26119	0.714989	2.63463	3.19973e-55	2.70343e-54
Efr3a	1.09504	0.811359	-0.570204	7.04586e-34	4.42394e-33
Egr1	3.46069	0.0562289	3.13372	3.76651e-130	6.99183e-129
Egr3	1.71019	0.65934	1.94761	2.70999e-34	1.71441e-33
Eid1	2.27932	4.5519e-39	3.53555	9.83885e-299	2.2532e-296
Eif1	1.68611	3.27828e-09	3.83859	0	0
Eif1ax	3.65319	0.244464	3.07094	1.27094e-111	1.98353e-110
Eif1b	3.63962	0.000207587	3.80115	1.6381e-218	7.8672e-217
Eif2a	5.6029	0.313733	2.46548	1.39263e-70	1.42311e-69
Eif2s2	3.8279	0.423383	3.06955	5.69563e-193	1.96067e-191
Eif3a	2.79777	0.17093	1.91881	9.24665e-107	1.38166e-105
Eif3c	2.23162	0.0016944	3.18368	4.46455e-207	1.88238e-205
Eif3e	2.4794	0.0154208	1.86729	1.94961e-78	2.17182e-77
Eif3f	2.8851	0.000458574	2.80457	3.10765e-112	4.86053e-111
Eif3h	3.38253	0.00196696	2.5913	2.60056e-120	4.33547e-119
Eif3i	5.94056	0.00150605	4.8036	3.93189e-247	2.89973e-245
Eif3k	5.64006	4.11549e-09	4.30054	8.58888e-254	7.07802e-252
Eif3m	5.53409	0.0469107	2.81496	4.76031e-144	1.00647e-142
Eif4a1	2.75626	4.87856e-05	2.74876	1.31034e-202	5.23076e-201
Eif4a2	1.01428	1.95449e-08	1.80765	2.24189e-187	7.3016e-186
Eif4b	2.22046	0.775897	1.62102	3.56939e-31	2.13164e-30
Eif4e	3.03493	0.155241	1.83887	2.78878e-63	2.60958e-62
Eif4g1	6.32719	0.155317	2.53843	8.50835e-198	3.16965e-196
Eif4g2	1.068	0.003804	1.77167	2.02496e-163	5.11672e-162
Eif4g3	2.00033	0.0885209	0.406134	8.71877e-07	2.86751e-06
Eif4h	3.52575	0.00576279	2.50574	1.51873e-98	2.08727e-97
Eif5	2.0634	0.00264545	1.96	8.01286e-130	1.48238e-128
Eif5a	4.65346	2.84489e-40	4.34237	1.05068e-268	1.15448e-266
Elavl1	1.58107	0.894846	0.462486	0.39702	0.770868
Elavl3	1.79274	0.363648	0.980399	1.29901e-16	5.75818e-16
Elavl4	1.38486	0.854511	0.256591	0.0535176	0.12544
Elmod1	0.138182	0.0231336	0.399632	1.3316e-14	5.62748e-14
Elob	2.021	1.16026e-23	4.7109	0	0
Eloc	4.28034	4.26779e-16	3.3959	8.00065e-201	3.11381e-199
Emc10	1.99289	6.49458e-09	2.45432	1.31216e-72	1.36852e-71
Emc2	3.93031	0.0032904	2.32007	1.06852e-125	1.8946e-124
Emc4	2.16253	1.96978e-19	3.5235	1.15867e-146	2.51327e-145
Emc6	21.3068	0.0708326	4.72397	7.80011e-196	2.80032e-194
Emc7	1.42432	0.00121366	1.97476	4.20895e-42	2.97982e-41
Eml2	2.01773	0.716794	1.35499	3.09064e-12	1.22678e-11
Enah	0.992276	0.93413	-0.804398	8.40055e-87	1.01535e-85
Enc1	0.466561	0.000937644	2.07714	1.52758e-110	2.36541e-109
Eno1	21.3643	0.0132287	4.15675	3.34778e-228	1.83462e-226
Eno2	3.16549	1.11333e-20	2.53363	2.38221e-231	1.3603e-229
Enoph1	18.5084	0.836429	2.11512	9.30247e-32	5.60312e-31
Enpp5	0.805454	0.784019	1.17472	0.0147598	0.0370203
Ensa	4.01235	5.16912e-05	2.51215	1.74306e-213	7.88401e-212
Epb41l1	2.45279	0.716599	-0.450187	2.23306e-35	1.4365e-34
Epb41l3	3.39456	0.37825	0.42228	0.916665	1
Epdr1	-17.7985	0.940626	0.344357	0.179223	0.38499
Epha4	-0.174189	0.17529	-0.426407	1.08129e-52	8.9041e-52
Epha5	0.16229	0.117422	-0.656911	8.30186e-128	1.50013e-126
Epha7	-0.327478	0.876453	-0.895444	3.82545e-126	6.82185e-125
Ephx4	3.51415	0.501261	1.83448	4.72174e-33	2.92168e-32
Epn1	3.84411	0.0123361	2.47806	8.72184e-101	1.225e-99
Epn2	0.646045	0.637494	0.0984974	7.6615e-08	2.62411e-07
Eprs	2.59552	0.815694	1.88871	2.34457e-87	2.84964e-86
Eps15	1.97994	0.0564567	1.84215	1.59731e-97	2.1733e-96
Erg28	1.30967	0.603921	2.53414	8.33475e-59	7.38317e-58
Ergic3	2.91148	0.313529	2.61703	1.13999e-58	1.00697e-57
Eri3	5.11477	0.266831	0.677917	0.360894	0.71081
Erp29	-3.12912	0.922292	2.11987	1.33113e-53	1.10534e-52
Esd	5.72074	0.00982223	4.82115	1.00791e-214	4.61645e-213
Esyt2	-0.728122	0.991763	-1.16945	2.34342e-132	4.44882e-131
Etnk1	-0.80336	0.761469	-0.938636	2.63252e-120	4.38538e-119
Etv1	1.24314	0.773045	1.3381	1.94143e-16	8.56925e-16
Ewsr1	1.06385	0.773445	0.306942	0.28237	0.575263
Exoc3	1.54083	0.364736	1.7456	1.05774e-91	1.34968e-90
Exoc4	1.03287	0.56267	-1.2875	5.96191e-178	1.75755e-176
Exoc6b	0.706556	0.720971	-1.02637	4.31958e-162	1.06913e-160
Ext1	-3.16917	0.902576	-1.51797	1.84157e-164	4.68598e-163
Extl2	0.456752	0.770021	1.91201	3.49162e-27	1.9443e-26
Faah	0.5365	0.415949	0.0331959	1.35287e-12	5.43344e-12
Fabp3	4.40401	1.10543e-16	5.02278	1.66905e-230	9.45621e-229
Fabp5	6.50385	1.64386e-05	4.74937	4.73493e-238	2.98589e-236
Faim2	1.01083	0.16227	1.21166	4.62684e-05	0.000139093
Fam104a	20.7486	0.215428	4.06867	1.6901e-192	5.79052e-191
Fam131a	3.45652	0.00388512	2.43239	1.04158e-229	5.84036e-228
Fam155a	0.504791	0.804728	-1.60718	1.95324e-175	5.59142e-174
Fam162a	21.1107	0.148391	3.66576	1.8351e-155	4.34906e-154
Fam168a	0.534936	0.324394	-0.324897	1.50499e-39	1.03419e-38
Fam168b	1.36872	0.133009	0.926298	3.64821e-05	0.000110313
Fam171b	-0.358158	0.0576075	0.492175	1.32905e-15	5.76568e-15
Fam174a	2.5023	0.00917453	2.65406	7.23751e-79	8.10393e-78
Fam189a1	-0.0780235	0.945748	-1.39591	1.30257e-167	3.42668e-166
Fam216a	19.1407	0.679661	3.06156	4.22842e-91	5.35781e-90
Fam76a	3.44742	0.289286	2.43826	4.3062e-104	6.24989e-103
Fam81a	2.83093	0.586089	1.3989	1.0254e-19	4.89117e-19
Far1	-0.523116	0.975841	-0.76271	2.10109e-70	2.14406e-69
Farsb	18.1621	0.836429	0.355497	0.000684964	0.00193057
Fau	0.492501	2.03188e-14	2.46774	1.00482e-251	8.06672e-250
Fbxl16	1.97495	0.568416	2.09861	6.1669e-51	4.96731e-50
Fbxl17	1.3391	0.916328	-1.43853	1.26865e-154	2.96782e-153
Fbxl3	1.83453	0.875448	-0.271049	4.87086e-14	2.03164e-13
Fbxl5	1.32035	0.436824	0.195527	0.0154763	0.0387326
Fbxo11	1.13438	0.619502	0.521251	0.0180152	0.0447573
Fbxw2	1.598	0.896629	1.34421	1.48923e-11	5.80014e-11
Fbxw7	0.516158	0.420287	0.557747	4.66952e-25	2.48387e-24
Fermt2	18.3931	0.836429	-0.0576261	8.97864e-12	3.51519e-11
Fez1	3.68713	1.08307e-09	2.94561	3.94762e-294	7.73733e-292
Fgf13	1.3849	0.351055	0.939097	4.73035e-07	1.57577e-06
Fgfr1	-1.46786	0.983059	0.347327	0.00952598	0.0243763
Fgfr1op2	-0.476068	0.895156	1.40304	3.85068e-62	3.5453e-61
Fhl2	3.98849	0.5524	1.0971	4.43802e-10	1.64992e-09
Fibcd1	0.146647	0.913632	1.0169	4.40814e-07	1.46956e-06
Fis1	6.44854	1.02653e-05	3.58999	4.05819e-222	2.07254e-220
Fkbp1a	0.545381	1.02635e-94	2.71254	9.48843e-306	3.12773e-303
Fkbp1b	6.7167	0.00490085	4.24723	9.79396e-153	2.26197e-151
Fkbp2	3.28134	0.338577	3.08192	4.86857e-127	8.73932e-126
Fkbp3	3.32162	8.98273e-12	4.74671	0	0
Fkbp8	21.7087	0.00326001	3.86005	1.30532e-223	6.89283e-222
Flrt2	0.74215	0.935974	-0.992268	6.27056e-86	7.49985e-85
Fmr1	1.00021	0.895207	1.54948	2.65154e-26	1.44687e-25
Fnbp1	-17.4288	0.940626	-1.08988	9.41326e-78	1.04327e-76
Fndc4	3.68195	0.66031	2.34733	2.0015e-51	1.62177e-50
Fndc5	1.89542	0.0837165	2.1823	9.4453e-55	7.94019e-54
Foxg1	3.17469	0.775897	1.89978	4.84993e-53	4.01045e-52
Foxp1	0.751932	0.814451	-0.290163	2.19658e-30	1.29299e-29
Frrs1l	-1.08991	0.396329	0.112311	0.181486	0.389313
Fry	1.05091	0.307064	-0.816936	1.88157e-151	4.28644e-150
Fscn1	5.78086	0.0414615	3.46715	1.24011e-151	2.83104e-150
Fth1	-0.847675	4.5596e-27	1.98557	8.38163e-239	5.34753e-237
Ftl1	2.30514	3.32878e-09	2.83113	2.3334e-151	5.30465e-150
Fundc2	21.0249	0.301925	3.49457	3.94979e-98	5.4045e-97
Fus	-0.611088	0.98603	-0.299666	1.45459e-33	9.06763e-33
Fxyd7	4.08905	1.21888e-08	4.2906	5.11548e-149	1.13448e-147
Fyttd1	2.51386	0.569391	1.63371	2.97085e-57	2.57198e-56
G3bp2	1.28515	0.000714986	1.98397	1.3192e-184	4.12956e-183
Gaa	0.520807	0.0494646	1.07102	0.00688055	0.0178376
Gabarap	21.8565	0.000793594	4.90922	5.03785e-243	3.44665e-241
Gabarapl1	3.88688	8.32105e-06	3.29878	2.44992e-233	1.44055e-231
Gabarapl2	4.36765	1.21905e-43	4.53539	5.78876e-297	1.22272e-294
Gabbr1	0.645259	4.16664e-10	0.34955	0.000173902	0.000507159
Gabbr2	-0.445359	0.702252	-0.552482	1.08006e-97	1.47414e-96
Gabra1	-0.232136	0.0453935	0.385547	0.0462594	0.109405
Gabra2	0.264474	0.809434	-0.893176	4.89945e-75	5.24054e-74
Gabra4	0.907412	0.811511	0.157305	0.00124358	0.00344829
Gabra5	1.20113	0.0878872	0.692279	3.66743e-20	1.76212e-19
Gabrb1	0.00502853	0.838242	-1.09171	2.20162e-141	4.55742e-140
Gabrb2	-1.49097	0.904103	-1.44373	4.71674e-128	8.53721e-127
Gabrb3	-0.0850396	0.766402	-1.112	4.25996e-189	1.41065e-187
Gabrg2	-0.0619661	0.712868	-0.494423	1.65479e-48	1.28074e-47
Gadd45gip1	19.8392	0.438792	6.01135	1.07508e-251	8.59904e-250
Galnt11	-0.582374	0.947984	-0.86582	1.19248e-58	1.0529e-57
Galnt16	-0.548981	0.967636	-0.762026	1.30163e-61	1.19234e-60
Galnt17	0.165365	0.907571	-1.16582	3.12597e-185	9.85631e-184
Galnt9	0.584635	0.710312	-0.46678	1.33543e-49	1.05038e-48
Gap43	6.08978	0.00300542	2.98322	2.02144e-138	4.05706e-137
Gapdh	1.55882	4.09429e-63	5.19662	0	0
Gas6	-2.18459	0.961907	0.299883	0.00438178	0.0115917
Gas7	1.08616	0.00082713	0.84632	1.17872e-63	1.10966e-62
Gatad1	3.95007	0.225067	2.74117	2.43772e-79	2.74509e-78
Gclm	19.2937	0.756794	2.34973	6.25568e-48	4.79389e-47
Gda	0.759622	0.546625	0.670233	1.38927e-05	4.29881e-05
Gdap1	0.96488	0.714842	1.23131	7.0829e-35	4.52424e-34
Gde1	1.28783	4.62202e-06	1.96786	3.15235e-31	1.88465e-30
Gdi1	2.07436	0.00172795	1.85466	3.84294e-107	5.75806e-106
Gdi2	2.88988	0.0881183	2.73602	2.79086e-166	7.21974e-165
Gdpd1	17.6865	0.876942	0.826102	0.00515563	0.0135433
Gfap	-0.634203	0.945124	0.102389	0.183189	0.392503
Gfra4	5.99452	0.0668497	4.07799	2.87568e-160	7.05337e-159
Ggnbp2	2.73909	0.855972	0.536886	0.0651756	0.150991
Ggt7	1.26942	0.957169	0.311218	0.00166777	0.00457092
Ghitm	1.93616	8.44744e-06	2.73987	2.41906e-155	5.72677e-154
Git1	2.04233	0.254863	1.75588	2.26252e-32	1.38268e-31
Glg1	-0.186502	0.423383	0.150735	0.228873	0.478647
Glo1	19.9472	0.570189	4.14649	3.1761e-146	6.85507e-145
Glrb	0.902421	0.316597	0.514633	0.224892	0.471454
Glrx3	6.5111	0.0364879	3.16288	9.26241e-207	3.8604e-205
Glrx5	21.1385	0.148391	4.55229	1.01226e-196	3.69508e-195
Gls	0.366162	0.45574	-0.610861	7.97295e-73	8.33939e-72
Glyr1	1.74698	0.658229	0.94866	1.28335e-15	5.57073e-15
Gm16286	20.1872	0.438792	3.65442	3.77979e-132	7.15071e-131
Gm1673	3.2396	0.379737	4.19961	3.89296e-175	1.10858e-173
Gm1976	2.62195	0.716647	-0.274098	4.21984e-20	2.02441e-19
Gmfb	20.5768	0.438792	1.89027	6.28227e-35	4.01519e-34
Gmpr	6.54541	0.0029984	3.48192	1.01167e-212	4.53814e-211
Gna11	3.7771	0.195828	2.22175	1.39414e-51	1.13217e-50
Gnai1	1.43162	0.516263	1.58007	1.78104e-100	2.49505e-99
Gnao1	0.84223	2.48527e-21	0.318449	5.34393e-25	2.83983e-24
Gnaq	0.0168736	0.00988377	-0.481424	1.39707e-56	1.199e-55
Gnas	1.15645	1.08067e-40	2.4916	9.11713e-298	1.94463e-295
Gnb1	1.46549	7.70598e-17	1.04762	1.33762e-78	1.49314e-77
Gnb2	21.5348	4.54954e-05	4.22609	2.39469e-278	3.17676e-276
Gnb5	4.18137	0.326098	1.91316	3.72363e-50	2.95769e-49
Gng2	2.42325	0.0701219	0.493593	0.0974811	0.21984
Gng3	4.53756	2.03701e-101	5.27258	0	0
Gnl3l	2.40835	0.46863	1.65434	5.23552e-44	3.79933e-43
Gnptg	18.4323	0.876942	1.36078	6.87103e-12	2.6983e-11
Gorasp2	4.70702	0.313984	1.67033	1.04804e-27	5.89024e-27
Got1	2.76263	2.86624e-07	2.85822	6.82295e-152	1.56253e-150
Got2	2.62393	0.000150947	2.69613	3.02786e-180	9.1492e-179
Gpcpd1	1.28289	0.584068	0.182808	6.05519e-08	2.08049e-07
Gphn	2.0878	0.286766	-0.306223	2.50373e-39	1.71131e-38
Gpi1	2.4474	3.7399e-14	1.4558	6.76716e-82	7.7733e-81
Gpm6a	-0.378086	1.97006e-08	0.116476	9.43958e-05	0.00027945
Gpm6b	-0.666822	0.711383	-0.587266	4.08906e-75	4.37588e-74
Gpr158	-0.363336	0.977118	-1.08231	6.40421e-102	9.11846e-101
Gpr22	0.976988	0.481413	1.93274	8.98376e-54	7.47421e-53
Gprasp1	1.55695	0.224007	0.497018	1.38882e-16	6.15004e-16
Gps1	18.6285	0.876942	2.71002	9.07588e-63	8.44185e-62
Gpx1	21.2577	0.0792707	5.21591	6.7144e-191	2.26128e-189
Gpx4	3.48613	0.225067	4.89491	1.58904e-298	3.56403e-296
Gramd1b	-0.888034	0.932675	-0.237727	9.31325e-32	5.60806e-31
Grb2	4.3532	0.267	2.12499	2.699e-87	3.27492e-86
Gria1	0.233809	0.000465599	-0.880141	1.99908e-245	1.44013e-243
Gria2	-0.072208	0.0132602	-0.598323	7.95477e-127	1.42439e-125
Gria3	0.330039	0.193625	-1.03487	1.70154e-177	5.00929e-176
Grik5	1.97303	0.774671	-0.565153	3.52664e-44	2.56951e-43
Grin1	-0.24108	0.634837	-0.0603631	0.000924062	0.00258139
Grin2a	-0.193062	0.889267	-1.33136	6.41078e-187	2.06933e-185
Grin2b	-0.671756	0.77077	-0.844335	3.07761e-196	1.11409e-194
Grina	0.720201	1.92924e-11	1.79676	7.34784e-49	5.72768e-48
Gripap1	1.87139	0.659388	1.43715	4.72041e-68	4.69366e-67
Grm5	-0.198084	0.849797	-1.35413	1.02532e-242	6.97088e-241
Grpel1	20.8681	0.163431	4.95194	3.08037e-193	1.06207e-191
Gsk3a	4.2469	0.58728	3.12676	8.9063e-85	1.05136e-83
Gsk3b	0.297572	0.000374779	0.314972	1.86512e-07	6.28914e-07
Gstm5	3.32437	0.255956	4.99983	8.60821e-229	4.74127e-227
Gtf2a2	20.9027	0.215428	3.12594	2.44047e-97	3.31636e-96
Gtf2b	20.0407	0.438792	4.41551	1.72832e-185	5.48124e-184
Gtf2h5	3.71558	5.25417e-05	3.43335	2.97629e-227	1.61075e-225
Gtf2i	2.15756	0.46879	0.836936	7.55258e-21	3.67182e-20
Gtf3c1	1.24443	0.696059	0.227896	3.33951e-05	0.000101134
Gucy1b1	2.74091	0.205447	1.94383	7.30393e-108	1.10197e-106
Guk1	5.05221	0.000370515	4.0873	1.16107e-186	3.72569e-185
H1f0	20.2806	0.380233	4.36256	4.60971e-161	1.13449e-159
H3f3a	3.74467	4.27866e-59	3.70268	7.62148e-287	1.21921e-284
H3f3b	1.04983	1.17168e-06	3.03141	9.64528e-249	7.38883e-247
Hacd3	1.74228	0.372128	-0.0613182	2.04392e-17	9.23711e-17
Hagh	7.51573	6.98443e-10	4.47053	4.2695e-265	4.40224e-263
Hars	4.58661	0.736335	3.11537	1.90204e-85	2.26002e-84
Hcfc1r1	6.43163	9.30128e-08	5.50036	2.79682e-264	2.83012e-262
Hcn1	-0.199335	0.82919	-1.06391	8.19283e-130	1.51439e-128
Hdac2	19.546	0.679661	2.41703	2.06834e-83	2.40635e-82
Hdgf	20.5486	0.352846	3.50469	1.5821e-157	3.79496e-156
Hdgfl3	3.10397	0.716501	0.728614	9.30282e-06	2.90251e-05
Hdhd2	3.50804	0.775797	2.82445	9.02259e-92	1.154e-90
Hdlbp	2.51443	0.678561	1.36052	1.15031e-49	9.06419e-49
Hectd1	2.17418	0.815694	0.902168	4.75227e-15	2.03484e-14
Hectd4	0.607379	0.832604	-0.52312	2.73526e-59	2.43687e-58
Herc2	1.2237	0.565363	-0.498284	1.93933e-52	1.59336e-51
Herc3	1.88393	0.659293	0.0934304	5.99299e-05	0.000179074
Hexb	0.394547	0.854716	0.6784	2.7082e-10	1.01271e-09
Hgsnat	-0.764298	0.962011	0.403965	0.0350272	0.0840191
Hif1a	3.18193	0.775847	1.79615	3.18431e-44	2.32164e-43
Higd1a	6.52741	0.17089	4.13448	8.68338e-211	3.79348e-209
Higd2a	5.37371	1.4659e-28	5.69341	3.20247e-289	5.401e-287
Hikeshi	21.5088	0.020195	4.08614	7.57379e-184	2.3573e-182
Hint1	20.8503	0.000955188	5.02753	0	0
Hivep2	0.571868	0.00882709	-0.736692	1.08763e-119	1.79806e-118
Hk1	2.52106	0.31273	1.58401	2.11747e-63	1.98653e-62
Hmgb1	3.87617	5.76946e-06	3.39094	1.65404e-291	2.94961e-289
Hmgcr	0.65175	0.913269	1.19232	8.02088e-06	2.51372e-05
Hmgcs1	19.109	0.756794	2.37477	4.89439e-59	4.34621e-58
Hmgn1	1.82072	0.244848	2.76779	3.02392e-75	3.23762e-74
Hmgn3	4.93727	0.0749815	2.15282	2.44172e-71	2.51883e-70
Hnrnpa0	22.1288	0.000955188	4.03552	1.06468e-202	4.26576e-201
Hnrnpa2b1	1.174	3.71141e-08	1.43103	4.82921e-217	2.28401e-215
Hnrnpa3	3.01379	0.00236809	2.24649	2.73375e-166	7.08041e-165
Hnrnpab	4.35161	0.000203238	4.38511	4.56271e-240	3.01721e-238
Hnrnpc	3.71222	0.000136407	1.85704	1.05183e-108	1.59913e-107
Hnrnpd	2.74815	0.484552	2.14556	7.69121e-120	1.27344e-118
Hnrnpdl	1.29833	0.0473978	1.1483	1.65962e-76	1.80173e-75
Hnrnph2	3.97058	0.289866	3.79433	4.01718e-215	1.85165e-213
Hnrnpk	4.15063	1.17997e-05	2.5072	1.06302e-218	5.11661e-217
Hnrnpl	19.194	0.756794	0.516236	0.383684	0.748984
Hnrnpm	17.1105	0.876942	0.94901	1.8183e-09	6.59424e-09
Hnrnpr	2.39831	0.438212	1.22322	2.88335e-46	2.16236e-45
Hnrnpu	0.25427	0.0255103	0.323569	1.00601e-23	5.19627e-23
Hnrnpul2	3.29162	0.326291	2.43137	9.98908e-141	2.05409e-139
Homer1	0.476098	0.770945	-0.800998	9.8758e-51	7.93126e-50
Hp1bp3	2.18947	0.155298	1.82099	1.88933e-169	5.05588e-168
Hpca	0.106455	5.39902e-101	3.24127	0	0
Hpcal4	1.14932	0.548648	1.40038	5.00598e-19	2.35278e-18
Hpf1	20.7765	0.196915	3.14749	2.17457e-140	4.43808e-139
Hprt	6.73123	1.34357e-09	3.32013	2.78448e-207	1.1763e-205
Hras	4.12793	0.0441753	4.4891	6.02247e-254	4.98194e-252
Hs2st1	-0.892981	0.965969	-0.707538	8.53815e-51	6.86206e-50
Hs3st4	0.286929	0.975476	-1.43808	3.02271e-86	3.63327e-85
Hsbp1	4.19597	1.91497e-43	4.43931	6.08016e-251	4.84542e-249
Hsp90aa1	0.352703	1.41972e-73	3.10609	9.54246e-301	2.33265e-298
Hsp90ab1	-0.585825	1.62221e-52	2.94504	1.96636e-291	3.47806e-289
Hsp90b1	0.707169	0.0828788	1.43952	2.22339e-22	1.11843e-21
Hspa12a	1.38714	0.464151	0.173213	0.0176248	0.0438224
Hspa4	0.663574	0.148611	2.25931	4.67614e-192	1.58711e-190
Hspa4l	2.14165	0.696953	1.23718	1.40563e-30	8.3168e-30
Hspa5	0.522431	0.125424	2.02337	4.84801e-33	2.99725e-32
Hspa8	-0.0358318	7.20604e-67	3.3683	7.96128e-300	1.86243e-297
Hspa9	4.25671	0.245379	2.61736	3.68714e-169	9.84263e-168
Hspd1	3.73553	3.08747e-08	4.44483	4.80773e-289	8.04593e-287
Hspe1	1.85621	1.37919e-20	4.02453	2.85048e-244	2.00048e-242
Hsph1	2.15817	7.50113e-07	2.48386	2.55599e-242	1.72696e-240
Huwe1	-1.42294	0.866317	-0.619721	9.59002e-70	9.71324e-69
Ica1	4.03683	0.301375	-0.379725	4.08583e-50	3.24302e-49
Icam5	0.218638	0.151404	1.04287	1.01738e-17	4.63253e-17
Idh3a	4.48688	1.25802e-07	3.26696	9.19769e-155	2.15863e-153
Idh3b	4.09665	3.27755e-17	3.10874	1.67571e-234	1.00432e-232
Idh3g	20.8964	0.109579	3.27794	2.6662e-129	4.90328e-128
Ifi27	4.86918	0.000663063	3.96822	3.82676e-174	1.07426e-172
Ifit1	1.2852	0.896629	0.341616	0.168837	0.364696
Ifngr2	1.61242	0.170319	1.97349	1.3895e-38	9.37653e-38
Ifrd1	3.16456	0.501469	1.98315	1.19233e-54	1.00156e-53
Ift57	19.0892	0.717868	2.07773	5.4439e-52	4.44419e-51
Igfbp4	1.04977	3.4239e-05	2.30903	6.81242e-64	6.43556e-63
Igfbp5	0.744178	0.957273	-0.14679	0.989887	1
Igsf8	1.41145	0.0122895	2.06909	6.13233e-29	3.52297e-28
Il1rapl1	0.890753	0.977013	-1.30564	2.79886e-95	3.722e-94
Ildr2	-0.520847	0.974617	-0.203272	1.59111e-13	6.53628e-13
Immt	3.17787	0.30165	2.63414	1.22012e-154	2.85738e-153
Imp3	20.2097	0.326742	5.1948	2.27945e-195	8.11648e-194
Impact	1.23752	0.0322841	1.49797	1.8888e-81	2.16277e-80
Ina	3.81167	0.000881401	3.09037	1.61643e-174	4.56716e-173
Inpp4a	0.73809	0.833828	-0.45131	5.30747e-38	3.554e-37
Inpp5f	0.133404	0.789547	0.754105	2.7301e-05	8.31063e-05
Ipo7	1.26368	0.48449	1.45518	1.15397e-31	6.94108e-31
Iqgap2	0.0384304	0.436439	-0.314944	2.07198e-70	2.11634e-69
Iqsec1	0.631816	0.710166	-1.12834	7.17982e-147	1.56361e-145
Iqsec2	1.50342	0.774671	-0.504223	3.00291e-50	2.38959e-49
Irak1bp1	3.80277	0.326323	3.26555	1.33817e-170	3.62554e-169
Irf2	-0.294101	0.998488	-0.125811	1.13258e-23	5.8348e-23
Isca2	18.8528	0.717868	2.97327	4.59932e-71	4.73558e-70
Iscu	22.5449	4.54954e-05	4.54204	3.96018e-190	1.3255e-188
Itch	-0.498965	0.98173	0.111138	1.7803e-07	6.0078e-07
Itfg1	1.14972	0.272015	0.0880023	2.10897e-07	7.09491e-07
Itm2b	-0.249332	9.47454e-24	1.44777	2.36056e-30	1.38876e-29
Itm2c	0.511738	4.15907e-17	1.63219	2.34591e-39	1.60496e-38
Itpka	2.03682	1.23767e-38	2.25487	3.54577e-260	3.26872e-258
Itpr1	0.0447275	0.487107	-0.596484	4.9263e-81	5.61428e-80
Jak1	2.00277	0.0142217	1.35719	3.36309e-55	2.84035e-54
Jcad	-0.135042	0.981782	0.676337	0.141075	0.309149
Jkamp	2.66898	0.178726	2.07395	4.35174e-31	2.59601e-30
Jph4	2.53536	0.000125976	1.15161	5.82864e-34	3.66815e-33
Jpt1	19.2621	0.64226	4.13813	5.89105e-189	1.94781e-187
Jtb	17.8507	0.876942	4.05141	1.01063e-146	2.19652e-145
Junb	5.63882	0.0749174	3.93294	2.5976e-135	5.04584e-134
Jund	2.88642	3.46364e-05	4.2516	1.38282e-242	9.37218e-241
Kalrn	0.206379	0.487066	-1.22376	1.59934e-238	1.0174e-236
Kat6a	-0.897007	0.998488	0.217548	0.00034462	0.000988602
Kbtbd11	1.53457	0.376343	1.5989	4.58097e-54	3.81853e-53
Kcmf1	1.11491	0.855972	0.946119	0.0170365	0.0424081
Kcna1	-0.287179	0.97717	0.748905	0.00665211	0.0172763
Kcnab1	0.982757	0.00737882	-0.400168	4.28354e-64	4.06246e-63
Kcnab2	1.14118	0.00712857	-0.00477244	0.00028383	0.000817341
Kcnb1	-0.314331	0.688804	-0.436307	2.89126e-33	1.79567e-32
Kcnc3	2.25309	0.569391	1.29212	1.01504e-23	5.2417e-23
Kcnd2	-0.0494018	0.99523	-1.4063	1.02066e-162	2.54943e-161
Kcnip2	3.21053	0.422494	1.07765	9.17321e-09	3.24825e-08
Kcnip4	3.04418	0.647135	-1.43609	2.51721e-91	3.19699e-90
Kcnj6	-2.70453	0.73085	-0.920695	1.23501e-167	3.25289e-166
Kcnk1	0.96917	0.693115	1.54622	1.03768e-15	4.51876e-15
Kcnma1	0.0536271	0.727683	-1.32606	1.29367e-221	6.54535e-220
Kcnq2	-1.29503	0.613363	-1.24732	2.36803e-149	5.27856e-148
Kcnq3	0.296011	0.375533	-1.1649	4.58069e-144	9.69431e-143
Kctd1	1.25931	0.65693	-0.103206	1.63821e-18	7.60581e-18
Kctd13	7.02001	3.2571e-05	3.94093	1.97733e-162	4.92205e-161
Kdm1a	4.22913	0.697895	1.54183	1.47778e-77	1.63284e-76
Khdrbs1	3.05903	0.352474	1.55548	4.8418e-45	3.56957e-44
Khdrbs3	1.13849	2.50113e-09	-0.39061	2.25374e-44	1.64649e-43
Kidins220	-0.0876354	0.846598	-0.510425	4.01907e-64	3.81496e-63
Kif1a	0.634727	0.00949255	0.453772	6.20583e-11	2.3695e-10
Kif1b	-0.117077	0.000190699	0.117691	6.70764e-07	2.21746e-06
Kif21a	1.31452	0.0135296	0.503827	3.88317e-33	2.40759e-32
Kif2a	1.29828	0.8144	1.14158	9.99373e-42	7.04092e-41
Kif3a	1.23489	0.392231	1.47283	2.91838e-68	2.90583e-67
Kif5a	1.62199	0.162015	1.07766	7.78562e-29	4.46688e-28
Kif5b	0.670447	0.00541742	0.969596	5.62947e-70	5.71244e-69
Kif5c	0.151494	0.00293466	0.49	8.04339e-47	6.07822e-46
Kifap3	0.508148	1.25727e-08	1.10295	5.45647e-116	8.72875e-115
Klc1	6.47988	0.000224543	1.45863	2.0515e-105	3.02183e-104
Klf13	1.25754	0.00372831	1.44874	1.66476e-35	1.0725e-34
Klf9	1.35532	0.0448819	1.83793	2.51113e-81	2.87235e-80
Klhdc2	4.72819	0.0985021	2.85851	2.38479e-124	4.15734e-123
Klhl2	0.608736	0.461285	-0.530306	4.31134e-50	3.41828e-49
Klhl23	18.9891	0.756794	1.98444	1.17477e-32	7.21779e-32
Kmt2c	-0.908273	0.963417	-0.934257	2.28485e-107	3.43533e-106
Kmt2e	1.6266	0.621301	0.127451	0.0869315	0.197791
Kpna1	1.08892	0.658607	0.933764	1.73319e-19	8.22945e-19
Kpna3	1.69889	0.8144	0.868938	2.99502e-08	1.03989e-07
Kpna4	2.61432	0.775897	0.178405	0.000630596	0.00178079
Kras	2.19793	0.326098	1.30184	4.69033e-47	3.5555e-46
Krtcap2	3.86455	0.0790809	3.68998	1.29769e-129	2.39258e-128
Ksr1	1.31708	0.957221	-1.34109	9.75471e-130	1.80156e-128
Ktn1	0.414463	0.872977	0.289376	0.766577	1
Lamp1	-0.0820967	0.570278	1.29446	8.75084e-07	2.87718e-06
Lamtor1	4.54073	0.0164142	3.66365	4.55845e-146	9.81917e-145
Lamtor3	3.67126	0.736581	2.50249	1.47652e-57	1.28493e-56
Lamtor5	5.11973	0.266887	4.24489	7.30449e-148	1.60522e-146
Lancl1	4.85226	0.109247	2.12625	4.31497e-88	5.30076e-87
Laptm4a	1.68027	0.00143965	1.8735	5.59849e-39	3.8039e-38
Large1	-0.454037	0.941042	-1.19014	2.43983e-185	7.71527e-184
Larp1	2.61396	0.696663	0.569759	0.763511	1
Lars2	-1.69813	0.974564	0.0430274	0.0628078	0.145817
Ldha	3.16638	2.72482e-21	3.66419	2.15411e-223	1.12927e-221
Ldhb	4.49108	2.56636e-15	4.16532	1.11026e-249	8.65764e-248
Lefty1	6.30903	0.00253369	5.16819	1.4188e-219	6.8747e-218
Leprotl1	1.7246	0.795086	1.46097	7.50307e-11	2.85779e-10
Lgi1	-0.0603868	0.972532	-0.0226554	1.85486e-13	7.6083e-13
Lin7b	6.41036	0.00914221	4.86988	3.29648e-259	2.97586e-257
Lingo1	0.819467	0.323273	0.119524	0.000793594	0.00222608
Lix1	0.676855	0.833981	1.75166	3.76679e-24	1.96618e-23
Lmbrd1	0.848529	0.801544	-0.154652	1.32063e-15	5.73026e-15
Lmo1	3.18777	1.90854e-10	3.56889	1.63591e-174	4.61619e-173
Lmo3	1.11098	0.167838	0.530759	0.0773507	0.177328
Lmo4	2.67128	0.000508848	2.00701	8.20084e-93	1.06012e-91
Lmtk3	3.49152	0.568948	0.671029	0.320894	0.642943
Lnpep	-1.70012	0.884519	-0.837774	1.56294e-59	1.39759e-58
Lnpk	1.4824	0.854408	0.203191	0.0132699	0.0334647
Lpgat1	0.0529443	0.80253	-0.31062	5.87461e-21	2.86565e-20
Lpl	-0.377996	0.984805	1.72458	2.03988e-21	1.00452e-20
Lrfn5	-1.57618	0.884726	-1.1628	7.4015e-142	1.53505e-140
Lrp1	0.310689	0.663271	-0.197283	1.68643e-25	9.0548e-25
Lrp11	1.56326	0.793574	0.656179	0.125159	0.276807
Lrpap1	1.05934	0.0890354	1.86001	6.68295e-22	3.32634e-21
Lrrc4c	0.884861	0.770096	-0.966073	9.96276e-92	1.27275e-90
Lrrc7	0.119878	0.904206	-1.17165	1.13719e-215	5.28647e-214
Lrrc73	19.5069	0.64226	4.3234	3.98705e-159	9.67025e-158
Lrrc8b	0.362948	0.993327	-0.571305	3.75747e-32	2.28281e-31
Lrrn1	-0.198671	0.911197	0.0716913	3.94191e-10	1.46774e-09
Lrrn2	0.710754	0.386293	-0.37276	5.19582e-57	4.48395e-56
Lrrn3	1.97335	0.835001	0.531902	0.166934	0.361086
Lsamp	0.145529	0.556909	-1.47487	8.70634e-169	2.30713e-167
Lsm1	20.17	0.438792	3.41053	8.16579e-107	1.22184e-105
Lsm12	18.5319	0.756794	3.04179	3.18978e-101	4.51508e-100
Lsm4	19.0932	0.717868	5.46927	1.19991e-198	4.50867e-197
Lsm7	4.15228	0.0247815	3.64689	2.70602e-175	7.71587e-174
Lsm8	3.97997	1.04418e-05	3.86803	3.77134e-194	1.32124e-192
Luc7l2	-0.505873	0.806524	-0.761266	1.6134e-112	2.53255e-111
Luc7l3	3.61536	0.501261	-0.0320197	7.84401e-09	2.78392e-08
Luzp1	-0.72393	0.998488	1.038	6.75974e-20	3.23575e-19
Luzp2	2.59775	0.834899	-0.883986	5.34082e-28	3.01883e-27
Lxn	2.39491	0.516855	3.88547	6.11797e-101	8.63182e-100
Ly6e	2.54959	0.534886	2.48643	1.52941e-48	1.18412e-47
Ly6h	1.83018	0.000302599	2.86943	3.508e-111	5.46313e-110
Lynx1	1.37916	0.712308	1.57298	9.48492e-18	4.32155e-17
Lysmd2	3.80956	0.0529863	3.49924	8.4467e-125	1.47841e-123
Lztr1	19.0194	0.717868	1.58717	1.90945e-18	8.85377e-18
Macf1	0.358228	0.240777	-0.642788	2.96667e-112	4.64671e-111
Maged1	2.68517	6.54929e-08	2.39429	8.568e-123	1.4724e-121
Magee1	18.0143	0.836429	3.34619	1.43223e-98	1.97088e-97
Mageh1	18.5399	0.836429	3.0018	2.98336e-66	2.91188e-65
Magi2	0.344209	0.757912	-1.18492	2.43058e-185	7.69721e-184
Mal2	0.404927	0.000147181	0.728259	7.93531e-05	0.000235944
Malat1	-2.69425	1.06868e-29	-0.419965	5.32889e-39	3.62298e-38
Man1a	-0.196725	0.984101	-1.10317	7.83822e-102	1.11384e-100
Man1a2	0.414517	0.790151	-0.613303	3.6418e-42	2.57997e-41
Map1a	3.86576	0.0390202	2.99513	4.50266e-263	4.43257e-261
Map1b	-0.833111	1.66374e-06	0.815543	2.61997e-175	7.48032e-174
Map1lc3a	3.78494	3.38445e-07	5.22078	9.56529e-292	1.73419e-289
Map1lc3b	2.97922	8.72171e-15	3.35068	2.99993e-192	1.02138e-190
Map2	0.17632	0.0244229	-0.168035	1.25476e-10	4.74676e-10
Map2k1	3.59547	0.00299522	1.51485	3.36342e-36	2.18431e-35
Map2k4	0.590851	0.450743	0.271406	0.997237	1
Map4	0.972491	5.22838e-08	1.46625	1.0558e-171	2.88567e-170
Map4k3	0.508741	0.926989	-0.650281	1.87835e-88	2.31532e-87
Map7	3.11928	0.794683	-0.966943	2.91802e-90	3.66538e-89
Map7d2	0.991231	0.378427	1.4186	3.19158e-92	4.10379e-91
Mapk1	0.0462745	0.00899588	0.346641	1.14676e-15	4.98379e-15
Mapk10	2.17849	1.65536e-06	-0.83166	5.56e-135	1.07715e-133
Mapk8ip1	19.2547	0.679661	1.82116	5.03863e-29	2.89695e-28
Mapk8ip2	18.2453	0.796346	3.11099	2.43863e-138	4.88535e-137
Mapk8ip3	1.22568	0.0478192	1.05463	4.86552e-84	5.70028e-83
Mapk9	18.5012	0.836429	0.840344	0.000259308	0.00074821
Mapre1	18.0948	0.836429	2.3108	5.42832e-50	4.29605e-49
Mapre2	2.85346	0.604787	0.786898	0.00274225	0.00737913
Mapre3	3.0816	2.44224e-05	1.93859	4.13982e-142	8.59407e-141
Mapt	0.627349	0.234521	0.416367	7.36469e-17	3.28872e-16
Marcks	2.85268	0.0142864	3.09549	7.12945e-125	1.25087e-123
Marcksl1	21.8584	0.00275608	4.62171	1.83449e-184	5.73435e-183
Mark2	2.21202	0.896629	0.000327045	9.12273e-12	3.57032e-11
Mast3	1.09748	0.287742	0.923527	9.77105e-24	5.04938e-23
Mat2a	19.5626	0.570189	0.553211	0.71882	1
Mat2b	4.25658	0.00234152	3.65002	1.22554e-215	5.68505e-214
Matk	2.60072	0.815694	0.61486	0.00959223	0.0245372
Matn2	-2.18427	0.981678	-0.295682	4.21928e-31	2.51837e-30
Matr3	2.79032	3.1677e-17	2.32307	2.56147e-275	3.18442e-273
Mbnl1	0.14068	0.481088	-0.288155	1.18724e-26	6.54245e-26
Mbnl2	0.683796	0.000856024	-0.457236	1.12877e-46	8.49739e-46
Mbp	-1.38608	0.944967	0.33896	0.0583507	0.136035
Mcrip1	19.8468	0.438792	3.80711	3.05321e-134	5.86799e-133
Mcts1	22.3709	1.14749e-05	3.76783	6.59197e-212	2.91494e-210
Mdh1	1.84751	7.29736e-68	3.77317	0	2.47679e-307
Mdh2	5.69249	2.43079e-16	4.37094	0	0
Mea1	22.3117	0.0053158	5.28363	6.29835e-196	2.26866e-194
Med10	5.36819	0.103931	4.79621	1.51385e-234	9.09817e-233
Med13l	-0.210353	0.892676	-1.27303	4.23347e-97	5.73853e-96
Med19	18.4819	0.796346	4.4466	9.59724e-162	2.3727e-160
Med21	18.7318	0.796346	3.50171	2.05354e-103	2.96462e-102
Med24	0.946698	0.75436	0.98669	0.000885749	0.00247787
Med28	6.5608	1.84432e-14	4.64867	5.62815e-240	3.69927e-238
Med30	19.9537	0.605745	5.00779	2.5758e-150	5.81922e-149
Mef2a	1.26156	0.0591589	0.0507317	0.00152652	0.00419753
Meg3	-0.663695	0.118937	-0.750071	3.42771e-215	1.58666e-213
Megf9	-2.87557	0.675454	-0.510623	2.64858e-42	1.88124e-41
Metap2	4.10597	0.518356	1.3437	1.30814e-22	6.60784e-22
Mettl9	3.23831	0.234958	1.65071	2.35197e-21	1.15689e-20
Mff	2.1792	0.000163246	2.05595	6.67833e-118	1.08347e-116
Mgll	0.884583	0.833675	0.518393	0.458785	0.865084
Mgst3	4.32592	0.187199	5.03786	1.96463e-201	7.75724e-200
Mia3	1.23392	0.792265	1.25188	2.68754e-20	1.29502e-19
Miat	-1.79459	0.807156	-1.8757	6.11842e-208	2.59985e-206
Mib1	1.01912	0.711529	-0.550544	1.17048e-39	8.05597e-39
Mical2	2.47119	0.242444	-0.515798	8.07256e-88	9.86666e-87
Mical3	-0.989139	0.98173	-0.858837	1.54286e-81	1.76851e-80
Micu3	3.09912	0.0836231	1.19197	2.95381e-57	2.55824e-56
Mien1	23.1524	3.33491e-08	5.5382	8.65079e-245	6.17071e-243
Mif	6.26281	1.87286e-34	5.70936	5.79574e-303	1.63756e-300
Miga1	1.26776	0.957273	-0.00876067	7.52104e-11	2.86413e-10
Mindy3	3.40706	0.0631549	0.376498	0.903663	1
Mink1	1.14323	0.516686	1.25708	1.20547e-34	7.67295e-34
Mlf2	3.83263	2.2333e-41	4.30907	3.78897e-298	8.24329e-296
Mllt3	1.24446	0.599599	-0.917855	1.30166e-105	1.92384e-104
Mmd	-0.429375	0.552159	0.0427908	1.19702e-10	4.53227e-10
Mmd2	0.977038	0.811561	0.37979	0.00492831	0.0129681
Mmp17	2.29958	0.659104	0.166172	0.000190427	0.000553941
Mocs2	19.9844	0.502218	4.24361	1.23054e-187	4.01978e-186
Mon2	1.97439	0.875448	-0.306921	7.1506e-24	3.70754e-23
Morf4l1	1.86516	3.71288e-11	2.65582	3.06555e-308	1.07571e-305
Morf4l2	3.77633	4.11469e-10	2.63808	3.75956e-214	1.71115e-212
Mosmo	0.581969	0.733652	0.645118	0.749797	1
Mpc1	4.52769	0.423307	3.26233	2.94072e-206	1.21401e-204
Mpc2	2.917	6.86474e-12	4.22584	7.43634e-307	2.489e-304
Mpp6	0.301524	0.771245	0.179782	0.00280157	0.00753317
Mpped1	-0.838618	0.931143	-0.43112	1.63775e-35	1.05542e-34
Mpped2	1.63266	0.534113	-0.0851785	3.18809e-18	1.46887e-17
Mprip	0.523362	0.288662	0.172633	0.339699	0.674964
Mpv17l	4.81158	0.162978	1.03561	2.48963e-10	9.32422e-10
Mras	3.44421	0.017628	1.60834	2.35513e-86	2.83397e-85
Mrfap1	2.53026	4.25156e-17	3.32761	1.09417e-256	9.63757e-255
Mrpl11	21.0634	0.0885087	5.46911	9.43756e-240	6.18445e-238
Mrpl12	20.1251	0.352846	4.82451	4.4187e-195	1.56824e-193
Mrpl18	20.085	0.380233	5.31773	2.33421e-253	1.91634e-251
Mrpl20	20.9605	0.0264545	5.80067	1.62909e-295	3.28172e-293
Mrpl21	18.5661	0.756794	4.1052	4.07654e-165	1.04586e-163
Mrpl23	20.9875	0.179593	4.54694	5.56682e-187	1.80226e-185
Mrpl27	4.73529	0.289807	4.85206	2.30583e-192	7.88768e-191
Mrpl3	17.8021	0.876942	1.69696	1.41884e-24	7.48142e-24
Mrpl30	21.7572	0.000793594	4.14768	3.26453e-211	1.43481e-209
Mrpl33	19.5199	0.535661	3.84311	4.33108e-152	9.93956e-151
Mrpl34	19.7784	0.535661	5.57693	2.91754e-193	1.00912e-191
Mrpl4	21.2018	0.134431	4.05998	6.15139e-146	1.32243e-144
Mrpl41	20.1107	0.301925	3.94395	1.51479e-197	5.62384e-196
Mrpl52	19.7507	0.535661	4.5495	4.14073e-200	1.58881e-198
Mrpl57	21.9956	0.000247616	5.34249	1.00694e-243	6.97672e-242
Mrpl58	19.0402	0.679661	4.19313	2.75295e-177	8.07187e-176
Mrps12	20.9369	0.0561615	5.7017	3.26339e-273	3.8586e-271
Mrps14	6.21332	2.34757e-06	5.0054	1.15622e-232	6.69011e-231
Mrps16	18.4941	0.717868	5.09504	1.67253e-212	7.45646e-211
Mrps17	19.9697	0.438792	3.66575	1.48623e-140	3.04182e-139
Mrps18a	4.04969	0.163313	4.14159	1.19477e-175	3.43827e-174
Mrps18c	18.9397	0.717868	4.57424	3.5495e-184	1.10634e-182
Mrps21	5.51087	0.000496167	4.99176	2.4662e-252	1.99459e-250
Mrps24	21.0637	0.0792707	4.59036	1.04053e-199	3.96459e-198
Mrps26	20.3748	0.352846	3.49773	5.51774e-136	1.07759e-134
Mrps33	4.85269	1.53746e-26	5.24092	1.30365e-303	3.88524e-301
Mrps34	21.2542	0.0389583	5.55535	3.02871e-226	1.62698e-224
Mrps36	20.9912	0.179593	4.87591	2.38338e-183	7.39698e-182
Mt1	2.05031	0.794935	1.2236	2.07718e-31	1.24631e-30
Mt3	3.42668	0.0469324	3.8814	0	0
Mtch1	1.517	5.33837e-30	2.62319	1.6231e-199	6.16267e-198
Mtch2	3.16482	0.148116	1.63014	4.9316e-57	4.2593e-56
Mtdh	0.527637	0.791459	0.503091	0.000766209	0.00215259
Mtmr6	1.92902	0.77457	1.28973	6.86218e-14	2.85074e-13
Mtpn	2.1193	9.25446e-08	1.54842	1.35039e-48	1.04738e-47
Mtx2	3.79475	0.394168	2.02857	2.81209e-57	2.43744e-56
Mycbp2	-0.452748	0.282765	-0.361142	7.0753e-46	5.27339e-45
Myef2	17.7962	0.876942	-0.307163	6.8561e-32	4.14222e-31
Myh10	1.80982	0.549999	0.411082	0.0370119	0.0885161
Myl12b	4.53682	6.98529e-197	4.27664	0	0
Myl6	3.33206	3.68755e-11	4.12019	0	0
Myo5a	-0.44096	0.749797	-0.177812	2.92911e-18	1.35069e-17
Myt1l	0.895566	0.039138	-0.55261	6.02094e-84	7.03878e-83
Mzt1	1.49956	0.696953	1.8343	1.86136e-25	9.97677e-25
N4bp1	-17.6413	0.940626	0.857953	0.00736012	0.019031
Naa20	4.9132	0.394023	3.01849	2.56792e-102	3.67309e-101
Naa38	21.0907	0.0985954	6.32253	3.89256e-272	4.55304e-270
Nabp2	20.0162	0.502218	3.83711	6.87085e-131	1.28091e-129
Naca	2.4384	2.41957e-18	3.51074	1.43375e-287	2.32781e-285
Nagk	18.4864	0.836429	2.82585	3.06343e-66	2.9887e-65
Nap1l1	2.18018	5.53962e-05	2.15698	6.60305e-244	4.60435e-242
Nap1l4	19.4302	0.605745	2.91993	1.4138e-118	2.31095e-117
Nap1l5	1.44614	0.103681	2.62259	3.73717e-160	9.15607e-159
Napa	4.60758	0.00213271	2.82444	5.65957e-112	8.84552e-111
Napb	1.02734	4.04002e-06	1.14994	5.60005e-73	5.86872e-72
Napg	1.6589	0.0534207	1.60526	7.31825e-105	1.07144e-103
Nars	3.11268	0.115423	2.77633	2.06104e-148	4.54767e-147
Nav1	1.13592	0.792315	-0.372357	1.93436e-30	1.13956e-29
Nav3	0.239347	0.996872	-1.35389	2.98284e-180	9.02568e-179
Naxd	4.97643	0.127843	2.79686	3.2708e-79	3.6756e-78
Naxe	6.30842	0.0247333	4.37473	1.59255e-175	4.57091e-174
Nbdy	19.3225	0.717868	3.47163	5.06065e-95	6.7093e-94
Nbea	0.528991	0.075673	-0.944092	2.57529e-183	7.96984e-182
Ncald	1.12735	0.873904	-0.653047	0.00177882	0.0048661
Ncam1	-0.197916	0.282414	-0.66781	1.9396e-101	2.75085e-100
Ncbp2	19.2592	0.679661	2.63275	1.31873e-62	1.22086e-61
Ncdn	1.37183	3.72544e-31	2.87186	7.15857e-264	7.17705e-262
Nceh1	1.46977	0.656505	0.514767	0.510747	0.939608
Nckap1	0.249562	3.24021e-16	0.422581	4.25364e-36	2.75834e-35
Ncl	19.3751	0.163431	3.61519	0	1.46127e-307
Ncoa1	0.553666	0.288469	-0.126751	3.79765e-10	1.41475e-09
Ncor1	0.624364	0.043069	0.286264	3.7978e-15	1.63258e-14
Ndfip1	0.751056	0.0237454	0.838418	4.25011e-22	2.12711e-21
Ndfip2	1.23884	0.0522094	0.735342	0.00351859	0.00938233
Ndrg3	0.908544	0.00148049	0.829697	6.43406e-92	8.24863e-91
Ndrg4	1.59713	0.000249105	1.42819	1.29441e-62	1.19937e-61
Ndufa1	22.4965	4.35256e-06	5.4713	4.71443e-254	3.92977e-252
Ndufa10	20.6027	0.0498329	2.56533	1.62561e-180	4.9326e-179
Ndufa11	4.50389	1.38743e-10	5.52675	1.2213e-302	3.28032e-300
Ndufa12	5.64874	2.67886e-06	3.99581	8.53113e-243	5.81829e-241
Ndufa13	2.34921	7.99476e-08	4.28839	9.80923e-269	1.0833e-266
Ndufa2	20.9326	0.0175812	5.33141	6.91335e-285	1.06672e-282
Ndufa3	5.6826	0.00114445	5.11799	7.11367e-262	6.7583e-260
Ndufa4	1.81579	4.28137e-84	4.8599	0	0
Ndufa5	3.866	2.10863e-05	4.49568	2.90378e-299	6.7207e-297
Ndufa6	6.09113	1.08429e-06	4.71331	1.0097e-274	1.2272e-272
Ndufa7	7.51814	6.76146e-16	5.60833	0	0
Ndufa8	7.60491	2.19404e-19	4.92264	3.11572e-275	3.82969e-273
Ndufab1	6.33313	4.89193e-07	5.34438	0	0
Ndufaf3	20.7479	0.215428	5.34588	9.33347e-217	4.38572e-215
Ndufb10	6.28417	4.09347e-05	5.29866	0	6.98818e-307
Ndufb11	5.17126	1.97928e-12	5.43376	1.2143e-301	3.14502e-299
Ndufb2	21.7243	0.000108311	5.69332	1.09693e-300	2.65165e-298
Ndufb3	20.6718	0.0885087	4.98867	1.41314e-275	1.77712e-273
Ndufb4	22.6226	9.56015e-17	5.70432	0	0
Ndufb5	3.70554	1.4074e-24	3.89704	1.44693e-250	1.14888e-248
Ndufb6	23.0518	2.56215e-17	5.5576	4.97221e-303	1.42336e-300
Ndufb7	5.45149	0.00179748	5.51032	3.25462e-279	4.48148e-277
Ndufb8	5.99593	5.7702e-11	5.59463	0	0
Ndufb9	21.0976	9.03994e-06	5.1743	0	1.46127e-307
Ndufc1	21.7856	1.223e-06	5.38644	1.441e-298	3.26566e-296
Ndufc2	2.61992	8.27012e-17	4.19567	5.43152e-261	5.07159e-259
Ndufs2	4.23109	0.00194497	3.067	2.51055e-132	4.75779e-131
Ndufs3	3.95765	0.0011606	3.61232	6.53787e-249	5.02608e-247
Ndufs4	19.6153	0.408889	2.28281	4.29815e-155	1.01312e-153
Ndufs5	20.9819	0.000247616	5.29191	0	0
Ndufs6	20.073	0.380233	5.56132	1.5566e-254	1.32286e-252
Ndufs7	5.42293	1.59946e-09	5.20991	8.96462e-293	1.63894e-290
Ndufs8	22.138	0.000368767	5.88791	1.92239e-263	1.91851e-261
Ndufv1	5.08394	0.155697	3.60313	9.14558e-196	3.27255e-194
Ndufv2	5.07497	4.13502e-09	3.49073	1.88057e-281	2.74588e-279
Ndufv3	21.8302	0.00065769	5.25613	8.30969e-278	1.08255e-275
Nebl	0.0827567	0.930104	-1.17977	2.08014e-161	5.12519e-160
Necap1	20.8738	0.179593	3.16672	5.24454e-131	9.794e-130
Nedd4	1.09972	3.49584e-05	0.717837	7.06284e-35	4.51275e-34
Nedd8	6.55262	8.56966e-23	4.53528	1.62042e-256	1.41582e-254
Nefl	3.73524	1.99082e-18	4.39979	2.46255e-271	2.86498e-269
Nefm	2.84775	0.278164	4.81913	6.34448e-207	2.65955e-205
Negr1	-1.00647	0.992962	-1.41267	1.93632e-100	2.71084e-99
Nell1	2.43368	0.712649	-1.28213	2.44845e-191	8.27149e-190
Nell2	0.628757	1.23246e-11	-0.515026	1.54182e-100	2.16132e-99
Nenf	4.67143	0.000109244	3.72047	2.90239e-190	9.72949e-189
Neurod2	4.74967	0.188041	2.27958	2.49161e-84	2.93013e-83
Neurod6	1.75054	0.00010684	2.7001	1.16488e-232	6.72229e-231
Nf1	0.373595	0.81027	-1.1401	1.65687e-108	2.51373e-107
Nfasc	-0.823259	0.594228	-1.20209	9.23045e-175	2.61822e-173
Nfe2l1	-0.645731	0.928468	1.12558	0.000196442	0.000570676
Nfia	0.441369	0.785877	-0.767494	1.22349e-43	8.82568e-43
Nfib	0.56009	0.41623	-0.499269	4.19854e-33	2.60015e-32
Nfix	2.15844	0.012501	1.00298	1.9269e-39	1.32161e-38
Nfu1	20.4651	0.278396	4.65586	6.16263e-210	2.66549e-208
Nfyb	3.36609	0.469151	2.0185	8.01387e-49	6.24015e-48
Nicn1	4.45747	0.518313	2.55545	1.90092e-57	1.65162e-56
Nipsnap1	19.6651	0.535661	2.6799	2.33847e-86	2.81549e-85
Nipsnap2	1.51149	0.854511	1.86707	4.06776e-30	2.38155e-29
Nisch	1.78382	0.0266684	0.6311	3.69039e-17	1.65816e-16
Nkiras1	5.86108	2.01658e-15	4.08048	6.59609e-239	4.22072e-237
Nktr	-1.2308	0.983111	-0.955032	2.47602e-99	3.43547e-98
Nlgn2	0.92214	0.813006	0.728829	0.0382219	0.0913094
Nlk	-1.13753	0.977222	-1.18442	5.31872e-84	6.22453e-83
Nme1	4.92129	2.54619e-44	5.33261	2.05332e-296	4.25448e-294
Nmt1	1.65556	0.533339	2.163	4.75287e-70	4.82743e-69
Nnat	2.98475	0.551155	1.34367	1.78956e-09	6.49435e-09
Nol7	4.9882	0.171278	4.53561	6.08417e-211	2.66332e-209
Nop10	7.99893	4.39755e-25	5.96577	2.70463e-280	3.87119e-278
Nop53	19.7718	0.64226	3.5701	3.75945e-116	6.02287e-115
Nos1ap	0.662317	0.402469	-0.457695	1.78571e-77	1.97108e-76
Npdc1	0.969174	1.07602e-12	2.03482	1.92931e-88	2.37679e-87
Npepps	2.05263	0.205412	0.362239	0.00308263	0.00826442
Npm1	2.45559	0.0670443	3.54272	9.89914e-270	1.1217e-267
Nptn	-0.00557786	1.00334e-17	0.0424515	0.00201959	0.00549502
Nptx1	-1.28973	0.985196	0.707897	0.222344	0.466832
Nr3c1	0.061359	0.752673	0.418548	0.345481	0.685292
Nr3c2	0.792343	0.353236	-1.01802	3.88794e-135	7.54559e-134
Nrcam	-0.389291	0.66441	-0.847776	2.1722e-156	5.17617e-155
Nrgn	-0.819666	1.22161e-66	3.67155	0	0
Nrn1	1.80573	2.69376e-11	2.46424	2.02953e-122	3.474e-121
Nrp1	-2.35027	0.906277	-0.800796	1.64274e-87	2.00333e-86
Nrsn1	2.61464	0.153954	1.66905	5.73161e-32	3.47442e-31
Nrxn1	0.370806	0.000122849	-1.02869	5.08211e-198	1.89651e-196
Nrxn2	1.33781	0.376767	0.403944	0.173755	0.374279
Nrxn3	0.62464	0.284055	-1.3025	1.73139e-164	4.41596e-163
Nsa2	4.32256	0.0747734	3.20608	1.98961e-125	3.51632e-124
Nsd1	1.31667	0.499143	0.0103665	0.0019907	0.00541981
Nsd3	1.33786	0.854511	-0.311026	9.56186e-34	5.97953e-33
Nsf	0.593639	5.59211e-30	0.937481	2.73892e-182	8.41637e-181
Nsfl1c	19.8415	0.438792	3.77603	1.39639e-149	3.11909e-148
Nsg1	0.853869	8.73153e-05	2.29414	2.15244e-75	2.30909e-74
Nsg2	0.544937	4.29217e-10	0.574991	4.08871e-16	1.79487e-15
Nsmce3	4.18745	0.109507	3.2934	3.71928e-126	6.63795e-125
Nsmf	2.08687	0.364528	0.763719	0.00222504	0.0060359
Ntan1	4.57493	0.623194	3.09494	6.36808e-83	7.36545e-82
Ntm	0.427609	0.171841	-1.13065	4.68758e-126	8.35241e-125
Ntrk2	-0.697902	0.976023	-1.02387	2.34268e-138	4.69745e-137
Ntrk3	0.520142	0.972142	-1.28889	5.92276e-173	1.64357e-171
Nucks1	0.686486	0.115899	1.94201	1.38624e-134	2.67131e-133
Nudc	5.71589	0.0123145	4.46703	6.96093e-250	5.46722e-248
Nudcd3	1.31597	0.75441	0.602611	0.0002168	0.000628057
Nudt3	3.29751	0.0469541	1.86982	7.13171e-96	9.54228e-95
Nudt9	2.21468	0.716794	3.43214	1.43701e-119	2.37386e-118
Oasl2	1.76724	0.391021	0.447555	0.0348806	0.0836857
Oaz1	2.84517	0.00359265	4.08963	2.78764e-275	3.4459e-273
Ociad1	1.22981	6.29048e-17	1.46314	1.89296e-78	2.1098e-77
Ociad2	1.89503	9.72931e-05	1.66395	9.94517e-146	2.1338e-144
Ogdh	5.37744	0.453592	0.588539	0.0645261	0.149566
Ogfod1	18.2458	0.756794	0.642874	0.00385136	0.0102333
Ogfrl1	1.22374	0.499143	1.73246	3.10317e-42	2.20269e-41
Ogt	0.0910962	0.87025	-0.591912	2.47706e-73	2.60594e-72
Ola1	3.15944	2.72381e-05	2.40399	1.19605e-236	7.32996e-235
Olfm1	-0.23557	4.29586e-32	1.61831	2.21148e-148	4.87466e-147
Omg	1.82102	0.0658209	2.17008	1.3566e-25	7.29647e-25
Opa1	2.76824	0.501469	0.750303	8.25636e-18	3.77047e-17
Opcml	0.755171	0.0937048	-1.4484	2.62739e-218	1.25906e-216
Orai2	0.136264	0.995152	0.498867	0.756098	1
Os9	2.38699	0.082763	1.56923	2.32234e-19	1.09956e-18
Osbpl1a	1.81129	0.46851	1.61946	6.44079e-26	3.48485e-25
Osbpl6	0.00883007	0.871691	-0.715164	4.57149e-103	6.56485e-102
Ost4	20.4541	0.278396	4.68807	2.94835e-172	8.14015e-171
Ostc	1.6119	0.0633965	2.65151	1.06245e-71	1.09912e-70
Ostm1	3.24252	0.815592	1.13165	0.000347908	0.00099764
Otub1	20.5595	0.148391	4.20819	6.55817e-207	2.74384e-205
Oxct1	0.68297	0.0048198	0.723705	5.1385e-40	3.55125e-39
Oxr1	1.39845	0.219203	-0.470241	1.76553e-43	1.26978e-42
P4htm	4.47242	0.623194	1.2861	8.2984e-08	2.83913e-07
Pabpc1	1.3579	4.18857e-06	1.55093	2.68513e-51	2.17247e-50
Pacsin1	2.5053	0.093577	0.405691	7.26683e-13	2.93479e-12
Pafah1b1	-0.232634	4.1306e-12	1.15196	2.43729e-163	6.15148e-162
Pafah1b2	5.08202	0.224967	1.97411	5.75783e-66	5.5898e-65
Paics	3.99193	0.660216	3.44316	4.0862e-103	5.87182e-102
Paip1	19.7085	0.570189	2.81942	1.7941e-89	2.2381e-88
Paip2	3.27373	0.0884598	1.02013	1.66241e-34	1.05506e-33
Pak1	2.69628	0.00847514	2.35906	3.57685e-142	7.43246e-141
Pak1ip1	1.76875	0.855972	3.96731	3.27493e-177	9.57654e-176
Pak3	-1.21409	0.994526	-0.193184	5.05324e-24	2.63262e-23
Pam	0.603213	0.266072	-0.401605	1.65558e-48	1.2809e-47
Pam16	20.7701	0.0985954	5.2058	6.5789e-247	4.83549e-245
Pantr1	3.2728	1.79703e-07	2.18807	6.25305e-156	1.48842e-154
Papola	1.13201	0.833777	-0.598337	1.13023e-64	1.08037e-63
Park7	22.2778	2.13197e-09	5.46516	0	1.41573e-306
Pbrm1	1.17482	0.833726	0.943036	3.71138e-09	1.3322e-08
Pcbp1	5.78089	0.00105084	5.37903	1.68747e-284	2.56732e-282
Pcdh1	-1.67808	0.961855	0.681249	0.000108341	0.000319731
Pcdh10	-0.0789017	0.913632	0.378122	0.0269649	0.0656573
Pcdh17	-0.926131	0.993067	-0.139105	1.13768e-09	4.16551e-09
Pcdh19	1.7972	0.755651	-0.0374693	1.18753e-08	4.19004e-08
Pcdh9	0.0279491	0.933506	-1.12551	1.05358e-85	1.2553e-84
Pclo	-0.0844527	0.464391	-0.00484562	0.537728	0.978407
Pcm1	3.73349	0.815541	0.615498	4.99019e-15	2.13461e-14
Pcmt1	2.40648	5.55118e-05	1.81724	1.3034e-110	2.01972e-109
Pcmtd1	-0.337105	0.724888	-0.167169	6.84897e-15	2.92054e-14
Pcmtd2	2.23901	0.755452	0.699989	0.0175828	0.0437279
Pcnp	1.2792	0.0410588	0.63777	0.0432173	0.10259
Pcnx	-0.927768	0.906846	-1.02321	6.14921e-92	7.89275e-91
Pcp4	1.22321	0.835052	0.615714	0.0392967	0.0937125
Pcsk1n	0.699893	8.63198e-22	2.73503	3.07825e-130	5.72887e-129
Pcsk2	-0.0897006	0.321516	-0.599424	2.68035e-109	4.1037e-108
Pdap1	4.2728	0.0302043	3.7817	1.29859e-220	6.43559e-219
Pdcd10	3.5922	0.0143071	2.91411	6.31854e-176	1.82074e-174
Pdcd5	20.1028	0.301925	4.43096	1.85633e-228	1.01986e-226
Pdcd6	20.5476	0.301925	4.14694	8.25715e-158	1.985e-156
Pdcl3	18.0639	0.836429	2.98887	1.59057e-63	1.49479e-62
Pde1a	0.0222824	0.651978	-0.605158	1.23266e-45	9.16221e-45
Pde6d	18.6964	0.796346	2.34432	2.71702e-42	1.92923e-41
Pdha1	2.23114	0.46863	2.85801	7.48571e-101	1.05274e-99
Pdhb	4.72206	0.00214019	2.77969	2.22769e-125	3.92752e-124
Pdia3	1.41176	0.264502	1.99558	5.87236e-33	3.62334e-32
Pdia6	0.746523	0.59303	1.8237	1.52343e-16	6.74337e-16
Pdlim7	22.0666	0.000955188	3.03093	2.37746e-132	4.5095e-131
Pdpk1	0.930168	0.773695	0.595104	4.3186e-06	1.37322e-05
Pds5b	0.755697	0.675549	0.386132	0.00527255	0.0138371
Pdxp	21.3095	0.0985954	4.59462	7.27397e-177	2.11851e-175
Pdzd11	18.9958	0.679661	4.0407	1.77546e-119	2.92851e-118
Pea15a	1.78276	0.0532112	2.51979	7.1533e-79	8.01376e-78
Pebp1	4.0873	1.17385e-45	5.19551	0	0
Pex5l	0.744187	0.00113318	-0.700505	4.5945e-111	7.13985e-110
Pfdn1	3.82478	0.0885453	3.27785	1.40035e-145	2.99861e-144
Pfdn2	3.86364	0.032053	3.69147	1.12097e-179	3.37781e-178
Pfdn5	2.39893	1.72031e-10	3.32987	2.96742e-278	3.91268e-276
Pfkl	2.32676	0.641324	2.55178	2.00973e-93	2.61505e-92
Pfkm	3.05888	0.755303	1.86618	3.68317e-28	2.08783e-27
Pfkp	3.62295	0.352339	1.19696	1.98111e-17	8.95883e-17
Pfn1	21.3082	0.0152689	5.914	1.73253e-269	1.93297e-267
Pfn2	0.91236	2.75888e-30	2.36123	2.16769e-189	7.20004e-188
Pgam1	2.44733	5.74168e-52	3.81649	1.03341e-249	8.08738e-248
Pgbd5	0.931719	0.564303	0.0499175	2.36113e-16	1.04069e-15
Pgk1	6.02573	8.0319e-33	4.65491	1.50124e-288	2.47432e-286
Pgls	17.7976	0.876942	4.10205	3.59692e-130	6.68843e-129
Pgm2l1	-0.278552	0.649884	0.58939	2.04102e-09	7.37861e-09
Pgp	20.5489	0.215428	4.62505	1.33583e-203	5.38191e-202
Pgrmc1	0.983704	3.17427e-07	1.82967	1.87685e-36	1.224e-35
Pgrmc2	2.40842	0.795036	2.30952	7.2727e-44	5.26363e-43
Phactr1	0.134554	0.331209	-0.877689	4.07952e-149	9.05653e-148
Phactr3	0.937166	0.419685	-0.72064	1.44693e-53	1.19967e-52
Phb2	19.0912	0.717868	3.16363	1.83924e-87	2.24046e-86
Phf20l1	1.39491	0.752623	-0.39301	6.72619e-37	4.41699e-36
Phlpp1	1.84613	0.916172	-0.638591	7.07321e-49	5.51559e-48
Phtf1	0.775118	0.935974	-0.396705	3.18582e-29	1.84092e-28
Phyh	19.1843	0.679661	3.85458	5.61046e-101	7.92605e-100
Phyhip	20.0969	0.235164	3.40231	1.51173e-167	3.97214e-166
Phyhipl	20.0483	0.570189	2.55275	2.62948e-66	2.56764e-65
Pi4ka	1.71118	0.466508	-0.386305	1.37827e-49	1.08369e-48
Picalm	0.740107	0.916379	0.512811	0.999713	1
Pigk	1.79586	0.916276	-0.178689	2.09042e-23	1.07136e-22
Pigp	3.63768	0.114903	2.93876	2.04026e-78	2.27165e-77
Pin1	21.8728	0.00065769	4.51677	5.31928e-217	2.51033e-215
Pink1	6.42672	0.103722	3.22063	5.16994e-117	8.31932e-116
Pip5k1a	0.697473	0.792718	-0.174097	6.64443e-20	3.18126e-19
Pitpna	2.25644	0.00588265	1.34127	1.38087e-94	1.81963e-93
Pitpnb	2.40718	0.24461	1.17114	5.32619e-15	2.27745e-14
Pja1	4.01416	0.314015	4.46815	2.09879e-232	1.20797e-230
Pja2	-0.0262375	1.44268e-11	1.15995	1.50609e-154	3.5195e-153
Pkia	1.53938	0.934078	-0.18348	1.20737e-10	4.57066e-10
Pkig	3.61131	0.0300156	1.83499	2.96823e-35	1.90492e-34
Pkm	2.31771	4.3137e-36	2.61064	3.49995e-247	2.58996e-245
Pkp4	0.264114	0.767824	-0.639652	3.01828e-76	3.26208e-75
Plcb1	1.5675	0.32142	-0.873724	2.48643e-115	3.96298e-114
Pld3	1.00293	4.28784e-09	1.45378	6.70016e-25	3.5536e-24
Plk2	1.14578	0.00179051	1.78503	8.00185e-154	1.85793e-152
Plpp6	2.24689	0.568194	1.94326	3.52582e-26	1.92106e-25
Plppr2	1.19419	0.155089	1.32663	1.39533e-26	7.67165e-26
Plppr4	-0.511322	0.0346616	-0.0186594	0.00305043	0.0081791
Plppr5	1.73775	0.875551	-0.753085	1.63709e-64	1.56144e-63
Pls3	2.76947	0.000985907	1.91256	7.24045e-129	1.32595e-127
Plxna1	-2.73726	0.902576	-0.654525	7.65965e-42	5.40523e-41
Plxna2	-2.46052	0.749451	-1.08828	1.81086e-120	3.03054e-119
Plxna4	-0.97476	0.952459	-1.344	1.42754e-161	3.52127e-160
Pmm1	4.40317	0.000251692	3.6217	2.44077e-167	6.39776e-166
Pnisr	0.773893	0.814502	-0.633251	8.27784e-82	9.49856e-81
Pnkd	3.44937	0.0122589	1.93146	2.32049e-85	2.7527e-84
Pnmal1	3.58661	0.69804	3.03266	2.06973e-150	4.68078e-149
Pnmal2	20.1402	0.0885087	3.83451	7.05127e-263	6.84854e-261
Pnpla8	0.981387	0.566734	0.797247	1.85047e-12	7.39778e-12
Pnrc1	4.09597	0.0188502	4.37703	3.36922e-220	1.65839e-218
Polb	18.7014	0.796346	0.401682	0.0142062	0.0357142
Pole4	20.4963	0.326742	3.09249	1.63658e-86	1.97479e-85
Polr1d	5.33496	7.13138e-05	4.42894	7.43788e-226	3.96614e-224
Polr2c	20.4568	0.215428	4.2081	4.756e-175	1.35257e-173
Polr2f	20.751	0.163431	5.30487	1.16926e-219	5.69093e-218
Polr2g	19.9121	0.438792	4.08139	4.12944e-163	1.03861e-161
Polr2j	17.8581	0.876942	5.12799	2.95549e-206	1.2178e-204
Polr2m	19.1309	0.796346	2.20064	9.45573e-36	6.10986e-35
Pomp	20.5229	0.134431	5.19083	1.8765e-272	2.20677e-270
Pop7	19.1414	0.756794	5.68217	1.72418e-186	5.51637e-185
Porcn	1.12674	0.714647	1.11062	2.65924e-06	8.54949e-06
Pou3f1	1.9685	1.54038e-09	3.45669	1.10817e-201	4.3835e-200
Ppa1	20.8015	0.134431	4.36924	5.78252e-197	2.12149e-195
Ppdpf	20.7664	0.256147	4.97563	1.15387e-205	4.71871e-204
Ppfia2	-0.21832	0.954462	-0.763453	5.87611e-121	9.8795e-120
Ppia	0.673622	3.22704e-161	4.59643	0	0
Ppib	1.62008	0.0738351	1.13763	1.38382e-21	6.84391e-21
Ppid	17.9971	0.836429	2.72623	1.31561e-118	2.15205e-117
Ppm1a	2.74159	0.468109	0.877711	7.91973e-12	3.10509e-11
Ppm1e	-0.359147	0.635373	-1.0975	2.04913e-146	4.43149e-145
Ppme1	18.8723	0.64226	1.76269	3.32531e-59	2.95892e-58
Ppp1ca	5.29468	1.08057e-07	4.4033	5.55189e-212	2.46002e-210
Ppp1cb	2.40239	0.000258912	1.1477	1.74432e-41	1.22576e-40
Ppp1cc	2.02517	0.0155265	1.89743	6.22196e-81	7.08347e-80
Ppp1r11	19.9657	0.352846	5.19815	2.56894e-237	1.5923e-235
Ppp1r12a	-0.320856	0.654499	-0.0337862	9.31666e-05	0.000275923
Ppp1r13b	1.6535	0.814248	0.516983	0.424519	0.814089
Ppp1r1a	1.43664	2.30292e-10	2.65027	1.06552e-185	3.3891e-184
Ppp1r2	2.74219	0.0931242	2.49726	2.6748e-102	3.82346e-101
Ppp1r7	3.04416	0.121273	3.36679	6.88289e-208	2.91899e-206
Ppp1r9a	0.537531	0.027946	0.218779	4.97344e-07	1.65472e-06
Ppp2ca	2.02827	1.71157e-08	2.28956	3.22388e-216	1.50512e-214
Ppp2r1a	4.39681	4.37271e-11	3.84685	5.09442e-263	4.99253e-261
Ppp2r2a	1.43182	0.833471	1.41654	6.90732e-44	5.00085e-43
Ppp2r2b	0.806488	0.363113	-0.715577	1.8777e-105	2.7677e-104
Ppp2r2c	0.563627	0.0427868	0.131987	0.000258089	0.000744793
Ppp2r5c	-0.0750623	0.707249	0.0142045	3.28823e-07	1.09992e-06
Ppp2r5e	3.38862	0.775797	-0.0411825	8.00141e-12	3.13599e-11
Ppp3ca	0.541003	2.8889e-55	0.273191	5.62678e-36	3.64226e-35
Ppp3cb	1.13198	4.78944e-19	1.29059	1.21714e-97	1.66019e-96
Ppp3r1	0.10369	3.05096e-32	1.5637	5.76308e-108	8.70705e-107
Ppp4r2	-17.6271	0.920891	0.920798	7.13488e-09	2.53721e-08
Ppt1	1.30379	0.873955	0.960864	0.0312396	0.075483
Praf2	2.09238	0.17089	3.19883	9.43163e-76	1.01431e-74
Prdx1	5.20782	8.49556e-12	4.50023	9.95636e-214	4.51272e-212
Prdx2	22.7087	2.76781e-11	4.49082	4.24603e-254	3.55295e-252
Prdx3	19.8983	0.535661	3.67422	1.32387e-107	1.99323e-106
Prdx5	4.59688	5.11894e-85	5.65811	0	0
Prdx6	0.658537	0.833981	1.5604	9.98902e-19	4.65754e-18
Prelid1	4.7129	1.89841e-08	4.52348	1.28125e-210	5.56387e-209
Prepl	0.882649	0.234778	0.698788	4.76788e-29	2.74418e-28
Prickle1	-0.734408	0.943745	-0.786195	1.36177e-91	1.73458e-90
Prickle2	0.359171	0.807586	-1.25787	4.30377e-168	1.13632e-166
Prkacb	1.25664	0.19619	0.937685	9.41762e-08	3.21446e-07
Prkag2	0.507384	0.69085	-0.998427	1.05325e-137	2.08694e-136
Prkar1a	1.27769	5.15123e-08	1.80688	1.12416e-200	4.36734e-199
Prkar1b	3.38772	6.55953e-05	2.24929	2.56105e-154	5.97835e-153
Prkca	0.0619271	0.707662	-0.91419	6.05489e-125	1.0632e-123
Prkcb	-0.0255158	2.19615e-08	-0.368871	6.36266e-44	4.60959e-43
Prkce	0.715432	0.0173216	-0.848224	2.47498e-129	4.55547e-128
Prkcg	2.2151	3.69711e-10	0.687711	2.8579e-38	1.9208e-37
Prkcz	2.34425	0.896577	-0.000315654	3.07263e-17	1.38287e-16
Prnp	-0.235829	8.71498e-15	1.57967	3.85446e-41	2.70073e-40
Prpf4b	0.803297	0.935974	0.275536	0.564656	1
Prrc2b	0.503287	0.253938	-0.155673	7.57187e-09	2.68865e-08
Prrc2c	1.60615	0.484164	0.980927	1.37576e-102	1.97045e-101
Prrt1	21.0265	0.0885087	2.47627	8.49155e-118	1.37457e-116
Psap	0.140088	0.00248736	0.73761	0.00318514	0.00852874
Psd	1.63808	4.73788e-16	2.64344	4.15576e-185	1.30654e-183
Psd3	-1.01448	0.961751	-0.112698	9.04217e-12	3.53943e-11
Psenen	5.36635	0.266831	4.61098	7.0998e-186	2.26154e-184
Psip1	1.73586	1.01367e-08	2.09578	2.43862e-277	3.15801e-275
Psma1	4.3026	4.23254e-11	3.33658	2.75807e-177	8.07599e-176
Psma2	5.61705	3.44484e-06	4.32528	2.17137e-266	2.3157e-264
Psma3	3.15718	0.0283441	2.19043	2.96326e-214	1.35155e-212
Psma4	5.02846	0.000600842	4.11057	3.22317e-259	2.9218e-257
Psma5	4.91684	2.54283e-08	4.0006	5.66561e-228	3.09701e-226
Psma6	21.8554	0.000543695	4.47779	4.32499e-242	2.91314e-240
Psma7	19.9782	0.0231415	4.24449	1.66967e-298	3.70667e-296
Psmb1	3.03424	7.06473e-22	3.9967	1.43964e-280	2.07422e-278
Psmb2	4.93334	6.52365e-07	2.89296	6.89763e-222	3.5144e-220
Psmb3	5.89868	1.02715e-05	5.15971	5.61027e-280	7.97758e-278
Psmb4	5.03738	4.60481e-05	4.94047	6.99796e-264	7.0485e-262
Psmb5	3.96087	2.40161e-10	5.13525	2.52601e-291	4.43193e-289
Psmb6	21.6823	0.00195529	5.69721	6.56931e-282	9.72258e-280
Psmb7	20.3845	0.215428	3.71952	1.40278e-199	5.33548e-198
Psmc1	2.4142	0.453218	3.05844	4.94697e-155	1.16479e-153
Psmc2	18.8942	0.756794	3.57364	1.64913e-166	4.28144e-165
Psmc3	19.3867	0.256147	4.14523	8.34953e-267	8.9927e-265
Psmc4	18.8075	0.717868	3.68512	3.52212e-159	8.55216e-158
Psmc6	5.09476	0.141234	2.42523	8.01788e-125	1.40448e-123
Psmd1	2.61466	0.289093	1.53406	1.14651e-70	1.17547e-69
Psmd14	3.38936	0.0792596	1.26378	2.26367e-54	1.89344e-53
Psmd2	1.69501	0.658182	3.12328	5.54065e-123	9.55926e-122
Psmd4	3.79392	0.0469578	3.83148	1.02691e-255	8.79582e-254
Psmd6	4.29315	0.314015	3.77758	4.78634e-190	1.59711e-188
Psmd7	4.81213	0.02829	3.27505	2.17497e-198	8.14433e-197
Psmd8	6.21426	0.0365465	4.95949	6.1201e-229	3.38802e-227
Pten	0.090516	0.597239	0.171611	0.266521	0.547591
Ptges3	2.62902	2.81984e-07	3.50669	4.67346e-279	6.39471e-277
Ptk2	-2.08554	0.961855	-0.815444	6.12962e-107	9.17798e-106
Ptk2b	1.12377	1.2101e-11	0.624757	2.11811e-88	2.60643e-87
Ptma	1.73584	3.91658e-27	2.84518	2.63571e-266	2.77017e-264
Ptms	0.903218	1.35319e-59	3.46034	2.93669e-308	1.04739e-305
Ptn	-0.267789	0.0272073	0.827169	1.23137e-16	5.46281e-16
Ptov1	20.8628	0.0152689	4.56473	9.28702e-256	7.9861e-254
Ptp4a2	2.86216	0.127533	1.71716	1.37271e-63	1.29116e-62
Ptpa	1.44115	0.937559	1.55927	2.45801e-17	1.1097e-16
Ptpn5	4.24219	0.896474	0.423168	0.0783198	0.179417
Ptpra	0.896787	0.103279	0.691813	3.12031e-22	1.56527e-21
Ptprd	-0.464693	0.873209	-1.43041	3.39603e-162	8.41503e-161
Ptprg	-1.63317	0.884519	-1.5434	1.98431e-127	3.56782e-126
Ptprj	-1.71507	0.752078	-1.33972	1.40942e-131	2.65254e-130
Ptprn	0.931641	0.0755117	0.385482	0.682368	1
Ptprn2	0.474048	0.86773	-1.36045	2.17555e-250	1.72114e-248
Ptprs	-0.297515	0.305643	-0.510724	1.61637e-59	1.44477e-58
Pttg1	20.9609	0.0985954	5.28731	1.13286e-217	5.40492e-216
Puf60	19.164	0.679661	4.38216	9.6686e-203	3.881e-201
Pum1	0.787945	0.275912	0.554147	1.49193e-06	4.84094e-06
Pum2	-0.581159	0.934597	-0.448187	1.69424e-29	9.82932e-29
Pura	1.16561	0.0567702	1.75899	2.74687e-74	2.9109e-73
Purb	-0.952731	0.0392998	1.14324	4.36608e-39	2.97211e-38
Purg	-18.4965	0.842558	-0.484973	7.40589e-28	4.17416e-27
Qk	-0.400048	0.988844	-0.440735	3.41462e-34	2.15454e-33
R3hdm1	0.0318279	0.841306	-1.05948	2.20853e-175	6.31391e-174
R3hdm2	0.850487	0.20581	0.259326	0.00150013	0.00412759
Rab10	2.28471	0.517742	1.34192	1.01711e-63	9.58761e-63
Rab11a	3.50307	0.587415	2.87302	1.26988e-94	1.67643e-93
Rab11b	3.42242	5.90729e-05	2.98717	2.5777e-127	4.63093e-126
Rab11fip2	0.713559	0.833879	0.88009	8.16823e-16	3.56629e-15
Rab12	2.58706	0.0367521	1.56638	3.55961e-64	3.38326e-63
Rab14	1.08	0.000434009	1.86219	1.36955e-140	2.80829e-139
Rab18	3.35557	0.00213902	2.81191	3.28421e-141	6.77905e-140
Rab1a	3.86345	0.0283111	2.28733	6.36388e-90	7.95248e-89
Rab21	2.6831	0.586313	1.30219	2.22241e-13	9.09534e-13
Rab2a	0.435738	1.82518e-14	1.59122	3.04178e-193	1.05043e-191
Rab3a	1.82392	2.68619e-59	4.66978	0	1.42111e-306
Rab3c	0.330642	0.000985678	0.0889363	0.0232882	0.0571077
Rab40b	1.28241	0.895052	0.884083	5.28059e-06	1.66911e-05
Rab5a	2.88436	0.569302	2.23074	2.15909e-87	2.62567e-86
Rab5b	2.38482	0.794935	1.64225	5.88373e-21	2.86946e-20
Rab6a	0.498286	1.0064e-31	1.64789	4.49868e-165	1.15281e-163
Rab6b	0.744447	1.36018e-31	1.0363	8.70336e-91	1.0996e-89
Rab7	2.63009	1.92552e-08	1.78037	3.27304e-115	5.20529e-114
Rab9	18.0721	0.876942	3.18721	1.70788e-77	1.88613e-76
Rabac1	0.738837	0.00519067	3.35641	7.82674e-110	1.20253e-108
Rabgap1	-1.24722	0.994578	-0.287123	2.94715e-32	1.79603e-31
Rabgap1l	-1.01217	0.917131	-0.692481	4.9925e-96	6.69236e-95
Rabl6	-0.683594	0.895311	0.890055	6.56674e-11	2.50554e-10
Rac1	2.75095	1.72183e-16	2.74591	9.01894e-200	3.44239e-198
Rack1	2.45688	3.79979e-09	3.06591	4.88528e-166	1.26228e-164
Rad23b	4.04273	0.366172	1.8721	2.90607e-105	4.27481e-104
Rala	2.80564	0.0390016	1.94375	6.78827e-102	9.65897e-101
Ralbp1	1.72886	0.77452	1.96003	3.51503e-52	2.876e-51
Ralgapa1	0.678537	0.62912	-0.932461	3.71068e-131	6.94746e-130
Ralyl	1.81716	0.795086	-1.08163	1.60127e-124	2.79592e-123
Ramp1	2.20842	0.00589264	2.37214	7.68224e-138	1.52635e-136
Ran	5.65598	3.73137e-10	4.36791	1.42277e-248	1.0861e-246
Ranbp1	21.5685	0.00727437	5.03133	4.88453e-240	3.22024e-238
Rangap1	4.18999	0.552312	3.18263	3.36784e-122	5.76027e-121
Rap1a	4.84448	0.0984888	0.968825	1.23155e-08	4.34256e-08
Rap1b	2.14542	0.392538	1.43934	9.72894e-28	5.47356e-27
Rap1gap	1.78819	0.875397	0.357196	0.00626077	0.0163105
Rap1gds1	2.59493	0.083664	0.575202	1.8383e-10	6.91819e-10
Rap2a	1.79319	0.619295	1.55943	2.86809e-31	1.71612e-30
Rap2b	1.01505	0.619871	1.80544	5.36151e-77	5.86745e-76
Rapgef2	0.930188	0.634139	-0.379673	1.72825e-43	1.2442e-42
Rapgef4	1.02629	0.916379	-1.21161	4.11275e-113	6.47446e-112
Rapgef5	-0.990923	0.908219	-0.594804	8.10613e-57	6.97614e-56
Rasal2	2.54445	0.855921	-0.765185	8.45865e-92	1.08251e-90
Rasgef1a	0.584398	0.00701973	0.352148	8.52495e-08	2.91572e-07
Rasgrf1	1.18331	4.01807e-11	-0.23663	1.01072e-32	6.21516e-32
Rasgrp1	-0.512806	8.76357e-05	0.265762	1.37236e-15	5.95117e-15
Rasl10a	19.6506	0.380233	4.55967	1.0916e-178	3.24436e-177
Rb1	-0.196571	0.953369	-0.694402	3.10064e-56	2.64436e-55
Rbbp4	3.59078	0.255956	2.5237	3.40195e-120	5.65414e-119
Rbbp7	2.94377	0.379808	3.03209	8.61366e-194	2.99838e-192
Rbfox1	1.40222	2.98751e-06	-1.51402	1.82322e-204	7.38658e-203
Rbfox2	0.935546	0.749946	-0.918041	2.99262e-140	6.08481e-139
Rbfox3	1.81931	0.00930218	-0.374376	7.42932e-45	5.46055e-44
Rbm26	0.730272	0.874058	-0.230689	1.30284e-26	7.17221e-26
Rbm3	6.64136	0.00150131	3.10233	3.30944e-140	6.72271e-139
Rbm39	0.463223	0.6026	-0.0102661	0.000196569	0.000570969
Rbm5	1.29671	0.833573	-0.190893	2.40666e-26	1.31523e-25
Rbx1	4.08139	0.00730714	3.40112	3.29494e-229	1.83337e-227
Rc3h2	-0.243598	0.969355	-0.38924	1.1014e-38	7.44623e-38
Rcan1	0.982207	0.957325	0.562057	0.910679	1
Rcn2	1.52263	0.896629	1.32014	1.58461e-06	5.13323e-06
Reep1	0.429589	0.648638	-0.25283	5.14456e-26	2.79185e-25
Reep2	0.715564	0.813411	1.44969	1.76421e-11	6.85395e-11
Reep5	0.514166	0.0581945	1.47551	2.10166e-26	1.15086e-25
Rer1	2.35173	0.468389	2.56219	1.18018e-57	1.02868e-56
Rere	1.4433	0.854459	-1.12817	2.39384e-159	5.82555e-158
Resp18	2.33917	0.815694	1.82027	9.59057e-16	4.17806e-15
Retreg2	1.84932	0.638661	2.18236	1.18097e-37	7.85241e-37
Rex1bd	19.278	0.64226	5.34314	9.76472e-230	5.48944e-228
Rexo2	4.58754	0.45371	2.9366	2.15625e-89	2.68833e-88
Rgs4	3.41281	0.698089	2.52106	1.69061e-56	1.4475e-55
Rgs7	0.81685	0.674833	-0.923231	1.29215e-134	2.49441e-133
Rgs7bp	0.123367	0.142128	-0.0250404	0.000302789	0.000870555
Rheb	3.07701	1.63266e-22	2.55454	1.89045e-174	5.32754e-173
Rhoa	19.9529	0.535661	2.22471	2.97212e-59	2.6468e-58
Rhob	1.98887	0.0115531	3.11394	1.44123e-143	3.03831e-142
Rhot1	2.94242	0.604878	0.632809	0.0329648	0.0793431
Riok3	-0.647163	0.998488	0.481911	0.197437	0.420214
Rit2	1.99062	0.620563	0.257487	0.00156927	0.00430803
Rmnd5b	18.647	0.756794	2.82699	3.59611e-77	3.94738e-76
Rnf10	1.02359	0.773195	1.03716	4.53932e-11	1.73961e-10
Rnf11	1.82629	0.000219748	1.70407	1.33219e-46	1.00183e-45
Rnf13	0.85626	0.77212	-0.0648679	6.78211e-11	2.58726e-10
Rnf14	3.26521	0.244809	1.92946	2.78378e-84	3.27019e-83
Rnf145	-0.82033	0.962011	-0.0192707	1.2331e-10	4.66642e-10
Rnf150	0.934482	0.895104	-1.31101	9.06709e-144	1.91518e-142
Rnf157	-0.135736	0.996924	0.0434533	7.0503e-11	2.68863e-10
Rnf165	0.32745	0.955868	-0.639164	2.86148e-53	2.36888e-52
Rnf167	2.37758	0.586268	2.16016	2.08421e-35	1.34115e-34
Rnf187	3.26464	1.39548e-17	3.61206	5.40539e-221	2.70967e-219
Rnf208	5.00088	0.453631	4.33247	1.50059e-164	3.83178e-163
Rnf220	19.8901	0.64226	2.40786	4.37556e-65	4.20471e-64
Rnf5	19.1009	0.796346	4.14278	3.33613e-114	5.27861e-113
Rnf7	5.04352	0.00300734	4.04772	1.37806e-178	4.0846e-177
Rnps1	3.79732	0.660263	2.2682	5.97614e-88	7.3249e-87
Rock2	0.662764	0.000166285	0.732517	1.17732e-71	1.21681e-70
Rogdi	18.9889	0.502218	3.19882	3.53232e-196	1.27656e-194
Romo1	20.9438	0.0985954	5.62863	1.65443e-261	1.55818e-259
Rp9	19.069	0.679661	2.4048	1.56216e-60	1.41081e-59
Rpl10	2.67386	0.0003185	3.13897	1.42044e-244	1.00662e-242
Rpl10a	1.47321	1.09886e-14	2.71833	2.04081e-197	7.52539e-196
Rpl11	0.233238	7.09008e-08	2.48595	2.51902e-223	1.3174e-221
Rpl12	4.32514	5.75193e-42	3.03221	2.94962e-191	9.94915e-190
Rpl13	-0.576672	3.7296e-06	1.91082	3.01993e-222	1.54957e-220
Rpl13a	20.0438	0.570189	3.19456	2.36344e-82	2.72346e-81
Rpl14	1.80178	1.91505e-10	2.73074	3.05802e-253	2.50114e-251
Rpl15	0.845054	9.35774e-47	3.39224	5.00506e-262	4.81814e-260
Rpl17	0.17346	8.44988e-19	2.19022	6.30592e-238	3.96507e-236
Rpl18	2.64692	2.22871e-05	3.44088	2.87504e-238	1.81829e-236
Rpl18a	0.912042	4.02914e-21	2.64156	5.70244e-206	2.33639e-204
Rpl19	-0.275147	2.49885e-12	2.48116	3.1764e-259	2.89145e-257
Rpl21	0.219886	8.75525e-05	2.10634	1.40856e-219	6.84034e-218
Rpl22	3.25008	2.04482e-07	2.48752	1.62099e-120	2.71696e-119
Rpl22l1	3.08177	9.64299e-13	3.63827	2.85444e-261	2.67678e-259
Rpl23	0.311491	1.2051e-14	2.70167	4.30916e-237	2.65581e-235
Rpl23a	2.61226	1.44489e-18	3.16802	4.56623e-186	1.45878e-184
Rpl24	-0.0720517	5.60139e-08	2.24381	5.39563e-195	1.90564e-193
Rpl26	1.58934	8.42945e-06	2.80302	4.48056e-245	3.20655e-243
Rpl27	20.6929	0.163431	4.98431	5.38962e-203	2.16741e-201
Rpl27a	0.753589	6.19104e-16	2.10648	5.50779e-190	1.83503e-188
Rpl28	0.583647	3.15666e-12	2.74623	9.99977e-221	4.96701e-219
Rpl29	1.81393	9.70937e-15	2.87976	3.17028e-206	1.30383e-204
Rpl3	0.56785	1.6404e-12	2.13433	3.40426e-243	2.33637e-241
Rpl30	0.82354	8.76526e-28	2.41869	6.77712e-210	2.92546e-208
Rpl31	3.43128	3.02045e-05	2.9553	3.95593e-170	1.06648e-168
Rpl32	1.33396	2.61476e-83	2.55131	3.5581e-213	1.60269e-211
Rpl34	1.56232	1.23086e-13	2.96946	8.89639e-227	4.80273e-225
Rpl35	22.1533	0.000955188	3.68855	1.95706e-160	4.80562e-159
Rpl35a	1.14593	1.54176e-27	3.21107	4.0084e-256	3.47437e-254
Rpl36	3.8619	0.00278216	3.37733	1.58353e-211	6.97393e-210
Rpl36a	3.3672	0.000455993	3.52019	2.05302e-158	4.96284e-157
Rpl37	0.594555	5.17172e-11	2.4892	1.74635e-193	6.04992e-192
Rpl37a	2.02409	2.12173e-13	2.82255	2.59473e-192	8.8481e-191
Rpl38	2.12446	5.05565e-08	3.0944	8.90615e-211	3.88301e-209
Rpl39	3.84047	4.59534e-27	3.5114	5.4937e-173	1.52645e-171
Rpl4	2.25251	1.5095e-09	2.47236	1.98933e-178	5.88842e-177
Rpl41	1.73982	9.40992e-09	2.60208	1.47622e-243	1.01958e-241
Rpl5	2.03424	5.34577e-09	2.24769	4.39092e-214	1.99434e-212
Rpl6	0.152884	1.54422e-20	2.21158	6.43944e-246	4.65437e-244
Rpl7	2.56179	9.43448e-05	3.17501	6.02913e-228	3.28746e-226
Rpl7a	1.7761	3.28925e-13	3.44733	2.46242e-235	1.49227e-233
Rpl8	1.3046	2.51265e-09	2.9384	1.69144e-241	1.13577e-239
Rpl9	0.389124	2.50583e-34	2.44368	1.73801e-229	9.69541e-228
Rplp0	3.36643	0.00152686	3.34388	1.799e-170	4.86198e-169
Rplp1	-0.2035	3.70254e-10	1.99183	7.36273e-215	3.3794e-213
Rplp2	1.52179	1.6009e-07	3.37366	3.04207e-270	3.50176e-268
Rpn1	1.79614	0.346551	1.98419	1.9934e-19	9.4464e-19
Rprd1a	1.34386	0.733209	0.160996	0.00475157	0.0125258
Rprml	2.09573	2.61208e-07	4.58286	3.45546e-304	1.05883e-301
Rps10	1.17637	5.4101e-20	3.22619	5.74142e-252	4.62631e-250
Rps11	1.19294	3.78859e-31	2.79247	5.45045e-221	2.72598e-219
Rps12	2.9275	2.76414e-05	2.63515	7.0177e-169	1.86419e-167
Rps13	1.11938	9.56497e-23	3.12837	1.39047e-265	1.44052e-263
Rps14	-0.0235503	8.82273e-12	2.59837	3.87558e-254	3.25548e-252
Rps15	1.22459	1.78014e-16	2.58861	3.79747e-185	1.19563e-183
Rps15a	1.66472	1.11136e-15	2.98316	1.51686e-239	9.88046e-238
Rps16	0.912352	2.74388e-15	3.16677	1.15781e-249	8.99615e-248
Rps17	2.23899	4.55164e-25	3.25105	1.04852e-222	5.40559e-221
Rps18	1.65562	3.2694e-25	2.85233	6.25976e-183	1.93174e-181
Rps19	1.47292	0.000589012	2.56469	1.51163e-185	4.80103e-184
Rps2	0.19063	6.37628e-48	1.80398	6.21147e-150	1.3946e-148
Rps20	2.29321	1.75652e-20	2.39881	1.55619e-175	4.47244e-174
Rps21	2.29336	1.29064e-19	3.07553	2.43458e-248	1.84553e-246
Rps23	1.35101	1.33199e-10	2.49927	8.15687e-229	4.50408e-227
Rps24	1.26958	2.64688e-07	2.19627	5.2842e-233	3.08212e-231
Rps25	1.95972	4.68707e-25	2.82052	3.62503e-208	1.54944e-206
Rps26	1.52863	6.94922e-21	2.77392	1.47646e-191	5.00342e-190
Rps27	2.04394	1.9068e-14	2.46484	2.25119e-103	3.24565e-102
Rps27a	0.539538	1.46819e-16	2.75929	5.2006e-258	4.67538e-256
Rps27l	19.7827	0.502218	3.94664	6.91227e-117	1.11066e-115
Rps28	3.03452	0.00538263	3.56108	2.53907e-183	7.86894e-182
Rps29	0.751549	0.000123817	2.40137	2.22532e-162	5.53302e-161
Rps3	2.55831	2.19758e-27	3.52977	3.45119e-260	3.19506e-258
Rps3a1	0.22832	1.42403e-07	2.43873	2.04164e-276	2.58243e-274
Rps4x	3.07107	6.95138e-07	2.91886	4.93135e-257	4.37904e-255
Rps5	0.647149	1.47523e-15	2.68346	9.87693e-208	4.18059e-206
Rps6	3.11156	1.08802e-05	3.14886	4.06657e-236	2.4713e-234
Rps7	0.760416	2.10517e-39	2.92954	1.93428e-259	1.77562e-257
Rps8	-0.652954	2.17202e-11	1.6319	8.52506e-198	3.17045e-196
Rps9	2.72088	6.18141e-12	3.47852	2.33838e-266	2.48165e-264
Rpsa	0.560249	1.0486e-16	2.16034	1.8042e-167	4.73489e-166
Rraga	3.68907	2.77463e-06	4.12022	9.14145e-188	2.99972e-186
Rrp1	4.4793	1.43448e-06	4.33401	2.41657e-293	4.53231e-291
Rsl1d1	20.1189	0.438792	3.4563	9.81739e-164	2.48936e-162
Rsrc2	3.44351	0.301497	1.59023	5.96296e-53	4.92521e-52
Rsrp1	-1.09423	0.892521	-0.150217	7.52846e-19	3.52387e-18
Rtl8a	22.5368	0.000543695	5.16659	1.75415e-196	6.36055e-195
Rtl8b	21.7406	0.0175812	5.07347	7.72859e-193	2.65629e-191
Rtn1	-0.294337	5.3873e-21	1.31001	2.45981e-53	2.03792e-52
Rtn3	-0.409005	6.54213e-08	0.234781	5.52373e-10	2.04587e-09
Rtn4	-0.0259577	1.01063e-20	1.08877	1.80604e-97	2.45576e-96
Rtraf	5.16076	0.0123236	3.97753	6.32555e-223	3.27663e-221
Rufy3	1.99943	0.437595	1.02796	2.00706e-50	1.60123e-49
Rundc3a	2.89165	0.393606	1.48667	1.50425e-23	7.7331e-23
Rusc1	19.9167	0.502218	3.10838	4.82799e-100	6.73319e-99
Rwdd1	19.7675	0.301925	4.22214	5.41039e-255	4.61601e-253
Ryr2	-0.503244	0.873698	-0.972664	2.18296e-183	6.78463e-182
S100a6	18.4424	0.796346	1.57534	8.10746e-17	3.61817e-16
Sae1	3.74106	0.660263	2.45388	5.90699e-74	6.24454e-73
Samd12	0.96464	0.957273	-1.15294	5.40547e-123	9.33345e-122
Samd8	-0.723831	0.981782	-0.281381	5.54958e-19	2.60376e-18
Sar1a	1.07985	0.957273	1.80627	3.97801e-21	1.94878e-20
Sar1b	3.04594	0.000377021	2.449	5.62132e-88	6.89777e-87
Saraf	0.707046	0.554937	1.30746	9.4363e-08	3.22033e-07
Sarnp	2.70561	0.36567	1.43334	1.08509e-15	4.71862e-15
Sars	2.24417	0.586448	1.60865	2.44024e-50	1.9454e-49
Sash1	-0.408374	0.895311	-0.147137	3.77011e-14	1.57766e-13
Sbds	3.50071	0.58737	4.15972	2.93932e-176	8.49241e-175
Sbno1	-0.839837	0.983215	0.538637	1.70963e-08	5.98947e-08
Scamp1	-0.10672	0.959147	0.0357684	1.83623e-08	6.42268e-08
Scamp5	0.210294	0.866291	0.633171	0.366398	0.719928
Scand1	21.2357	0.00622608	5.98392	1.89091e-301	4.73432e-299
Scd2	0.545553	0.413519	0.719426	0.393407	0.764602
Scg2	0.347278	0.034614	2.0461	6.3802e-32	3.85898e-31
Scg3	1.24541	0.809004	1.18822	8.00132e-06	2.50795e-05
Scg5	0.789763	1.5676e-21	1.17281	1.5609e-85	1.85568e-84
Scn1a	1.80528	0.852384	-0.972658	3.22551e-73	3.3917e-72
Scn1b	0.419158	6.24971e-22	1.74069	7.00491e-88	8.57619e-87
Scn2a	-0.338107	0.18276	-0.370248	1.29296e-37	8.58655e-37
Scn3b	0.0170024	0.0734089	-0.151503	1.90196e-21	9.37876e-21
Scn8a	-0.424011	0.548561	-0.7393	3.88862e-143	8.15822e-142
Scoc	3.46701	1.09758e-24	2.97232	1.45202e-159	3.5415e-158
Scp2	21.5739	0.109579	3.67034	5.04318e-143	1.05601e-141
Sdcbp	3.32152	0.00357242	2.25032	8.00546e-108	1.20614e-106
Sdf2	19.2098	0.679661	2.6734	1.26857e-68	1.26775e-67
Sdf4	0.938122	0.584404	1.49558	1.10802e-24	5.85241e-24
Sdha	2.49027	0.10409	1.15801	6.08121e-22	3.03238e-21
Sdhaf1	18.8988	0.796346	3.93398	6.60898e-99	9.135e-98
Sdhaf4	20.3653	0.408889	4.63093	3.44443e-167	9.0177e-166
Sdhb	5.33217	0.00150707	4.19462	1.04165e-278	1.39889e-276
Sdhc	19.7018	0.605745	3.49376	3.60476e-126	6.43884e-125
Sec11c	1.29646	0.0533682	2.86144	2.79019e-106	4.14358e-105
Sec13	21.3531	0.0498329	4.23064	7.94508e-158	1.91209e-156
Sec14l1	0.141629	0.465469	0.770149	5.29214e-27	2.93639e-26
Sec61b	21.1256	0.109579	6.0908	5.61284e-258	5.02523e-256
Sec61g	21.4183	0.0053158	4.93349	2.94782e-239	1.90871e-237
Sec62	0.966481	0.0672297	1.50632	8.65315e-39	5.8629e-38
Sec63	0.451529	0.998384	0.0469648	2.32819e-09	8.4014e-09
Secisbp2l	2.54954	8.49187e-05	1.92016	8.91444e-145	1.89768e-143
Sel1l	-0.742062	0.96097	-0.102844	1.45078e-18	6.74284e-18
Selenof	2.36027	4.06236e-08	2.41883	3.33471e-99	4.61807e-98
Selenok	2.04458	2.18998e-07	3.49532	1.13485e-188	3.74088e-187
Selenom	6.20342	6.3434e-06	5.42421	7.05469e-280	9.96635e-278
Selenos	0.906463	0.548496	2.65329	1.62365e-54	1.36123e-53
Selenot	1.10238	0.581602	1.20956	2.67116e-06	8.58529e-06
Selenow	-0.137361	7.13188e-32	2.61666	7.28965e-279	9.85053e-277
Sem1	3.99752	1.03396e-09	3.88385	3.68957e-233	2.15781e-231
Senp2	18.5783	0.756794	0.836441	2.38267e-12	9.49401e-12
Serbp1	2.28531	0.00061785	2.71425	6.71946e-286	1.05934e-283
Serf2	3.80386	5.37861e-25	3.99128	7.44602e-274	8.90085e-272
Serinc1	-0.449295	3.88333e-09	1.2362	2.18312e-34	1.3819e-33
Serinc3	0.530489	0.540318	0.465806	0.0027914	0.00750676
Serp2	3.40525	0.00494485	2.98431	1.6445e-196	5.9729e-195
Serpine2	1.30078	0.835103	0.640248	0.0238913	0.0584943
Serpini1	-0.707109	0.85669	-0.136085	1.38923e-23	7.14519e-23
Set	3.03233	3.78414e-10	3.03899	5.21024e-249	4.01964e-247
Setd3	2.5359	0.469191	0.797161	0.000192887	0.000560872
Setd7	-0.962024	0.936182	-0.0123	9.68218e-05	0.000286476
Sez6	0.590068	0.386508	0.363701	0.00267372	0.00720544
Sez6l	-0.925686	0.621001	-0.801669	3.02067e-119	4.96357e-118
Sez6l2	0.727648	0.000168869	1.42091	1.44102e-36	9.41469e-36
Sf1	17.5722	0.876942	1.31437	6.05123e-17	2.70607e-16
Sf3b1	1.1953	0.171124	0.354838	1.12583e-11	4.39506e-11
Sf3b2	4.30254	0.08381	3.47334	1.28539e-289	2.18476e-287
Sf3b5	21.775	0.000302561	6.41161	8.45275e-277	1.08175e-274
Sf3b6	5.91507	0.00576279	4.43302	7.11402e-235	4.28733e-233
Sfpq	0.985563	0.75436	-0.643181	5.51969e-87	6.69005e-86
Sfr1	20.4916	0.0792707	5.04176	6.06401e-268	6.62958e-266
Sgip1	1.94198	0.795036	-0.628146	8.40715e-90	1.04998e-88
Sh3bgrl	2.35066	0.00258248	2.42644	3.35411e-107	5.03255e-106
Sh3bgrl3	3.41648	3.47458e-54	5.04275	1.284e-304	4.04851e-302
Sh3bp5	1.52685	0.621255	0.67565	1.36284e-05	4.22063e-05
Sh3gl2	0.771746	0.0033739	0.00298455	0.00011331	0.000333942
Sh3glb1	19.2915	0.502218	1.3088	3.23824e-25	1.72844e-24
Sh3glb2	20.6535	0.215428	2.12339	1.80971e-74	1.92435e-73
Shank2	-1.88257	0.961855	-1.15876	6.76853e-140	1.3711e-138
Shisa5	0.802507	0.674499	2.23598	9.60766e-34	6.00645e-33
Shisa7	0.338273	0.916379	-0.319158	2.42166e-27	1.35369e-26
Sik3	-0.835093	0.910782	-0.767653	4.59636e-77	5.03264e-76
Sin3b	20.1249	0.380233	3.16898	1.08872e-125	1.92885e-124
Sipa1l1	-0.214807	0.448002	-0.764401	1.14851e-128	2.09799e-127
Sipa1l3	-0.778569	0.984492	-1.01215	7.71595e-113	1.2138e-111
Skil	1.43226	0.640389	1.43061	3.42731e-40	2.37316e-39
Slc12a5	0.362402	0.364719	0.415125	0.142706	0.312534
Slc17a7	-0.434566	0.0866068	0.354122	0.272357	0.558158
Slc1a1	-0.0986683	0.865623	-0.603755	7.30016e-63	6.79599e-62
Slc1a2	-0.195889	0.659104	-0.154759	8.23597e-17	3.67326e-16
Slc22a17	0.398686	1.0525e-14	1.29537	2.50055e-25	1.33666e-24
Slc24a2	-0.673734	0.551919	-0.936273	3.89963e-149	8.66602e-148
Slc24a3	0.479977	0.236041	-1.00565	2.61831e-177	7.68745e-176
Slc25a11	3.19563	0.469151	3.70279	1.14895e-125	2.0339e-124
Slc25a12	3.87659	0.58737	0.209209	6.27627e-05	0.000187358
Slc25a22	19.5784	0.717868	2.62679	1.06301e-58	9.39736e-58
Slc25a23	1.90673	0.61971	0.889392	1.78661e-05	5.50093e-05
Slc25a3	0.649353	9.37641e-13	2.29875	1.96189e-173	5.47216e-172
Slc25a4	0.120345	5.97286e-50	3.12458	1.39478e-276	1.77456e-274
Slc25a46	0.740789	0.977066	0.683431	0.205774	0.435998
Slc25a5	2.51676	1.15823e-40	4.62398	1.97606e-259	1.80636e-257
Slc30a9	2.35088	0.498604	0.796965	2.47609e-05	7.5543e-05
Slc39a10	1.01776	0.691693	1.05133	4.22154e-08	1.45923e-07
Slc3a2	1.07566	0.874007	1.67937	2.58303e-20	1.24494e-19
Slc44a1	-1.63982	0.88648	-1.10629	8.88442e-127	1.58955e-125
Slc48a1	1.92514	0.405893	2.15845	9.1954e-31	5.45853e-30
Slc4a10	-0.492222	0.972975	-0.884311	7.9402e-68	7.8772e-67
Slc6a17	-1.37686	0.826593	-0.634026	5.10247e-38	3.41777e-37
Slc6a6	-0.690028	0.932727	-0.703476	1.53648e-59	1.37449e-58
Slc7a14	-0.425247	0.92987	-0.230432	2.58746e-28	1.47171e-27
Slc8a1	1.72119	0.871691	-1.35238	6.93804e-218	3.31745e-216
Slc8a2	1.68945	0.675883	0.635858	0.100482	0.226022
Slc9a6	1.31144	0.937559	-0.249925	1.38689e-11	5.40545e-11
Slit1	-0.480706	0.984805	-1.00133	1.45466e-140	2.98e-139
Slitrk5	0.920599	0.813411	0.493268	0.400563	0.776983
Smap1	5.4745	0.171237	1.65939	3.16695e-114	5.01458e-113
Smap2	4.06762	0.313984	2.50155	1.04805e-193	3.63657e-192
Smarca5	1.83755	0.622524	1.8505	1.17309e-95	1.56672e-94
Smarcc2	2.40746	0.163273	1.53354	1.80333e-64	1.7185e-63
Smarcd1	2.87365	0.698137	2.44278	3.23857e-90	4.06568e-89
Smc1a	3.15625	0.365324	3.15498	3.68155e-110	5.67652e-109
Smdt1	4.43823	2.33537e-10	4.19507	1.37864e-229	7.71048e-228
Smim10l1	2.68409	0.109174	3.12379	9.2274e-150	2.06534e-148
Smim13	0.999154	0.00302464	1.12879	6.13912e-21	2.99133e-20
Smim14	21.8566	0.0152689	2.27283	4.92469e-84	5.7665e-83
Smim20	19.1318	0.796346	3.31494	2.66122e-79	2.99522e-78
Smim26	20.593	0.301925	5.47785	1.66549e-219	8.05209e-218
Smim7	19.7499	0.535661	3.43805	6.59858e-104	9.5642e-103
Smpd3	1.10563	0.916276	1.03471	0.00246862	0.00667337
Sms	19.1745	0.605745	2.15547	2.28139e-48	1.76132e-47
Snap25	0.863514	3.58467e-61	0.68339	1.67376e-108	2.53758e-107
Snap47	3.43997	9.09541e-15	3.02013	2.47581e-250	1.95158e-248
Snap91	0.498743	0.0762452	0.263767	0.742896	1
Snca	1.64465	8.72487e-36	1.28927	1.49709e-195	5.33947e-194
Sncb	5.04594	1.16876e-10	4.41735	1.37882e-283	2.06881e-281
Snhg11	-0.910164	0.0827167	-0.690063	3.4598e-200	1.33224e-198
Snn	2.91434	0.855921	1.3363	7.82471e-13	3.15834e-12
Snph	-0.853722	0.983059	-0.92281	7.19025e-72	7.45976e-71
Snrnp27	5.34307	0.103931	4.21106	9.28801e-170	2.49469e-168
Snrnp70	-0.658402	0.968261	0.118647	2.84634e-06	9.12674e-06
Snrpa	19.5559	0.64226	4.66771	1.46846e-188	4.83325e-187
Snrpb	20.6868	0.196915	4.25955	3.05811e-200	1.18385e-198
Snrpb2	19.3569	0.717868	3.6128	1.05306e-106	1.57028e-105
Snrpd1	21.2444	0.0561615	4.856	5.83769e-254	4.84751e-252
Snrpd2	21.4921	0.00622608	5.72436	2.35635e-273	2.80135e-271
Snrpe	20.2342	0.326742	5.00228	3.28146e-230	1.85432e-228
Snrpg	18.508	0.756794	3.87648	4.39573e-120	7.28359e-119
Snrpn	1.45998	1.02612e-25	2.77205	9.76635e-295	1.93161e-292
Snu13	3.03181	1.63016e-09	4.23945	2.14745e-241	1.43753e-239
Snx10	3.01215	0.0132021	1.52529	1.08968e-44	7.99295e-44
Snx13	2.45892	0.875397	-0.7192	5.14883e-45	3.79465e-44
Snx2	2.06638	0.716696	2.00182	7.72963e-55	6.50294e-54
Snx3	3.97193	4.27814e-15	2.68064	1.84143e-173	5.14276e-172
Sobp	-1.20729	0.963313	-0.573267	4.20145e-63	3.92472e-62
Sod1	19.4679	0.502218	4.91012	6.40172e-238	4.01371e-236
Sod2	5.74561	0.00022091	3.4687	1.04601e-193	3.63531e-192
Soga3	2.20582	0.422948	0.794277	2.70807e-47	2.06436e-46
Son	0.636311	0.275768	0.0857877	0.0846849	0.192882
Sorbs2	0.787449	0.889112	-0.836178	4.45585e-77	4.88124e-76
Sorcs3	0.228156	0.801848	-0.953687	1.05147e-115	1.68081e-114
Sorl1	-0.501404	0.892469	-0.466006	7.62026e-59	6.75576e-58
Sort1	-0.666885	0.878436	-0.328138	2.40332e-36	1.56547e-35
Spag9	0.440325	0.128318	0.238908	0.178273	0.383161
Sparcl1	0.684755	0.383078	1.14156	1.22361e-06	3.98993e-06
Spcs1	2.30037	1.16283e-38	4.11354	7.95357e-222	4.04294e-220
Spcs2	2.22454	0.000903131	2.73632	1.78567e-72	1.86059e-71
Specc1	3.42381	0.775847	-0.2041	1.14899e-26	6.33487e-26
Sphkap	0.420173	0.43371	0.00959436	1.06551e-09	3.90518e-09
Spin1	2.46166	0.714745	0.397035	0.15386	0.335307
Spink8	2.44749	0.000810822	3.54614	6.71449e-123	1.15662e-121
Spire1	1.35497	0.895156	0.150277	0.00135535	0.00374533
Spock2	-0.67116	0.899033	0.429864	0.362183	0.713027
Spon1	-0.449907	0.887228	-0.276165	1.35313e-29	7.86083e-29
Spop	-0.458073	0.762764	0.297489	0.0471174	0.111362
Sppl2a	-0.00151981	0.97717	-0.17773	8.07481e-19	3.77472e-18
Spred1	-2.57241	0.844092	-0.51743	5.96527e-34	3.75305e-33
Spred2	-0.16548	0.93322	-1.05385	1.26122e-85	1.50187e-84
Sprn	2.26948	0.659198	1.59471	6.65351e-15	2.83942e-14
Spryd3	3.78502	0.660263	3.17421	1.24105e-103	1.79404e-102
Spryd7	1.78754	0.896629	3.34518	2.9952e-101	4.24242e-100
Sptan1	1.04485	7.83706e-08	0.791534	3.92798e-147	8.58865e-146
Sptbn1	-0.0713747	1.30461e-21	0.644976	8.88038e-137	1.7437e-135
Sptbn2	1.44425	0.0921859	0.0333188	0.000500972	0.00142417
Sptbn4	1.63745	0.896629	-0.530332	4.16525e-47	3.16187e-46
Sqstm1	5.37711	5.64043e-09	3.89354	6.22081e-291	1.08272e-288
Sra1	21.1309	0.0175812	4.1454	3.27401e-224	1.73308e-222
Srebf2	1.74156	0.8755	0.305399	0.00247663	0.00669421
Srgap3	0.693619	0.369892	-0.798993	1.91235e-127	3.44128e-126
Srm	18.0341	0.836429	3.66156	3.52081e-98	4.82663e-97
Srp14	3.72674	3.18626e-36	4.6853	4.87617e-285	7.57757e-283
Srp19	4.78109	0.225042	4.27143	5.80132e-223	3.01226e-221
Srp72	2.93525	0.641231	2.04534	1.93033e-73	2.03569e-72
Srp9	3.95444	0.00455163	4.22562	1.92799e-204	7.79655e-203
Srpk2	1.26241	0.567707	0.0504854	0.000851912	0.00238535
Srrm2	0.0134675	0.743711	-0.365056	1.73582e-54	1.4536e-53
Srsf11	0.810973	0.637541	0.0560344	2.08119e-06	6.71688e-06
Srsf2	4.13225	0.660216	1.76239	4.43665e-27	2.46612e-26
Srsf5	2.34165	0.0116026	0.660251	1.73789e-26	9.53103e-26
Srsf7	1.71787	0.677604	1.17259	6.6186e-13	2.67797e-12
Srsf9	20.0215	0.570189	1.74376	7.56761e-26	4.09046e-25
Ss18l2	20.9124	0.163431	4.24456	4.81008e-172	1.32132e-170
Ssb	6.97226	0.224518	3.34164	1.57755e-254	1.33545e-252
Ssbp2	2.33258	0.407778	0.215224	1.08519e-06	3.55028e-06
Ssbp4	21.039	0.179593	3.01254	3.7588e-95	4.99246e-94
Ssna1	17.7926	0.836429	4.12693	7.18766e-146	1.54368e-144
Ssr1	1.38666	0.833522	0.499328	0.0334643	0.0804474
Ssr2	1.02061	0.254945	2.53165	3.42951e-44	2.49958e-43
Ssr3	0.683422	0.893631	1.47289	2.62609e-12	1.04505e-11
Ssr4	2.86031	0.0232565	3.20659	3.41695e-117	5.50661e-116
Ssrp1	18.7925	0.756794	2.95781	1.8109e-88	2.23344e-87
Ssu72	7.26546	1.32999e-10	4.08367	1.04537e-266	1.12034e-264
Ssx2ip	2.62838	0.378993	1.77257	6.00772e-94	7.85481e-93
St13	3.27925	0.379772	2.02973	1.2958e-110	2.00936e-109
St3gal5	0.855187	0.695262	0.566429	0.804501	1
St6galnac5	-0.0333933	0.494343	-1.00054	7.47226e-177	2.17335e-175
Stard3nl	2.36886	0.677078	1.40389	1.80099e-11	6.9931e-11
Stat1	0.181936	0.405967	0.730243	0.0203412	0.0501749
Stau2	1.4302	0.0500312	0.103695	0.000235363	0.000680381
Stim1	2.36507	0.83495	0.410697	0.122021	0.270555
[truncated: 350 more rows]

## Sheet: CA1_Goterms_high_vs_ns
Cluster	ONTOLOGY	ID	Description	GeneRatio	BgRatio	pvalue	p.adjust	qvalue	geneID	Count	richFactor	FoldEnrichment
CA1_hi	BP	GO:0002181	cytoplasmic translation	70/686	139/16950	3.55439e-60	1.55149e-56	1.35029e-56	Cnbp/Csde1/Eif3i/Eif3m/Eif4a1/Eif4a2/Eif4h/Eif5/Mcts1/Pabpc1/Pkm/Rpl10a/Rpl12/Rpl14/Rpl15/Rpl18/Rpl18a/Rpl22/Rpl22l1/Rpl23a/Rpl26/Rpl27a/Rpl28/Rpl29/Rpl3/Rpl30/Rpl31/Rpl32/Rpl34/Rpl35a/Rpl36/Rpl36a/Rpl37a/Rpl38/Rpl39/Rpl4/Rpl41/Rpl5/Rpl7/Rpl7a/Rpl8/Rplp0/Rplp2/Rps10/Rps11/Rps12/Rps13/Rps15/Rps15a/Rps16/Rps17/Rps18/Rps19/Rps20/Rps21/Rps23/Rps24/Rps25/Rps26/Rps27a/Rps28/Rps29/Rps3/Rps4x/Rps5/Rps6/R…	70	0.503597	12.4431
CA1_hi	BP	GO:0006119	oxidative phosphorylation	54/686	106/16950	6.85375e-47	1.49583e-43	1.30185e-43	Chchd10/Chchd2/Cox4i1/Cox5a/Cox5b/Cox6a1/Cox7a2/Cox7a2l/Cox7c/Cyc1/Cycs/Iscu/Ndufa1/Ndufa10/Ndufa11/Ndufa12/Ndufa13/Ndufa2/Ndufa3/Ndufa5/Ndufa6/Ndufa7/Ndufa8/Ndufab1/Ndufb10/Ndufb11/Ndufb2/Ndufb4/Ndufb5/Ndufb6/Ndufb7/Ndufb8/Ndufb9/Ndufc1/Ndufc2/Ndufs2/Ndufs3/Ndufs5/Ndufs7/Ndufs8/Ndufv2/Ndufv3/Park7/Sdhb/Snca/Uqcc2/Uqcr10/Uqcr11/Uqcrb/Uqcrc1/Uqcrc2/Uqcrfs1/Uqcrh/Uqcrq	54	0.509434	12.5873
CA1_hi	BP	GO:0009060	aerobic respiration	61/686	150/16950	1.93292e-45	2.8124e-42	2.44769e-42	Aco2/Chchd10/Chchd2/Cox4i1/Cox5a/Cox5b/Cox6a1/Cox7a2/Cox7a2l/Cox7c/Cyc1/Cycs/Idh3a/Idh3b/Iscu/Mdh1/Mdh2/Ndufa1/Ndufa10/Ndufa11/Ndufa12/Ndufa13/Ndufa2/Ndufa3/Ndufa5/Ndufa6/Ndufa7/Ndufa8/Ndufab1/Ndufb10/Ndufb11/Ndufb2/Ndufb4/Ndufb5/Ndufb6/Ndufb7/Ndufb8/Ndufb9/Ndufc1/Ndufc2/Ndufs2/Ndufs3/Ndufs5/Ndufs7/Ndufs8/Ndufv2/Ndufv3/Park7/Pdhb/Sdhb/Snca/Sucla2/Uqcc2/Uqcr10/Uqcr11/Uqcrb/Uqcrc1/Uqcrc2/Uqcrfs1/Uq…	61	0.406667	10.0481
CA1_hi	BP	GO:0015986	proton motive force-driven ATP synthesis	31/686	42/16950	9.63238e-35	5.25567e-32	4.57411e-32	Ndufa1/Ndufa10/Ndufa11/Ndufa12/Ndufa13/Ndufa2/Ndufa3/Ndufa5/Ndufa6/Ndufa7/Ndufa8/Ndufab1/Ndufb10/Ndufb11/Ndufb2/Ndufb4/Ndufb5/Ndufb6/Ndufb7/Ndufb8/Ndufb9/Ndufc1/Ndufc2/Ndufs2/Ndufs3/Ndufs5/Ndufs7/Ndufs8/Ndufv2/Ndufv3/Sdhb	31	0.738095	18.2372
CA1_hi	BP	GO:0042776	proton motive force-driven mitochondrial ATP synthesis	31/686	42/16950	9.63238e-35	5.25567e-32	4.57411e-32	Ndufa1/Ndufa10/Ndufa11/Ndufa12/Ndufa13/Ndufa2/Ndufa3/Ndufa5/Ndufa6/Ndufa7/Ndufa8/Ndufab1/Ndufb10/Ndufb11/Ndufb2/Ndufb4/Ndufb5/Ndufb6/Ndufb7/Ndufb8/Ndufb9/Ndufc1/Ndufc2/Ndufs2/Ndufs3/Ndufs5/Ndufs7/Ndufs8/Ndufv2/Ndufv3/Sdhb	31	0.738095	18.2372
CA1_hi	BP	GO:0046034	ATP metabolic process	47/686	179/16950	1.91432e-25	4.39791e-23	3.82759e-23	Aldoa/Atp6v1a/Atp6v1b2/Eno1/Eno2/Fis1/Gapdh/Gpi1/Guk1/Map2k1/Ncor1/Ndufa1/Ndufa10/Ndufa11/Ndufa12/Ndufa13/Ndufa2/Ndufa3/Ndufa5/Ndufa6/Ndufa7/Ndufa8/Ndufab1/Ndufb10/Ndufb11/Ndufb2/Ndufb4/Ndufb5/Ndufb6/Ndufb7/Ndufb8/Ndufb9/Ndufc1/Ndufc2/Ndufs2/Ndufs3/Ndufs5/Ndufs7/Ndufs8/Ndufv2/Ndufv3/Ola1/Pgam1/Pgk1/Pkm/Sdhb/Tpi1	47	0.26257	6.48769
CA1_hi	BP	GO:0010257	NADH dehydrogenase complex assembly	26/686	50/16950	1.86971e-23	3.40054e-21	2.95956e-21	Ndufa1/Ndufa10/Ndufa11/Ndufa12/Ndufa2/Ndufa3/Ndufa5/Ndufa6/Ndufa8/Ndufab1/Ndufb10/Ndufb11/Ndufb2/Ndufb4/Ndufb5/Ndufb6/Ndufb7/Ndufb8/Ndufb9/Ndufc1/Ndufc2/Ndufs2/Ndufs3/Ndufs5/Ndufs7/Ndufs8	26	0.52	12.8484
CA1_hi	BP	GO:0032981	mitochondrial respiratory chain complex I assembly	26/686	50/16950	1.86971e-23	3.40054e-21	2.95956e-21	Ndufa1/Ndufa10/Ndufa11/Ndufa12/Ndufa2/Ndufa3/Ndufa5/Ndufa6/Ndufa8/Ndufab1/Ndufb10/Ndufb11/Ndufb2/Ndufb4/Ndufb5/Ndufb6/Ndufb7/Ndufb8/Ndufb9/Ndufc1/Ndufc2/Ndufs2/Ndufs3/Ndufs5/Ndufs7/Ndufs8	26	0.52	12.8484
CA1_hi	BP	GO:0046390	ribose phosphate biosynthetic process	41/686	173/16950	1.5802e-20	2.37847e-18	2.07003e-18	Aldoa/Eno1/Gmpr/Guk1/Map2k1/Mpc2/Ndufa1/Ndufa10/Ndufa11/Ndufa12/Ndufa13/Ndufa2/Ndufa3/Ndufa5/Ndufa6/Ndufa7/Ndufa8/Ndufab1/Ndufb10/Ndufb11/Ndufb2/Ndufb4/Ndufb5/Ndufb6/Ndufb7/Ndufb8/Ndufb9/Ndufc1/Ndufc2/Ndufs2/Ndufs3/Ndufs5/Ndufs7/Ndufs8/Ndufv2/Ndufv3/Nme1/Pdhb/Pkm/Sdhb/Snca	41	0.236994	5.85576
CA1_hi	BP	GO:0043254	regulation of protein-containing complex assembly	49/686	386/16950	1.11892e-12	1.13583e-10	9.88537e-11	Add1/Arpc1a/Arpc2/Arpc3/Arpc5/Arpc5l/Baiap2/Brk1/Caly/Capza2/Capzb/Cdc42/Cfl1/Dbn1/Dctn1/Epn1/Fscn1/H3f3b/Hmgb1/Impact/Lefty1/Lmo4/Mapre3/Mtpn/Napa/Napb/Pak1/Park7/Pfn1/Pfn2/Ppp1r9a/Prkce/Ptk2b/Rab3a/Rac1/Rack1/Rps3/Sar1b/Snca/Sptan1/Stmn1/Stmn2/Stxbp1/Sumo1/Thra/Tmsb10/Tpm1/Tubb4a/Vdac2	49	0.126943	3.13657
CA1_hi	BP	GO:0006734	NADH metabolic process	13/686	39/16950	2.14439e-09	1.99155e-07	1.73328e-07	Aldoa/Eno1/Eno2/Gapdh/Gpi1/Idh3a/Idh3b/Ldha/Mdh1/Mdh2/Pgk1/Pkm/Tpi1	13	0.333333	8.23615
CA1_hi	BP	GO:0008154	actin polymerization or depolymerization	26/686	178/16950	1.35462e-08	1.20672e-06	1.05023e-06	Abi1/Add1/Arpc1a/Arpc2/Arpc3/Arpc5/Arpc5l/Baiap2/Brk1/Capza2/Capzb/Cfl1/Dbn1/Dstn/Gas7/Mtpn/Pfn1/Pfn2/Ppp1r9a/Prkce/Ptk2b/Rac1/Sptan1/Tmsb10/Tpm1/Wasl	26	0.146067	3.6091
CA1_hi	BP	GO:0042274	ribosomal small subunit biogenesis	16/686	70/16950	1.40483e-08	1.22642e-06	1.06737e-06	Gtf2h5/Rpl38/Rps15/Rps16/Rps17/Rps19/Rps21/Rps24/Rps25/Rps27/Rps28/Rps5/Rps6/Rps7/Rpsa/Snu13	16	0.228571	5.64765
CA1_hi	BP	GO:0051223	regulation of protein transport	48/686	495/16950	1.94672e-08	1.66616e-06	1.4501e-06	Acsl3/Ank3/Apbb1/Arf1/Arpc2/Bnip3l/Camk2n1/Cdc42/Dnaja1/Dynll1/Ensa/Fis1/Fkbp1b/Gdi1/Hras/Ifi27/Kif5b/Mff/Mpc2/Ndfip1/Oaz1/Oxct1/Pak1/Park7/Pdcd10/Pkig/Ppia/Ppp2ca/Ppp3ca/Ppp3cb/Prkce/Rac1/Rack1/Ran/Sar1b/Selenok/Snx3/Sumo1/Tmem30a/Tomm7/Tomm70a/Tsg101/Txn1/Uqcc2/Vamp2/Vps28/Vsnl1/Ywhae	48	0.0969697	2.39597
CA1_hi	BP	GO:0008064	regulation of actin polymerization or depolymerization	23/686	146/16950	2.19344e-08	1.84123e-06	1.60246e-06	Add1/Arpc1a/Arpc2/Arpc3/Arpc5/Arpc5l/Baiap2/Brk1/Capza2/Capzb/Cfl1/Dbn1/Dstn/Mtpn/Pfn1/Pfn2/Ppp1r9a/Prkce/Ptk2b/Rac1/Sptan1/Tmsb10/Tpm1	23	0.157534	3.89243
CA1_hi	BP	GO:1902903	regulation of supramolecular fiber organization	39/686	362/16950	2.63761e-08	2.1723e-06	1.89059e-06	Add1/Arf1/Arpc1a/Arpc2/Arpc3/Arpc5/Arpc5l/Baiap2/Brk1/Capza2/Capzb/Cdc42/Cfl1/Dbn1/Dctn1/Dstn/Map1a/Mapre3/Mtpn/Pak1/Pfdn2/Pfdn5/Pfn1/Pfn2/Ppp1r9a/Prkce/Ptk2b/Rac1/Rock2/Rps3/Snca/Sptan1/Stmn1/Stmn2/Tmsb10/Tpm1/Tubb4a/Wasf1/Wasl	39	0.107735	2.66196
CA1_hi	BP	GO:0042255	ribosome assembly	14/686	58/16950	5.38986e-08	4.1275e-06	3.59224e-06	C1qbp/Mrpl20/Rpl10/Rpl23a/Rpl38/Rpl5/Rplp0/Rps15/Rps19/Rps25/Rps27/Rps28/Rps5/Rpsa	14	0.241379	5.96411
CA1_hi	BP	GO:1904951	positive regulation of establishment of protein localization	34/686	301/16950	6.617e-08	4.89546e-06	4.26062e-06	Acsl3/Ank3/Apbb1/Arf1/Arpc2/Camk2n1/Cct2/Cdc42/Dynll1/Fis1/Hras/Kif5b/Mff/Mpc2/Oaz1/Oxct1/Pak1/Pdcd10/Ppia/Ppp3cb/Prkce/Rac1/Rack1/Ran/Sar1b/Tcp1/Tmem30a/Tomm7/Tomm70a/Tsg101/Vamp2/Vps28/Vsnl1/Ywhae	34	0.112957	2.79099
CA1_hi	BP	GO:0048167	regulation of synaptic plasticity	29/686	234/16950	8.39968e-08	6.11077e-06	5.31833e-06	Arf1/Baiap2/Calb1/Cfl1/Cplx2/Dbn1/Hnrnpk/Hras/Itpka/Jph4/Map1a/Ncdn/Nsg1/Pak1/Plk2/Ppp1r9a/Prkar1b/Prkcg/Ptk2b/Rab3a/Rac1/Rasgrf1/Snap25/Snap47/Snca/Sqstm1/Stxbp1/Vamp2/Ywhag	29	0.123932	3.06216
CA1_hi	BP	GO:0071826	ribonucleoprotein complex subunit organization	24/686	172/16950	1.18637e-07	8.28737e-06	7.21267e-06	Celf4/Ddx39b/Eif4h/Eif5/Kif5b/Klc1/Mcts1/Mrpl20/Psip1/Ptges3/Rpl10/Rpl23a/Rpl38/Rpl5/Rplp0/Rps15/Rps19/Rps25/Rps27/Rps28/Rps5/Rpsa/Snrpd2/Snu13	24	0.139535	3.44769
CA1_hi	BP	GO:0006735	NADH regeneration	8/686	17/16950	1.2151e-07	8.28737e-06	7.21267e-06	Aldoa/Eno1/Eno2/Gapdh/Gpi1/Pgk1/Pkm/Tpi1	8	0.470588	11.6275
CA1_hi	BP	GO:0061621	canonical glycolysis	8/686	17/16950	1.2151e-07	8.28737e-06	7.21267e-06	Aldoa/Eno1/Eno2/Gapdh/Gpi1/Pgk1/Pkm/Tpi1	8	0.470588	11.6275
CA1_hi	BP	GO:0061718	glucose catabolic process to pyruvate	8/686	17/16950	1.2151e-07	8.28737e-06	7.21267e-06	Aldoa/Eno1/Eno2/Gapdh/Gpi1/Pgk1/Pkm/Tpi1	8	0.470588	11.6275
CA1_hi	BP	GO:0090150	establishment of protein localization to membrane	29/686	244/16950	2.08353e-07	1.32421e-05	1.15249e-05	Acsl3/Ank3/Arpc2/Emc10/Emc2/Emc4/Emc7/Fis1/Gdi1/Hras/Mapk10/Mff/Naca/Nsf/Nsg1/Pak1/Rab11b/Rab7/Rack1/Sec61g/Snap25/Snap47/Srp14/Srp9/Timm13/Tomm22/Tomm70a/Vamp2/Wdr83os	29	0.118852	2.93666
CA1_hi	BP	GO:0032386	regulation of intracellular transport	34/686	320/16950	2.8864e-07	1.77453e-05	1.54441e-05	Ank3/Arf1/Arpc2/Bnip3l/Caly/Cdc42/Dbn1/Fez1/Fis1/Gdi1/Hras/Ifi27/Kif5b/Map2k1/Mff/Ndrg4/Nedd4/Oaz1/Pak1/Park7/Pdcd10/Pkig/Ppp1cc/Ppp2ca/Rab11b/Ran/Sar1b/Snx3/Sumo1/Tmem30a/Tomm7/Txn1/Vamp2/Ywhae	34	0.10625	2.62527
CA1_hi	BP	GO:0000028	ribosomal small subunit assembly	8/686	19/16950	3.5149e-07	2.10172e-05	1.82917e-05	Rpl38/Rps15/Rps19/Rps25/Rps27/Rps28/Rps5/Rpsa	8	0.421053	10.4036
CA1_hi	BP	GO:1903829	positive regulation of protein localization	42/686	452/16950	4.87101e-07	2.87324e-05	2.50064e-05	Abhd17a/Acsl3/Ank3/Apbb1/Arf1/Arpc2/Camk2n1/Cct2/Cdc42/Cfl1/Dynll1/Fis1/Hnrnpk/Hras/Kif5b/Map1a/Mff/Mpc2/Oaz1/Oxct1/Pak1/Park7/Pdcd10/Pgrmc1/Ppia/Ppp3cb/Prkce/Rac1/Rack1/Ran/Rock2/Sar1b/Sqstm1/Tcp1/Tmem30a/Tomm7/Tomm70a/Tsg101/Vamp2/Vps28/Vsnl1/Ywhae	42	0.0929204	2.29592
CA1_hi	BP	GO:0050821	protein stabilization	23/686	176/16950	7.1308e-07	4.09552e-05	3.56441e-05	Ank2/Apbb1/Cct2/Gapdh/Hspd1/Mapk8ip3/Mt3/Ncor1/Park7/Pdcd10/Pfn1/Pfn2/Pin1/Ptges3/Rpl5/Rps7/Stxbp1/Sumo1/Tcp1/Tesc/Trim44/Ube2b/Wfs1	23	0.130682	3.22895
CA1_hi	BP	GO:0032970	regulation of actin filament-based process	37/686	384/16950	9.87806e-07	5.52791e-05	4.81105e-05	Abracl/Add1/Ank2/Arf1/Arpc1a/Arpc2/Arpc3/Arpc5/Arpc5l/Atp1a1/Baiap2/Brk1/Capza2/Capzb/Cdc42/Cfl1/Dbn1/Dstn/Fscn1/Hras/Mtpn/Pak1/Pfn1/Pfn2/Ppp1r9a/Prkce/Ptk2b/Rac1/Rhob/Rock2/Sptan1/Stmn1/Sumo1/Tmsb10/Tpm1/Wasf1/Wasl	37	0.0963542	2.38076
CA1_hi	BP	GO:0016050	vesicle organization	32/686	309/16950	1.13613e-06	6.27748e-05	5.46341e-05	Ap1s1/Ap2m1/Arf1/Arl8b/Cplx2/Dnm1/Kif5b/Lamtor1/Rab14/Rab1a/Rab3a/Rab7/Sar1b/Sdcbp/Sec13/Snap25/Snap47/Snca/Snx10/Snx3/Sqstm1/Stx7/Stxbp1/Trappc2l/Trappc4/Trappc6b/Tsg101/Vamp2/Vapa/Vti1b/Wasl/Zeb2	32	0.10356	2.5588
CA1_hi	BP	GO:1902600	proton transmembrane transport	13/686	68/16950	2.80379e-06	0.000148133	0.000128923	Atp1a1/Atp6v0d1/Atp6v0e2/Atp6v1a/Atp6v1b2/Atp6v1e1/Atp6v1f/Atp6v1g1/Atp6v1g2/Ndufa4/Ndufs7/Park7/Tesc	13	0.191176	4.72368
CA1_hi	BP	GO:0099003	vesicle-mediated transport in synapse	27/686	250/16950	3.5277e-06	0.000181158	0.000157665	Ap2m1/Ap2s1/Caly/Cltc/Cplx2/Dnm1/Mapk10/Napa/Napb/Nedd4/Nrn1/Nsg1/Pfn2/Pls3/Ppp3cb/Prkar1b/Prkce/Prkcg/Rab3a/Sh3gl2/Snap25/Snap47/Snca/Sncb/Stxbp1/Syn2/Vamp2	27	0.108	2.66851
CA1_hi	BP	GO:1904063	negative regulation of cation transmembrane transport	16/686	103/16950	3.66865e-06	0.000186205	0.000162058	1810037I17Rik/Ank3/Calm3/Fkbp1b/Iscu/Kcnab1/Nedd4/Park7/Ppp2ca/Ppp3ca/Ppp3cb/Prkce/Sumo1/Tmbim6/Vdac1/Ywhae	16	0.15534	3.83821
CA1_hi	BP	GO:0006605	protein targeting	28/686	269/16950	4.78537e-06	0.000237365	0.000206584	Ank3/Arpc2/Bnip3l/Fis1/Gdi1/Hras/Hspd1/Mff/Naca/Nedd4/Pak1/Pex5l/Rab7/Sec61g/Spcs1/Spcs2/Srp14/Srp9/Timm13/Timm17a/Tomm20/Tomm22/Tomm7/Tomm70a/Ywhab/Ywhae/Ywhag/Ywhaq	28	0.104089	2.57188
CA1_hi	BP	GO:0010498	proteasomal protein catabolic process	41/686	485/16950	7.20196e-06	0.00035322	0.000307414	Anapc11/Dlgap1/Eif3h/Gabarap/Gabarapl2/Ifi27/Kctd13/Map1a/Nedd4/Park7/Pcnp/Plk2/Prkcg/Psma1/Psma2/Psma3/Psma4/Psma5/Psma6/Psma7/Psmb1/Psmb2/Psmb3/Psmb4/Psmb5/Psmb6/Psmd4/Psmd7/Psmd8/Rack1/Rbx1/Rnf187/Sdcbp/Sumo1/Sumo2/Ubb/Ube2b/Ube2k/Ube2v2/Ubqln2/Wfs1	41	0.0845361	2.08876
CA1_hi	BP	GO:0022411	cellular component disassembly	36/686	402/16950	7.39317e-06	0.000358569	0.00031207	Add1/Arpc2/Bnip3l/Capza2/Capzb/Cfl1/Dctn1/Dstn/Eif5a/Fis1/Fscn1/Gabarap/Gabarapl1/Gabarapl2/Kif5b/Klc1/Map1a/Map1lc3a/Map1lc3b/Mcts1/Mtpn/Napa/Napb/Nsf/Sh3gl2/Slc25a5/Sptan1/Sqstm1/Stmn1/Stmn2/Stmn3/Tomm7/Tpm1/Ufc1/Vdac1/Vmp1	36	0.0895522	2.2127
CA1_hi	BP	GO:2000112	regulation of cellular macromolecule biosynthetic process	37/686	420/16950	8.02891e-06	0.000385123	0.00033518	C1qbp/Cnbp/Coa3/Csde1/Ddx39b/Eif1/Eif3e/Eif3k/Eif4g2/Eif5/Eif5a/Gapdh/Impact/Itm2c/Mt3/Pabpc1/Pkm/Ppp1ca/Ppp1cb/Ptk2b/Rack1/Ramp1/Rbm3/Rock2/Rpl10/Rpl22/Rpl26/Rpl38/Rpl5/Rps3/Rps9/Secisbp2l/Srp9/Tmem59/Uqcc2/Ybx1/Zfp706	37	0.0880952	2.1767
CA1_hi	BP	GO:0006417	regulation of translation	32/686	341/16950	9.19024e-06	0.000431348	0.000375411	C1qbp/Cnbp/Coa3/Csde1/Ddx39b/Eif1/Eif3e/Eif3k/Eif4g2/Eif5/Eif5a/Gapdh/Impact/Pabpc1/Pkm/Ppp1ca/Ptk2b/Rack1/Rbm3/Rock2/Rpl10/Rpl22/Rpl26/Rpl38/Rpl5/Rps3/Rps9/Secisbp2l/Srp9/Uqcc2/Ybx1/Zfp706	32	0.0938416	2.31868
CA1_hi	BP	GO:0032410	negative regulation of transporter activity	14/686	87/16950	9.70969e-06	0.000447627	0.000389579	1810037I17Rik/Ank3/Calm3/Fkbp1b/Kcnab1/Ndfip1/Nedd4/Park7/Ppp2ca/Ppp3ca/Ppp3cb/Snca/Sumo1/Ywhae	14	0.16092	3.97607
CA1_hi	BP	GO:0006364	rRNA processing	23/686	210/16950	1.46413e-05	0.000652134	0.000567565	Gtf2h5/Nop10/Rpl10a/Rpl14/Rpl26/Rpl35/Rpl35a/Rpl5/Rpl7/Rpl7a/Rps15/Rps16/Rps17/Rps19/Rps21/Rps24/Rps25/Rps27/Rps28/Rps6/Rps7/Rrp1/Snu13	23	0.109524	2.70616
CA1_hi	BP	GO:0051656	establishment of organelle localization	36/686	419/16950	1.83278e-05	0.000792086	0.000689368	Arf1/Cdc42/Cfl1/Cplx2/Dctn1/Dctn2/Dnm1/Dpysl2/Fez1/Hsbp1/Kif1a/Kif5b/Map2k1/Map4/Nefl/Nudc/Pdcd10/Rab11b/Rab1a/Rab3a/Rab7/Ran/Rps15/Sar1b/Sdcbp/Snca/Stxbp1/Trappc2l/Trappc4/Trappc6b/Tsg101/Ubb/Ube2b/Uchl1/Wasf1/Wasl	36	0.0859189	2.12292
CA1_hi	BP	GO:0006457	protein folding	19/686	158/16950	2.17819e-05	0.000932136	0.000811257	B2m/Cct2/Dnaja1/Dnaja2/Dnajb6/Fkbp1a/Fkbp1b/Fkbp8/Hspd1/Hspe1/Hsph1/Nudc/Pfdn2/Pfdn5/Ppia/Ptges3/Selenof/Tbca/Tcp1	19	0.120253	2.97127
CA1_hi	BP	GO:0098760	response to interleukin-7	6/686	16/16950	2.43098e-05	0.00101059	0.000879538	Eno1/Hmgb1/Hspd1/Jak1/Stip1/Ybx1	6	0.375	9.26567
CA1_hi	BP	GO:0098761	cellular response to interleukin-7	6/686	16/16950	2.43098e-05	0.00101059	0.000879538	Eno1/Hmgb1/Hspd1/Jak1/Stip1/Ybx1	6	0.375	9.26567
CA1_hi	BP	GO:0098885	modification of postsynaptic actin cytoskeleton	6/686	16/16950	2.43098e-05	0.00101059	0.000879538	Baiap2/Cfl1/Marcks/Pfn1/Pfn2/Wasf1	6	0.375	9.26567
CA1_hi	BP	GO:0051495	positive regulation of cytoskeleton organization	21/686	189/16950	2.75026e-05	0.00113254	0.000985671	Arpc2/Baiap2/Brk1/Cdc42/Cfl1/Dctn1/Dstn/Hras/Pak1/Pfdn2/Pfn1/Pfn2/Prkce/Ptk2b/Rac1/Rock2/Rps3/Stmn2/Tpm1/Wasf1/Wasl	21	0.111111	2.74538
CA1_hi	BP	GO:0008088	axo-dendritic transport	13/686	84/16950	3.08561e-05	0.00121783	0.0010599	Arl8a/Arl8b/Caly/Fez1/Hsbp1/Kif1a/Kif5b/Klc1/Map1a/Mapk8ip3/Nefl/Uchl1/Wasf1	13	0.154762	3.82393
CA1_hi	BP	GO:0034248	regulation of cellular amide metabolic process	34/686	396/16950	3.16099e-05	0.00123194	0.00107218	C1qbp/Cnbp/Coa3/Csde1/Ddx39b/Eif1/Eif3e/Eif3k/Eif4g2/Eif5/Eif5a/Gapdh/Impact/Pabpc1/Pin1/Pkm/Ppp1ca/Ptk2b/Rack1/Rbm3/Rock2/Rpl10/Rpl22/Rpl26/Rpl38/Rpl5/Rps3/Rps9/Secisbp2l/Snca/Srp9/Uqcc2/Ybx1/Zfp706	34	0.0858586	2.12143
CA1_hi	BP	GO:2001242	regulation of intrinsic apoptotic signaling pathway	19/686	163/16950	3.37942e-05	0.00130541	0.00113613	Dnaja1/Eno1/Fis1/Grina/Hnrnpk/Map2k1/Mif/Ndufs3/Park7/Ppia/Rack1/Rpl26/Rps3/Rps7/Sod2/Tmbim6/Ubb/Vdac2/Wfs1	19	0.116564	2.88013
CA1_hi	BP	GO:0010608	post-transcriptional regulation of gene expression	37/686	449/16950	3.4877e-05	0.00133542	0.00116225	C1qbp/Cnbp/Coa3/Csde1/Ddx39b/Eif1/Eif3e/Eif3k/Eif4g2/Eif5/Eif5a/Gapdh/Hnrnpa0/Impact/Map2k1/Matr3/Ncor1/Pabpc1/Pkm/Ppp1ca/Ppp3ca/Ptk2b/Rack1/Rbm3/Rock2/Rpl10/Rpl22/Rpl26/Rpl38/Rpl5/Rps3/Rps9/Secisbp2l/Srp9/Uqcc2/Ybx1/Zfp706	37	0.0824053	2.03611
CA1_hi	BP	GO:0072594	establishment of protein localization to organelle	34/686	402/16950	4.28515e-05	0.00155872	0.00135659	Bnip3l/Cct2/Cfl1/Dnaja1/Fis1/Hikeshi/Hspd1/Mff/Nedd4/Pex5l/Pkig/Ppp2ca/Ppp3ca/Rab7/Rala/Ran/Sec13/Sec61g/Spcs1/Spcs2/Sqstm1/Srp14/Srp9/Sumo1/Tcp1/Timm13/Timm17a/Tomm20/Tomm22/Tomm7/Tomm70a/Tsg101/Vps28/Wbp2	34	0.0845771	2.08977
CA1_hi	BP	GO:0016072	rRNA metabolic process	24/686	240/16950	4.33281e-05	0.00156304	0.00136034	Gtf2h5/Nop10/Rpl10a/Rpl14/Rpl26/Rpl35/Rpl35a/Rpl5/Rpl7/Rpl7a/Rps15/Rps16/Rps17/Rps19/Rps21/Rps24/Rps25/Rps27/Rps28/Rps6/Rps7/Rrp1/Snu13/Trir	24	0.1	2.47085
CA1_hi	BP	GO:0006900	vesicle budding from membrane	12/686	75/16950	4.41605e-05	0.00157872	0.00137399	Ap2m1/Arf1/Dnm1/Rab1a/Sar1b/Sec13/Snx3/Trappc2l/Trappc4/Trappc6b/Vapa/Wasl	12	0.16	3.95335
CA1_hi	BP	GO:0051489	regulation of filopodium assembly	10/686	53/16950	4.44863e-05	0.00157872	0.00137399	Arpc2/Capzb/Cdc42/Dbn1/Fscn1/Gap43/Mien1/Ppp1r9a/Rala/Wasl	10	0.188679	4.66197
CA1_hi	BP	GO:0031346	positive regulation of cell projection organization	35/686	422/16950	4.95631e-05	0.00169018	0.001471	Apbb1/Arpc2/Baiap2/Brk1/Cdc42/Cfl1/Dbn1/Dynll1/Fez1/Fkbp1b/Fscn1/Gdi1/Hnrnpk/Hras/Itpka/Map2k1/Marcks/Mien1/Ndrg4/Nefl/Nme1/Pak1/Pfn1/Ppp1r9a/Ptk2b/Rac1/Rala/Ranbp1/Rpl4/Snx3/Stmn2/Tmem30a/Ube2v2/Wasl/Zeb2	35	0.0829384	2.04928
CA1_hi	BP	GO:0035418	protein localization to synapse	13/686	88/16950	5.10351e-05	0.0017136	0.00149138	Baiap2/Dlgap1/Hras/Kif5b/Klc1/Map1a/Map2k1/Mapk10/Mapk8ip3/Nsg1/Snap25/Snap47/Vamp2	13	0.147727	3.65011
CA1_hi	BP	GO:0045116	protein neddylation	6/686	18/16950	5.25722e-05	0.00173847	0.00151302	Cops9/Nedd8/Rbx1/Rnf7/Rpl5/Ube2m	6	0.333333	8.23615
CA1_hi	BP	GO:0016082	synaptic vesicle priming	7/686	26/16950	5.78501e-05	0.00187049	0.00162792	Napa/Napb/Rab3a/Snap25/Snap47/Snca/Stxbp1	7	0.269231	6.65228
CA1_hi	BP	GO:0033119	negative regulation of RNA splicing	7/686	27/16950	7.53881e-05	0.00230118	0.00200277	C1qbp/Celf4/Hnrnpa2b1/Hnrnpk/Rps13/Rps26/Tmbim6	7	0.259259	6.4059
CA1_hi	BP	GO:0051648	vesicle localization	21/686	206/16950	9.73571e-05	0.0028521	0.00248224	Arf1/Dctn1/Dctn2/Dnm1/Dpysl2/Kif1a/Kif5b/Map2k1/Rab11b/Rab1a/Rab3a/Rab7/Sar1b/Sdcbp/Snca/Syn2/Trappc2l/Trappc4/Trappc6b/Tsg101/Wasl	21	0.101942	2.51882
CA1_hi	BP	GO:0006090	pyruvate metabolic process	14/686	107/16950	0.000103652	0.00301615	0.00262502	Aldoa/Eno1/Eno2/Gapdh/Gpi1/Ldha/Ldhb/Mpc2/Ncor1/Pdhb/Pgam1/Pgk1/Pkm/Tpi1	14	0.130841	3.23288
CA1_hi	BP	GO:0046185	aldehyde catabolic process	5/686	13/16950	0.00010503	0.00301615	0.00262502	Akr1a1/Esd/Hagh/Park7/Pnkd	5	0.384615	9.50325
CA1_hi	BP	GO:0051494	negative regulation of cytoskeleton organization	18/686	163/16950	0.000109508	0.00312419	0.00271904	Add1/Arpc2/Capza2/Capzb/Cfl1/Dbn1/Map1a/Mtpn/Pfn1/Pfn2/Ppp1r9a/Snca/Sptan1/Stmn1/Stmn2/Tmsb10/Tpm1/Tubb4a	18	0.110429	2.72854
CA1_hi	BP	GO:0097193	intrinsic apoptotic signaling pathway	26/686	288/16950	0.000118074	0.0033467	0.0029127	Cycs/Dnaja1/Eno1/Fis1/Grina/Hint1/Hnrnpk/Hras/Map2k1/Mif/Ndufs3/Park7/Pdcd10/Ppia/Rack1/Rnf7/Rpl26/Rps3/Rps7/Selenok/Sod2/Tmbim6/Ubb/Ube2k/Vdac2/Wfs1	26	0.0902778	2.23062
CA1_hi	BP	GO:0043524	negative regulation of neuron apoptotic process	19/686	180/16950	0.000130483	0.00365101	0.00317754	Gpi1/Hras/Hspd1/Hsph1/Mt3/Nefl/Park7/Pin1/Prdx2/Prkcg/Ptk2b/Set/Snca/Sncb/Sod2/Stxbp1/Ube2v2/Vstm2l/Wfs1	19	0.105556	2.60811
CA1_hi	BP	GO:1990778	protein localization to cell periphery	30/686	358/16950	0.000140476	0.00388086	0.00337759	Acsl3/Ank2/Ank3/Ap2m1/Arl3/Cltc/Hras/Kif5b/Lin7b/Map2k1/Mapk10/Nsf/Nsg1/Pgrmc1/Rab12/Rab3a/Rab7/Rac1/Rack1/Ramp1/Rock2/Snap25/Snap47/Sqstm1/Stx7/Stxbp1/Tesc/Tmem59/Vamp2/Vti1b	30	0.0837989	2.07054
CA1_hi	BP	GO:0042743	hydrogen peroxide metabolic process	8/686	40/16950	0.000168353	0.00456436	0.00397245	Cycs/Mt3/Park7/Prdx1/Prdx2/Prdx5/Snca/Sod2	8	0.2	4.94169
CA1_hi	BP	GO:0032409	regulation of transporter activity	26/686	295/16950	0.000173834	0.00466903	0.00406355	1810037I17Rik/Ank2/Ank3/Calm3/Cfl1/Fkbp1a/Fkbp1b/Fxyd7/Kcnab1/Kif5b/Ndfip1/Ndufa4/Nedd4/Park7/Ppp2ca/Ppp3ca/Ppp3cb/Ptk2b/Rasgrf1/Snca/Sumo1/Tesc/Vamp2/Vmp1/Ywhae/Ywhah	26	0.0881356	2.17769
CA1_hi	BP	GO:0032535	regulation of cellular component size	30/686	363/16950	0.000179154	0.00473992	0.00412525	Add1/Ap2m1/Arpc1a/Arpc2/Arpc3/Arpc5/Arpc5l/Baiap2/Brk1/Capza2/Capzb/Cfl1/Dbn1/Dpysl2/Dstn/Gdi1/Mt3/Mtpn/Nefl/Pak1/Pfn1/Pfn2/Ppp1r9a/Prkce/Ptk2b/Rac1/Rpl4/Sptan1/Tmsb10/Tpm1	30	0.0826446	2.04202
CA1_hi	BP	GO:0035774	positive regulation of insulin secretion involved in cellular response to glucose stimulus	8/686	41/16950	0.000201834	0.00521304	0.00453702	Camk2n1/Dynll1/Kif5b/Mpc2/Oxct1/Ppp3cb/Rac1/Vsnl1	8	0.195122	4.82116
CA1_hi	BP	GO:0060996	dendritic spine development	15/686	128/16950	0.000208765	0.00536035	0.00466522	Arf1/Arf4/Baiap2/Cdc42/Cfl1/Dbn1/Hnrnpk/Itpka/Kif1a/Marcks/Pak1/Plk2/Ppp1r9a/Rac1/Wasl	15	0.117188	2.89552
CA1_hi	BP	GO:1903321	negative regulation of protein modification by small protein conjugation or removal	12/686	89/16950	0.000239547	0.00593316	0.00516375	Cops9/Dnaja1/Park7/Ppia/Prkce/Prkcg/Rpl5/Rps3/Rps7/Sqstm1/Trim44/Vps28	12	0.134831	3.33148
CA1_hi	BP	GO:0097237	cellular response to toxic substance	8/686	42/16950	0.000240589	0.00593316	0.00516375	Akr1a1/Esd/Mt3/Park7/Ppp1r9a/Prdx1/Prdx2/Sod2	8	0.190476	4.70637
CA1_hi	BP	GO:0031503	protein-containing complex localization	20/686	205/16950	0.00025564	0.00619926	0.00539534	Anks1b/Ap2m1/Ap2s1/Arl3/Caly/Dbn1/Dynll1/Hras/Kif5b/Map2k1/Mapk10/Nedd4/Nsg1/Ran/Rps15/Snap25/Snap47/Stx7/Vamp2/Wasl	20	0.097561	2.41058
CA1_hi	BP	GO:0000422	autophagy of mitochondrion	11/686	78/16950	0.000289806	0.00676472	0.00588747	Bnip3l/Fis1/Gabarap/Gabarapl1/Gabarapl2/Map1lc3a/Map1lc3b/Slc25a5/Sqstm1/Tomm7/Vdac1	11	0.141026	3.48453
CA1_hi	BP	GO:0006914	autophagy	34/686	445/16950	0.00030259	0.0069516	0.00605012	Arl8b/Bnip3l/Cltc/Eif4g2/Fez1/Fis1/Gaa/Gabarap/Gabarapl1/Gabarapl2/Hmgb1/Map1lc3a/Map1lc3b/Map2k1/Mt3/Park7/Plk2/Rab12/Rab1a/Rab7/Rraga/Scoc/Slc25a5/Snca/Sqstm1/Tmbim6/Tmem59/Tomm7/Trappc4/Ubqln2/Ufc1/Vdac1/Vmp1/Vti1b	34	0.0764045	1.88784
CA1_hi	BP	GO:0061919	process utilizing autophagic mechanism	34/686	445/16950	0.00030259	0.0069516	0.00605012	Arl8b/Bnip3l/Cltc/Eif4g2/Fez1/Fis1/Gaa/Gabarap/Gabarapl1/Gabarapl2/Hmgb1/Map1lc3a/Map1lc3b/Map2k1/Mt3/Park7/Plk2/Rab12/Rab1a/Rab7/Rraga/Scoc/Slc25a5/Snca/Sqstm1/Tmbim6/Tmem59/Tomm7/Trappc4/Ubqln2/Ufc1/Vdac1/Vmp1/Vti1b	34	0.0764045	1.88784
CA1_hi	BP	GO:1903050	regulation of proteolysis involved in protein catabolic process	20/686	209/16950	0.000329811	0.0072636	0.00632166	Dlgap1/Eif3h/Gabarap/Gabarapl2/Map1a/Park7/Plk2/Prkcg/Ptk2b/Rack1/Rbx1/Rpl5/Rps7/Sdcbp/Sumo1/Sumo2/Ubb/Ube2k/Ube2v2/Ubqln2	20	0.0956938	2.36445
CA1_hi	BP	GO:0031113	regulation of microtubule polymerization	9/686	55/16950	0.000331147	0.0072636	0.00632166	Dctn1/Mapre3/Pak1/Rac1/Rps3/Snca/Stmn1/Stmn2/Tubb4a	9	0.163636	4.0432
CA1_hi	BP	GO:0072583	clathrin-dependent endocytosis	8/686	44/16950	0.000336413	0.00734221	0.00639007	Ap2m1/Ap2s1/Clta/Cltb/Cltc/Sh3gl2/Ubqln2/Wasl	8	0.181818	4.49245
CA1_hi	BP	GO:0099643	signal release from synapse	18/686	179/16950	0.000354534	0.0076611	0.00666761	Cplx2/Lin7b/Napa/Napb/Nrn1/Pak1/Pfn2/Pnkd/Ppp1r9a/Prkce/Prkcg/Rab3a/Snap25/Snap47/Snca/Stxbp1/Syn2/Vamp2	18	0.100559	2.48465
CA1_hi	BP	GO:0031623	receptor internalization	15/686	135/16950	0.000374393	0.00805036	0.00700639	Ap2m1/Ap2s1/Arf1/Caly/Cltc/Dnm1/Napb/Nedd4/Nsf/Ramp1/Sdcbp/Sh3gl2/Snap25/Snca/Ubqln2	15	0.111111	2.74538
CA1_hi	BP	GO:1901215	negative regulation of neuron death	22/686	245/16950	0.000414611	0.00872318	0.00759196	Eno2/Gpi1/Hras/Hspd1/Hsph1/Mt3/Nefl/Nenf/Park7/Pin1/Prdx2/Prkcg/Ptk2b/Rack1/Set/Snca/Sncb/Sod2/Stxbp1/Ube2v2/Vstm2l/Wfs1	22	0.0897959	2.21872
CA1_hi	BP	GO:0010310	regulation of hydrogen peroxide metabolic process	5/686	17/16950	0.000441228	0.00898273	0.00781785	Cycs/Mt3/Prdx2/Snca/Sod2	5	0.294118	7.26719
CA1_hi	BP	GO:0098974	postsynaptic actin cytoskeleton organization	5/686	17/16950	0.000441228	0.00898273	0.00781785	Arf1/Dbn1/Ppp1r9a/Rock2/Wasl	5	0.294118	7.26719
CA1_hi	BP	GO:0099188	postsynaptic cytoskeleton organization	5/686	17/16950	0.000441228	0.00898273	0.00781785	Arf1/Dbn1/Ppp1r9a/Rock2/Wasl	5	0.294118	7.26719
CA1_hi	BP	GO:0099072	regulation of postsynaptic membrane neurotransmitter receptor levels	12/686	95/16950	0.000442448	0.00898273	0.00781785	Ap2m1/Ap2s1/Caly/Hras/Map2k1/Mapk10/Nedd4/Nsg1/Snap25/Snap47/Vamp2/Ywhae	12	0.126316	3.12107
CA1_hi	BP	GO:0006887	exocytosis	29/686	366/16950	0.00045869	0.00919342	0.00800122	Arf1/Arl8b/Cplx2/Lin7b/Napa/Napb/Nrn1/Nsf/Pak1/Pex5l/Pfn2/Ppp3cb/Prkce/Prkcg/Rab11b/Rab12/Rab3a/Rab7/Rala/Sdcbp/Snap25/Snap47/Snca/Stxbp1/Syn2/Tmem167/Tsg101/Vamp2/Vsnl1	29	0.079235	1.95777
CA1_hi	BP	GO:0006107	oxaloacetate metabolic process	4/686	10/16950	0.000459412	0.00919342	0.00800122	Got1/Got2/Mdh1/Mdh2	4	0.4	9.88338
CA1_hi	CC	GO:0022626	cytosolic ribosome	62/698	105/17005	8.13152e-59	4.61057e-56	3.01294e-56	Mcts1/Rpl10/Rpl10a/Rpl12/Rpl14/Rpl15/Rpl18/Rpl18a/Rpl22/Rpl23a/Rpl26/Rpl27a/Rpl28/Rpl29/Rpl3/Rpl30/Rpl31/Rpl32/Rpl34/Rpl35/Rpl35a/Rpl36/Rpl36a/Rpl37/Rpl37a/Rpl38/Rpl39/Rpl4/Rpl41/Rpl5/Rpl7/Rpl7a/Rpl8/Rplp0/Rplp2/Rps10/Rps11/Rps12/Rps13/Rps15/Rps15a/Rps16/Rps17/Rps18/Rps19/Rps20/Rps21/Rps23/Rps24/Rps25/Rps26/Rps27/Rps27a/Rps28/Rps29/Rps3/Rps4x/Rps5/Rps6/Rps7/Rps9/Rpsa	62	0.590476	14.3855
CA1_hi	CC	GO:0005746	mitochondrial respirasome	52/698	71/17005	5.03116e-57	1.42633e-54	9.32089e-55	Cox4i1/Cox5a/Cox5b/Cox6a1/Cox6b1/Cox6c/Cox7a2/Cox7a2l/Cox7b/Cox7c/Cox8a/Cyc1/Ndufa1/Ndufa10/Ndufa11/Ndufa12/Ndufa13/Ndufa2/Ndufa3/Ndufa4/Ndufa5/Ndufa6/Ndufa7/Ndufa8/Ndufab1/Ndufb10/Ndufb11/Ndufb2/Ndufb4/Ndufb5/Ndufb6/Ndufb7/Ndufb8/Ndufb9/Ndufc1/Ndufc2/Ndufs2/Ndufs3/Ndufs5/Ndufs7/Ndufs8/Ndufv2/Ndufv3/Sdhb/Uqcr10/Uqcr11/Uqcrb/Uqcrc1/Uqcrc2/Uqcrfs1/Uqcrh/Uqcrq	52	0.732394	17.8429
CA1_hi	CC	GO:0043209	myelin sheath	77/698	198/17005	4.88327e-55	9.22939e-53	6.03127e-53	Aco2/Aldoa/Atp1a1/Atp6v1a/Atp6v1b2/Calm3/Cct2/Cdc42/Ckb/Ckmt1/Cltc/Cox5a/Cox5b/Cox6a1/Cycs/Dnm1/Dpysl2/Eef1a2/Eno1/Eno2/Fscn1/Gapdh/Gdi1/Gnao1/Gnb1/Gnb2/Got2/Gpi1/Hspd1/Idh3a/Igsf8/Ina/Ldhb/Mdh1/Mdh2/Mif/Napa/Napb/Ndufa10/Ndufs3/Ndufv2/Nefl/Nme1/Nsf/Pebp1/Pgam1/Pitpna/Pkm/Ppia/Prdx1/Prdx2/Rala/Rps27a/Slc25a3/Slc25a5/Snap25/Sod2/Sptan1/Stip1/Stxbp1/Sucla2/Syn2/Tagln3/Tcp1/Thy1/Tuba1a/Tubb4a/Tubb4b…	77	0.388889	9.47429
CA1_hi	CC	GO:0098803	respiratory chain complex	51/698	73/17005	3.47474e-54	4.92544e-52	3.2187e-52	Cox4i1/Cox5a/Cox5b/Cox6a1/Cox6b1/Cox6c/Cox7a2/Cox7b/Cox7c/Cox8a/Cyc1/Ndufa1/Ndufa10/Ndufa11/Ndufa12/Ndufa13/Ndufa2/Ndufa3/Ndufa4/Ndufa5/Ndufa6/Ndufa7/Ndufa8/Ndufab1/Ndufb10/Ndufb11/Ndufb2/Ndufb4/Ndufb5/Ndufb6/Ndufb7/Ndufb8/Ndufb9/Ndufc1/Ndufc2/Ndufs2/Ndufs3/Ndufs5/Ndufs7/Ndufs8/Ndufv2/Ndufv3/Sdhb/Uqcr10/Uqcr11/Uqcrb/Uqcrc1/Uqcrc2/Uqcrfs1/Uqcrh/Uqcrq	51	0.69863	17.0204
CA1_hi	CC	GO:0070469	respirasome	52/698	78/17005	1.54718e-53	1.7545e-51	1.14654e-51	Cox4i1/Cox5a/Cox5b/Cox6a1/Cox6b1/Cox6c/Cox7a2/Cox7a2l/Cox7b/Cox7c/Cox8a/Cyc1/Ndufa1/Ndufa10/Ndufa11/Ndufa12/Ndufa13/Ndufa2/Ndufa3/Ndufa4/Ndufa5/Ndufa6/Ndufa7/Ndufa8/Ndufab1/Ndufb10/Ndufb11/Ndufb2/Ndufb4/Ndufb5/Ndufb6/Ndufb7/Ndufb8/Ndufb9/Ndufc1/Ndufc2/Ndufs2/Ndufs3/Ndufs5/Ndufs7/Ndufs8/Ndufv2/Ndufv3/Sdhb/Uqcr10/Uqcr11/Uqcrb/Uqcrc1/Uqcrc2/Uqcrfs1/Uqcrh/Uqcrq	52	0.666667	16.2416
CA1_hi	CC	GO:0098798	mitochondrial protein-containing complex	72/698	251/17005	5.59148e-41	3.52263e-39	2.30199e-39	Chchd10/Chchd6/Cox4i1/Cox5a/Cox5b/Cox6a1/Cox6b1/Cox6c/Cox7a2/Cox7b/Cox7c/Cox8a/Cyc1/Idh3a/Idh3b/Mrpl20/Mrpl30/Mrpl57/Mrps14/Mrps21/Mrps33/Mrps34/Ndufa1/Ndufa10/Ndufa11/Ndufa12/Ndufa13/Ndufa2/Ndufa3/Ndufa4/Ndufa5/Ndufa6/Ndufa7/Ndufa8/Ndufab1/Ndufb10/Ndufb11/Ndufb2/Ndufb4/Ndufb5/Ndufb6/Ndufb7/Ndufb8/Ndufb9/Ndufc1/Ndufc2/Ndufs2/Ndufs3/Ndufs5/Ndufs7/Ndufs8/Ndufv2/Ndufv3/Pdhb/Sdhb/Slc25a5/Smdt1/Timm13…	72	0.286853	6.98844
CA1_hi	CC	GO:1990204	oxidoreductase complex	47/698	105/17005	2.80292e-37	1.58926e-35	1.03856e-35	Cyc1/Gmpr/Idh3a/Idh3b/Ldha/Ldhb/Ndufa1/Ndufa10/Ndufa11/Ndufa12/Ndufa13/Ndufa2/Ndufa3/Ndufa4/Ndufa5/Ndufa6/Ndufa7/Ndufa8/Ndufab1/Ndufb10/Ndufb11/Ndufb2/Ndufb4/Ndufb5/Ndufb6/Ndufb7/Ndufb8/Ndufb9/Ndufc1/Ndufc2/Ndufs2/Ndufs3/Ndufs5/Ndufs7/Ndufs8/Ndufv2/Ndufv3/Pdhb/Sdhb/Uqcr10/Uqcr11/Uqcrb/Uqcrc1/Uqcrc2/Uqcrfs1/Uqcrh/Uqcrq	47	0.447619	10.9051
CA1_hi	CC	GO:0005844	polysome	28/698	71/17005	7.61867e-21	2.11386e-19	1.38138e-19	Btf3/Eif3h/Impact/Psma6/Rpl10a/Rpl18/Rpl18a/Rpl29/Rpl30/Rpl31/Rpl32/Rpl36/Rpl36a/Rpl38/Rpl39/Rpl41/Rpl7/Rpl7a/Rpl8/Rps21/Rps23/Rps25/Rps26/Rps28/Rps29/Rps3/Rps4x/Rps6	28	0.394366	9.60773
CA1_hi	CC	GO:0070069	cytochrome complex	20/698	31/17005	7.82912e-21	2.11386e-19	1.38138e-19	Cox4i1/Cox5a/Cox5b/Cox6a1/Cox6b1/Cox6c/Cox7a2/Cox7b/Cox7c/Cox8a/Cyc1/Ndufa4/Uqcr10/Uqcr11/Uqcrb/Uqcrc1/Uqcrc2/Uqcrfs1/Uqcrh/Uqcrq	20	0.645161	15.7177
CA1_hi	CC	GO:1990351	transporter complex	54/698	350/17005	2.90826e-17	7.49539e-16	4.89813e-16	Abhd12/Atp1a1/Calm3/Cyc1/Fkbp1b/Kcnab1/Kcnab2/Ndufa1/Ndufa10/Ndufa11/Ndufa12/Ndufa13/Ndufa2/Ndufa3/Ndufa4/Ndufa5/Ndufa6/Ndufa7/Ndufa8/Ndufab1/Ndufb10/Ndufb11/Ndufb2/Ndufb4/Ndufb5/Ndufb6/Ndufb7/Ndufb8/Ndufb9/Ndufc1/Ndufc2/Ndufs2/Ndufs3/Ndufs5/Ndufs7/Ndufs8/Ndufv2/Ndufv3/Nrn1/Pex5l/Ptk2b/Smdt1/Snap25/Sumo1/Timm13/Tmem30a/Uqcr10/Uqcr11/Uqcrb/Uqcrc1/Uqcrc2/Uqcrfs1/Uqcrh/Uqcrq	54	0.154286	3.75878
CA1_hi	CC	GO:1902495	transmembrane transporter complex	52/698	329/17005	4.02999e-17	9.93479e-16	6.49224e-16	Abhd12/Atp1a1/Calm3/Cyc1/Fkbp1b/Kcnab1/Kcnab2/Ndufa1/Ndufa10/Ndufa11/Ndufa12/Ndufa13/Ndufa2/Ndufa3/Ndufa4/Ndufa5/Ndufa6/Ndufa7/Ndufa8/Ndufab1/Ndufb10/Ndufb11/Ndufb2/Ndufb4/Ndufb5/Ndufb6/Ndufb7/Ndufb8/Ndufb9/Ndufc1/Ndufc2/Ndufs2/Ndufs3/Ndufs5/Ndufs7/Ndufs8/Ndufv2/Ndufv3/Nrn1/Pex5l/Ptk2b/Smdt1/Snap25/Sumo1/Uqcr10/Uqcr11/Uqcrb/Uqcrc1/Uqcrc2/Uqcrfs1/Uqcrh/Uqcrq	52	0.158055	3.8506
CA1_hi	CC	GO:0098984	neuron to neuron synapse	58/698	423/17005	4.83253e-16	1.14168e-14	7.46074e-15	Abhd17a/Abi1/Add1/Ank2/Anks1b/Arf1/Arhgef9/Atp1a1/Baiap2/Calb1/Camk2n1/Cap2/Capzb/Dbn1/Dlgap1/Dynll2/Eif4g2/Fabp5/Gap43/Gapdh/Gng3/Hnrnpa3/Hnrnpk/Kcnab2/Map1a/Map2k1/Map4/Mapk10/Mt3/Nsf/Pak1/Ppp1r9a/Ppp2ca/Prkar1b/Prkcg/Psd/Ptk2b/Rheb/Rpl10a/Rpl12/Rpl14/Rpl18a/Rpl30/Rpl38/Rpl4/Rpl5/Rpl7/Rpl8/Rplp0/Rps13/Rps18/Rps19/Rps25/Rps27/Rps3/Sh3gl2/Snap47/Syn2	58	0.137116	3.34048
CA1_hi	CC	GO:0014069	postsynaptic density	55/698	386/17005	5.29927e-16	1.20187e-14	7.85407e-15	Abhd17a/Abi1/Add1/Ank2/Anks1b/Arf1/Arhgef9/Atp1a1/Baiap2/Camk2n1/Cap2/Capzb/Dbn1/Dlgap1/Dynll2/Eif4g2/Fabp5/Gap43/Gapdh/Gng3/Hnrnpa3/Hnrnpk/Kcnab2/Map1a/Map2k1/Map4/Mapk10/Mt3/Nsf/Pak1/Ppp1r9a/Ppp2ca/Prkcg/Psd/Ptk2b/Rheb/Rpl10a/Rpl12/Rpl14/Rpl18a/Rpl30/Rpl38/Rpl4/Rpl5/Rpl7/Rpl8/Rplp0/Rps13/Rps18/Rps19/Rps25/Rps27/Rps3/Snap47/Syn2	55	0.142487	3.47134
CA1_hi	CC	GO:0005839	proteasome core complex	13/698	19/17005	1.81927e-14	3.68401e-13	2.40745e-13	Psma1/Psma2/Psma3/Psma4/Psma5/Psma6/Psma7/Psmb1/Psmb2/Psmb3/Psmb4/Psmb5/Psmb6	13	0.684211	16.6691
CA1_hi	CC	GO:0099522	cytosolic region	14/698	41/17005	4.2654e-10	7.11318e-09	4.64836e-09	Anks1b/Baiap2/Calb1/Dbn1/Hnrnpa2b1/Hnrnpab/Marcks/Marcksl1/Nedd4/Pin1/Prkce/Prkcg/Sh3gl2/Sncb	14	0.341463	8.31889
CA1_hi	CC	GO:0033176	proton-transporting V-type ATPase complex	11/698	26/17005	2.26692e-09	3.67242e-08	2.39987e-08	Atp6ap2/Atp6v0d1/Atp6v0e2/Atp6v1a/Atp6v1b2/Atp6v1c1/Atp6v1d/Atp6v1e1/Atp6v1f/Atp6v1g1/Atp6v1g2	11	0.423077	10.3072
CA1_hi	CC	GO:0008021	synaptic vesicle	30/698	222/17005	9.34173e-09	1.43156e-07	9.35502e-08	Atp6v0d1/Atp6v1g2/Calm3/Clta/Cltb/Cltc/Dnm1/Gabbr1/Kif1a/Marcksl1/Mt3/Pebp1/Rab11b/Rab12/Rab14/Rab3a/Rab7/Sh3gl2/Snap25/Snap47/Snca/Stx7/Syn2/Trappc4/Vamp2/Vdac1/Vdac2/Vdac3/Vti1b/Wfs1	30	0.135135	3.29222
CA1_hi	CC	GO:0005874	microtubule	43/698	410/17005	1.69845e-08	2.53427e-07	1.65611e-07	Arl3/Baiap2/Calm3/Cct2/Cltc/Dctn1/Dctn2/Dctn3/Dnm1/Dpysl2/Dynll1/Dynll2/Dynlrb1/Dynlt3/Fez1/Gabarap/Gabarapl1/Hsph1/Kcnab2/Kif1a/Kif21a/Kif5b/Kifap3/Klc1/Map1a/Map1lc3a/Map1lc3b/Map2k1/Map4/Mapre3/Marcks/Mt3/Nudc/Stmn1/Tbca/Tcp1/Ttll7/Tuba1a/Tubb2a/Tubb3/Tubb4a/Tubb4b/Tubb5	43	0.104878	2.55509
CA1_hi	CC	GO:0150034	distal axon	39/698	357/17005	2.63801e-08	3.73938e-07	2.44363e-07	Ap1s1/Apbb1/Arpc2/Arpc3/Arpc5/Atp6v0d1/Calb1/Calm3/Cfl1/Cplx2/Dbn1/Dctn2/Dpysl2/Eno2/Fez1/Fkbp1a/Fscn1/Got1/Hnrnpk/Kcnab2/Kif5b/Klc1/Marcks/Nefl/Pak1/Pebp1/Ppp1r9a/Ppp2ca/Prkcg/Ptk2b/Rab3a/Rasgrf1/Snap25/Snca/Sncb/Stmn2/Thy1/Tubb3/Ywhae	39	0.109244	2.66145
CA1_hi	CC	GO:0016471	vacuolar proton-transporting V-type ATPase complex	9/698	21/17005	5.92719e-08	8.00171e-07	5.229e-07	Atp6ap2/Atp6v0d1/Atp6v1a/Atp6v1b2/Atp6v1c1/Atp6v1e1/Atp6v1f/Atp6v1g1/Atp6v1g2	9	0.428571	10.4411
CA1_hi	CC	GO:0030427	site of polarized growth	27/698	204/17005	7.97211e-08	1.02731e-06	6.71335e-07	Apbb1/Arpc2/Arpc3/Arpc5/Calm3/Cfl1/Dbn1/Dctn2/Dpysl2/Eno2/Fez1/Fscn1/Kif5b/Klc1/Marcks/Nefl/Pak1/Ppp1r9a/Ptk2b/Rasgrf1/Snap25/Snca/Sncb/Stmn2/Thy1/Tubb3/Ywhae	27	0.132353	3.22444
CA1_hi	CC	GO:0031252	cell leading edge	40/698	395/17005	1.39504e-07	1.75776e-06	1.14867e-06	Abi1/Apbb1/Arf1/Arf4/Arpc2/Arpc3/Arpc5/Atp6v1b2/Baiap2/Brk1/Capzb/Cdc42/Cfl1/Dbn1/Dctn1/Fscn1/Gabarapl1/Gabbr1/Gas7/Gnas/Lmo4/Mapk8ip3/Nme1/Pabpc1/Pak1/Pdlim7/Ppp1r9a/Psd/Ptk2b/Rac1/Rps3/Snap25/Sra1/Stmn2/Tesc/Thy1/Tpm1/Tubb3/Wasf1/Wasl	40	0.101266	2.46708
CA1_hi	CC	GO:0005852	eukaryotic translation initiation factor 3 complex	7/698	15/17005	9.19045e-07	1.0422e-05	6.8106e-06	Eif3c/Eif3e/Eif3f/Eif3h/Eif3i/Eif3k/Eif3m	7	0.466667	11.3691
CA1_hi	CC	GO:0019867	outer membrane	23/698	189/17005	3.15827e-06	3.19775e-05	2.08968e-05	Acsl3/Bnip3l/Cisd1/Eno1/Fis1/Mff/Mt3/Mtch1/Nme1/Pebp1/Pgrmc1/Ppp1cc/Snca/Tomm20/Tomm22/Tomm7/Tomm70a/Ubb/Ubc/Vdac1/Vdac2/Vdac3/Wasf1	23	0.121693	2.96474
CA1_hi	CC	GO:0098685	Schaffer collateral - CA1 synapse	17/698	113/17005	3.48646e-06	3.46811e-05	2.26636e-05	Anks1b/Apbb1/Baiap2/Capzb/Cdc42/Csnk2b/Epn1/Gabbr1/Ina/Nefl/Pfn1/Pfn2/Ppp3ca/Prkar1b/Rock2/Sh3gl2/Syn2	17	0.150442	3.66515
CA1_hi	CC	GO:0043197	dendritic spine	23/698	196/17005	5.86038e-06	5.63192e-05	3.68038e-05	Add1/Apbb1/Arf4/Arpc2/Baiap2/Calb1/Capzb/Cdc42/Cfl1/Dbn1/Gabbr1/Hnrnpk/Itpka/Marcks/Mt3/Nedd4/Ppp1ca/Ppp1cc/Ppp1r9a/Ppp3ca/Psd/Ptk2b/Rac1	23	0.117347	2.85886
CA1_hi	CC	GO:0030027	lamellipodium	21/698	171/17005	7.27453e-06	6.87443e-05	4.49234e-05	Abi1/Apbb1/Arpc2/Arpc3/Arpc5/Baiap2/Brk1/Capzb/Cfl1/Dbn1/Fscn1/Pak1/Ppp1r9a/Ptk2b/Rac1/Snap25/Stmn2/Tesc/Tubb3/Wasf1/Wasl	21	0.122807	2.99188
CA1_hi	CC	GO:0005938	cell cortex	28/698	272/17005	7.70699e-06	7.16371e-05	4.68138e-05	Arhgef9/Calb1/Capza2/Capzb/Cfl1/Clta/Cltb/Crip2/Dbn1/Dctn1/Dstn/Eno1/Eno2/Hnrnpk/Map2k1/Marcks/Med28/Myl12b/Ndfip1/Nedd4/Pfn1/Ppp1r9a/Ptk2b/Rac1/Rhob/Snca/Sptan1/Wasl	28	0.102941	2.5079
CA1_hi	CC	GO:0044309	neuron spine	23/698	201/17005	8.93041e-06	8.16701e-05	5.33702e-05	Add1/Apbb1/Arf4/Arpc2/Baiap2/Calb1/Capzb/Cdc42/Cfl1/Dbn1/Gabbr1/Hnrnpk/Itpka/Marcks/Mt3/Nedd4/Ppp1ca/Ppp1cc/Ppp1r9a/Ppp3ca/Psd/Ptk2b/Rac1	23	0.114428	2.78774
CA1_hi	CC	GO:0005759	mitochondrial matrix	28/698	279/17005	1.2427e-05	0.000108402	7.0839e-05	Acot13/C1qbp/Hagh/Hspd1/Hspe1/Idh3a/Idh3b/Iscu/Mdh2/Mrpl20/Mrpl30/Mrpl57/Mrps14/Mrps21/Mrps33/Mrps34/Ndufa7/Ndufab1/Park7/Pdhb/Prdx1/Rps3/Slc25a5/Snca/Sod2/Uqcc2/Vdac1/Vdac2	28	0.100358	2.44498
CA1_hi	CC	GO:0005875	microtubule associated complex	17/698	126/17005	1.54918e-05	0.000131102	8.56734e-05	Dctn1/Dctn2/Dctn3/Dctn6/Dynll1/Dynll2/Dynlrb1/Dynlt3/Gabarap/Kif1a/Kif21a/Kif5b/Kifap3/Klc1/Map1a/Map1lc3b/Ywhae	17	0.134921	3.287
CA1_hi	CC	GO:0030017	sarcomere	20/698	180/17005	5.16517e-05	0.000395764	0.000258626	Aldoa/Ank2/Ank3/Arf1/Calm3/Dnajb6/Fkbp1a/Fkbp1b/Glrx3/Myl12b/Pak1/Pdlim7/Ppp3ca/Ppp3cb/Psma6/Rpl15/Rpl4/Rpl7/Sptan1/Tpm1	20	0.111111	2.70694
CA1_hi	CC	GO:0031201	SNARE complex	9/698	46/17005	8.84463e-05	0.000634798	0.000414831	Cplx2/Napa/Napb/Snap25/Snap47/Stx7/Syn2/Vamp2/Vti1b	9	0.195652	4.76657
CA1_hi	CC	GO:0120111	neuron projection cytoplasm	8/698	39/17005	0.00015384	0.00106375	0.000695143	Abhd12/Baiap2/Dynll1/Gabarapl1/Hnrnpa2b1/Kcnab1/Map2k1/Ranbp1	8	0.205128	4.99743
CA1_hi	CC	GO:0044754	autolysosome	5/698	14/17005	0.000168782	0.001153	0.000753471	Ftl1/Gaa/Map1lc3a/Map1lc3b/Sqstm1	5	0.357143	8.70088
CA1_hi	CC	GO:0044306	neuron projection terminus	20/698	197/17005	0.000180596	0.00121902	0.000796612	Ap1s1/Arpc2/Atp6v0d1/Baiap2/Calb1/Cplx2/Dpysl2/Fkbp1a/Got1/Hnrnpk/Kcnab2/Marcks/Pebp1/Ppp2ca/Prkcg/Rab3a/Snca/Sncb/Uchl1/Vamp2	20	0.101523	2.47335
CA1_hi	CC	GO:0005791	rough endoplasmic reticulum	11/698	76/17005	0.000259218	0.00170903	0.00111683	Baiap2/Hspd1/Mt3/Pebp1/Pkm/Rab14/Rpl4/Sec61g/Snca/Ssr4/Vdac3	11	0.144737	3.52615
CA1_hi	CC	GO:0030132	clathrin coat of coated pit	5/698	16/17005	0.000343883	0.00219081	0.00143166	Ap2m1/Ap2s1/Clta/Cltb/Cltc	5	0.3125	7.61327
CA1_hi	CC	GO:0031312	extrinsic component of organelle membrane	9/698	55/17005	0.000367265	0.00231377	0.00151202	Cltc/Emc2/Kif1a/Psd/Rab7/Snx10/Syn2/Ubb/Ubc	9	0.163636	3.98659
CA1_hi	CC	GO:0031300	intrinsic component of organelle membrane	30/698	376/17005	0.000414702	0.00258391	0.00168855	Abhd17a/Atp6v1g2/B2m/Chchd10/Chchd6/Coa3/Coq2/Emc10/Emc2/Emc4/Emc7/Fis1/Fkbp8/Ghitm/Mff/Mpc2/Ndfip1/Rab14/Rab3a/Rab7/Slc25a3/Smdt1/Spcs1/Stx7/Tecr/Timm17a/Tomm20/Tomm70a/Wdr83os/Wfs1	30	0.0797872	1.94381
CA1_hi	CC	GO:0097525	spliceosomal snRNP complex	9/698	56/17005	0.00042191	0.00260025	0.00169922	Ddx39b/Lsm7/Lsm8/Sf3b5/Sf3b6/Snrpd2/Snrpn/Snu13/Zmat2	9	0.160714	3.9154
CA1_hi	CC	GO:1905360	GTPase complex	7/698	37/17005	0.00066853	0.00386792	0.00252763	Gnao1/Gnas/Gnb1/Gnb2/Gng3/Hras/Rraga	7	0.189189	4.60911
CA1_hi	CC	GO:0072546	EMC complex	4/698	11/17005	0.000737106	0.00422161	0.00275876	Emc10/Emc2/Emc4/Emc7	4	0.363636	8.85908
CA1_hi	CC	GO:0099571	postsynaptic cytoskeleton	5/698	19/17005	0.000826326	0.00463888	0.00303144	Dbn1/Ina/Marcks/Nefl/Ppp1r9a	5	0.263158	6.41117
CA1_hi	CC	GO:0043679	axon terminus	17/698	177/17005	0.00100744	0.00560016	0.00365962	Ap1s1/Arpc2/Atp6v0d1/Calb1/Cplx2/Dpysl2/Fkbp1a/Got1/Hnrnpk/Kcnab2/Marcks/Pebp1/Ppp2ca/Prkcg/Rab3a/Snca/Sncb	17	0.0960452	2.3399
CA1_hi	CC	GO:0048475	coated membrane	11/698	91/17005	0.00122961	0.00657726	0.00429814	Ap1s1/Ap2m1/Ap2s1/Clta/Cltb/Cltc/Cope/Dnm1/Epn1/Sar1b/Sec13	11	0.120879	2.94491
CA1_hi	CC	GO:0098833	presynaptic endocytic zone	4/698	13/17005	0.00149551	0.00753199	0.00492205	Clta/Cltb/Cltc/Dnm1	4	0.307692	7.49614
CA1_hi	CC	GO:0008287	protein serine/threonine phosphatase complex	8/698	54/17005	0.00151437	0.00753199	0.00492205	Ppp1ca/Ppp1cb/Ppp1cc/Ppp2ca/Ppp2r1a/Ppp2r2c/Ppp3ca/Ppp3cb	8	0.148148	3.60925
CA1_hi	CC	GO:1903293	phosphatase complex	8/698	54/17005	0.00151437	0.00753199	0.00492205	Ppp1ca/Ppp1cb/Ppp1cc/Ppp2ca/Ppp2r1a/Ppp2r2c/Ppp3ca/Ppp3cb	8	0.148148	3.60925
CA1_hi	CC	GO:0009898	cytoplasmic side of plasma membrane	16/698	169/17005	0.0016273	0.00802328	0.0052431	Acp1/Ap2m1/Ap2s1/Epn1/Gnao1/Gnas/Gnb1/Gnb2/Gng3/Kcnab1/Kcnab2/Mien1/Ppp3ca/Ptk2b/Rac1/Snap25	16	0.0946746	2.30651
CA1_hi	CC	GO:0030175	filopodium	11/698	95/17005	0.00175056	0.00827137	0.00540522	Abi1/Apbb1/Cdc42/Cfl1/Dbn1/Fscn1/Gap43/Ppp1r9a/Snap25/Tubb3/Ube2k	11	0.115789	2.82092
CA1_hi	MF	GO:0003735	structural constituent of ribosome	69/667	157/16821	9.00402e-55	5.85261e-52	4.74844e-52	Mrpl20/Mrpl30/Mrpl57/Mrps14/Mrps21/Mrps34/Ndufa7/Rpl10/Rpl10a/Rpl12/Rpl14/Rpl15/Rpl18/Rpl18a/Rpl22/Rpl22l1/Rpl23a/Rpl26/Rpl27a/Rpl28/Rpl29/Rpl3/Rpl30/Rpl31/Rpl32/Rpl34/Rpl35/Rpl35a/Rpl36/Rpl36a/Rpl37/Rpl37a/Rpl38/Rpl39/Rpl4/Rpl41/Rpl5/Rpl7/Rpl7a/Rpl8/Rplp0/Rplp2/Rps10/Rps11/Rps12/Rps13/Rps15/Rps15a/Rps16/Rps17/Rps18/Rps19/Rps20/Rps21/Rps23/Rps24/Rps25/Rps26/Rps27/Rps27a/Rps28/Rps29/Rps3/Rps4x/Rps…	69	0.43949	11.0835
CA1_hi	MF	GO:0015453	oxidoreduction-driven active transmembrane transporter activity	25/667	37/16821	6.90929e-27	2.24552e-24	1.82187e-24	Cox4i1/Cox5a/Cox6a1/Cox6c/Cox7a2/Cox7a2l/Cox7b/Cox7c/Cox8a/Cyc1/Ndufa10/Ndufa2/Ndufa7/Ndufb7/Ndufb8/Ndufc2/Ndufs2/Ndufs3/Ndufs7/Ndufs8/Ndufv2/Uqcr11/Uqcrfs1/Uqcrh/Uqcrq	25	0.675676	17.0398
CA1_hi	MF	GO:0009055	electron transfer activity	26/667	55/16821	2.68568e-22	4.36423e-20	3.54086e-20	Cox4i1/Cox5a/Cox6a1/Cox6c/Cox7a2/Cox7a2l/Cox7b/Cox7c/Cox8a/Cyc1/Ndufa10/Ndufa2/Ndufa7/Ndufb7/Ndufb8/Ndufc2/Ndufs2/Ndufs3/Ndufs7/Ndufs8/Ndufv2/Sdhb/Uqcr11/Uqcrfs1/Uqcrh/Uqcrq	26	0.472727	11.9217
CA1_hi	MF	GO:0015078	proton transmembrane transporter activity	24/667	81/16821	4.1682e-15	5.41867e-13	4.39636e-13	Atp6v0d1/Atp6v0e2/Atp6v1a/Atp6v1b2/Atp6v1c1/Atp6v1e1/Atp6v1f/Atp6v1g1/Atp6v1g2/Cox4i1/Cox5a/Cox6a1/Cox6c/Cox7a2/Cox7a2l/Cox7b/Cox7c/Cox8a/Cyc1/Slc25a5/Uqcr11/Uqcrfs1/Uqcrh/Uqcrq	24	0.296296	7.47226
CA1_hi	MF	GO:0008137	NADH dehydrogenase (ubiquinone) activity	11/667	14/16821	1.14838e-13	1.24407e-11	1.00936e-11	Ndufa10/Ndufa2/Ndufa7/Ndufb7/Ndufb8/Ndufc2/Ndufs2/Ndufs3/Ndufs7/Ndufs8/Ndufv2	11	0.785714	19.8148
CA1_hi	MF	GO:0031625	ubiquitin protein ligase binding	42/667	293/16821	4.35684e-13	3.53993e-11	2.87208e-11	Apbb1/Cacybp/Cct2/Ckb/Dnaja1/Elob/Gabarap/Gabarapl1/Gabarapl2/Gpi1/Hspd1/Jak1/Map1lc3a/Map1lc3b/Ndufs2/Nedd8/Prkar1a/Psma3/Ptk2b/Rala/Rbx1/Rpl5/Rps27a/Rraga/Slc25a5/Sqstm1/Sumo1/Sumo2/Tcp1/Tmbim6/Tpi1/Tsg101/Tubb5/Ubb/Ubc/Ube2b/Ube2k/Ube2n/Uchl1/Uqcrc1/Wfs1/Ywhae	42	0.143345	3.61499
CA1_hi	MF	GO:0003954	NADH dehydrogenase activity	11/667	17/16821	3.50059e-12	2.27538e-10	1.8461e-10	Ndufa10/Ndufa2/Ndufa7/Ndufb7/Ndufb8/Ndufc2/Ndufs2/Ndufs3/Ndufs7/Ndufs8/Ndufv2	11	0.647059	16.3181
CA1_hi	MF	GO:0008135	translation factor activity, RNA binding	19/667	74/16821	5.00645e-11	2.71183e-09	2.2002e-09	Eef1a2/Eef1b2/Eef1g/Eif1/Eif1b/Eif3c/Eif3e/Eif3f/Eif3h/Eif3i/Eif3k/Eif3m/Eif4a1/Eif4a2/Eif4g2/Eif4h/Eif5/Eif5a/Mcts1	19	0.256757	6.47512
CA1_hi	MF	GO:0045182	translation regulator activity	24/667	125/16821	1.12239e-10	5.61196e-09	4.55319e-09	Cnbp/Eef1a2/Eef1b2/Eef1g/Eif1/Eif1b/Eif3c/Eif3e/Eif3f/Eif3h/Eif3i/Eif3k/Eif3m/Eif4a1/Eif4a2/Eif4g2/Eif4h/Eif5/Eif5a/Mcts1/Pcbp1/Rpl10/Rpl22/Rps9	24	0.192	4.84203
CA1_hi	MF	GO:0019843	rRNA binding	18/667	72/16821	2.61106e-10	1.13146e-08	9.17995e-09	Mrpl20/Rpl12/Rpl23a/Rpl3/Rpl37/Rpl37a/Rpl4/Rpl5/Rpl7/Rpl8/Rplp0/Rps11/Rps13/Rps18/Rps3/Rps4x/Rps5/Rps9	18	0.25	6.30472
CA1_hi	MF	GO:0004129	cytochrome-c oxidase activity	9/667	14/16821	3.85035e-10	1.24571e-08	1.01069e-08	Cox4i1/Cox5a/Cox6a1/Cox6c/Cox7a2/Cox7a2l/Cox7b/Cox7c/Cox8a	9	0.642857	16.2121
CA1_hi	MF	GO:0042625	ATPase-coupled ion transmembrane transporter activity	9/667	14/16821	3.85035e-10	1.24571e-08	1.01069e-08	Atp6v0d1/Atp6v0e2/Atp6v1a/Atp6v1b2/Atp6v1c1/Atp6v1e1/Atp6v1f/Atp6v1g1/Atp6v1g2	9	0.642857	16.2121
CA1_hi	MF	GO:0044769	ATPase activity, coupled to transmembrane movement of ions, rotational mechanism	9/667	14/16821	3.85035e-10	1.24571e-08	1.01069e-08	Atp6v0d1/Atp6v0e2/Atp6v1a/Atp6v1b2/Atp6v1c1/Atp6v1e1/Atp6v1f/Atp6v1g1/Atp6v1g2	9	0.642857	16.2121
CA1_hi	MF	GO:0046961	proton-transporting ATPase activity, rotational mechanism	9/667	14/16821	3.85035e-10	1.24571e-08	1.01069e-08	Atp6v0d1/Atp6v0e2/Atp6v1a/Atp6v1b2/Atp6v1c1/Atp6v1e1/Atp6v1f/Atp6v1g1/Atp6v1g2	9	0.642857	16.2121
CA1_hi	MF	GO:0003924	GTPase activity	35/667	265/16821	4.0246e-10	1.24571e-08	1.01069e-08	Arl3/Arl8a/Arl8b/Cdc42/Dnm1/Eef1a2/Gnao1/Gnas/Gnb1/Gnb2/Gng3/Hras/Mras/Nkiras1/Rab11b/Rab12/Rab14/Rab18/Rab1a/Rab3a/Rab6b/Rab7/Rac1/Rala/Ran/Rheb/Rhob/Rraga/Sar1b/Tuba1a/Tubb2a/Tubb3/Tubb4a/Tubb4b/Tubb5	35	0.132075	3.3308
CA1_hi	MF	GO:0016675	oxidoreductase activity, acting on a heme group of donors	9/667	15/16821	9.28735e-10	2.74399e-08	2.2263e-08	Cox4i1/Cox5a/Cox6a1/Cox6c/Cox7a2/Cox7a2l/Cox7b/Cox7c/Cox8a	9	0.6	15.1313
CA1_hi	MF	GO:0005525	GTP binding	38/667	322/16821	1.87157e-09	5.06882e-08	4.11252e-08	Arf1/Arf3/Arf4/Arl3/Arl8a/Arl8b/Cdc42/Dnm1/Eef1a2/Eif5/Gnao1/Gnas/Hras/Mras/Nkiras1/Nme1/Ola1/Rab11b/Rab12/Rab14/Rab18/Rab1a/Rab3a/Rab6b/Rab7/Rac1/Rala/Ran/Rheb/Rhob/Rraga/Sar1b/Tuba1a/Tubb2a/Tubb3/Tubb4a/Tubb4b/Tubb5	38	0.118012	2.97614
CA1_hi	MF	GO:0005200	structural constituent of cytoskeleton	15/667	61/16821	1.04225e-08	2.50912e-07	2.03574e-07	Add1/Ank3/Arpc2/Arpc3/Arpc5/Ina/Nefl/Pls3/Tpm1/Tuba1a/Tubb2a/Tubb3/Tubb4a/Tubb4b/Tubb5	15	0.245902	6.20137
CA1_hi	MF	GO:0019001	guanyl nucleotide binding	38/667	344/16821	1.17649e-08	2.63696e-07	2.13946e-07	Arf1/Arf3/Arf4/Arl3/Arl8a/Arl8b/Cdc42/Dnm1/Eef1a2/Eif5/Gnao1/Gnas/Hras/Mras/Nkiras1/Nme1/Ola1/Rab11b/Rab12/Rab14/Rab18/Rab1a/Rab3a/Rab6b/Rab7/Rac1/Rala/Ran/Rheb/Rhob/Rraga/Sar1b/Tuba1a/Tubb2a/Tubb3/Tubb4a/Tubb4b/Tubb5	38	0.110465	2.78581
CA1_hi	MF	GO:0032561	guanyl ribonucleotide binding	38/667	344/16821	1.17649e-08	2.63696e-07	2.13946e-07	Arf1/Arf3/Arf4/Arl3/Arl8a/Arl8b/Cdc42/Dnm1/Eef1a2/Eif5/Gnao1/Gnas/Hras/Mras/Nkiras1/Nme1/Ola1/Rab11b/Rab12/Rab14/Rab18/Rab1a/Rab3a/Rab6b/Rab7/Rac1/Rala/Ran/Rheb/Rhob/Rraga/Sar1b/Tuba1a/Tubb2a/Tubb3/Tubb4a/Tubb4b/Tubb5	38	0.110465	2.78581
CA1_hi	MF	GO:0031386	protein tag	7/667	11/16821	4.29131e-08	9.29783e-07	7.54366e-07	Nedd8/Rps27a/Sumo1/Sumo2/Ubb/Ubc/Ubl5	7	0.636364	16.0484
CA1_hi	MF	GO:0043021	ribonucleoprotein complex binding	22/667	153/16821	1.63911e-07	3.43684e-06	2.78843e-06	C1qbp/Csnk2b/Eif1/Eif1b/Eif3c/Eif3k/Eif4h/Eif5a/Hnrnpc/Hnrnpk/Impact/Nme1/Ppp1ca/Rack1/Rbm3/Rpl35/Rpsa/Sec61g/Secisbp2l/Serbp1/Snrpd2/Spcs1	22	0.143791	3.62625
CA1_hi	MF	GO:0003729	mRNA binding	33/667	306/16821	1.91559e-07	3.89105e-06	3.15695e-06	C1qbp/Celf4/Cnbp/Eif4g2/G3bp2/Hnrnpa0/Hnrnpa2b1/Hnrnpa3/Hnrnpc/Hnrnpk/Khdrbs3/Pabpc1/Park7/Pcbp1/Pkm/Rbfox1/Rbfox3/Rpl26/Rpl30/Rpl35/Rpl41/Rpl5/Rpl7/Rps13/Rps26/Rps3/Rps5/Rps7/Secisbp2l/Serbp1/Sf3b6/Srsf5/Ybx1	33	0.107843	2.71968
CA1_hi	MF	GO:0004298	threonine-type endopeptidase activity	7/667	13/16821	2.08117e-07	4.09927e-06	3.32589e-06	Psma4/Psmb1/Psmb2/Psmb3/Psmb4/Psmb5/Psmb6	7	0.538462	13.5794
CA1_hi	MF	GO:0008022	protein C-terminus binding	25/667	223/16821	2.88986e-06	4.94319e-05	4.01058e-05	Banf1/Cltc/Dnm1/Dynll1/Hras/Map2k1/Mapre3/Nedd4/Nefl/Nsf/Pabpc1/Ppp1cc/Ppp1r9a/Ppp2ca/Ptk2b/Rab3a/Rabac1/Rasgrf1/Rbfox1/Sdcbp/Sh3gl2/Stip1/Stmn3/Vamp2/Ywhab	25	0.112108	2.82723
CA1_hi	MF	GO:0003925	G protein activity	9/667	37/16821	1.05347e-05	0.000171188	0.000138891	Arl8b/Cdc42/Hras/Mras/Rab11b/Rab1a/Rab7/Rac1/Rala	9	0.243243	6.13432
CA1_hi	MF	GO:0047485	protein N-terminus binding	17/667	129/16821	1.35854e-05	0.000215378	0.000174744	Banf1/Calm3/Eif3e/Eif5a/Fez1/Map2k1/Morf4l1/Pdcd10/Ppp1cc/Rps21/Sdcbp/Snap25/Snca/Stxbp1/Tpm1/Ywhaq/Zwint	17	0.131783	3.32342
CA1_hi	MF	GO:0055105	ubiquitin-protein transferase inhibitor activity	5/667	10/16821	2.06161e-05	0.000319059	0.000258864	Rpl37/Rpl5/Rps15/Rps20/Rps7	5	0.5	12.6094
CA1_hi	MF	GO:0051082	unfolded protein binding	13/667	87/16821	3.65471e-05	0.000539901	0.000438041	Cct2/Dnaja1/Dnaja2/Dnajb6/Hspe1/Naca/Nudc/Pfdn2/Pfdn5/Ptges3/Scg5/Tcp1/Tomm20	13	0.149425	3.76834
CA1_hi	MF	GO:0044325	transmembrane transporter binding	17/667	140/16821	3.98684e-05	0.000575877	0.00046723	Ank2/Ank3/Ap2m1/Calm3/Epn1/Fkbp1a/Fkbp1b/Grina/Kcnab1/Kcnab2/Ppp1r9a/Ppp2ca/Snap25/Vamp2/Vdac1/Ywhae/Ywhah	17	0.121429	3.06229
CA1_hi	MF	GO:0015631	tubulin binding	31/667	359/16821	4.291e-05	0.000606337	0.000491943	Arl3/Arl8b/Cacybp/Dctn1/Dnm1/Dpysl2/Fez1/Gabarap/Gapdh/Gnas/Hsph1/Kif1a/Kif21a/Kif5b/Klc1/Map1a/Map1lc3a/Map1lc3b/Map4/Mapre3/Nme1/Pak1/Rps3/Snca/Sncb/Stmn1/Stmn2/Stmn3/Tbca/Ttll7/Vapa	31	0.086351	2.17768
CA1_hi	MF	GO:0003779	actin binding	33/667	405/16821	7.68528e-05	0.00106286	0.000862334	Add1/Arpc1a/Arpc2/Arpc3/Arpc5/Arpc5l/Cap2/Capza2/Capzb/Cfl1/Dbn1/Dstn/Fscn1/Gas7/Impact/Map1a/Marcks/Marcksl1/Med28/Pdlim7/Pfn1/Pfn2/Pls3/Ppp1r9a/Prkce/Snca/Sptan1/Tmsb10/Tpm1/Wasf1/Wasl/Wipf3/Ywhah	33	0.0814815	2.05487
CA1_hi	MF	GO:0042626	ATPase-coupled transmembrane transporter activity	13/667	95/16821	9.32349e-05	0.00126256	0.00102436	Atp1a1/Atp6v0d1/Atp6v0e2/Atp6v1a/Atp6v1b2/Atp6v1c1/Atp6v1d/Atp6v1e1/Atp6v1f/Atp6v1g1/Atp6v1g2/Sec61g/Tomm20	13	0.136842	3.45101
CA1_hi	MF	GO:0051117	ATPase binding	13/667	97/16821	0.000115819	0.00153638	0.00124652	Ank2/Arpc2/Atp6v1e1/Atp6v1g1/Fxyd7/Hnrnpk/Ppp3ca/Rab3a/Rac1/Rala/Snu13/Snx10/Wfs1	13	0.134021	3.37985
CA1_hi	MF	GO:0099106	ion channel regulator activity	15/667	125/16821	0.000127939	0.0016632	0.00134941	Ank2/Calm3/Ensa/Fkbp1b/Fxyd7/Gnb2/Kcnab1/Kcnab2/Nedd4/Rack1/Stx7/Sumo1/Vti1b/Ywhae/Ywhah	15	0.12	3.02627
CA1_hi	MF	GO:0051536	iron-sulfur cluster binding	10/667	64/16821	0.000196297	0.00245371	0.00199078	Aco2/Cisd1/Glrx3/Iscu/Ndufs2/Ndufs7/Ndufs8/Ndufv2/Sdhb/Uqcrfs1	10	0.15625	3.94045
CA1_hi	MF	GO:0051540	metal cluster binding	10/667	64/16821	0.000196297	0.00245371	0.00199078	Aco2/Cisd1/Glrx3/Iscu/Ndufs2/Ndufs7/Ndufs8/Ndufv2/Sdhb/Uqcrfs1	10	0.15625	3.94045
CA1_hi	MF	GO:0022884	macromolecule transmembrane transporter activity	6/667	23/16821	0.000215138	0.00263849	0.0021407	Hnrnpa3/Sec61g/Timm17a/Tomm20/Tomm22/Tomm70a	6	0.26087	6.57884
CA1_hi	MF	GO:0031369	translation initiation factor binding	7/667	35/16821	0.000380697	0.00441881	0.00358514	Eif3c/Eif3f/Eif3m/Eif5/Rbx1/Rps19/Rps24	7	0.2	5.04378
CA1_hi	MF	GO:0008320	protein transmembrane transporter activity	5/667	17/16821	0.000401542	0.00457898	0.0037151	Sec61g/Timm17a/Tomm20/Tomm22/Tomm70a	5	0.294118	7.41732
CA1_hi	MF	GO:0030674	protein-macromolecule adaptor activity	24/667	288/16821	0.000513074	0.00574997	0.00466516	Abi1/Ank2/Ank3/Ap2m1/Ap2s1/Baiap2/Eloc/Epn1/Fscn1/Gabarapl1/Gnb1/Gnb2/Map1a/Map2k1/Mapk8ip3/Napa/Napb/Nefl/Rack1/Snap25/Snap47/Stx7/Vamp2/Vti1b	24	0.0833333	2.10157
CA1_hi	MF	GO:0030276	clathrin binding	9/667	63/16821	0.000799945	0.00846972	0.00687179	Ap2m1/Ap2s1/Caly/Clta/Cltb/Cltc/Epn1/Nsg1/Nsg2	9	0.142857	3.6027
CA1_hi	MF	GO:0019905	syntaxin binding	10/667	76/16821	0.000807881	0.00846972	0.00687179	Cplx2/Napa/Napb/Nsf/Snap25/Snap47/Sptan1/Stx7/Stxbp1/Vamp2	10	0.131579	3.31828
CA1_hi	MF	GO:0070064	proline-rich region binding	5/667	20/16821	0.000911415	0.00940349	0.00762939	Apbb1/Baiap2/Nedd4/Pfn1/Rabac1	5	0.25	6.30472
CA1_ns	BP	GO:0050808	synapse organization	150/1575	486/16950	2.43207e-42	1.36561e-38	1.07549e-38	Abi2/Abl2/Actb/Actr2/Actr3/Adam10/Add2/Adgrb1/Adgrb2/Adgrb3/Adgrl2/Adgrl3/Afdn/Agrn/App/Arc/Arhgap39/Arhgap44/Atp2b2/Bdnf/Bsn/C1ql3/Cacna1a/Cacnb2/Cadm1/Camk2b/Camkv/Caprin1/Cdh2/Cdh8/Cdk5/Cdk5r1/Cdkl5/Chd4/Chmp4b/Ckap5/Clstn1/Clstn2/Clstn3/Cnksr2/Cntnap2/Ctnnb1/Ctnnd2/Cttn/Cttnbp2/Cyfip1/Dab2ip/Dag1/Dgkb/Dgkz/Dhx36/Dnm1l/Dtnbp1/Eif4g1/Epha4/Epha5/Epha7/Fgf13/Flrt2/Fmr1/Frrs1l/Gabra1/Gabra2/Gabrb…	150	0.308642	3.32158
CA1_ns	BP	GO:0050803	regulation of synapse structure or activity	93/1575	268/16950	6.97663e-31	1.95869e-27	1.54257e-27	Abi2/Actr2/Actr3/Adam10/Adgrb1/Adgrb2/Adgrb3/Adgrl2/Adgrl3/Afdn/Agrn/App/Arc/Arhgap44/Bdnf/C1ql3/Camk2b/Camkv/Caprin1/Cdh2/Cdh8/Cdk5/Cdk5r1/Cdkl5/Chmp4b/Clstn1/Clstn2/Clstn3/Cttnbp2/Cyfip1/Dab2ip/Dag1/Dgkb/Dhx36/Dnm1l/Dtnbp1/Eif4g1/Epha4/Epha7/Flrt2/Fmr1/Gpm6a/Grin1/Grin2b/Gripap1/Gsk3b/Homer1/Hspa8/Il1rapl1/Kalrn/Lrfn5/Lrrn1/Lrrn3/Magi2/Malat1/Mycbp2/Myh10/Negr1/Neurod2/Nlgn2/Nptx1/Nrcam/Nrxn1/N…	93	0.347015	3.73454
CA1_ns	BP	GO:0050807	regulation of synapse organization	90/1575	260/16950	7.96702e-30	1.49116e-26	1.17437e-26	Abi2/Actr2/Actr3/Adam10/Adgrb1/Adgrb2/Adgrb3/Adgrl2/Adgrl3/Afdn/Agrn/App/Arc/Arhgap44/Bdnf/C1ql3/Camk2b/Camkv/Caprin1/Cdh2/Cdh8/Cdk5/Cdk5r1/Cdkl5/Chmp4b/Clstn1/Clstn2/Clstn3/Cttnbp2/Cyfip1/Dab2ip/Dag1/Dgkb/Dhx36/Dnm1l/Dtnbp1/Eif4g1/Epha4/Epha7/Flrt2/Fmr1/Gpm6a/Grin1/Grin2b/Gripap1/Gsk3b/Homer1/Hspa8/Il1rapl1/Kalrn/Lrfn5/Lrrn1/Lrrn3/Magi2/Malat1/Mycbp2/Myh10/Negr1/Neurod2/Nlgn2/Nptx1/Nrcam/Nrxn1/N…	90	0.346154	3.72527
CA1_ns	BP	GO:0016358	dendrite development	97/1575	303/16950	5.55379e-29	7.79614e-26	6.13986e-26	Abi2/Abl2/Acsl4/Actr2/Actr3/Adam10/Adgrb3/Afdn/App/Arc/Arhgap44/Asap1/Bcl11a/Bdnf/Cacna1a/Camk1d/Camk2a/Camk2b/Camsap2/Caprin1/Cdk5/Cdk5r1/Cdkl5/Celsr2/Cntnap2/Cpeb3/Crebbp/Crk/Ctnnd2/Cyfip1/Dab1/Dab2ip/Dclk1/Dgkg/Dhx36/Dnm1l/Dtnbp1/Elavl4/Epha4/Epha5/Fmr1/Git1/Grin1/Gsk3a/Gsk3b/Hdac2/Il1rapl1/Iqsec1/Kalrn/Kidins220/Map1b/Map2/Mapk8ip2/Matn2/Mef2a/Mink1/Nlgn2/Nr3c1/Nrp1/Nsmf/Ntrk2/Opa1/Pacsin1/Pa…	97	0.320132	3.44523
CA1_ns	BP	GO:0099003	vesicle-mediated transport in synapse	81/1575	250/16950	9.17866e-25	6.44227e-22	5.07363e-22	Actb/Actg1/Adcy1/Amph/Ap2a1/Ap2a2/Ap2b1/Ap3b2/Ap3s1/Apba1/Apba2/Arc/Atad1/Atp2a2/Bin1/Braf/Bsn/Cacna1a/Cadps/Cadps2/Camk2a/Canx/Cdh2/Cdk5/Cdk5r1/Clcn3/Clstn1/Cplx1/Ctnnb1/Cyfip1/Dnajc5/Dnajc6/Dnm1l/Dtnbp1/Fmr1/Git1/Grik5/Gripap1/Gsk3b/Hpca/Iqsec1/Magi2/Nlgn2/Nr3c2/Nrxn1/Nrxn3/Pacsin1/Pcdh17/Pclo/Picalm/Ppfia2/Ppp3r1/Prepl/Prkca/Prkcb/Pten/Rab11a/Rab5a/Rap1a/Rap1b/Rapgef4/Scamp5/Slc17a7/Snap91/Spt…	81	0.324	3.48686
CA1_ns	BP	GO:0050890	cognition	94/1575	332/16950	1.083e-23	6.75672e-21	5.32127e-21	Abi2/Abl2/Adcy1/Adgrb3/Amph/App/Arc/Arl6ip5/Atad1/Atp1a3/Atp8a1/Atxn1/B3gat1/Bdnf/Braf/Brinp1/Cacna1c/Cacna1e/Camk4/Cck/Cdk5/Chl1/Chrm1/Ckap5/Cnr1/Cntnap2/Comt/Cpeb3/Crebbp/Ctnnd2/Cyfip1/Dbi/Ddhd2/Egr1/Elavl4/Fgf13/Gabra5/Gabrb3/Git1/Gmfb/Gria1/Grin1/Grin2a/Grin2b/Grm5/Hif1a/Hmgcr/Kalrn/Kras/Mapk8ip2/Mapt/Ncam1/Ndufs4/Neurod2/Nf1/Nptn/Nrxn1/Nrxn2/Nrxn3/Ntan1/Ntrk2/Pafah1b1/Paip2/Picalm/Pja2/Plcb1…	94	0.283133	3.04705
CA1_ns	BP	GO:0007416	synapse assembly	61/1575	189/16950	7.29903e-19	3.15262e-16	2.48285e-16	Actr3/Add2/Adgrb1/Adgrb2/Adgrb3/Adgrl2/Adgrl3/Agrn/App/Bdnf/Bsn/Cacna1a/Cadm1/Cdh2/Cdk5/Clstn1/Clstn2/Clstn3/Cntnap2/Eif4g1/Epha7/Fgf13/Flrt2/Gabra1/Gabra2/Gabrb2/Gabrb3/Gabrg2/Gpm6a/Grin1/Gsk3b/Il1rapl1/Lrfn5/Lrrn1/Lrrn3/Magi2/Mapt/Mycbp2/Negr1/Nlgn2/Nptn/Nptx1/Nrxn1/Nrxn2/Nrxn3/Ntrk2/Ntrk3/Pcdh17/Pclo/Prkca/Pten/Ptk2/Ptprd/Ptprs/Shank2/Sipa1l1/Slc25a46/Slitrk5/Sptbn2/Stau2/Vps35	61	0.322751	3.47342
CA1_ns	BP	GO:1990778	protein localization to cell periphery	89/1575	358/16950	2.09711e-18	7.8502e-16	6.18244e-16	Actb/Actr3/Adam10/Adam22/Afdn/Arhgap44/Arl6ip5/Atp1b1/Atp1b3/Atp2c1/Atp6ap1/Bbip1/Bsg/Cacnb2/Cacng3/Camk2a/Camk2b/Camk2g/Ccdc88a/Cdh2/Cdk5/Clasp2/Clip3/Clstn1/Cplx1/Dag1/Dlg2/Dpp6/Efr3a/Epb41l3/Fgf13/Gas6/Git1/Gnai1/Gorasp2/Gphn/Gpr158/Grin1/Grin2a/Gripap1/Gsk3b/Hectd1/Iqsec2/Kalrn/Kcnb1/Kcnip4/Kif1b/Lgi1/Lrp1/Macf1/Magi2/Map7/Myo5a/Nfasc/Nptx1/Nrxn1/Pacsin1/Pdzd11/Picalm/Pip5k1a/Prepl/Prkcz/Prnp…	89	0.248603	2.67545
CA1_ns	BP	GO:1902414	protein localization to cell junction	47/1575	122/16950	2.48347e-18	8.71544e-16	6.86386e-16	Actb/Actg1/Adam10/Adam22/Afdn/Arhgap44/Bsn/Cacng3/Camk2a/Cdk5/Clstn1/Clstn3/Cplx1/Dag1/Dlg2/Fermt2/Git1/Gphn/Grin1/Grin2a/Gripap1/Gsk3b/Homer1/Iqsec2/Kalrn/Kif3a/Kif5a/Kif5c/Lamtor3/Lgi1/Magi2/Mapk9/Mapt/Nlgn2/Nptx1/Nrxn1/Nrxn2/Pclo/Prkcz/Rab11a/Rap1a/Rapgef4/Stau2/Tjp1/Tnik/Vps35/Zdhhc2	47	0.385246	4.14598
CA1_ns	BP	GO:0048167	regulation of synaptic plasticity	68/1575	234/16950	3.98846e-18	1.31737e-15	1.03749e-15	Adcy1/Adgrb1/App/Arc/Atf4/Atp2b2/Bdnf/Braf/Camk2a/Camk2b/Cdk5/Ckap5/Cpeb3/Ctnnd2/Cyp46a1/Dbi/Egr1/Epha4/Fmr1/Gfap/Gria1/Grin1/Grin2a/Grin2b/Grm5/Gsk3b/Iqsec2/Kcnb1/Kras/Mapk1/Mapt/Mgll/Neurod2/Nf1/Nptn/Nr3c1/Nrgn/Nsmf/Ntrk2/Paip2/Prkcz/Prnp/Prrt1/Pten/Ptn/Ptpn5/Rab11a/Rab5a/Rapgef2/Serpine2/Shank2/Shisa7/Sipa1l1/Slc1a1/Slc24a2/Slc4a10/Slc8a2/Sorcs3/Stau2/Syn1/Syngap1/Syp/Syt4/Syt7/Tnr/Unc13a/Vgf/…	68	0.290598	3.12739
CA1_ns	BP	GO:0007626	locomotory behavior	66/1575	237/16950	1.35209e-16	3.67242e-14	2.89222e-14	Abl2/Adam22/Adgrl3/Agtpbp1/Apba1/Apba2/App/Astn1/Atp1a3/Atp2b2/Atxn1/Cacna1a/Cacna1c/Cacna1e/Chl1/Ckap5/Clcn3/Cntn1/Cntnap2/Cstb/Dab1/Ddhd2/Egr1/Elavl4/Epha4/Git1/Glrb/Gmfb/Grin1/Grin2a/Grm5/Hexb/Inpp5f/Kalrn/Kcnd2/Kcnma1/Lsamp/Mapt/Myo5a/Ndufs4/Negr1/Nlgn2/Ntan1/Oxr1/Pafah1b1/Ppt1/Psap/Pten/Pum1/Rcan1/Scn1a/Scn8a/Sez6/Sez6l/Shank2/Slc1a1/Slc25a46/Slc4a10/Sobp/Sod1/Sptbn4/Tnr/Ube3a/Uchl3/Vps35/Wd…	66	0.278481	2.99699
CA1_ns	BP	GO:0099072	regulation of postsynaptic membrane neurotransmitter receptor levels	39/1575	95/16950	1.47018e-16	3.7523e-14	2.95513e-14	Adam10/Adam22/Ap2a1/Ap2a2/Ap2b1/Arc/Arhgap44/Atad1/Cacng3/Cacng8/Camk2a/Clstn1/Cplx1/Cpt1c/Dag1/Dlg2/Frrs1l/Git1/Gphn/Gripap1/Gsk3b/Hpca/Iqsec1/Iqsec2/Kalrn/Lgi1/Magi2/Nptx1/Pacsin1/Porcn/Ppp3r1/Prkcz/Rab11a/Rap1a/Rapgef4/Synj1/Tnik/Usp46/Vps35	39	0.410526	4.41805
CA1_ns	BP	GO:0034329	cell junction assembly	92/1575	408/16950	4.60386e-16	1.12394e-13	8.85164e-14	Abi2/Actb/Actg1/Actr3/Add2/Adgrb1/Adgrb2/Adgrb3/Adgrl2/Adgrl3/Afdn/Agrn/App/Bdnf/Bsn/Cacna1a/Cadm1/Cdh11/Cdh2/Cdh8/Cdk5/Clasp1/Clasp2/Clstn1/Clstn2/Clstn3/Cntnap2/Coro2b/Ctnnb1/Ctnnd2/Cttn/Dmtn/Dst/Eif4g1/Epb41l3/Epha7/Fermt2/Fgf13/Flrt2/Gabra1/Gabra2/Gabrb2/Gabrb3/Gabrg2/Gpm6a/Gpm6b/Grin1/Gsk3b/Il1rapl1/Lrfn5/Lrp1/Lrrn1/Lrrn3/Macf1/Magi2/Mapt/Mycbp2/Negr1/Nfasc/Nlgn2/Nptn/Nptx1/Nrp1/Nrxn1/Nrxn2/…	92	0.22549	2.4267
CA1_ns	BP	GO:0106027	neuron projection organization	41/1575	109/16950	9.72675e-16	2.27565e-13	1.7922e-13	Abi2/Abl2/Actr2/Actr3/Adam10/Afdn/App/Arc/Arhgap44/Atp1a3/Camk2b/Caprin1/Cdk5/Cdk5r1/Ckap5/Cntnap2/Ctnnd2/Cttn/Dhx36/Dnm1l/Dtnbp1/Epha4/Epha5/Grin1/Grin2a/Grin2b/Gsk3b/Homer1/Kalrn/Opa1/Pafah1b1/Pak3/Ppfia2/Prnp/Pten/Sipa1l1/Stau2/Tanc2/Ube3a/Vps35/Zfp365	41	0.376147	4.04806
CA1_ns	BP	GO:0042391	regulation of membrane potential	94/1575	430/16950	1.74843e-15	3.77593e-13	2.97374e-13	Afdn/Agrn/Akap6/App/Arl6ip5/Atp1a3/Atp1b1/Atp1b2/Atp1b3/Atp2a2/Atxn1/Bdnf/Bin1/Bnip3/Cacna1a/Cacna1c/Cacna2d1/Cacnb2/Cck/Cdk5/Ckap5/Cnih2/Cnr1/Cntnap2/Cx3cl1/Dld/Dmd/Dpp6/Fgf13/Fmr1/Foxp1/Gabra1/Gabra2/Gabra4/Gabra5/Gabrb1/Gabrb2/Gabrb3/Gabrg2/Gclm/Glrb/Gna11/Gnaq/Gria1/Grik5/Grin1/Grin2a/Grin2b/Gsk3b/Hcn1/Kcna1/Kcnb1/Kcnd2/Kcnip2/Kcnk1/Kcnma1/Kcnq2/Kcnq3/Mapk8ip2/Mapt/Mtch2/Ndufs4/Nlgn2/Nos1ap/N…	94	0.218605	2.3526
CA1_ns	BP	GO:0031346	positive regulation of cell projection organization	91/1575	422/16950	1.19347e-14	2.23378e-12	1.75922e-12	Abi2/Abl2/Actr2/Actr3/Afdn/Agrn/Ahi1/Akirin1/Ap2a1/Apc/Arsb/Atp1b2/Auts2/Bcl11a/Bdnf/Bmpr2/Braf/Camk1d/Camk2b/Caprin1/Carmil2/Ccdc88a/Cdkl5/Cnr1/Cntn1/Cx3cl1/Cyfip1/Dab2ip/Dhx36/Dmd/Dnm1l/Eef1a1/Elavl4/Enc1/Epha4/Fgfr1/Fmr1/Gpm6a/Grin1/Gsk3b/Hspa5/Il1rapl1/Itpr1/Kalrn/Kidins220/Lrp1/Lrrc7/Macf1/Magi2/Map1b/Mapt/Mark2/Nckap1/Negr1/Nf1/Nptn/Nrp1/Nrxn1/Ntrk2/Ntrk3/Opa1/Pacsin1/Pafah1b1/Pak3/Pcp4/Pic…	91	0.21564	2.3207
CA1_ns	BP	GO:0031503	protein-containing complex localization	57/1575	205/16950	1.7511e-14	3.07264e-12	2.41986e-12	Adam10/Adam22/Akap6/Ap2a1/Ap2a2/Ap2b1/Arc/Arhgap44/Atad1/Cacng3/Cacng8/Camk2a/Clstn1/Cnih2/Cplx1/Dag1/Dlg2/Exoc3/Git1/Gphn/Gripap1/Gsk3b/Hnrnpu/Hpca/Ift57/Iqsec1/Iqsec2/Kalrn/Kif5a/Kif5c/Lgi1/Lrrc7/Magi2/Mzt1/Npm1/Nptn/Nptx1/Nrxn1/Pacsin1/Pcm1/Ppp3r1/Prkcz/Pura/Rab11a/Rap1a/Rapgef4/Sfpq/Slc1a1/Ssna1/Ssx2ip/Stau2/Synj1/Tnik/Tub/Usp46/Vps35/Zfp365	57	0.278049	2.99233
CA1_ns	BP	GO:0030534	adult behavior	51/1575	171/16950	1.98462e-14	3.37687e-12	2.65946e-12	Abl2/Adam22/Agtpbp1/App/Atp1a3/Atxn1/Bdnf/Cacna1a/Cacna1c/Cdk5/Chl1/Clcn3/Cntnap2/Crebbp/Cstb/Dab1/Epha4/Gabrg2/Glrb/Grin1/Homer1/Inpp5f/Kalrn/Kcnma1/Mapt/Ndufs4/Nlgn2/Nrxn1/Nrxn2/Nrxn3/Ntan1/Oxr1/Pafah1b1/Pcdh17/Ppt1/Pten/Pum1/Scn1a/Scn8a/Sez6/Sez6l/Shank2/Slc1a1/Slc1a2/Slitrk5/Sptbn2/Sptbn4/Tpgs1/Uchl3/Usp46/Wdr47	51	0.298246	3.20969
CA1_ns	BP	GO:0051962	positive regulation of nervous system development	79/1575	346/16950	2.80909e-14	4.63913e-12	3.65356e-12	Actr2/Actr3/Adgrb1/Adgrb2/Adgrb3/Adgrl2/Adgrl3/Afdn/Agrn/Atxn1/Bcl11a/Bdnf/Bin1/Bmpr2/Braf/Camk2b/Caprin1/Cdkl5/Clstn1/Clstn2/Clstn3/Ctnnb1/Cx3cl1/Cyfip1/Dag1/Dhx36/Dnm1l/Epha4/Flrt2/Fmr1/Foxg1/Gfap/Grm5/Gsk3b/Hdac2/Hif1a/Il1rapl1/Kalrn/Kdm1a/Kras/Lrp1/Lrrn1/Lrrn3/Macf1/Map1b/Mapt/Nlgn2/Nptn/Nrp1/Nrxn1/Ntrk2/Ntrk3/Opa1/Pafah1b1/Pak3/Picalm/Plxna1/Plxna2/Plxna4/Prkca/Ptk2/Ptn/Ptpra/Ptprd/Rab21/Rtn…	79	0.228324	2.4572
CA1_ns	BP	GO:1903539	protein localization to postsynaptic membrane	27/1575	55/16950	3.2471e-14	5.20928e-12	4.10258e-12	Adam10/Adam22/Arhgap44/Cacng3/Camk2a/Clstn1/Cplx1/Dag1/Dlg2/Git1/Gphn/Grin1/Grin2a/Gripap1/Gsk3b/Iqsec2/Kalrn/Lgi1/Magi2/Nptx1/Prkcz/Rab11a/Rap1a/Rapgef4/Tnik/Vps35/Zdhhc2	27	0.490909	5.28312
CA1_ns	BP	GO:0070997	neuron death	88/1575	420/16950	1.88678e-13	2.78797e-11	2.19567e-11	Agrn/Akt1s1/Ap2b1/App/Arl6ip5/Atf2/Atf4/Bag5/Bdnf/Bnip3/Braf/Cacna1a/Ccnd1/Cdk5/Cdk5r1/Chga/Chl1/Chmp4b/Chp1/Clu/Cpeb4/Ctnnb1/Cx3cl1/Dnajc5/Dtnbp1/Egr1/Epha7/Faim2/Fam162a/Fbxw7/Fmr1/Gabra5/Gabrb2/Gabrb3/Gclm/Gpx1/Grik5/Grin1/Grin2b/Gsk3a/Gsk3b/Hdgf/Hif1a/Hsp90ab1/Itpr1/Kcnb1/Kcnma1/Kras/Lancl1/Lrp1/Map2k4/Mapt/Mt1/Ndufs4/Nf1/Nos1ap/Npm1/Nr3c1/Nrp1/Nsmf/Ntrk2/Oxr1/Pak3/Pcp4/Pdpk1/Picalm/Pink1/Pol…	88	0.209524	2.25488
CA1_ns	BP	GO:0006887	exocytosis	80/1575	366/16950	2.33433e-13	3.31425e-11	2.61014e-11	Abr/Adcy1/Apba1/Apba2/Atp13a2/Atp2a2/Braf/Brsk2/Cacna1a/Cacna1c/Cadps/Cadps2/Camk2a/Cdk5/Chga/Chmp2a/Clasp1/Clasp2/Cops5/Cplx1/Dmtn/Dnm1l/Dtnbp1/Exoc3/Exoc4/Exoc6b/Fmr1/Git1/Grik5/Gsk3b/Il1rapl1/Kcnb1/Lamp1/Mia3/Mical3/Myh10/Myo5a/Ncam1/Nr3c2/Nrxn3/Pclo/Pdpk1/Ppfia2/Prepl/Prkca/Prkcb/Rab10/Rab11a/Rab11fip2/Rab21/Rab3c/Rab5a/Rab9/Rap1a/Rap1b/Rapgef4/Rasgrp1/Scamp1/Scamp5/Sdf4/Smpd3/Sptbn2/Stx1a/St…	80	0.218579	2.35233
CA1_ns	BP	GO:0006836	neurotransmitter transport	59/1575	229/16950	2.361e-13	3.31425e-11	2.61014e-11	Adcy1/Apba1/Apba2/Arl6ip5/Atp2a2/Braf/Cacna1a/Cadps/Cadps2/Camk2a/Cplx1/Dnm1l/Dtnbp1/Fmr1/Gabra2/Gfap/Git1/Gpm6b/Grik5/Gsk3b/Ica1/Kcnc3/Nf1/Nr3c2/Nrxn1/Nrxn2/Nrxn3/Ntrk2/Pclo/Pdzd11/Ppfia2/Ppt1/Prepl/Prkca/Prkcb/Ptprn2/Rab5a/Rap1a/Rap1b/Slc17a7/Slc1a2/Slc6a17/Slc6a6/Snap91/Sptbn2/Stx1a/Stxbp5l/Sv2a/Sv2b/Syn1/Syngr3/Synj1/Syp/Syt1/Syt4/Syt5/Syt7/Trim9/Unc13a	59	0.257642	2.77272
CA1_ns	BP	GO:0051648	vesicle localization	55/1575	206/16950	3.17663e-13	4.35043e-11	3.42619e-11	Ahi1/Ap1ar/Ap3b2/Ap3s1/Atp13a2/Bloc1s2/Cdh2/Cdk5/Chmp2a/Chp1/Clasp1/Clasp2/Cnih2/Cops5/Ctnnb1/Cul3/Dtnbp1/Dync1h1/Dync1i1/Exoc3/Exoc4/Exoc6b/Kif1b/Kif5a/Kif5c/Magi2/Map2/Myo5a/Nlgn2/Nrxn1/Pafah1b1/Pcdh17/Pclo/Pdcd6/Picalm/Ppfia2/Prkcz/Pten/Rab11a/Rasgrp1/Sar1a/Smpd3/Snap91/Stard3nl/Sybu/Syn1/Synj1/Syt11/Syt4/Tanc2/Tmed10/Tmed9/Tpgs1/Trappc2/Vps4a	55	0.26699	2.87332
CA1_ns	BP	GO:0008088	axo-dendritic transport	32/1575	84/16950	9.10446e-13	1.21718e-10	9.58592e-11	Actr10/Agtpbp1/Ap3b2/Ap3s1/App/Armcx3/Bloc1s2/Bsn/Cnih2/Dlg2/Dst/Dtnbp1/Dync1h1/Fmr1/Hif1a/Hnrnpu/Hspa8/Kif1b/Kif3a/Kif5a/Kif5c/Map2/Mapt/Myo5a/Nefm/Pafah1b1/Pura/Rab21/Sfpq/Sod1/Stau2/Sybu	32	0.380952	4.09977
CA1_ns	BP	GO:0051402	neuron apoptotic process	70/1575	309/16950	1.25905e-12	1.64408e-10	1.2948e-10	Agrn/Akt1s1/App/Atf2/Atf4/Bdnf/Bnip3/Braf/Cacna1a/Ccnd1/Cdk5/Cdk5r1/Chl1/Cpeb4/Ctnnb1/Cx3cl1/Dnajc5/Egr1/Epha7/Faim2/Fam162a/Fbxw7/Fmr1/Gabra5/Gabrb2/Gabrb3/Gclm/Gpx1/Grik5/Grin1/Gsk3a/Gsk3b/Hdgf/Hif1a/Hsp90ab1/Kcnb1/Kcnma1/Kras/Lancl1/Lrp1/Map2k4/Mt1/Nf1/Npm1/Nr3c1/Nrp1/Nsmf/Ntrk2/Oxr1/Pak3/Pcp4/Pdpk1/Pink1/Polb/Ppp2r2b/Ppt1/Prdx3/Prnp/Ralbp1/Rb1/Rhoa/Scn2a/Slc1a1/Sod1/Srpk2/Syngap1/Tnfrsf21/Tri…	70	0.226537	2.43797
CA1_ns	BP	GO:0035249	synaptic transmission, glutamatergic	37/1575	111/16950	1.83105e-12	2.28475e-10	1.79936e-10	Atad1/Cacna1a/Cacng3/Cacng8/Cdh2/Cdh8/Cdk5/Clcn3/Clstn3/Cnih2/Cnr1/Dgkz/Dtnbp1/Ext1/Frrs1l/Gria2/Grik5/Grin1/Grin2a/Grin2b/Grm5/Hcn1/Homer1/Iqsec2/Mapk8ip2/Myo5a/Nf1/Nlgn2/Nrxn1/Ntrk2/Plppr4/Serpine2/Shank2/Slc17a7/Syt1/Tnr/Unc13a	37	0.333333	3.5873
CA1_ns	BP	GO:0007269	neurotransmitter secretion	49/1575	179/16950	2.28119e-12	2.68932e-10	2.11798e-10	Adcy1/Apba1/Apba2/Atp2a2/Braf/Cacna1a/Cadps/Cadps2/Camk2a/Cplx1/Dnm1l/Dtnbp1/Fmr1/Git1/Grik5/Gsk3b/Ica1/Kcnc3/Nf1/Nr3c2/Nrxn1/Nrxn2/Nrxn3/Ntrk2/Pclo/Pdzd11/Ppfia2/Ppt1/Prepl/Prkca/Prkcb/Ptprn2/Rab5a/Rap1a/Rap1b/Snap91/Sptbn2/Stx1a/Stxbp5l/Sv2a/Syn1/Synj1/Syp/Syt1/Syt4/Syt5/Syt7/Trim9/Unc13a	49	0.273743	2.946
CA1_ns	BP	GO:0099643	signal release from synapse	49/1575	179/16950	2.28119e-12	2.68932e-10	2.11798e-10	Adcy1/Apba1/Apba2/Atp2a2/Braf/Cacna1a/Cadps/Cadps2/Camk2a/Cplx1/Dnm1l/Dtnbp1/Fmr1/Git1/Grik5/Gsk3b/Ica1/Kcnc3/Nf1/Nr3c2/Nrxn1/Nrxn2/Nrxn3/Ntrk2/Pclo/Pdzd11/Ppfia2/Ppt1/Prepl/Prkca/Prkcb/Ptprn2/Rab5a/Rap1a/Rap1b/Snap91/Sptbn2/Stx1a/Stxbp5l/Sv2a/Syn1/Synj1/Syp/Syt1/Syt4/Syt5/Syt7/Trim9/Unc13a	49	0.273743	2.946
CA1_ns	BP	GO:1905475	regulation of protein localization to membrane	51/1575	191/16950	2.29897e-12	2.68932e-10	2.11798e-10	Actb/Actr3/Adam10/Ap2b1/Arhgap44/Atp2c1/Camk2a/Camk2b/Camk2g/Cdh2/Cdk5/Cdk5r1/Clasp2/Clip3/Dag1/Dmtn/Dpp6/Frrs1l/Gripap1/Gsk3b/Hectd1/Hpca/Iqsec2/Kalrn/Kcnb1/Lrp1/Magi2/Myo5a/Nlgn2/Nrxn1/Ogt/Pdcd5/Picalm/Prkcz/Prnp/Ptn/Rab11a/Rab11fip2/Rap1a/Rapgef4/Rer1/Sh3glb1/Shisa7/Slc1a1/Sorbs2/Sptbn1/Tcaf1/Tnik/Vamp4/Vps4a/Zdhhc2	51	0.267016	2.8736
CA1_ns	BP	GO:0001505	regulation of neurotransmitter levels	59/1575	242/16950	2.97984e-12	3.41466e-10	2.68922e-10	Adcy1/Agtpbp1/Apba1/Apba2/Arl6ip5/Atp2a2/Braf/Cacna1a/Cadps/Cadps2/Camk2a/Comt/Cplx1/Dagla/Dnm1l/Dtnbp1/Fmr1/Gabra2/Gfap/Git1/Gpm6b/Grik5/Gsk3b/Ica1/Kcnc3/Nf1/Nr3c2/Nrxn1/Nrxn2/Nrxn3/Ntrk2/Pclo/Pdzd11/Ppfia2/Ppt1/Prepl/Prkca/Prkcb/Ptprn2/Rab5a/Rap1a/Rap1b/Slc17a7/Slc1a2/Snap91/Sptbn2/Stx1a/Stxbp5l/Sv2a/Syn1/Syngr3/Synj1/Syp/Syt1/Syt4/Syt5/Syt7/Trim9/Unc13a	59	0.243802	2.62377
CA1_ns	BP	GO:1901214	regulation of neuron death	78/1575	372/16950	4.39492e-12	4.74567e-10	3.73746e-10	Agrn/Akt1s1/Ap2b1/App/Atf2/Atf4/Bdnf/Braf/Cacna1a/Ccnd1/Cdk5/Cdk5r1/Chga/Chl1/Chmp4b/Chp1/Clu/Cpeb4/Ctnnb1/Cx3cl1/Dnajc5/Dtnbp1/Egr1/Epha7/Faim2/Fbxw7/Fmr1/Gabra5/Gabrb2/Gabrb3/Gclm/Grik5/Grin1/Grin2b/Gsk3a/Gsk3b/Hdgf/Hif1a/Hsp90ab1/Itpr1/Kcnb1/Kcnma1/Kras/Lancl1/Lrp1/Map2k4/Mapt/Mt1/Nf1/Nos1ap/Npm1/Nr3c1/Nrp1/Nsmf/Ntrk2/Oxr1/Pak3/Pcp4/Pdpk1/Picalm/Pink1/Ppp2r2b/Ppt1/Prdx3/Prnp/Psmc1/Ptpn5/Ralbp1…	78	0.209677	2.25653
CA1_ns	BP	GO:0050767	regulation of neurogenesis	86/1575	431/16950	5.82525e-12	6.17146e-10	4.86035e-10	Actr2/Actr3/Afdn/Arhgef2/Atxn1/Bcl11a/Bdnf/Bin1/Bmpr2/Braf/Brinp1/Camk2b/Caprin1/Cdk5/Cdkl5/Ctnnb1/Cx3cl1/Cyfip1/Dab1/Dag1/Dhx36/Dnajb11/Dnm1l/Epha4/Epha7/Fgf13/Fmr1/Foxg1/Gfap/Grm5/Gsk3b/Hdac2/Hif1a/Ifrd1/Il1rapl1/Kalrn/Kdm1a/Kras/Lingo1/Lrp1/Macf1/Map1b/Map2/Mapt/Mbp/Nf1/Nptn/Nrp1/Ntrk2/Ntrk3/Opa1/Pafah1b1/Pak3/Pcm1/Picalm/Plxna1/Plxna2/Plxna4/Pten/Ptk2/Ptn/Ptpra/Ptprd/Ptprs/Rab21/Rapgef2/Rb1/R…	86	0.199536	2.14739
CA1_ns	BP	GO:0043523	regulation of neuron apoptotic process	63/1575	272/16950	6.11383e-12	6.35725e-10	5.00667e-10	Agrn/Akt1s1/App/Atf2/Atf4/Bdnf/Braf/Cacna1a/Ccnd1/Cdk5/Cdk5r1/Chl1/Cpeb4/Ctnnb1/Cx3cl1/Dnajc5/Egr1/Epha7/Faim2/Fbxw7/Fmr1/Gabra5/Gabrb2/Gabrb3/Gclm/Grik5/Grin1/Gsk3a/Gsk3b/Hdgf/Hif1a/Hsp90ab1/Kcnb1/Kcnma1/Kras/Lancl1/Lrp1/Map2k4/Mt1/Nf1/Npm1/Nr3c1/Nrp1/Nsmf/Ntrk2/Oxr1/Pak3/Pcp4/Pdpk1/Pink1/Ppp2r2b/Ppt1/Prdx3/Prnp/Ralbp1/Rhoa/Slc1a1/Sod1/Srpk2/Syngap1/Trim2/Vegfb/Xiap	63	0.231618	2.49265
CA1_ns	BP	GO:0007215	glutamate receptor signaling pathway	22/1575	46/16950	1.51966e-11	1.39388e-09	1.09776e-09	App/Atp1a3/Camk2a/Cdk5r1/Cpeb4/Cx3cl1/Dagla/Fmr1/Frrs1l/Gnaq/Gria2/Grin1/Grin2a/Grin2b/Grm5/Homer1/Kalrn/Kcnb1/Plcb1/Prnp/Slc1a1/Unc13a	22	0.478261	5.147
CA1_ns	BP	GO:0048588	developmental cell growth	59/1575	252/16950	1.79558e-11	1.57534e-09	1.24066e-09	Actr3/Afdn/Akap6/App/Auts2/Bcl11a/Bdnf/Bmpr2/Cdk5/Cdkl5/Clasp2/Ctnnb1/Cttn/Cyfip1/Cyfip2/Dclk1/Epha7/Ext1/Fgf13/Foxp1/Gsk3a/Gsk3b/Hsp90aa1/Hsp90ab1/Ifrd1/Kdm1a/Lrp1/Macf1/Map1b/Map2/Map2k4/Mapt/Mgll/Nr3c1/Nrp1/Ntrk3/Olfm1/Omg/Pafah1b1/Picalm/Plxna1/Plxna4/Prkcz/Ptprs/Rab21/Rgs4/Rnf157/Rtn4/Rufy3/Sh3glb1/Slc25a4/Slc9a6/Slit1/Sorbs2/Syt1/Syt4/Tnr/Unc13a/Usp9x	59	0.234127	2.51965
CA1_ns	BP	GO:1901888	regulation of cell junction assembly	52/1575	212/16950	4.56701e-11	3.88542e-09	3.05997e-09	Actg1/Actr3/Adgrb1/Adgrb2/Adgrb3/Adgrl2/Adgrl3/Agrn/App/Bdnf/Clasp1/Clasp2/Clstn1/Clstn2/Clstn3/Cntnap2/Dmtn/Eif4g1/Epha7/Fermt2/Flrt2/Gpm6b/Grin1/Gsk3b/Il1rapl1/Lrfn5/Lrp1/Lrrn1/Lrrn3/Macf1/Mycbp2/Negr1/Nlgn2/Nptx1/Nrp1/Nrxn1/Ntrk2/Ntrk3/Prkca/Pten/Ptk2/Ptpra/Ptprd/Ptprj/Ptprs/Rap1a/Rap1b/Rapgef2/Sipa1l1/Slitrk5/Stau2/Tjp1	52	0.245283	2.63971
CA1_ns	BP	GO:0043161	proteasome-mediated ubiquitin-dependent protein catabolic process	80/1575	408/16950	7.9698e-11	6.48557e-09	5.10772e-09	Agap3/Anapc5/Apc/Araf/Arel1/Bag5/Bcap31/Calr/Canx/Ccdc47/Chfr/Clu/Csnk1a1/Ctnnb1/Cul1/Cul3/Dda1/Dnajb14/Dnajc10/Fbxl16/Fbxl17/Fbxl3/Fbxl5/Fbxw7/Gsk3a/Gsk3b/Hectd1/Herc2/Hsp90ab1/Hsp90b1/Hspa5/Huwe1/Itch/Jkamp/Klhdc2/Man1a/Mapk9/N4bp1/Nop53/Nsfl1c/Ogt/Os9/Ppp2r5c/Prickle1/Psmc1/Psmc2/Psmc3/Psmc4/Psmc6/Psmd1/Psmd14/Psmd2/Psmd6/Rad23b/Rmnd5b/Rnf14/Rnf5/Rpl11/Sec61b/Selenos/Spop/Stub1/Trim2/Trim9/Trp…	80	0.196078	2.11018
CA1_ns	BP	GO:0021549	cerebellum development	32/1575	100/16950	1.90371e-10	1.42525e-08	1.12246e-08	Abl2/Agtpbp1/Atp2b2/Atrn/Atxn2/Cacna1a/Cdk5/Cdk5r1/Cntn1/Cntnap2/Crk/Dab1/Faim2/Gabrb3/Hspa5/Myh10/Neurod2/Nrxn1/Ogdh/Pfdn1/Psap/Ptprs/Rere/Sdf4/Serpine2/Sez6/Sez6l/Slc25a46/Sptbn2/Trnp1/Usp9x/Zfp365	32	0.32	3.44381
CA1_ns	BP	GO:0050684	regulation of mRNA processing	39/1575	141/16950	2.82299e-10	2.03219e-08	1.60046e-08	Ahcyl1/Celf1/Celf2/Celf5/Clns1a/Cpeb3/Cpsf6/Ddx17/Ddx5/Dhx36/Dhx9/Fmr1/Hnrnpl/Hnrnpu/Hspa8/Khdrbs1/Malat1/Mbnl1/Ncbp2/Ncl/Npm1/Papola/Prdx6/Puf60/Rbfox2/Rbm39/Rbm5/Rnps1/Sf1/Snrnp70/Snrpa/Son/Srpk2/Srsf2/Srsf7/Srsf9/Thrap3/Tia1/Tra2a	39	0.276596	2.9767
CA1_ns	BP	GO:0017157	regulation of exocytosis	52/1575	225/16950	4.64681e-10	3.22122e-08	2.53688e-08	Abr/Adcy1/Apba1/Apba2/Atp13a2/Atp2a2/Braf/Cacna1a/Cadps/Cadps2/Cdk5/Chmp2a/Clasp1/Clasp2/Dnm1l/Dtnbp1/Fmr1/Git1/Gsk3b/Il1rapl1/Kcnb1/Lamp1/Myo5a/Nr3c2/Nrxn3/Pclo/Pdpk1/Ppfia2/Prepl/Prkca/Prkcb/Rab10/Rab21/Rab3c/Rab5a/Rab9/Rap1a/Rap1b/Rapgef4/Scamp5/Smpd3/Stx1a/Stxbp5l/Syp/Syt1/Syt11/Syt13/Syt4/Syt5/Syt7/Trim9/Vps4a	52	0.231111	2.4872
CA1_ns	BP	GO:0021954	central nervous system neuron development	29/1575	89/16950	8.30549e-10	5.68724e-08	4.479e-08	Agtpbp1/B4galt6/Cdh11/Cdk5/Dclk1/Dclk2/Epha4/Fgfr1/Foxg1/Gnaq/Hsp90aa1/Hsp90ab1/Lingo1/Map2/Mycbp2/Nfib/Nrp1/Ntrk2/Ogdh/Pafah1b1/Plxna4/Prkca/Pten/Ptk2/Rapgef2/Scn1b/Slc4a10/Sptbn4/Wdr47	29	0.325843	3.50669
CA1_ns	BP	GO:0034248	regulation of cellular amide metabolic process	75/1575	396/16950	1.60437e-09	1.0237e-07	8.06213e-08	Akap6/Aplp1/App/Bin1/Bzw1/Bzw2/Calr/Caprin1/Celf1/Clu/Cpeb3/Cpeb4/Cyfip1/Dapk1/Ddx3x/Ddx6/Dhx36/Dhx9/Eef2/Eif2a/Eif4e/Eif4g1/Eif4g3/Elavl1/Elavl4/Enc1/Epha4/Fmr1/Grm5/Gsk3a/Hnrnpd/Hnrnpl/Hnrnpr/Hnrnpu/Igfbp5/Khdrbs1/Larp1/Lsm1/Mapk1/Ncbp2/Ncl/Npm1/Ntrk2/Ogfod1/Paip1/Paip2/Picalm/Pink1/Polr2g/Prkca/Prnp/Pum1/Pum2/Rc3h2/Rpl13a/Rplp1/Rps27l/Rps3a1/Rtn1/Rtn3/Rtn4/Samd8/Sarnp/Smpd3/Sorl1/Spon1/Tia1/Tm…	75	0.189394	2.03824
CA1_ns	BP	GO:0000375	RNA splicing, via transesterification reactions	56/1575	260/16950	1.66867e-09	1.02962e-07	8.10881e-08	BC005624/Bcas2/Cdc40/Celf1/Celf2/Celf5/Clns1a/Cwc15/Ddx17/Ddx5/Dhx9/Fmr1/Hnrnpl/Hnrnpm/Hnrnpu/Hspa8/Khdrbs1/Lsm4/Luc7l2/Luc7l3/Malat1/Mbnl1/Ncbp2/Ncl/Npm1/Prdx6/Prpf4b/Puf60/Rbfox2/Rbm39/Rbm5/Rnps1/Sf1/Sf3b1/Sf3b2/Sfpq/Snrnp70/Snrpa/Snrpb/Snrpb2/Snrpd1/Snrpe/Snrpg/Son/Srpk2/Srrm2/Srsf2/Srsf7/Srsf9/Strap/Thrap3/Tia1/Tra2a/Wbp11/Wbp4/Zcrb1	56	0.215385	2.31795
CA1_ns	BP	GO:0000377	RNA splicing, via transesterification reactions with bulged adenosine as nucleophile	56/1575	260/16950	1.66867e-09	1.02962e-07	8.10881e-08	BC005624/Bcas2/Cdc40/Celf1/Celf2/Celf5/Clns1a/Cwc15/Ddx17/Ddx5/Dhx9/Fmr1/Hnrnpl/Hnrnpm/Hnrnpu/Hspa8/Khdrbs1/Lsm4/Luc7l2/Luc7l3/Malat1/Mbnl1/Ncbp2/Ncl/Npm1/Prdx6/Prpf4b/Puf60/Rbfox2/Rbm39/Rbm5/Rnps1/Sf1/Sf3b1/Sf3b2/Sfpq/Snrnp70/Snrpa/Snrpb/Snrpb2/Snrpd1/Snrpe/Snrpg/Son/Srpk2/Srrm2/Srsf2/Srsf7/Srsf9/Strap/Thrap3/Tia1/Tra2a/Wbp11/Wbp4/Zcrb1	56	0.215385	2.31795
CA1_ns	BP	GO:0032535	regulation of cellular component size	70/1575	363/16950	2.56839e-09	1.5507e-07	1.22126e-07	Actr3/Add2/Add3/Akt1s1/Akt3/Arfgef1/Arhgap5/Arpc4/Atp13a2/Atp2b2/Bcl11a/Bdnf/Bin1/Bloc1s2/Bmpr2/Carmil2/Cdk5/Cdkl5/Cfl2/Chmp3/Clasp2/Clcn3/Clns1a/Cttn/Cyfip1/Cyfip2/Dmtn/Epha7/Fgf13/Grb2/Gsk3b/Hp1bp3/Hsp90ab1/Ifrd1/Kcnma1/Lamtor5/Lrp1/Macf1/Map1b/Map2/Mapt/Mgll/Nckap1/Nefm/Npm1/Nrp1/Ntrk3/Ogt/Olfm1/Omg/Pafah1b1/Pak3/Pclo/Pdxp/Picalm/Plxna4/Pten/Ptprs/Rab11a/Rab21/Rab5a/Rhoa/Rtn4/Rufy3/Slc12a5/Sli…	70	0.192837	2.0753
CA1_ns	BP	GO:0016049	cell growth	86/1575	484/16950	2.66893e-09	1.56553e-07	1.23293e-07	Acsl4/Actr3/Adam10/Afdn/Akap6/App/Auts2/Bcl11a/Bdnf/Bmpr2/Cadm1/Ccdc85b/Cdk5/Cdkl5/Cdkn2d/Clasp2/Clstn1/Clstn3/Crk/Ctnnb1/Cttn/Cyfip1/Cyfip2/Dab2ip/Dclk1/Dcun1d5/Ddx3x/Eif4g1/Epb41l3/Epha7/Ext1/Fgf13/Foxp1/Gsk3a/Gsk3b/Hsp90aa1/Hsp90ab1/Ifrd1/Igfbp5/Kdm1a/Lgi1/Lrp1/Macf1/Map1b/Map2/Map2k4/Mapt/Mgll/Npm1/Nr3c1/Nrp1/Ntrk3/Olfm1/Omg/Pafah1b1/Picalm/Plxna1/Plxna4/Ppt1/Prkcz/Ptk2/Ptprj/Ptprs/Pttg1/Rab2…	86	0.177686	1.91224
CA1_ns	BP	GO:0010720	positive regulation of cell development	69/1575	356/16950	2.67659e-09	1.56553e-07	1.23293e-07	Actr2/Actr3/Afdn/Akap11/Atxn1/Bcl11a/Bdnf/Bin1/Bmpr2/Braf/Calr/Camk2b/Caprin1/Cdkl5/Crk/Ctnnb1/Cx3cl1/Cyfip1/Dag1/Dhx36/Dmtn/Dnm1l/Epha4/Fermt2/Fmr1/Foxg1/Gfap/Grm5/Gsk3b/Hdac2/Hif1a/Il1rapl1/Kalrn/Kdm1a/Kras/Lrp1/Macf1/Map1b/Mapk9/Mapt/Nptn/Nrp1/Ntrk2/Ntrk3/Opa1/Pafah1b1/Pak3/Picalm/Plxna1/Plxna2/Plxna4/Ptk2/Ptn/Ptpra/Ptprd/Rab21/Rtn4/Rufy3/Serpine2/Sh3glb1/Skil/Snap91/Ss18l2/Stau2/Stk25/Synj1/T…	69	0.19382	2.08587
CA1_ns	BP	GO:0051345	positive regulation of hydrolase activity	87/1575	499/16950	5.53339e-09	3.04608e-07	2.39894e-07	Abl2/Abr/Afdn/Agap1/Agap3/Agrn/Akirin2/Amph/Anp32b/App/Arl1/Arl6ip5/Asap1/Bcap31/Bin1/Calm1/Calm2/Camk2b/Cck/Cdkl5/Chn1/Crk/Cx3cl1/Cyfip2/Dapk1/Ddx3x/Dock9/Elmod1/Epha4/Fam162a/Fermt2/Fgfr1/Gnaq/Gnb5/Grin1/Grin2b/Gsk3b/Hpca/Hsp90ab1/Ift57/Iqsec1/Kalrn/Magi2/Mapk9/Mapre2/Mbp/Mtch2/Nf1/Ntrk3/Pdcd5/Pdcd6/Phb2/Picalm/Pink1/Pip5k1a/Pkp4/Ppp1r12a/Prkcz/Psap/Psenen/Ptpa/Rab11fip2/Rabgap1/Rabgap1l/Ralbp1…	87	0.174349	1.87632
CA1_ns	BP	GO:0051588	regulation of neurotransmitter transport	35/1575	133/16950	9.54314e-09	4.96155e-07	3.90748e-07	Adcy1/Apba1/Apba2/Arl6ip5/Atp2a2/Braf/Cacna1a/Camk2a/Cplx1/Dnm1l/Dtnbp1/Fmr1/Gfap/Git1/Gpm6b/Gsk3b/Ica1/Kcnc3/Nf1/Nr3c2/Nrxn3/Ntrk2/Ppfia2/Prepl/Prkca/Prkcb/Rab5a/Rap1a/Rap1b/Stx1a/Stxbp5l/Syp/Syt1/Syt4/Unc13a	35	0.263158	2.83208
CA1_ns	BP	GO:0006457	protein folding	39/1575	158/16950	9.86989e-09	5.08435e-07	4.00419e-07	Ahsa1/Aip/Arl2/Bag5/Calr/Canx/Cct3/Cct5/Cct7/Cct8/Cdc37/Clu/Dnajb11/Dnajb14/Dnajc10/Dnajc5/Dnajc7/Grpel1/Hsp90aa1/Hsp90ab1/Hsp90b1/Hspa4/Hspa4l/Hspa5/Hspa8/Hspa9/Nktr/Nudcd3/Pdcd5/Pdcl3/Pdia3/Pfdn1/Ppib/Ppid/Sdf2/Sh3glb1/St13/Stub1/Tbcc	39	0.246835	2.65642
CA1_ns	BP	GO:0031345	negative regulation of cell projection organization	46/1575	204/16950	1.05708e-08	5.34728e-07	4.21126e-07	Actr3/App/Arhgap44/Bag5/Bcl11a/Cdk5/Crmp1/Dab1/Dennd5a/Dtnbp1/Dync1i2/Epha4/Epha7/Fgf13/Gdi2/Gfap/Grin2b/Gsk3a/Gsk3b/Hdac2/Ifrd1/Inpp5f/Lrp1/Map2/Mbp/Nrp1/Nrxn1/Ntm/Pafah1b1/Prnp/Pten/Ptk2/Ptprg/Ptprs/Rap1gap/Rapgef2/Rhoa/Rit2/Rtn4/Rufy3/Slit1/Syngap1/Tnr/Ube3a/Vim/Zfp365	46	0.22549	2.4267
CA1_ns	BP	GO:0030100	regulation of endocytosis	48/1575	221/16950	1.8208e-08	8.89028e-07	7.00156e-07	Aak1/Ahi1/Amph/Ap2a1/Ap2b1/App/Arc/Arhgap21/Atad1/Atxn2/Bin1/Ckap5/Clip3/Clu/Dnajc6/Dnm1l/Dtnbp1/Epn2/Fmr1/Hpca/Iqsec1/Kif3a/Lrp1/Lrpap1/Magi2/Mib1/Pacsin1/Picalm/Ppp3r1/Ppt1/Prkca/Pten/Ptpn5/Rab21/Rab5a/Rab5b/Rit2/Scamp5/Slc17a7/Smap1/Snap91/Snph/Synj1/Syt11/Syt4/Syt7/Usp46/Vamp4	48	0.217195	2.33743
CA1_ns	BP	GO:0043954	cellular component maintenance	23/1575	68/16950	2.06591e-08	9.91459e-07	7.80826e-07	Abl2/Adgrb3/Afdn/App/Cadm1/Ckap5/Cntnap2/Cttn/Dgkz/Epb41l3/Fermt2/Grin1/Grin2b/Homer1/Hspa8/Lnpk/Nrxn1/Prnp/Sdf4/Shank2/Syngap1/Tjp1/Vps35	23	0.338235	3.64006
CA1_ns	BP	GO:0010038	response to metal ion	54/1575	265/16950	2.46818e-08	1.1549e-06	9.09546e-07	Ahcyl1/Alg2/App/Atp13a2/Bnip3/Braf/Calm1/Calm2/Camk2b/Cuta/Dlg2/Dmtn/Fus/Gabrb3/Gphn/Grin2a/Gsk3a/Gsk3b/Hcn1/Hnrnpd/Homer1/Hpca/Junb/Kcna1/Kcnb1/Kcnma1/Mapk1/Mapk9/Mapt/Mef2a/Mt1/Ncam1/Neurod2/Nfe2l1/Nptx1/Nrxn1/Pam/Pdcd6/Prnp/Ryr2/Slc1a1/Slc25a12/Slc25a23/Smpd3/Sod1/Stim1/Syt1/Syt11/Syt13/Syt4/Syt5/Syt7/Tfrc/Wnk1	54	0.203774	2.19299
CA1_ns	BP	GO:0090150	establishment of protein localization to membrane	51/1575	244/16950	2.52458e-08	1.17153e-06	9.22641e-07	Actr3/Afdn/Arhgap44/Arl6ip1/Atad1/Atp2c1/Atp6ap1/Braf/Ccdc47/Cdk5/Cdk5r1/Chmp4b/Clstn1/Cplx1/Dmtn/Emc6/Exoc4/Gorasp2/Gripap1/Hpca/Hsp90aa1/Hspa4/Hspa5/Kcnb1/Macf1/Mtch2/Ogt/Pdcd5/Prepl/Prnp/Rab10/Rab11a/Reep1/Reep2/Romo1/Sec61b/Sec62/Sec63/Sh3glb1/Slc1a1/Sptbn1/Srp19/Srp72/Ssr3/Sys1/Tcaf1/Tomm40/Vamp4/Vps35/Zdhhc2/Zdhhc23	51	0.209016	2.24941
CA1_ns	BP	GO:0032409	regulation of transporter activity	58/1575	295/16950	2.9081e-08	1.32756e-06	1.04552e-06	Actb/Agrn/Ahcyl1/Akap6/App/Arc/Atp1b1/Atp1b2/Atp1b3/Cacna1a/Cacna2d1/Cacnb2/Cacng3/Cacng8/Calm1/Calm2/Cdk5/Chp1/Cnih2/Dapk1/Dmd/Fgf13/Fmr1/Gnb5/Grin2a/Grm5/Hcn1/Hk1/Homer1/Hpca/Ifngr2/Kcna1/Mapk8ip2/Mink1/Myo5a/Ndfip2/Nipsnap2/Nlgn2/Nos1ap/Nr3c2/Nrxn1/Phb2/Plcb1/Ppp3r1/Prkca/Prnp/Prrt1/Pten/Ryr2/Scn1b/Scn3b/Slc25a4/Stim1/Stim2/Syngr3/Tcaf1/Ubqln1/Wnk1	58	0.19661	2.1159
CA1_ns	BP	GO:0043087	regulation of GTPase activity	63/1575	333/16950	3.39436e-08	1.53704e-06	1.2105e-06	Abr/Adap1/Afdn/Agap1/Agap3/Agrn/Amph/Arfgef1/Arhgap12/Arhgap44/Arl2/Asap1/Bin1/Cdkl5/Chn1/Crk/Cx3cl1/Dab2ip/Dock9/Elmod1/Epha4/Epha5/Fermt2/Gnb5/Gsk3b/Iqgap2/Iqsec1/Kalrn/Mapre2/Nf1/Ntrk2/Ntrk3/Pafah1b1/Picalm/Pip5k1a/Pkp4/Plxna1/Plxna2/Plxna4/Ptprn2/Rab11fip2/Rabgap1/Rabgap1l/Ralbp1/Ralgapa1/Rangap1/Rap1a/Rap1gap/Rap1gds1/Rapgef2/Rapgef4/Rapgef5/Rasgrp1/Rgs4/Rgs7/Sipa1l1/Sipa1l3/Snx13/Sod1/Synga…	63	0.189189	2.03604
CA1_ns	BP	GO:0022898	regulation of transmembrane transporter activity	56/1575	282/16950	3.50781e-08	1.5632e-06	1.2311e-06	Actb/Agrn/Ahcyl1/Akap6/App/Arc/Atp1b1/Atp1b2/Atp1b3/Cacna1a/Cacna2d1/Cacnb2/Cacng3/Cacng8/Calm1/Calm2/Cdk5/Chp1/Cnih2/Dapk1/Dmd/Fgf13/Fmr1/Gnb5/Grin2a/Grm5/Hcn1/Hk1/Homer1/Hpca/Ifngr2/Kcna1/Mapk8ip2/Mink1/Myo5a/Nipsnap2/Nlgn2/Nos1ap/Nr3c2/Nrxn1/Phb2/Plcb1/Ppp3r1/Prkca/Prnp/Prrt1/Pten/Ryr2/Scn1b/Scn3b/Slc25a4/Stim1/Stim2/Tcaf1/Ubqln1/Wnk1	56	0.198582	2.13712
CA1_ns	BP	GO:0051223	regulation of protein transport	84/1575	495/16950	3.60774e-08	1.59508e-06	1.25621e-06	Acsl4/Actr3/Ahi1/Anp32b/App/Arhgap44/Atp13a2/Atp2c1/Bcap31/Brsk2/Bsg/C2cd2l/Cacna1e/Camk4/Cdk5/Cdk5r1/Chga/Chp1/Chrm1/Cnr1/Dmtn/Dnm1l/Epha5/Ergic3/Erp29/Exoc4/Fbxw7/Gas6/Gripap1/Gsk3a/Gsk3b/Hif1a/Hmgcr/Hmgn3/Hnrnpm/Hpca/Hsp90ab1/Ica1/Kcnb1/Kif3a/Lrp1/Mapk1/Myh10/Ndfip2/Nf1/Nlgn2/Nnat/Ogt/Os9/Pam/Pcm1/Pdcd5/Pfkl/Pfkm/Picalm/Pink1/Pkia/Ppid/Ppm1a/Prkcz/Prnp/Ptpn5/Rab11a/Rangap1/Rap1gds1/Rapgef4/Ruf…	84	0.169697	1.82626
CA1_ns	BP	GO:0043270	positive regulation of ion transport	59/1575	305/16950	4.06504e-08	1.78322e-06	1.40438e-06	Ahcyl1/Akap6/Akt3/Arc/Arl6ip1/Atf4/Atp1b1/Atp1b2/Atp1b3/Atp2b1/Atp2b2/Cacna1c/Cacna2d1/Cacnb2/Cacng3/Cacng8/Calm1/Calm2/Camk2a/Cck/Cdk5/Chp1/Chrm1/Cntn1/Cx3cl1/Dbi/Dmd/Dpp6/Dtnbp1/Grin1/Grin2b/Hcn1/Homer1/Ifngr2/Itpr1/Kcna1/Kcnb1/Kcnip2/Mapk9/Myo5a/Nipsnap2/Nr3c1/Pcp4/Pink1/Plcb1/Ppp3r1/Rgs7/Rtn4/Ryr2/Scn1b/Scn3b/Stim1/Stim2/Stx1a/Syt1/Syt4/Tcaf1/Trpc4/Wnk1	59	0.193443	2.08181
CA1_ns	BP	GO:0044091	membrane biogenesis	21/1575	60/16950	4.28223e-08	1.86171e-06	1.4662e-06	Cdh2/Chmp2a/Chmp4b/Chmp5/Clip3/Exoc4/Il1rapl1/Magi2/Nlgn2/Nrxn1/Nrxn2/Nsfl1c/Picalm/Psap/Pten/Ptprd/Serinc1/Sptbn1/Syt11/Ugcg/Vps4a	21	0.35	3.76667
CA1_ns	BP	GO:0010256	endomembrane system organization	83/1575	491/16950	5.18755e-08	2.19008e-06	1.72481e-06	Agfg1/Agrn/Akap8l/Ano3/Ap3s1/Arfgef1/Arhgap21/Arl1/Arl6ip1/Asap1/Atp2a2/Bag5/Bin1/Camsap2/Ccdc47/Chmp2a/Chmp3/Chmp4b/Chmp5/Clasp1/Clasp2/Clu/Cplx1/Dtnbp1/Emc6/Epb41l3/Esyt2/Gorasp2/Grik5/Huwe1/Lnpk/Mapk1/Mia3/Myh10/Myo5a/Nsfl1c/Pacsin1/Pafah1b1/Polr2m/Psap/Pten/Ptprn/Rab10/Rab11a/Rab2a/Rab5a/Rab5b/Reep1/Reep2/Reep5/Retreg2/Rtn3/Rtn4/Serpine2/Sh3glb1/Sod1/Sptbn1/Stk25/Stx12/Stx1a/Syne1/Synj1/Syt1/…	83	0.169043	1.81922
CA1_ns	BP	GO:0042063	gliogenesis	64/1575	346/16950	6.3723e-08	2.65041e-06	2.08733e-06	Abl2/Actr3/Adam22/Afdn/App/Atp1b2/Atxn1/B4galt6/Bin1/Cdh2/Cdk5/Cdk5r1/Ckap5/Clu/Cntn1/Cntnap2/Ctnnb1/Cx3cl1/Dab1/Dab2ip/Dag1/Dbi/Dmd/Dner/Epha4/Exoc4/Foxg1/Gfap/Grin1/Hdac2/Hexb/Kras/Lingo1/Lrp1/Mapk1/Matn2/Miat/Nf1/Nfe2l1/Nfib/Ntrk2/Ntrk3/Omg/Pafah1b1/Ppp3r1/Pten/Ptk2/Ptn/Ptpra/Ptprj/Rb1/Rhoa/Rnf10/Rtn4/Serpine2/Slc25a46/Sod1/Synj1/Tnfrsf21/Tppp/Trpc4/Vim/Wdr47/Zfp365	64	0.184971	1.99064
CA1_ns	BP	GO:0061387	regulation of extent of cell growth	31/1575	118/16950	6.88181e-08	2.84128e-06	2.23765e-06	Actr3/Bcl11a/Bdnf/Bmpr2/Cdk5/Cdkl5/Clasp2/Cttn/Cyfip1/Epha7/Fgf13/Gsk3b/Ifrd1/Lrp1/Macf1/Map1b/Map2/Mapt/Mgll/Nrp1/Ntrk3/Olfm1/Omg/Pafah1b1/Plxna4/Ptprs/Rab21/Rtn4/Rufy3/Slit1/Tnr	31	0.262712	2.82728
CA1_ns	BP	GO:0060560	developmental growth involved in morphogenesis	52/1575	259/16950	7.40918e-08	2.99024e-06	2.35497e-06	Actr3/Afdn/App/Auts2/Bcl11a/Bdnf/Bmpr2/Cadm1/Cdk5/Cdkl5/Clasp2/Ctnnb1/Cttn/Cyfip1/Cyfip2/Dclk1/Epha7/Ext1/Fgf13/Gsk3b/Hsp90aa1/Hsp90ab1/Ifrd1/Kdm1a/Lrp1/Macf1/Map1b/Map2/Mapt/Mgll/Nrp1/Ntrk3/Olfm1/Omg/Pafah1b1/Picalm/Plxna1/Plxna4/Prkcz/Ptprs/Rab21/Rnf157/Rtn4/Rufy3/Sh3glb1/Slc9a6/Slit1/Syt1/Syt4/Tnr/Unc13a/Usp9x	52	0.200772	2.16069
CA1_ns	BP	GO:0044089	positive regulation of cellular component biogenesis	83/1575	497/16950	8.95386e-08	3.5158e-06	2.76887e-06	Abi2/Actr2/Actr3/Adgrb1/Adgrb2/Adgrb3/Adgrl2/Adgrl3/Agrn/Akirin1/Apc/Arl2/Asap1/Atp13a2/Auts2/Bdnf/Bin1/Braf/Carmil2/Ccdc88a/Cck/Cd47/Chga/Chmp2a/Ckap5/Clasp1/Clasp2/Clstn1/Clstn2/Clstn3/Clu/Cntnap2/Cttn/Cx3cl1/Cyfip1/Dab2ip/Dag1/Ddx3x/Dync1h1/Eif4g1/Fermt2/Flrt2/Fmr1/Gda/Git1/Gnl3l/Gpm6a/Grb2/Gsk3b/Hsp90aa1/Il1rapl1/Lrrn1/Lrrn3/Map1b/Mapk9/Mapre1/Mapt/Nav3/Nckap1/Nlgn2/Nrp1/Nrxn1/Ntrk2/Ntrk3/Plp…	83	0.167002	1.79726
CA1_ns	BP	GO:0032386	regulation of intracellular transport	60/1575	320/16950	9.98207e-08	3.89232e-06	3.0654e-06	Actr3/Akap8l/Anp32b/Arhgap44/Atp13a2/Bcap31/Camk4/Cdk5/Cdk5r1/Chp1/Chrm1/Cnih2/Cpsf6/Dhx9/Dmtn/Dync1h1/Ergic3/Fbxw7/Gas6/Gripap1/Gsk3a/Gsk3b/Hpca/Hsp90ab1/Inpp5f/Kcnb1/Khdrbs1/Kif3a/Lamp1/Map1b/Map2/Mapk1/Mapt/Nf1/Ogt/Os9/Pcm1/Pdcd5/Pink1/Pkia/Ppm1a/Ppp1r12a/Prnp/Ptpn5/Rab21/Rangap1/Reep1/Reep2/Rufy3/Sar1a/Scp2/Sh3glb1/Slc1a1/Sorl1/Tcaf1/Tpr/Ubr5/Uhmk1/Vps35/Zdhhc2	60	0.1875	2.01786
CA1_ns	BP	GO:0034976	response to endoplasmic reticulum stress	49/1575	240/16950	1.01954e-07	3.94808e-06	3.10932e-06	App/Atf4/Bcap31/Brsk2/Calr/Canx/Ccdc47/Ccnd1/Clu/Cops5/Dab2ip/Ddx3x/Dnajb14/Dnajc10/Eif2a/Eif4g1/Erp29/Gorasp2/Gsk3b/Hsp90b1/Hspa5/Itpr1/Jkamp/Man1a/Nfe2l1/Opa1/Os9/Pdia3/Pdia6/Psmc6/Rnf5/Scamp5/Sec61b/Sel1l/Selenos/Serinc3/Spop/Stub1/Tmco1/Tmed2/Tmem33/Ubqln1/Ubxn1/Ubxn4/Ubxn6/Usp14/Usp25/Vapb/Vcp	49	0.204167	2.19722
CA1_ns	BP	GO:0071407	cellular response to organic cyclic compound	73/1575	422/16950	1.30527e-07	4.95211e-06	3.90004e-06	Actb/Adcy2/Akap6/Aplp1/App/Arid1a/Arl6ip5/Atf4/Bdnf/Calr/Cry2/Ctnnb1/Ddx17/Ddx5/Dhx9/Dmtn/Dnmt3a/Dtnbp1/Egr1/Eif4e/Epha5/Foxp1/Gabra1/Gabrb1/Gabrb2/Gabrb3/Gabrg2/Gna11/Gnai1/Gnaq/Gnb5/Gramd1b/Gsk3a/Gsk3b/Hcn1/Hdac2/Hnrnpu/Hsp90b1/Igfbp5/Itpr1/Larp1/Lmo3/Mapk1/Nfe2l1/Npm1/Nr3c1/Nr3c2/Ntrk2/Pak3/Pdia3/Pdxp/Phb2/Plcb1/Rap1a/Rap1b/Rapgef2/Rbfox2/Rgs4/Rhoa/Riok3/Rnf14/Rwdd1/Ryr2/Slc1a1/Slc1a2/Slc8a1/S…	73	0.172986	1.86166
CA1_ns	BP	GO:1903320	regulation of protein modification by small protein conjugation or removal	48/1575	235/16950	1.35376e-07	5.10159e-06	4.01777e-06	Adgrb1/Bag5/Cdk5/Chfr/Chp1/Ctnnb1/Cul3/Dcun1d5/Ddx3x/Egr1/Fbxw7/Gnl3l/Gsk3a/Hif1a/Hsp90aa1/Hsp90ab1/Hspa5/Huwe1/Itch/Kdm1a/Mapk9/Mycbp2/N4bp1/Ndfip2/Nop53/Npm1/Nsmce3/Ogt/Otub1/Pdcd6/Pink1/Prickle1/Pten/Rpl11/Rpl23/Rps2/Sae1/Sash1/Senp2/Stub1/Ube2d1/Ube2l3/Ube3a/Ubqln1/Ubr5/Ubxn1/Vcp/Xiap	48	0.204255	2.19818
CA1_ns	BP	GO:0006873	cellular ion homeostasis	77/1575	461/16950	2.60179e-07	9.39999e-06	7.40298e-06	Akap6/App/Atf4/Atox1/Atp13a2/Atp13a3/Atp1a3/Atp1b1/Atp1b2/Atp1b3/Atp2a2/Atp2b1/Atp2b2/Atp2b3/Atp2c1/Atp6ap1/Atp6v0a1/Bcap31/Bnip3/Cacna1a/Cacna1c/Calm1/Calm2/Car2/Ccdc47/Chga/Chp1/Clstn1/Cx3cl1/Dbi/Dmd/Dmxl1/Dmxl2/Fth1/Grin1/Grin2b/Hexb/Hif1a/Immt/Itpr1/Kcnma1/Mapk1/Micu3/Mt1/Myo5a/Nptn/Nr3c2/Ppt1/Prkca/Prkcb/Prnp/Ptk2/Rap1gds1/Ryr2/Slc12a5/Slc1a1/Slc24a2/Slc24a3/Slc25a23/Slc30a9/Slc39a10/Slc4a10…	77	0.167028	1.79754
CA1_ns	BP	GO:0006605	protein targeting	52/1575	269/16950	2.61967e-07	9.39999e-06	7.40298e-06	Actr3/Aip/Arl6ip1/Bcap31/Cacng3/Cdk5/Cdk5r1/Chmp4b/Clu/Dmtn/Dnajc19/Exoc4/Fbxw7/Gdap1/Grpel1/Gsk3a/Hpca/Hsp90aa1/Hspa4/Hspa5/Hspa8/Kcnb1/Macf1/Man1a/Nbea/Ogt/Os9/Pam16/Pdcd5/Pink1/Ppp2r2b/Prnp/Ptpn5/Romo1/Rpl11/Sec61b/Sec62/Sec63/Slc1a1/Sorl1/Sort1/Srp19/Srp72/Ssr3/Tcaf1/Tomm40/Tomm5/Vps41/Vps4a/Ywhaz/Zdhhc2/Zdhhc23	52	0.193309	2.08037
CA1_ns	BP	GO:0008637	apoptotic mitochondrial changes	29/1575	113/16950	3.10442e-07	1.08779e-05	8.56694e-06	Atf2/Atg3/Bloc1s2/Bnip3/Camk2a/Cck/Dap3/Dnm1l/Fam162a/Gclm/Gpx1/Gsk3a/Gsk3b/Higd1a/Jtb/Mapk9/Mpv17l/Mtch2/Nptx1/Opa1/Pam16/Pdcd5/Pink1/Ppp2r2b/Rhot1/Sh3glb1/Slc25a4/Tmem14a/Vps35	29	0.256637	2.7619
CA1_ns	BP	GO:0070050	neuron cellular homeostasis	16/1575	41/16950	3.10798e-07	1.08779e-05	8.56694e-06	App/Atp2a2/Atp2b2/Cacna1a/Car2/Clcn3/Cx3cl1/Grin1/Hexb/Immt/Mink1/Slc17a7/Slc24a2/Slc8a2/Taok1/Tmem106b	16	0.390244	4.19977
CA1_ns	BP	GO:0070507	regulation of microtubule cytoskeleton organization	36/1575	158/16950	3.12213e-07	1.08779e-05	8.56694e-06	Agrn/Apc/Arhgef2/Arl2/Camsap2/Cdk5r1/Chmp2a/Chmp4b/Chmp5/Ckap5/Clasp1/Clasp2/Clip3/Dync1h1/Eml2/Fgf13/Gda/Git1/Gnai1/Gsk3b/Hdgfl3/Hnrnpu/Map1b/Map2/Mapre1/Mapre2/Mapt/Mark2/Nav3/Pafah1b1/Rhoa/Stmn4/Taok1/Tppp/Tpr/Wdr47	36	0.227848	2.45208
CA1_ns	BP	GO:0019226	transmission of nerve impulse	25/1575	89/16950	3.14877e-07	1.08779e-05	8.56694e-06	Cacna1a/Cacna1e/Cacng3/Cacng8/Cntnap2/Dpp6/Fmr1/Gria1/Kcna1/Kcnd2/Kcnma1/Kcnq2/Nfasc/Nrcam/Ntrk2/Ntrk3/Pafah1b1/Rapgef4/Scn1a/Scn1b/Scn2a/Scn8a/Sod1/Sptbn4/Tnr	25	0.280899	3.02301
CA1_ns	BP	GO:0048638	regulation of developmental growth	64/1575	361/16950	3.1578e-07	1.08779e-05	8.56694e-06	Actr3/Afdn/Agrn/Akap6/Apc/App/Atrn/Atxn2/Bcl11a/Bdnf/Bmpr2/Cacna1c/Cdk5/Cdkl5/Celf1/Clasp2/Cttn/Cyfip1/Epha7/Fgf13/Fgfr1/Foxp1/Gsk3a/Gsk3b/Hdac2/Ifrd1/Lrp1/Macf1/Map1b/Map2/Mapk1/Mapt/Mgll/Mycbp2/Ncam1/Nr3c1/Nrp1/Ntrk3/Olfm1/Omg/Pafah1b1/Picalm/Plcb1/Plxna4/Ppib/Pten/Ptk2/Ptprs/Rab21/Rgs4/Rnf157/Rtn4/Rufy3/Sgip1/Sh3glb1/Slc25a4/Slit1/Sod1/Sptbn4/Syt1/Syt4/Tnks2/Tnr/Unc13a	64	0.177285	1.90793
CA1_ns	BP	GO:0035637	multicellular organismal signaling	34/1575	145/16950	3.21769e-07	1.10167e-05	8.6762e-06	Bin1/Cacna1a/Cacna1c/Cacna1e/Cacna2d1/Cacnb2/Cacng3/Cacng8/Cntnap2/Dpp6/Fmr1/Gria1/Hcn1/Kcna1/Kcnd2/Kcnma1/Kcnq2/Mef2a/Nfasc/Nrcam/Ntrk2/Ntrk3/Pafah1b1/Rapgef4/Ryr2/Scn1a/Scn1b/Scn2a/Scn3b/Scn8a/Slc8a1/Sod1/Sptbn4/Tnr	34	0.234483	2.52348
CA1_ns	BP	GO:1902992	negative regulation of amyloid precursor protein catabolic process	11/1575	20/16950	3.27989e-07	1.11616e-05	8.79031e-06	Bin1/Clu/Ntrk2/Picalm/Prnp/Rtn1/Rtn3/Rtn4/Sorl1/Spon1/Tmed10	11	0.55	5.91905
CA1_ns	BP	GO:1904951	positive regulation of establishment of protein localization	56/1575	301/16950	3.45052e-07	1.16016e-05	9.13685e-06	Acsl4/Actr3/Anp32b/App/Atp13a2/Atp2c1/Bcap31/Bsg/C2cd2l/Camk4/Cct3/Cct5/Cct7/Cct8/Cdk5/Cdk5r1/Chp1/Chrm1/Coro2b/Dnm1l/Ergic3/Fbxw7/Gas6/Gsk3a/Gsk3b/Hif1a/Hnrnpm/Hpca/Hsp90ab1/Kcnb1/Kif3a/Lrp1/Mapk1/Myh10/Nlgn2/Nnat/Pcm1/Pdcd5/Pfkm/Ppid/Ppm1a/Prkcz/Prnp/Ptpn5/Rapgef4/Rufy3/Sar1a/Sh3glb1/Sorl1/Sybu/Tcaf1/Tmed10/Tpr/Ubr5/Vps35/Zdhhc2	56	0.186047	2.00221
CA1_ns	BP	GO:0002181	cytoplasmic translation	33/1575	139/16950	3.5177e-07	1.17571e-05	9.25931e-06	Ckap5/Cpeb3/Cpeb4/Dhx36/Dhx9/Eef2/Eif2s2/Eif3a/Eif4b/Fau/Fmr1/Hnrnpd/Hnrnpu/Ncbp2/Paip1/Rpl11/Rpl13/Rpl13a/Rpl17/Rpl19/Rpl21/Rpl23/Rpl24/Rpl27/Rpl6/Rpl9/Rplp1/Rps14/Rps2/Rps3a1/Rps8/Rwdd1/Zc3h15	33	0.23741	2.55498
CA1_ns	BP	GO:0072594	establishment of protein localization to organelle	69/1575	402/16950	3.88295e-07	1.28252e-05	1.01005e-05	Agap3/Aip/Atf2/Bcap31/Cacng3/Cacng8/Cct3/Cct5/Cct7/Cct8/Chmp4b/Chp1/Clu/Cry2/Ddx5/Dnajc19/Elavl1/Fbxw7/Gdap1/Grpel1/Gsk3a/Hk1/Hsp90aa1/Hsp90ab1/Hspa4/Hspa5/Hspa8/Ipo7/Kpna1/Kpna3/Kpna4/Lamp1/Macf1/Man1a/Mapk1/Mapt/Mtch2/Nabp2/Nf1/Pam16/Pdcd5/Phb2/Pink1/Pkia/Ppp2r2b/Ppp3r1/Prickle1/Ptpn5/Rab10/Rab11a/Romo1/Ryr2/Sec61b/Sec62/Sec63/Sh3glb1/Sorl1/Sort1/Sprn/Srp19/Srp72/Ssr3/Tomm40/Tomm5/Tpr/Ubr5/Vps4…	69	0.171642	1.84719
CA1_ns	BP	GO:0006839	mitochondrial transport	34/1575	147/16950	4.53882e-07	1.49038e-05	1.17375e-05	Aip/Atf2/Bcap31/Bloc1s2/Bnip3/Camk2a/Dnajc19/Fbxw7/Gdap1/Grpel1/Gsk3a/Gsk3b/Hsp90aa1/Hspa4/Mpv17l/Mtch2/Mtx2/Nptx1/Pam16/Pdcd5/Pink1/Ppp2r2b/Ptpn5/Rhot1/Romo1/Sh3glb1/Slc25a4/Slc25a46/Tmem14a/Tmem14c/Tomm40/Tomm5/Vps35/Ywhaz	34	0.231293	2.48915
CA1_ns	BP	GO:0071241	cellular response to inorganic substance	38/1575	174/16950	4.67543e-07	1.51749e-05	1.1951e-05	Atp13a2/Atrx/Bnip3/Braf/Crk/Dlg2/Dmtn/Fmr1/Fus/Gabrb3/Grin2a/Gsk3a/Hnrnpd/Hpca/Junb/Kcna1/Kcnb1/Mapk1/Mapk9/Mef2a/Mt1/Neurod2/Nfe2l1/Nptx1/Nrxn1/Nsmce3/Prnp/Slc1a1/Slc25a23/Smpd3/Syt1/Syt11/Syt13/Syt4/Syt5/Syt7/Tfrc/Wnk1	38	0.218391	2.3503
CA1_ns	BP	GO:0071709	membrane assembly	18/1575	53/16950	6.58146e-07	2.04171e-05	1.60795e-05	Cdh2/Chmp2a/Chmp4b/Chmp5/Il1rapl1/Magi2/Nlgn2/Nrxn1/Nrxn2/Nsfl1c/Picalm/Psap/Pten/Ptprd/Sptbn1/Syt11/Ugcg/Vps4a	18	0.339623	3.65499
CA1_ns	BP	GO:0043113	receptor clustering	22/1575	75/16950	7.04781e-07	2.16248e-05	1.70307e-05	Agrn/Cacna1a/Cdh2/Cdk5/Dlg2/Frrs1l/Glrb/Gphn/Grik5/Grin2b/Lrrc7/Magi2/Nlgn2/Nrxn1/Nrxn2/Ptn/Rer1/Shisa7/Sorbs2/Ssna1/Syngap1/Zdhhc2	22	0.293333	3.15683
CA1_ns	BP	GO:0043254	regulation of protein-containing complex assembly	66/1575	386/16950	7.96986e-07	2.40596e-05	1.89482e-05	Actr3/Add2/Add3/Apc/Arfgef1/Arhgef2/Arl2/Arpc4/Asap1/Bin1/Camsap2/Carmil2/Cck/Ckap5/Clasp2/Clip3/Clu/Cttn/Cyfip1/Cyfip2/Dab2ip/Ddx3x/Dmtn/Eif4g1/Eml2/Fermt2/Gda/Git1/Gnl3l/Grb2/Gsk3b/Hsp90aa1/Ica1/Map1b/Map2/Mapk9/Mapre1/Mapt/Nav3/Ncam1/Nckap1/Nop53/Pak3/Pink1/Ppm1a/Prkcz/Psmc6/Rap1b/Rhoa/Riok3/Rpl13a/Sar1a/Sh3glb1/Snap91/Sorl1/Sptbn1/Stub1/Stx1a/Tfrc/Tmod2/Tmsb4x/Tppp/Trim9/Unc13a/Vcp/Vps35	66	0.170984	1.84012
CA1_ns	BP	GO:0018209	peptidyl-serine modification	56/1575	309/16950	8.30835e-07	2.49473e-05	1.96473e-05	Akt3/App/Araf/Bdnf/Braf/Brsk2/Cab39/Camk1d/Camk2a/Camk2b/Camk4/Camkv/Cdk5/Cdk5r1/Csnk1a1/Csnk2a2/Dclk1/Dclk2/Dmd/Dmtn/Eif4g1/Galnt16/Gas6/Ggnbp2/Gsk3a/Gsk3b/Hk1/Hpf1/Hsp90aa1/Hsp90ab1/Inpp5f/Mapk1/Mapk9/Mark2/Mast3/Nlk/Nrxn1/Nsd1/Ntrk2/Ntrk3/Ogt/Pdpk1/Pink1/Prkca/Prkcb/Prkcz/Pten/Slc1a1/Spock2/Sptbn4/Srpk2/Tfrc/Tlk1/Top1/Uhmk1/Wnk1	56	0.18123	1.95038
CA1_ns	BP	GO:0006898	receptor-mediated endocytosis	48/1575	250/16950	9.1793e-07	2.74158e-05	2.15914e-05	Aak1/Ahi1/Ap2a1/Ap2a2/Ap2b1/App/Arc/Atad1/Atxn2/Cacng3/Cacng8/Canx/Cap1/Clu/Ctsl/Cttn/Dnajc6/Dtnbp1/Eps15/Fmr1/Grb2/Gria1/Gria2/Hpca/Inpp5f/Iqsec1/Kif3a/Lmbrd1/Lrp1/Lrpap1/Magi2/Pacsin1/Picalm/Ppp3r1/Ppt1/Prkca/Ptpn5/Rab21/Rab5a/Sgip1/Smap1/Snap91/Sorl1/Synj1/Syt11/Tfrc/Usp46/Vldlr	48	0.192	2.06629
CA1_ns	BP	GO:0006417	regulation of translation	60/1575	341/16950	9.5155e-07	2.82102e-05	2.2217e-05	Akap6/Aplp1/App/Bzw1/Bzw2/Calr/Caprin1/Celf1/Cpeb3/Cpeb4/Cyfip1/Dapk1/Ddx3x/Ddx6/Dhx36/Dhx9/Eef2/Eif2a/Eif4e/Eif4g1/Eif4g3/Elavl1/Elavl4/Enc1/Fmr1/Grm5/Hnrnpd/Hnrnpl/Hnrnpr/Hnrnpu/Igfbp5/Khdrbs1/Larp1/Lsm1/Mapk1/Ncbp2/Ncl/Npm1/Ogfod1/Paip1/Paip2/Pink1/Polr2g/Prkca/Pum1/Pum2/Rc3h2/Rpl13a/Rplp1/Rps27l/Rps3a1/Sarnp/Tia1/Tmed2/Tnrc6b/Tnrc6c/Tpr/Uhmk1/Upf3a/Vim	60	0.175953	1.89359
CA1_ns	BP	GO:1902903	regulation of supramolecular fiber organization	62/1575	362/16950	1.61309e-06	4.46182e-05	3.51392e-05	Abi2/Actg1/Actr3/Add2/Add3/Ap1ar/Apc/App/Arfgef1/Arhgef2/Arl2/Arpc4/Bin1/Braf/Camsap2/Carmil2/Ccdc88a/Cd47/Cfl2/Ckap5/Clasp1/Clasp2/Clip3/Clu/Coro2b/Cttn/Cx3cl1/Cyfip1/Cyfip2/Dmtn/Eml2/Fermt2/Fgf13/Gda/Git1/Gmfb/Grb2/Hdac2/Hdgfl3/Hspa8/Map1b/Map2/Mapre1/Mapt/Nav3/Nckap1/Nrp1/Pak3/Pdxp/Pfdn1/Ppm1e/Rb1/Rgs4/Rhoa/Sptbn1/Taok1/Tjp1/Tmeff2/Tmod2/Tmsb4x/Washc2/Wdr47	62	0.171271	1.8432
CA1_ns	BP	GO:0042551	neuron maturation	18/1575	56/16950	1.64958e-06	4.54038e-05	3.57579e-05	Abl2/Adgrb3/App/B4galt6/Bcl11a/Cntnap2/Dlg2/Gnaq/Gsk3b/Kcnb1/Kcnip2/Kcnma1/Nfasc/Nrcam/Nrxn1/Opa1/Rb1/Sptbn4	18	0.321429	3.45918
CA1_ns	BP	GO:0022411	cellular component disassembly	67/1575	402/16950	1.67391e-06	4.58488e-05	3.61083e-05	Add2/Add3/Akap8l/Apc/Arhgef2/Arid1a/Atg3/Atp2a2/Bnip3/Camsap2/Carmil2/Cdc37/Cdk5/Cfl2/Chmp2a/Chmp4b/Chmp5/Cisd2/Clasp1/Clasp2/Cttn/Dmtn/Dnajc6/Dnm1l/Epha4/Fbxw7/Fgf13/Fundc2/Gsk3a/Gsk3b/Hdgfl3/Hif1a/Hspa8/Huwe1/Iqsec1/Lix1/Map1b/Map2/Mapre2/Mical2/Mical3/Mrpl58/Nav3/Ogfod1/Ogt/Pafah1b1/Pam16/Pdxp/Phb2/Pink1/Retreg2/Rpl23/Slc25a4/Slc25a46/Smarcc2/Smarcd1/Sptbn1/Ssrp1/Stmn4/Synj1/Taok1/Tex264/Tmod2…	67	0.166667	1.79365
CA1_ns	BP	GO:0050821	protein stabilization	37/1575	176/16950	1.74686e-06	4.76146e-05	3.7499e-05	Aak1/Atp1b1/Atp1b2/Atp1b3/Bag5/Calr/Ccnh/Cct3/Cct5/Cct7/Cct8/Cdc37/Chp1/Clu/Epha4/Fbxw7/Gnaq/Hsp90aa1/Hsp90ab1/Lamp1/Nckap1/Nlk/Nop53/Npm1/Pdcl3/Phb2/Pink1/Ppib/Pten/Rab21/Rpl11/Rpl23/Rtn4/Stx12/Tbrg1/Usp33/Usp9x	37	0.210227	2.26245
CA1_ns	BP	GO:0099565	chemical synaptic transmission, postsynaptic	25/1575	98/16950	2.24335e-06	5.99922e-05	4.7247e-05	Afdn/App/Atxn1/Bdnf/Cdk5/Ckap5/Cntnap2/Cx3cl1/Gabrb3/Grik5/Grin1/Grin2a/Grin2b/Gsk3b/Mapk8ip2/Nlgn2/Nrxn1/Pclo/Prkcz/Pten/Rgs4/Sez6/Slc17a7/Slc8a2/Stx1a	25	0.255102	2.74538
CA1_ns	BP	GO:0051961	negative regulation of nervous system development	35/1575	164/16950	2.29634e-06	6.11087e-05	4.81263e-05	Actr3/Arhgef2/Bcl11a/Bdnf/Brinp1/Cdk5/Ctnnb1/Dab1/Dnajb11/Epha7/Fgf13/Gsk3b/Ifrd1/Kdm1a/Lingo1/Map2/Mbp/Nf1/Nrp1/Ntrk3/Pcm1/Pten/Ptk2/Ptn/Ptprs/Rapgef2/Rb1/Rnf10/Rtn4/Rufy3/Slit1/Sorl1/Syngap1/Syt4/Tnr	35	0.213415	2.29675
CA1_ns	BP	GO:0032886	regulation of microtubule-based process	46/1575	247/16950	3.65431e-06	9.24278e-05	7.27917e-05	Agrn/Apc/Arhgef2/Arl2/Camsap2/Ccnl2/Cdk5r1/Cfap20/Chmp2a/Chmp4b/Chmp5/Ckap5/Clasp1/Clasp2/Clip3/Cnih2/Dync1h1/Dync1li1/Eml2/Fgf13/Gda/Git1/Gnai1/Gsk3b/Hdgfl3/Hnrnpu/Kif3a/Lamp1/Macf1/Map1b/Map2/Mapre1/Mapre2/Mapt/Mark2/Nav3/Npm1/Pafah1b1/Rhoa/Stmn4/Tacc1/Taok1/Tppp/Tpr/Trim37/Wdr47	46	0.186235	2.00424
CA1_ns	BP	GO:2000112	regulation of cellular macromolecule biosynthetic process	68/1575	420/16950	3.95816e-06	9.92191e-05	7.81402e-05	Agrn/Akap6/Aplp1/App/Arfgef1/Bzw1/Bzw2/Calr/Caprin1/Celf1/Chp1/Cpeb3/Cpeb4/Ctnnb1/Cyfip1/Dapk1/Dbi/Ddx3x/Ddx6/Dhx36/Dhx9/Eef2/Eif2a/Eif4e/Eif4g1/Eif4g3/Elavl1/Elavl4/Enc1/Fmr1/Grm5/Hnrnpd/Hnrnpl/Hnrnpr/Hnrnpu/Igfbp5/Itm2b/Khdrbs1/Larp1/Lsm1/Mapk1/Ncbp2/Ncl/Npm1/Ogfod1/Paip1/Paip2/Pink1/Plcb1/Polr2g/Prkca/Pum1/Pum2/Rc3h2/Rpl13a/Rplp1/Rps27l/Rps3a1/Sarnp/Tia1/Tm9sf2/Tmed2/Tnrc6b/Tnrc6c/Tpr/Uhmk1/Up…	68	0.161905	1.7424
CA1_ns	BP	GO:0010721	negative regulation of cell development	39/1575	198/16950	4.97572e-06	0.000121472	9.56658e-05	Actr3/Ap1ar/Arhgef2/Bcl11a/Bdnf/Brinp1/Cdk5/Ctnnb1/Dab1/Dmtn/Dnajb11/Epha7/Fbxw7/Fgf13/Gsk3b/Ifrd1/Kdm1a/Lingo1/Map2/Mbp/Nf1/Nrp1/Ntrk3/Pcm1/Pten/Ptk2/Ptn/Ptprs/Rapgef2/Rb1/Rnf10/Rtn4/Rufy3/Slit1/Sorl1/Syngap1/Syt4/Tnr/Ttc3	39	0.19697	2.11977
CA1_ns	BP	GO:0000338	protein deneddylation	7/1575	10/16950	5.50593e-06	0.000131557	0.000103608	Cops2/Cops4/Cops5/Cops6/Cops7a/Cops8/Gps1	7	0.7	7.53333
CA1_ns	BP	GO:0022618	ribonucleoprotein complex assembly	34/1575	164/16950	6.23999e-06	0.000146601	0.000115456	Celf1/Celf2/Celf5/Ckap5/Clns1a/Cpsf6/Dhx9/Eif2s2/Eif3a/Eif4b/Hsp90aa1/Hsp90ab1/Lsm4/Luc7l2/Luc7l3/Mbnl1/Nop53/Puf60/Rbm5/Rpl11/Rpl13a/Rpl24/Rpl6/Rps14/Rps2/Rps27l/Sf3b1/Snrpb/Snrpd1/Snrpe/Snrpg/Srpk2/Strap/Znhit3	34	0.207317	2.23113
CA1_ns	BP	GO:0071826	ribonucleoprotein complex subunit organization	35/1575	172/16950	7.0896e-06	0.000163819	0.000129016	Celf1/Celf2/Celf5/Ckap5/Clns1a/Cpsf6/Dhx9/Eif2s2/Eif3a/Eif4b/Hsp90aa1/Hsp90ab1/Lsm4/Luc7l2/Luc7l3/Mbnl1/Nop53/Puf60/Rbm5/Rpl11/Rpl13a/Rpl24/Rpl6/Rps14/Rps2/Rps27l/Sf3b1/Snrpb/Snrpd1/Snrpe/Snrpg/Srpk2/Strap/Vcp/Znhit3	35	0.203488	2.18992
CA1_ns	BP	GO:0034205	amyloid-beta formation	15/1575	45/16950	7.28672e-06	0.000166321	0.000130986	Adam10/Bin1/Clu/Epha4/Gsk3a/Ntrk2/Picalm/Prnp/Psenen/Rtn1/Rtn3/Rtn4/Sorl1/Spon1/Tmed10	15	0.333333	3.5873
CA1_ns	BP	GO:0098917	retrograde trans-synaptic signaling	8/1575	14/16950	9.82895e-06	0.000219727	0.000173046	Bdnf/Cadm1/Cnr1/Dag1/Dagla/Plcb1/Syt4/Tenm2	8	0.571429	6.14966
CA1_ns	BP	GO:0007163	establishment or maintenance of cell polarity	42/1575	227/16950	1.12503e-05	0.00024563	0.000193447	Actb/Actr2/Actr3/Apc/Arfgef1/Arhgef2/Bccip/Brsk2/Carmil2/Ckap5/Clasp1/Clasp2/Crk/Dlg2/Dst/Exoc4/Fgf13/Gsk3b/Hsp90aa1/Hsp90ab1/Kif3a/Lrrc7/Macf1/Map1b/Map2/Mapre1/Mark2/Nckap1/Nsfl1c/Pafah1b1/Pdzd11/Prickle2/Prkcz/Rab10/Rab11fip2/Rap1b/Rhoa/Rufy3/Sipa1l3/Snap91/Stk25/Ust	42	0.185022	1.99119
CA1_ns	BP	GO:0071625	vocalization behavior	9/1575	18/16950	1.12863e-05	0.00024563	0.000193447	Auts2/Brinp1/Cntnap2/Ext1/Foxp1/Nrxn1/Nrxn2/Nrxn3/Shank2	9	0.5	5.38095
CA1_ns	BP	GO:1901653	cellular response to peptide	50/1575	293/16950	1.77158e-05	0.000372564	0.000293413	Ahcyl1/Akt3/Apc/App/Arhgef2/Atp1a3/Atp2b1/Cacna1a/Cacna2d1/Camk2a/Car2/Cdk5/Chmp5/Crk/Ctnnb1/Cyfip1/Epha4/Grb2/Grm5/Gsk3a/Gsk3b/Leprotl1/Lpl/Lrp1/Myo5a/Ncl/Ncoa1/Nr3c2/Nucks1/Ogt/Opa1/Plcb1/Prkca/Prkcb/Prkcz/Prnp/Pten/Ptk2/Ptpra/Ptprj/Rab10/Rangap1/Rap1gds1/Rb1/Rpl23/Smpd3/Sorl1/Uchl3/Vim/Zfp106	50	0.170648	1.8365
CA1_ns	BP	GO:0021700	developmental maturation	52/1575	309/16950	1.80556e-05	0.000378292	0.000297925	Abl2/Adgrb3/App/B4galt6/Bcl11a/Brd1/Cacna1a/Camk2b/Cdk5r1/Clcn3/Clstn1/Cntnap2/Ctnnb1/Ctsl/Dab2ip/Dag1/Dld/Dlg2/Ext1/Fgfr1/Gnaq/Grin1/Gsk3b/Hif1a/Kcnb1/Kcnip2/Kcnma1/Myo5a/Neurod2/Nf1/Nfasc/Nfia/Nrcam/Nrxn1/Opa1/Picalm/Plcb1/Pten/Ptprn/Rb1/Rere/Rhoa/Sez6/Sez6l/Slc17a7/Sptbn4/Sybu/Syt4/Trpc4ap/Unc13a/Ywhaz/Zdhhc2	52	0.168285	1.81106
CA1_ns	BP	GO:0010821	regulation of mitochondrion organization	29/1575	137/16950	1.93635e-05	0.00040269	0.000317139	Atp13a2/Bnip3/Cttn/Ddhd2/Dnm1l/Fam162a/Fbxw7/Gpx1/Gsk3a/Gsk3b/Hif1a/Higd1a/Huwe1/Mapt/Mpv17l/Mtch2/Opa1/Pam16/Pdcd5/Pink1/Ralbp1/Rap1gds1/Rhot1/Sh3glb1/Slc25a4/Spire1/Tfrc/Tmem14a/Vps35	29	0.211679	2.27807
CA1_ns	BP	GO:0055065	metal ion homeostasis	72/1575	474/16950	2.01164e-05	0.000416802	0.000328254	Akap6/Ank/App/Atf4/Atox1/Atp13a2/Atp13a3/Atp1a3/Atp1b1/Atp1b2/Atp1b3/Atp2a2/Atp2b1/Atp2b2/Atp2b3/Atp2c1/Atp6ap1/Bcap31/Bnip3/Cacna1c/Calm1/Calm2/Ccdc47/Chga/Clstn1/Comt/Cx3cl1/Dbi/Dmd/Ext1/Fbxl5/Fgfr1/Fth1/Grin1/Grin2b/Hexb/Hif1a/Immt/Itpr1/Kcna1/Kcnma1/Micu3/Mt1/Myo5a/Nptn/Nr3c2/Picalm/Prkca/Prkcb/Prnp/Rap1gds1/Ryr2/Slc12a5/Slc1a1/Slc22a17/Slc24a2/Slc24a3/Slc25a23/Slc30a9/Slc39a10/Slc8a1/Slc8a2/…	72	0.151899	1.63472
CA1_ns	BP	GO:0010608	post-transcriptional regulation of gene expression	69/1575	449/16950	2.02942e-05	0.000418941	0.000329938	Akap6/Aplp1/App/Bzw1/Bzw2/Calr/Caprin1/Cdc37/Celf1/Celf2/Ckap5/Cpeb3/Cpeb4/Cyfip1/Dapk1/Ddx3x/Ddx5/Ddx6/Dhx36/Dhx9/Eef2/Eif2a/Eif4e/Eif4g1/Eif4g3/Elavl1/Elavl4/Enc1/Fmr1/Fus/Grm5/Hnrnpd/Hnrnpl/Hnrnpm/Hnrnpr/Hnrnpu/Igfbp5/Khdrbs1/Larp1/Lsm1/Mapk1/Myef2/Ncbp2/Ncl/Npm1/Ogfod1/Paip1/Paip2/Pink1/Polr2g/Prkca/Pum1/Pum2/Rc3h2/Rpl13a/Rplp1/Rps27l/Rps3a1/Sarnp/Thrap3/Tia1/Tmed2/Tnrc6b/Tnrc6c/Tpr/Tsn/Uhmk1…	69	0.153675	1.65383
CA1_ns	BP	GO:0099590	neurotransmitter receptor internalization	13/1575	38/16950	2.1536e-05	0.000439727	0.000346308	Ap2a1/Ap2a2/Ap2b1/Arc/Atad1/Cacng3/Cacng8/Hpca/Iqsec1/Pacsin1/Ppp3r1/Synj1/Usp46	13	0.342105	3.6817
CA1_ns	BP	GO:0060074	synapse maturation	12/1575	33/16950	2.2052e-05	0.000445967	0.000351222	Abl2/Camk2b/Clstn1/Dab2ip/Neurod2/Nfia/Nrxn1/Pten/Sez6/Sez6l/Sybu/Ywhaz	12	0.363636	3.91342
CA1_ns	BP	GO:0032411	positive regulation of transporter activity	28/1575	131/16950	2.21876e-05	0.000446535	0.00035167	Akap6/Arc/Atp1b1/Atp1b2/Atp1b3/Cacna2d1/Cacnb2/Cacng3/Cacng8/Calm1/Calm2/Cdk5/Chp1/Dmd/Hcn1/Ifngr2/Kcna1/Myo5a/Nipsnap2/Plcb1/Ppp3r1/Ryr2/Slc25a4/Stim1/Stim2/Syngr3/Tcaf1/Wnk1	28	0.21374	2.30025
CA1_ns	BP	GO:0097193	intrinsic apoptotic signaling pathway	49/1575	288/16950	2.32114e-05	0.000460762	0.000362874	Arl6ip5/Atf2/Atf4/Bag5/Bcap31/Bclaf1/Bnip3/Brsk2/Cdip1/Cdkn2d/Clu/Dab2ip/Ddx3x/Ddx5/Dnajc10/Dnm1l/Erp29/Fbxw7/Gpx1/Gsk3b/Hdac2/Hif1a/Itpr1/Kdm1a/Mapk8ip1/Mapt/Mtch2/Opa1/Pink1/Polb/Ppp1r13b/Ppp2r5c/Prkca/Ralbp1/Rpl11/Rps27l/Scn2a/Selenos/Serinc3/Sfpq/Sh3glb1/Shisa5/Skil/Sod1/Spop/Stk25/Tpt1/Ubqln1/Zfp385b	49	0.170139	1.83102
CA1_ns	BP	GO:0098742	cell-cell adhesion via plasma-membrane adhesion molecules	37/1575	196/16950	2.32227e-05	0.000460762	0.000362874	Acvr1/Adgrl3/Alcam/Atp2c1/Bsg/Cadm1/Cadm2/Cadm3/Cadm4/Cdh11/Cdh2/Cdh8/Celsr2/Clstn1/Clstn2/Clstn3/Cx3cl1/Dab1/Dscaml1/Il1rapl1/Lrfn5/Lrrc4c/Magi2/Mbp/Nptn/Nrcam/Nrxn1/Pcdh1/Pcdh10/Pcdh17/Pcdh19/Ptprd/Ptprs/Sparcl1/Tenm2/Tenm3/Wnk1	37	0.188776	2.03158
CA1_ns	BP	GO:0035176	social behavior	16/1575	55/16950	2.55693e-05	0.00050025	0.000393973	Atxn1/Brinp1/Cntnap2/Ext1/Fmr1/Gabrb3/Grin1/Kalrn/Mapk8ip2/Nlgn2/Nrxn1/Nrxn2/Nrxn3/Pcm1/Pten/Shank2	16	0.290909	3.13074
CA1_ns	BP	GO:0007026	negative regulation of microtubule depolymerization	12/1575	34/16950	3.12122e-05	0.000598146	0.000471071	Apc/Arhgef2/Camsap2/Clasp1/Clasp2/Fgf13/Hdgfl3/Map1b/Map2/Nav3/Taok1/Wdr47	12	0.352941	3.79832
CA1_ns	BP	GO:0019098	reproductive behavior	16/1575	56/16950	3.2737e-05	0.000620552	0.000488717	App/Brinp1/Cnr1/Gabrb3/Gnaq/Grin1/Hdac2/Hexb/Kalrn/Mapk8ip2/Ncoa1/Nr3c1/Pten/Serpine2/Ube2q1/Vgf	16	0.285714	3.07483
CA1_ns	BP	GO:0051703	biological process involved in intraspecies interaction between organisms	16/1575	56/16950	3.2737e-05	0.000620552	0.000488717	Atxn1/Brinp1/Cntnap2/Ext1/Fmr1/Gabrb3/Grin1/Kalrn/Mapk8ip2/Nlgn2/Nrxn1/Nrxn2/Nrxn3/Pcm1/Pten/Shank2	16	0.285714	3.07483
CA1_ns	BP	GO:0006470	protein dephosphorylation	42/1575	238/16950	3.63616e-05	0.000682844	0.000537775	Arpp19/Bod1/Calm1/Calm2/Camta1/Cry2/Hsp90ab1/Hsp90b1/Magi2/Mprip/Nceh1/Nsmf/Pdxp/Pgp/Phlpp1/Pink1/Ppm1a/Ppm1e/Ppp1r11/Ppp1r12a/Ppp1r2/Ppp1r7/Ppp2r2a/Ppp2r2b/Ppp2r5c/Ppp2r5e/Ppp3r1/Ppp4r2/Pten/Ptp4a2/Ptpa/Ptpn5/Ptpra/Ptprd/Ptprg/Ptprj/Ptprn/Ptprn2/Ptprs/Rcan1/Rprd1a/Slc39a10	42	0.176471	1.89916
CA1_ns	BP	GO:0009416	response to light stimulus	49/1575	293/16950	3.67747e-05	0.000686013	0.000540271	Abl2/Agap3/App/Atp1a3/Atxn1/B3gat1/Braf/Cacna1c/Cacna1e/Cck/Ccnd1/Cdk5/Cdkn2d/Cds2/Ckap5/Cntnap2/Crebbp/Cry2/Ddhd2/Dhx36/Ext1/Fbxl17/Fbxl3/Fbxw7/Fmr1/Gnb5/Gpx1/Grin1/Grin2a/Hif1a/Hmgcr/Hmgn1/Kdm1a/Kras/Map4k3/Mapk9/N4bp1/Nf1/Npm1/Nptn/Nsmce3/Pde6d/Ppid/Sdf4/Slc1a2/Slc24a2/Slc4a10/Syngap1/Ube2a	49	0.167235	1.79977
CA1_ns	BP	GO:0007041	lysosomal transport	25/1575	114/16950	3.81523e-05	0.000709356	0.000558655	Atp13a2/Bin1/Cacng3/Cacng8/Chmp2a/Chmp3/Chmp4b/Chmp5/Clu/Gprasp1/Hgsnat/Hspa8/Lamp1/Lrp1/Pink1/Psap/Rnf157/Sorl1/Sort1/Tmem106b/Ubxn6/Vcp/Vps35/Vps41/Vps4a	25	0.219298	2.36007
CA1_ns	BP	GO:0045664	regulation of neuron differentiation	38/1575	208/16950	3.86172e-05	0.000715628	0.000563595	Actr3/App/Arhgef2/Bcl11a/Bcl11b/Bdnf/Bin1/Brinp1/Brinp2/Calr/Dab1/Ddx6/Dmd/Eif4e/Eif4g1/Fgfr1/Fmr1/Foxg1/Gsk3b/Lsm1/Map1b/Mib1/Mmd/Mmd2/Mosmo/Ncoa1/Neurod2/Nf1/Opa1/Pcp4/Pten/Rap1gap/Rhoa/Rtn4/Spag9/Tcf4/Timp2/Ttc3	38	0.182692	1.96612
CA1_ns	BP	GO:0031623	receptor internalization	28/1575	135/16950	3.94892e-05	0.000726989	0.000572542	Ahi1/Ap2a1/Ap2a2/Ap2b1/App/Arc/Atad1/Atxn2/Cacng3/Cacng8/Dtnbp1/Fmr1/Grb2/Gria1/Gria2/Hpca/Iqsec1/Lrp1/Lrpap1/Magi2/Pacsin1/Picalm/Ppp3r1/Ptpn5/Rab5a/Synj1/Tfrc/Usp46	28	0.207407	2.2321
CA1_ns	BP	GO:0014059	regulation of dopamine secretion	13/1575	40/16950	4.01073e-05	0.000733546	0.000577706	Cnr1/Dtnbp1/Myo5a/Pcp4/Pink1/Prkcb/Rtn4/Syt1/Syt11/Syt13/Syt4/Syt5/Syt7	13	0.325	3.49762
CA1_ns	BP	GO:0070588	calcium ion transmembrane transport	49/1575	294/16950	4.02373e-05	0.000733546	0.000577706	Akap6/Atp1b1/Atp2a2/Atp2b1/Atp2b2/Atp2b3/Atp2c1/Bin1/Cacna1a/Cacna1c/Cacna1e/Cacna2d1/Cacna2d3/Cacnb2/Cacng3/Calm1/Calm2/Cdk5/Cx3cl1/Dbi/Dmd/Fmr1/Gas6/Gnb5/Grin1/Grin2a/Grin2b/Hpca/Itpr1/Micu3/Myo5a/Nipsnap2/Nos1ap/Opa1/Ppp3r1/Prnp/Ryr2/Slc24a2/Slc24a3/Slc25a23/Slc8a1/Slc8a2/Stim1/Stim2/Tmco1/Tmem38a/Trpc4/Tspan13/Ubqln1	49	0.166667	1.79365
CA1_ns	BP	GO:0050885	neuromuscular process controlling balance	17/1575	63/16950	4.22077e-05	0.000757177	0.000596316	Abl2/Abr/App/Atp2b2/Cacna1a/Camk2b/Camta1/Hexb/Kcnma1/Myh10/Myo5a/Nlgn2/Nrxn1/Pafah1b1/Psap/Rbfox2/Tnr	17	0.269841	2.90401
CA1_ns	BP	GO:0090148	membrane fission	11/1575	30/16950	4.44125e-05	0.000791671	0.000623482	Chmp2a/Chmp3/Chmp4b/Chmp5/Dnm1l/Exoc3/Exoc4/Exoc6b/Sh3glb1/Slc25a46/Vps4a	11	0.366667	3.94603
CA1_ns	BP	GO:0007018	microtubule-based movement	57/1575	361/16950	4.84864e-05	0.000858837	0.000676379	Actr10/Actr2/Actr3/Agtpbp1/Ap3b2/Ap3s1/App/Arhgap21/Armcx3/Ash1l/Bloc1s2/Bsn/Cacna1e/Celsr2/Cfap20/Clip3/Cnih2/Copg1/Dlg2/Dst/Dtnbp1/Dync1h1/Dync1i1/Dync1i2/Dync1li1/Fmr1/Hif1a/Hnrnpu/Hspa8/Ift57/Kif1b/Kif2a/Kif3a/Kif5a/Kif5c/Ktn1/Lamp1/Map1b/Map2/Mapt/Myo5a/Nefm/Pafah1b1/Pcm1/Prkcz/Pura/Rab21/Rasgrp1/Rhot1/Sfpq/Sod1/Ssna1/Ssx2ip/Stau2/Sybu/Tpgs1/Tub	57	0.157895	1.69925
CA1_ns	BP	GO:0042552	myelination	30/1575	151/16950	5.00072e-05	0.00088299	0.0006954	Adam22/Atrn/B4galt6/Cdh2/Ckap5/Clu/Cntn1/Cntnap2/Ctnnb1/Cyfip1/Dag1/Epb41l3/Hexb/Mal2/Mbp/Myo5a/Nf1/Nfasc/Ntrk2/Ntrk3/Omg/Ppp3r1/Psap/Pten/Ptn/Rnf10/Slc25a46/Sod1/Tnfrsf21/Tppp	30	0.198675	2.13813
CA1_ns	BP	GO:0051952	regulation of amine transport	24/1575	109/16950	5.05113e-05	0.000889093	0.000700207	Arl6ip1/Arl6ip5/Cacna1a/Cck/Chga/Cnr1/Dtnbp1/Grin2b/Kcnb1/Myo5a/Nr3c1/Pcp4/Pink1/Prkcb/Rgs4/Rtn4/Stx1a/Sv2a/Syt1/Syt11/Syt13/Syt4/Syt5/Syt7	24	0.220183	2.36959
CA1_ns	BP	GO:0006816	calcium ion transport	62/1575	403/16950	5.08147e-05	0.000891638	0.000702212	Akap6/Atp1b1/Atp2a2/Atp2b1/Atp2b2/Atp2b3/Atp2c1/Bin1/Cachd1/Cacna1a/Cacna1c/Cacna1e/Cacna2d1/Cacna2d3/Cacnb2/Cacng3/Cacng8/Calm1/Calm2/Camk2a/Camk2b/Camk2g/Cdk5/Ctnnb1/Cx3cl1/Dbi/Dmd/Dnm1l/Fmr1/Gas6/Gnb5/Grin1/Grin2a/Grin2b/Homer1/Hpca/Itpr1/Micu3/Myo5a/Nipsnap2/Nos1ap/Opa1/Orai2/Ppp3r1/Prkcb/Prnp/Rgs4/Rhoa/Ryr2/Saraf/Slc24a2/Slc24a3/Slc25a23/Slc8a1/Slc8a2/Stim1/Stim2/Tmco1/Tmem38a/Trpc4/Tspan13/…	62	0.153846	1.65568
CA1_ns	BP	GO:0015800	acidic amino acid transport	17/1575	64/16950	5.25518e-05	0.000910686	0.000717213	Apba1/Arl6ip1/Arl6ip5/Bdnf/Cck/Dtnbp1/Grin2b/Nf1/Nr3c1/Ntrk2/Slc17a7/Slc1a1/Slc1a2/Slc25a12/Slc25a22/Slc6a6/Syt4	17	0.265625	2.85863
CA1_ns	BP	GO:0042176	regulation of protein catabolic process	54/1575	338/16950	5.49828e-05	0.00094702	0.000745828	Adgrb1/Apc/App/Araf/Atp13a2/Atraid/Bag5/Bcap31/Chfr/Clu/Dab2ip/Dda1/Fbxl5/Fbxw7/Fmr1/Gfap/Gpx1/Grin2a/Gsk3a/Gsk3b/Hmgcr/Hsp90aa1/Hsp90ab1/Itch/Lrp1/Mapk9/Mycbp2/N4bp1/Nell1/Nfe2l1/Nop53/Ogt/Prickle1/Psmd1/Psmd14/Psmd2/Rad23b/Rnf14/Rpl11/Serpine2/Sorl1/Stub1/Timp2/Ubqln1/Ubxn1/Usp14/Usp25/Usp9x/Vcp/Vps35/Wac/Zdhhc2/Zer1/Zyg11b	54	0.159763	1.71936
CA1_ns	BP	GO:0051258	protein polymerization	43/1575	251/16950	6.07749e-05	0.00103495	0.000815077	Actr3/Add2/Add3/Apc/Arfgef1/Arl2/Arpc4/Bin1/Camsap2/Carmil2/Chmp2a/Chmp4b/Ckap5/Clasp1/Clasp2/Clip3/Cttn/Cyfip1/Cyfip2/Dmtn/Dnm1l/Eml2/Fgf13/Gda/Git1/Gpx4/Grb2/Hdgfl3/Hsp90aa1/Map1b/Map2/Mapre1/Mapt/Mzt1/Nav3/Nckap1/Pak3/Rhoa/Spire1/Sptbn1/Tmod2/Tmsb4x/Tppp	43	0.171315	1.84367
CA1_ns	BP	GO:0031644	regulation of nervous system process	33/1575	175/16950	6.41673e-05	0.00107552	0.000847028	Afdn/App/Cck/Cnih2/Cntnap2/Comt/Dag1/Dlgap4/Fgfr1/Fmr1/Grin1/Grin2a/Grin2b/Gsk3b/Homer1/Mgll/Ncam1/Nlgn2/Nptx1/Nrxn1/Pclo/Prkcz/Pten/Rapgef4/Rgs4/Rnf10/Rtn4/Shisa7/Slc8a2/Stx1a/Tnfrsf21/Tnr/Tppp	33	0.188571	2.02939
CA1_ns	BP	GO:0010638	positive regulation of organelle organization	72/1575	492/16950	6.90979e-05	0.0011445	0.000901351	Abi2/Actr3/Add3/Anapc5/Apc/Arl2/Asap1/Atrx/Bin1/Bnip3/Braf/Camk2b/Carmil2/Ccdc88a/Cct3/Cct5/Cct7/Cct8/Cd47/Cfl2/Ckap5/Ctnnb1/Cttn/Cul3/Cx3cl1/Cyfip1/Ddhd2/Dhx36/Dnm1l/Dync1h1/Eif4g3/Fam162a/Fermt2/Gda/Git1/Grb2/Gsk3a/Gsk3b/Hif1a/Hnrnpd/Lnpk/Map1b/Mapk1/Mapk9/Mapre1/Mapt/Nabp2/Nav3/Nckap1/Nrp1/Ntrk3/Opa1/Pdcd5/Pdxp/Pink1/Plcb1/Ppm1e/Ralbp1/Rb1/Rhoa/Sfpq/Sh3glb1/Slc25a4/Smpd3/Spire1/Synj1/Syt1/Syt7…	72	0.146341	1.57491
CA1_ns	BP	GO:0016050	vesicle organization	50/1575	309/16950	7.35997e-05	0.00120485	0.000948879	Agfg1/Ap3b2/Ap3s1/Atp13a2/Bloc1s2/Cadps/Chmp2a/Chmp3/Chmp4b/Chmp5/Chp1/Clcn3/Cplx1/Cul3/Dtnbp1/Grik5/Mia3/Pafah1b1/Pdcd6/Picalm/Ptprn/Rab11a/Rab5a/Rab5b/Sar1a/Serpine2/Slc17a7/Snap91/Snph/Sort1/Stx12/Stx1a/Synj1/Syt1/Syt11/Syt13/Syt4/Syt7/Tmed10/Tmed9/Tmem127/Trappc2/Trim9/Unc13a/Vamp4/Vapb/Vps41/Vps4a/Yipf4/Zdhhc2	50	0.161812	1.74141
CA1_ns	BP	GO:0099601	regulation of neurotransmitter receptor activity	17/1575	66/16950	8.01464e-05	0.00129317	0.00101844	App/Arc/Cacng3/Cacng8/Cnih2/Dapk1/Dlgap4/Grin2a/Homer1/Ifngr2/Mapk8ip2/Mink1/Nlgn2/Nptx1/Nrxn1/Prrt1/Shisa7	17	0.257576	2.77201
CA1_ns	BP	GO:0016311	dephosphorylation	52/1575	328/16950	9.18203e-05	0.00145231	0.00114377	Arpp19/Bod1/Calm1/Calm2/Camta1/Chp1/Cry2/Dnajc6/Hdhd2/Hsp90ab1/Hsp90b1/Inpp5f/Magi2/Mprip/Mtmr6/Nceh1/Nsmf/Pdxp/Pgp/Phlpp1/Pink1/Plpp6/Plppr2/Plppr4/Plppr5/Ppm1a/Ppm1e/Ppp1r11/Ppp1r12a/Ppp1r2/Ppp1r7/Ppp2r2a/Ppp2r2b/Ppp2r5c/Ppp2r5e/Ppp3r1/Ppp4r2/Pten/Ptp4a2/Ptpa/Ptpn5/Ptpra/Ptprd/Ptprg/Ptprj/Ptprn/Ptprn2/Ptprs/Rcan1/Rprd1a/Slc39a10/Synj1	52	0.158537	1.70616
CA1_ns	BP	GO:0034728	nucleosome organization	18/1575	73/16950	9.25941e-05	0.00145635	0.00114695	Anp32b/Anp32e/Arid1a/Atrx/Brd2/H1f0/Hp1bp3/Kat6a/Nap1l4/Nap1l5/Npm1/Smarca5/Smarcc2/Smarcd1/Ssrp1/Tspyl1/Tspyl2/Yeats4	18	0.246575	2.65362
CA1_ns	BP	GO:0009306	protein secretion	54/1575	345/16950	9.58825e-05	0.0014955	0.00117778	Acsl4/Ahi1/Atp13a2/Brsk2/Bsg/C2cd2l/Cacna1c/Cacna1e/Chga/Cnr1/Copg1/Cplx1/Dmtn/Dnm1l/Epha5/Erp29/Hif1a/Hmgcr/Hmgn3/Ica1/Ildr2/Kcnb1/Lrp1/Mia3/Myh10/Myo5a/Nlgn2/Nnat/Pafah1b1/Pam/Pclo/Pfkl/Pfkm/Porcn/Ppid/Psap/Ptprn/Ptprn2/Rab10/Rab11fip2/Rab3c/Rap1gds1/Rapgef4/Sel1l/Selenot/Stx1a/Stxbp5l/Sybu/Syt4/Syt7/Tmed10/Ube2q1/Vgf/Vps35	54	0.156522	1.68447
CA1_ns	BP	GO:0048284	organelle fusion	29/1575	149/16950	9.73774e-05	0.00151461	0.00119283	Atp13a2/Bnip3/Chmp2a/Chmp3/Chmp4b/Chmp5/Chp1/Cplx1/Dnm1l/Gdap1/Grik5/Huwe1/Miga1/Mtch2/Opa1/Snph/Stx12/Stx1a/Syt1/Syt11/Syt13/Syt4/Syt7/Tfrc/Trim9/Vamp4/Vps41/Vps4a/Yipf4	29	0.194631	2.0946
CA1_ns	BP	GO:0035592	establishment of protein localization to extracellular region	54/1575	346/16950	0.000103588	0.00158157	0.00124557	Acsl4/Ahi1/Atp13a2/Brsk2/Bsg/C2cd2l/Cacna1c/Cacna1e/Chga/Cnr1/Copg1/Cplx1/Dmtn/Dnm1l/Epha5/Erp29/Hif1a/Hmgcr/Hmgn3/Ica1/Ildr2/Kcnb1/Lrp1/Mia3/Myh10/Myo5a/Nlgn2/Nnat/Pafah1b1/Pam/Pclo/Pfkl/Pfkm/Porcn/Ppid/Psap/Ptprn/Ptprn2/Rab10/Rab11fip2/Rab3c/Rap1gds1/Rapgef4/Sel1l/Selenot/Stx1a/Stxbp5l/Sybu/Syt4/Syt7/Tmed10/Ube2q1/Vgf/Vps35	54	0.156069	1.6796
CA1_ns	BP	GO:0006820	anion transport	63/1575	423/16950	0.000116146	0.00173446	0.00136598	Abcc5/Acsl4/Ahcyl1/Ank/Ano3/Apba1/Arl6ip1/Arl6ip5/Atf4/Bdnf/Cacna1a/Car2/Car4/Cck/Cd47/Clcn3/Clcn4/Clns1a/Dtnbp1/Fgfr1/Gabra1/Gabra2/Gabra4/Gabra5/Gabrb1/Gabrb2/Gabrb3/Gabrg2/Gfap/Glrb/Grin2b/Grm5/Hk1/Lrrc8b/Mapk9/Mpc1/Nf1/Nfe2l1/Nr3c1/Ntrk2/Ostm1/Pnpla8/Prkca/Prnp/Psap/Rgs4/Slc12a5/Slc17a7/Slc1a1/Slc1a2/Slc25a11/Slc25a12/Slc25a22/Slc25a4/Slc3a2/Slc4a10/Slc6a17/Slc6a6/Sv2a/Syt4/Tcaf1/Trpc4/Ttyh3	63	0.148936	1.60284
CA1_ns	BP	GO:0032507	maintenance of protein location in cell	17/1575	68/16950	0.000119749	0.00177412	0.00139721	Arl2/Arl2bp/Ccdc88a/Cdk5/Grik5/Hk1/Hnrnpu/Hspa5/Mprip/Os9/Pink1/Rangap1/Rer1/Rit2/Sorl1/Syne1/Tmsb4x	17	0.25	2.69048
CA1_ns	BP	GO:0006334	nucleosome assembly	13/1575	44/16950	0.00012161	0.00179223	0.00141148	Anp32b/Atrx/Brd2/H1f0/Hp1bp3/Kat6a/Nap1l4/Nap1l5/Npm1/Smarca5/Ssrp1/Tspyl1/Tspyl2	13	0.295455	3.17965
CA1_ns	BP	GO:0009895	negative regulation of catabolic process	48/1575	299/16950	0.000123677	0.00181318	0.00142797	Adgrb1/Atraid/Bag5/Bscl2/Chmp4b/Cnr1/Csnk2a2/Dab2ip/Dbi/Dhx36/Dhx9/Eif4g1/Elavl1/Elavl4/Fmr1/Fus/Git1/Grin2a/Hmgcr/Hnrnpd/Hnrnpu/Hsp90ab1/Larp1/Mtch2/Mycbp2/N4bp1/Nell1/Nop53/Ogt/Paip1/Pam16/Pdcl3/Pink1/Ptk2/Rnf5/Rpl11/Rpl23/Serpine2/Sorl1/Thrap3/Timp2/Ubxn1/Upf3a/Usp14/Usp25/Usp9x/Vps35/Wac	48	0.160535	1.72766
CA1_ns	BP	GO:0043666	regulation of phosphoprotein phosphatase activity	15/1575	56/16950	0.000128974	0.00188101	0.00148139	Bod1/Calm1/Calm2/Cry2/Hsp90ab1/Hsp90b1/Magi2/Mprip/Ppp1r11/Ppp1r12a/Ppp1r2/Ppp2r2b/Ptpa/Rcan1/Slc39a10	15	0.267857	2.88265
CA1_ns	BP	GO:1901879	regulation of protein depolymerization	20/1575	88/16950	0.000131424	0.00190684	0.00150173	Add2/Add3/Apc/Arhgef2/Camsap2/Carmil2/Cfl2/Clasp1/Clasp2/Dmtn/Fgf13/Hdgfl3/Map1b/Map2/Nav3/Pdxp/Sptbn1/Taok1/Tmod2/Wdr47	20	0.227273	2.44589
CA1_ns	BP	GO:0010959	regulation of metal ion transport	62/1575	417/16950	0.000137691	0.0019824	0.00156125	Agrn/Ahcyl1/Akap6/Akt3/Atf4/Atp1b1/Atp1b2/Atp1b3/Atp2b1/Atp2b2/Bin1/Cacna1a/Cacna1c/Cacna2d1/Cacnb2/Calm1/Calm2/Camk2a/Cdk5/Chp1/Cntn1/Ctnnb1/Cx3cl1/Dbi/Dmd/Dpp6/Fgf13/Fmr1/Gnaq/Gnb5/Grin1/Homer1/Hpca/Itpr1/Kcna1/Kcnip2/Kcnip4/Myo5a/Nipsnap2/Nos1ap/Nr3c2/Plcb1/Ppp3r1/Prnp/Pten/Rgs4/Rgs7/Rhoa/Ryr2/Saraf/Scn1b/Scn3b/Serpine2/Slc8a1/Sptbn4/Stim1/Stim2/Tmem38a/Trpc4/Tspan13/Ubqln1/Wnk1	62	0.148681	1.60009
CA1_ns	BP	GO:0046785	microtubule polymerization	19/1575	82/16950	0.000146293	0.00209847	0.00165266	Apc/Arl2/Camsap2/Ckap5/Clasp1/Clasp2/Clip3/Eml2/Fgf13/Gda/Git1/Hdgfl3/Map1b/Map2/Mapre1/Mapt/Mzt1/Nav3/Tppp	19	0.231707	2.49361
CA1_ns	BP	GO:0071692	protein localization to extracellular region	54/1575	351/16950	0.000151269	0.00215577	0.00169778	Acsl4/Ahi1/Atp13a2/Brsk2/Bsg/C2cd2l/Cacna1c/Cacna1e/Chga/Cnr1/Copg1/Cplx1/Dmtn/Dnm1l/Epha5/Erp29/Hif1a/Hmgcr/Hmgn3/Ica1/Ildr2/Kcnb1/Lrp1/Mia3/Myh10/Myo5a/Nlgn2/Nnat/Pafah1b1/Pam/Pclo/Pfkl/Pfkm/Porcn/Ppid/Psap/Ptprn/Ptprn2/Rab10/Rab11fip2/Rab3c/Rap1gds1/Rapgef4/Sel1l/Selenot/Stx1a/Stxbp5l/Sybu/Syt4/Syt7/Tmed10/Ube2q1/Vgf/Vps35	54	0.153846	1.65568
CA1_ns	BP	GO:0051651	maintenance of location in cell	36/1575	206/16950	0.000155516	0.00221069	0.00174104	Akap6/Arhgap21/Arl2/Arl2bp/Bscl2/Calm1/Calm2/Ccdc88a/Cdk5/Cx3cl1/Dbi/Dmd/Fth1/Grik5/Hexb/Hk1/Hnrnpu/Hspa5/Itpr1/Mprip/Myo5a/Os9/Pafah1b1/Pink1/Polr2m/Rangap1/Rer1/Rit2/Ryr2/Slc17a7/Slc25a23/Slc8a1/Sorl1/Syne1/Tmem38a/Tmsb4x	36	0.174757	1.88072
CA1_ns	BP	GO:0000209	protein polyubiquitination	39/1575	230/16950	0.000163519	0.00230694	0.00181684	Anapc5/Arel1/Chfr/Ctnnb1/Cul1/Cul3/Dda1/Ddx3x/Dzip3/Fbxl17/Hectd1/Huwe1/Itch/Nfe2l1/Otub1/Rc3h2/Rnf14/Rnf167/Rnf5/Rusc1/Sash1/Spop/Stub1/Tnks2/Trim2/Ttc3/Ube2a/Ube2d1/Ube2d2a/Ube2d3/Ube2e3/Ube2h/Ube2l3/Ube2q1/Ube2w/Ube3a/Ubr5/Wsb2/Zfp91	39	0.169565	1.82484
CA1_ns	BP	GO:0036475	neuron death in response to oxidative stress	11/1575	34/16950	0.000164139	0.00230988	0.00181915	App/Arl6ip5/Atf4/Ctnnb1/Fbxw7/Hif1a/Lancl1/Oxr1/Pink1/Ralbp1/Slc1a1	11	0.323529	3.48179
CA1_ns	BP	GO:0008037	cell recognition	28/1575	146/16950	0.000165674	0.00232565	0.00183157	Adgrb1/App/Bdnf/Bsg/Cadm1/Cct3/Cct5/Cct7/Cct8/Cd47/Cdk5r1/Cnr1/Cntnap2/Crtac1/Dscaml1/Epha4/Ext1/Foxg1/Git1/Ncam1/Nptn/Nrcam/Nrp1/Rtn4/Tnfrsf21/Tub/Ubap2l/Ywhaz	28	0.191781	2.06393
CA1_ns	BP	GO:0006835	dicarboxylic acid transport	19/1575	83/16950	0.000173436	0.00242854	0.0019126	Abcc5/Apba1/Arl6ip1/Arl6ip5/Bdnf/Cck/Dtnbp1/Gfap/Grin2b/Nf1/Nr3c1/Ntrk2/Slc17a7/Slc1a1/Slc1a2/Slc25a11/Slc25a12/Slc25a22/Syt4	19	0.228916	2.46357
CA1_ns	BP	GO:1901998	toxin transport	12/1575	40/16950	0.000187897	0.00261148	0.00205668	Adam10/Arid1a/Atp6v0a1/Bnip3/Cct3/Cct5/Cct7/Cct8/Hspa5/Nrp1/Ptprg/Vamp4	12	0.3	3.22857
CA1_ns	BP	GO:0048102	autophagic cell death	7/1575	15/16950	0.000194161	0.00266128	0.0020959	Bnip3/Calm1/Calm2/Cdkn2d/Dapk1/Lamp1/Sh3glb1	7	0.466667	5.02222
CA1_ns	BP	GO:1903332	regulation of protein folding	6/1575	11/16950	0.000195271	0.00266128	0.0020959	Bag5/Hspa8/Pdcd5/Pdcl3/Pdia3/St13	6	0.545455	5.87013
CA1_ns	BP	GO:0042596	fear response	15/1575	58/16950	0.000197705	0.00268793	0.00211688	Bdnf/Brinp1/Cacna1e/Cck/Dbi/Eif4e/Eif4g1/Ext1/Gabra5/Grin2b/Mapk8ip2/Neurod2/Slc1a1/Spire1/Usp46	15	0.258621	2.78325
CA1_ns	BP	GO:0038179	neurotrophin signaling pathway	12/1575	41/16950	0.000243398	0.00326177	0.00256881	Akt1s1/Bdnf/Cyfip1/Cyfip2/Kidins220/Magi2/Rap1a/Rapgef2/Sh3glb1/Slc9a6/Sort1/Zdhhc17	12	0.292683	3.14983
CA1_ns	BP	GO:0032509	endosome transport via multivesicular body sorting pathway	10/1575	30/16950	0.000246314	0.00329202	0.00259264	Chmp2a/Chmp3/Chmp4b/Chmp5/Leprotl1/Sort1/Tmem50b/Ubxn6/Vcp/Vps4a	10	0.333333	3.5873
CA1_ns	BP	GO:0001662	behavioral fear response	14/1575	53/16950	0.000251766	0.00334201	0.002632	Bdnf/Brinp1/Cacna1e/Cck/Dbi/Eif4e/Eif4g1/Gabra5/Grin2b/Mapk8ip2/Neurod2/Slc1a1/Spire1/Usp46	14	0.264151	2.84277
CA1_ns	BP	GO:0031532	actin cytoskeleton reorganization	22/1575	106/16950	0.000253052	0.0033462	0.00263531	Actr3/Arhgdia/Atp2c1/Auts2/Brsk2/Carmil2/Cdc42bpa/Cttn/Dmtn/Dtnbp1/Grb2/Iqgap2/Mink1/Nrp1/Ntrk3/Phactr1/Pip5k1a/Rap2a/Rhoa/Sipa1l1/Tjp1/Tnik	22	0.207547	2.2336
CA1_ns	BP	GO:0031109	microtubule polymerization or depolymerization	24/1575	121/16950	0.000279485	0.00364109	0.00286754	Apc/Arhgef2/Arl2/Camsap2/Ckap5/Clasp1/Clasp2/Clip3/Eml2/Fgf13/Gda/Git1/Hdgfl3/Map1b/Map2/Mapre1/Mapre2/Mapt/Mzt1/Nav3/Stmn4/Taok1/Tppp/Wdr47	24	0.198347	2.13459
[truncated: 185 more rows]
