# Supplementary material for: Single-cell and isoform-specific translational profiling of the mouse brain
Source: Nature. 2026 Feb 18;652(8111):965–77. doi: 10.1038/s41586-026-10118-1 (PMC13102718; doi:10.1038/s41586-026-10118-1)
Supplement: Supplementary file 8 — Statistics for transcript feature analysis in Fig. 5c and Extended Data Fig. 9f,g. [file 41586_2026_10118_MOESM8_ESM.xlsx]

## Sheet: Info
Supplementary Table 6. Statistics for transcript feature analysis in Fig. 5c and Extended Data Fig. 9f, g.
Sheet 1	Info
Sheet 2	High vs Low of the same gene 5' and 3' UTR analysis
Sheet 3	Quartile 5' and 3' UTR analysis
Sheet 4	miRNA and ELAVL analysis

## Sheet: Same gene 5' and 3' UTR
Sample	3' UTR GC Content, EditsC statistic	3' UTR GC Content, EditsC p-value	3' UTR Length, EditsC statistic	3' UTR Length, EditsC p-value	5' UTR GC Content, EditsC statistic	5' UTR GC Content, EditsC p-value	5' UTR Length, EditsC statistic	5' UTR Length, EditsC p-value
('pseudobulk_Neuron - GABA_Low_transcripts', 'pseudobulk_Neuron - GABA_High_transcripts')	1.27912	0.200855	-3.76432	0.000167004	-0.650231	0.515543	0.259713	0.795085
('pseudobulk_Neuron - CA1_Low_transcripts', 'pseudobulk_Neuron - CA1_High_transcripts')	3.57696	0.000347619	-6.60429	3.99422e-11	-0.403836	0.686333	0.0234174	0.981317
('pseudobulk_Neuron - CA3_Low_transcripts', 'pseudobulk_Neuron - CA3_High_transcripts')	1.55857	0.119098	-1.12552	0.26037	0.660897	0.508679	0.0703843	0.943888
('pseudobulk_Neuron - DG_Low_transcripts', 'pseudobulk_Neuron - DG_High_transcripts')	2.32006	0.0203377	-6.42864	1.2875e-10	0.136008	0.891815	0.436932	0.662161
('pseudobulk_Glia - Astro_Low_transcripts', 'pseudobulk_Glia - Astro_High_transcripts')	3.81197	0.000137862	0.388179	0.697883	-0.103267	0.917751	1.30063	0.193383
('pseudobulk_Glia - Oligo_Low_transcripts', 'pseudobulk_Glia - Oligo_High_transcripts')	-0.219208	0.826488	1.2707	0.203836	-0.441317	0.658984	2.98002	0.00288229
('pseudobulk_BBB - Endo_Low_transcripts', 'pseudobulk_BBB - Endo_High_transcripts')	-0.853685	0.39328	0.73127	0.464615	0.278367	0.780731	0.733579	0.463205

## Sheet: Quartile 5' and 3' UTR
Sample	3' UTR GC Content, EditsC statistic	3' UTR GC Content, EditsC p-value	3' UTR Length, EditsC statistic	3' UTR Length, EditsC p-value	5' UTR GC Content, EditsC statistic	5' UTR GC Content, EditsC p-value	5' UTR Length, EditsC statistic	5' UTR Length, EditsC p-value
('pseudobulk_Neuron - GABA_transcripts_Q1_Lowest', 'pseudobulk_Neuron - GABA_transcripts_Q4_Highest')	3.33856	0.000842141	12.8603	7.52985e-38	2.12466	0.0336151	7.635	2.25814e-14
('pseudobulk_Neuron - CA1_transcripts_Q1_Lowest', 'pseudobulk_Neuron - CA1_transcripts_Q4_Highest')	6.93979	3.9269e-12	8.17997	2.83917e-16	-1.94311	0.0520034	9.43642	3.85722e-21
('pseudobulk_Neuron - CA3_transcripts_Q1_Lowest', 'pseudobulk_Neuron - CA3_transcripts_Q4_Highest')	6.63597	3.2238e-11	8.99738	2.3117e-19	-0.122068	0.902845	2.37335	0.0176273
('pseudobulk_Neuron - DG_transcripts_Q1_Lowest', 'pseudobulk_Neuron - DG_transcripts_Q4_Highest')	9.16899	4.77492e-20	5.85389	4.80216e-09	-1.85545	0.0635322	7.3158	2.55852e-13
('pseudobulk_Glia - Astro_transcripts_Q1_Lowest', 'pseudobulk_Glia - Astro_transcripts_Q4_Highest')	8.94486	3.72428e-19	16.3453	4.70118e-60	4.55472	5.24565e-06	7.89914	2.80838e-15
('pseudobulk_Glia - Oligo_transcripts_Q1_Lowest', 'pseudobulk_Glia - Oligo_transcripts_Q4_Highest')	-2.78045	0.00542828	15.953	2.71707e-57	5.19562	2.04034e-07	6.71072	1.93669e-11
('pseudobulk_BBB - Endo_transcripts_Q1_Lowest', 'pseudobulk_BBB - Endo_transcripts_Q4_Highest')	-2.56867	0.010209	12.057	1.7807e-33	2.78315	0.00538347	5.53425	3.12563e-08

## Sheet: miRNA and ELAVL
Figure			test statistics	p-val
5c	miRNA	same gene
		Neuron-CA3	4152	0.0308853
		BBB-Endo	1086	0.375878
		Neuron-DG	28837.5	1.22892e-06
		Neuron-GABA	5207	0.0466716
		Glia-Oligo	48757	0.493418
		Glia-Astro	82722.5	0.183705
		Neuron-CA1	76052.5	6.09223e-07
	ELAVL	same gene
		Neuron-CA3	2344	0.000622627
		BBB-Endo	726.5	0.695815
		Neuron-DG	18763	0.00675351
		Neuron-GABA	3519.5	0.0363996
		Glia-Oligo	23864	0.831877
		Glia-Astro	43407.5	0.867932
		Neuron-CA1	38292	0.000359886
Ext 9f	miRNA	quartile:
		Glia-Oligo	450062	1.11629e-44
		Neuron-GABA	149684	2.97418e-34
		Glia-Astro	738124	1.9589e-44
		Neuron-CA3	153799	1.1182e-14
		Neuron-DG	390142	4.1976e-09
		BBB-Endo	68090.5	1.77515e-22
		Neuron-CA1	552678	1.71039e-12
	ELAVL	quartile:
		Glia-Oligo	144862	0.0034981
		Neuron-GABA	64643	0.00163818
		Glia-Astro	204970	0.235284
		Neuron-CA3	56465	0.381955
		Neuron-DG	135978	0.5652
		BBB-Endo	23930.5	0.00238472
		Neuron-CA1	173410	0.311788
