# Supplementary material for: Single-cell and isoform-specific translational profiling of the mouse brain
Source: Nature. 2026 Feb 18;652(8111):965–77. doi: 10.1038/s41586-026-10118-1 (PMC13102718; doi:10.1038/s41586-026-10118-1)
Supplement: Supplementary file 9 — Example isoforms validated in RiboTag dataset16. [file 41586_2026_10118_MOESM9_ESM.xlsx]

## Sheet: Supplementary Table 7
Supplementary Table 7. Example isoforms validated in Ribo-tag dataset (Furlanis et al.).
Gene	Isoform_1	Isoform_2	Cell_Type	U_statistic	p_value	Higher isoform	Furlanis et al 2019	Validate
Ywhag	Ywhag-205	Ywhag-201	Neuron - CA3	546976	4.63e-11	Ywhag-201	Reads cover entire 3'UTR of Ywhag-201	yes
Ywhag	Ywhag-205	Ywhag-201	Neuron - GABA	483030	1.44e-06	Ywhag-201	Reads cover entire 3'UTR of Ywhag-201	yes
Cadm3	Cadm3-201	Cadm3-202	Neuron - CA3	560876	3.11e-08	Cadm3-202	Reads cover 3' UTR of Cadm3-202. Reads do not cover an exon of Cadm3-201 that does not exist in Cadm3-202.	yes
Cadm3	Cadm3-201	Cadm3-202	Neuron - CA1	2.85984e+06	1.85e-18	Cadm3-202	Reads cover 3' UTR of Cadm3-202. Reads do not cover an exon of Cadm3-201 that does not exist in Cadm3-202.	yes
Cadm3	Cadm3-201	Cadm3-202	Neuron - GABA	493357	1.74e-05	Cadm3-202	Reads cover 3' UTR of Cadm3-202. Reads do not cover an exon of Cadm3-201 that does not exist in Cadm3-202.	yes
Nucks1	Nucks1-201	Nucks1-203	Neuron - CA3	594567	0.0028472	Nucks1-201	Reads cover entire 3'UTR of Nucks1-201	yes
Nucks1	Nucks1-201	Nucks1-203	Neuron - CA1	3071715	9.42e-05	Nucks1-201	Reads cover entire 3'UTR of Nucks1-201	yes
Itm2c	Itm2c-201	Itm2c-203	Neuron - CA1	3853255	4.35e-110	Itm2c-201	Reads cover entire 3' and 5' UTR of Itm2c-201 as well as exon 4 of Itm2c-201 that does not exist in Itm2c-203.	yes
