# Supplementary material for: Single-cell and isoform-specific translational profiling of the mouse brain
Source: Nature. 2026 Feb 18;652(8111):965–77. doi: 10.1038/s41586-026-10118-1 (PMC13102718; doi:10.1038/s41586-026-10118-1)
Supplement: Supplementary file 10 — EditsC pairwise comparisons between cell-type pairs. [file 41586_2026_10118_MOESM10_ESM.xlsx]

## Sheet: Info
Supplementary Table 8. EditsC pairwise comparisons between cell type pairs from Fig. 5
Sheet 1	Info
Sheet 2	Neuron - DG_vs_Neuron - GABA_l2fc
Sheet 3	Neuron - DG_vs_Neuron - CA3_l2fc
Sheet 4	Neuron - DG_vs_Neuron - CA1_l2fc
Sheet 5	Neuron - DG_vs_Glia - Oligo_l2fc
Sheet 6	Neuron - DG_vs_Glia - Astro_l2fc
Sheet 7	Neuron - DG_vs_BBB - Endo_l2fc
Sheet 8	Neuron - CA3_vs_Neuron - GABA_l2fc
Sheet 9	Neuron - CA3_vs_Neuron - CA1_l2fc
Sheet 10	Neuron - CA3_vs_BBB - Endo_l2fc
Sheet 11	Neuron - CA1_vs_Neuron - GABA_l2fc
Sheet 12	Neuron - CA1_vs_BBB - Endo_l2fc
Sheet 13	Glia - Oligo_vs_Neuron - GABA_l2fc
Sheet 14	Glia - Oligo_vs_Neuron - CA3_l2fc
Sheet 15	Glia - Oligo_vs_Neuron - CA1_l2fc
Sheet 16	Glia - Oligo_vs_Glia - Astro_l2fc
Sheet 17	Glia - Oligo_vs_BBB - Endo_l2fc
Sheet 18	Glia - Astro_vs_Neuron - GABA_l2fc
Sheet 19	Glia - Astro_vs_Neuron - CA3_l2fc
Sheet 20	Glia - Astro_vs_Neuron - CA1_l2fc
Sheet 21	Glia - Astro_vs_BBB - Endo_l2fc
Sheet 22	BBB - Endo_vs_Neuron - GABA_l2fc

## Sheet: Neuron - DG_vs_Neuron - GABA_l2
transcript_name	EditsC_l2fc	p_value
Gnai3-201	-1.03524	0.360298
Actr2-201	0.35065	0.513433
Sdhd-201	1.3765	0.0732451
Ncs1-201	0.851253	0.235507
Nalcn-201	2.56018	0.133503
Dgke-201	0.101693	0.91326
Dazap2-201	1.73713	0.125431
Acvr1b-201	1.16811	0.207705
C1d-201	-0.858675	0.255998
Gm2a-201	1.07595	0.586114
Clcn4-201	2.26659	0.191886
Sema4f-201	-1.02942	0.108068
Rab5b-201	1.01164	0.0768152
Chmp1a-201	0.118659	0.743073
Ddx3x-201	1.43705	0.0176964
Sec24b-201	0.46478	0.570681
Agpat3-201	1.52967	0.0776654
Efnb2-201	0.135487	0.850101
Zmat2-201	1.29392	0.0647553
Kpnb1-201	1.05566	0.0939471
Npepps-201	1.46763	0.0589469
Mrpl10-201	-0.0448785	0.908374
Tubb5-201	1.29603	0.211302
Eef1e1-201	-0.197763	0.80628
Akt1-201	-1.14748	0.577551
Chordc1-201	0.449225	0.664563
Tollip-201	-0.504362	0.745028
Nacc1-201	0.891495	0.447679
Ccdc47-201	1.49904	0.105262
Acp2-201	2.0061	0.082121
Rmnd5a-201	1.95116	0.215296
Kdm7a-201	1.77515	0.353186
Ncan-201	1.9514	0.214209
Braf-201	1.38676	0.21602
Akap8-201	0.957564	0.479414
Baz1b-201	0.107348	0.923926
Epdr1-201	1.16093	0.342847
Adprh-201	1.00461	0.0781065
Cdkn1b-201	-1.82214	0.115166
Ranbp2-201	-0.127936	0.787653
Elavl3-201	1.12762	0.0770025
Phyhip-201	0.537014	0.387818
Aak1-201	0.703625	0.337194
Insig2-201	1.4915	0.134384
Calr-201	0.369787	0.322095
Mmd-201	1.20725	0.182903
Hlf-201	0.896476	0.244171
Kpna1-201	1.63716	0.139057
Dyrk2-201	2.0706	0.403711
Tmed4-201	1.30413	0.128313
Dnajb11-201	-0.326346	0.776129
Ulk2-201	0.371448	0.603337
Tmem242-201	-0.55843	0.622594
Map2k1-201	0.795825	0.383238
Kdm5a-201	-0.213065	0.803936
Wdr1-201	-0.758362	0.641899
Cadm3-201	0.29161	0.623157
Txn2-201	0.325383	0.628736
Prkaca-201	1.79483	0.124556
Cs-201	0.41897	0.641845
Reep5-201	1.15997	0.0852684
Napa-201	1.71582	0.164012
Ctsb-201	0.70124	0.409403
Crkl-201	0.980623	0.0327584
Atp6v1b2-201	1.00559	0.0784154
Hcn1-201	-0.434489	0.328124
Sod2-201	-0.488394	0.725599
Syngr3-201	0.530397	0.491873
Gatad1-201	1.97015	0.102621
Hapln4-201	2.18029	0.413249
Gabrb2-201	1.02975	0.397449
Khsrp-201	0.683385	0.214377
Rhoa-201	1.1265	0.121714
Hnrnpa0-201	-0.699784	0.656607
Cers4-201	-0.528231	0.618621
Herpud2-201	-0.111731	0.906803
Man1a2-201	1.29424	0.147549
Sptbn2-201	1.30999	0.0530306
Cabp7-201	-1.19762	0.346343
Syn2-201	2.0363	0.109691
Elk1-201	1.97413	0.15774
Kcnc4-201	-0.393973	0.676823
Syngr1-201	0.696313	0.260248
Snap47-201	0.0803157	0.863211
Kdsr-201	-0.393663	0.733652
Fads1-201	1.19367	0.14063
Pdhx-201	-0.328926	0.814
Pgam1-201	0.478198	0.422834
Atp6v0d1-201	0.592395	0.0651587
Pten-201	0.392735	0.656181
Clip3-201	-0.526354	0.615036
Tvp23b-201	-0.190923	0.868295
Cacybp-201	0.110846	0.821399
Anapc1-201	0.992874	0.299268
Dnajb9-201	-0.0900661	0.925322
Ppp1cb-201	2.63911	0.139824
Efr3a-201	2.15814	0.00766526
Casd1-201	1.44303	0.0347874
Atf6b-201	-0.0787563	0.885977
Capza2-201	0.646205	0.371501
Cnih1-201	1.43266	0.019635
Gatsl2-201	0.634344	0.382417
Wasf3-201	0.787271	0.0554691
Prelid3b-201	1.2296	0.272388
Ube2a-201	0.407849	0.458993
Mpp2-201	2.63609	0.0645204
Timp2-201	1.6833	0.114641
Top2b-201	0.409383	0.606788
Igfbp4-201	-0.554348	0.364174
Rab11fip4-201	1.81572	0.165695
Serinc3-201	0.26815	0.580137
Rab5a-201	0.552816	0.244575
Vmp1-201	-0.231758	0.726547
Cdc73-201	1.59327	0.208886
Ywhab-201	0.539865	0.250462
Ypel2-201	1.40949	0.404712
Appbp2-201	1.79821	0.164501
Pip4k2b-201	1.74495	0.203903
G3bp1-201	-0.40785	0.631564
Ap2b1-201	0.547781	0.0235335
Ndel1-201	2.1344	0.193819
Fxr2-201	-1.04221	0.566791
Ywhah-201	1.22726	0.0916796
Slc35b4-201	0.833016	0.465469
Scrn1-201	-0.714197	0.376259
BC005537-201	0.118175	0.699973
Cacng2-201	1.40129	0.0573368
Psme3-201	0.856911	0.228022
Calm3-201	0.982462	0.216698
Ubb-201	0.24789	0.0950157
Serinc1-201	1.02022	0.125886
Zwint-201	0.456484	0.104995
Atp2b1-201	1.52374	0.149079
Nudt4-201	1.64276	0.356247
Timp3-201	-0.622365	0.469704
Sar1a-201	0.97923	0.220983
Eif4ebp2-201	1.41525	0.311341
Mcu-202	0.636353	0.268643
Cand1-201	0.526798	0.5815
Pno1-201	-0.333737	0.682535
Usp15-201	0.451736	0.628029
Rab21-201	1.58236	0.0155887
D10Wsu102e-201	0.129018	0.706191
Wdr82-201	0.468306	0.508548
Pex13-201	0.30591	0.710131
Nsg2-201	0.62343	0.247842
Tpgs1-201	-0.0348643	0.960005
Ccng1-201	-0.54777	0.501925
Ppp2ca-201	1.13001	0.202423
Hspa4-201	1.58072	0.111759
Sar1b-201	-0.280732	0.524958
Ube2b-201	0.0822043	0.853323
Adcy1-201	2.16136	0.130721
Arf5-201	0.843822	0.110579
Gdpd1-201	1.5022	0.116438
Nampt-201	0.703558	0.332573
Tspan13-201	1.24652	0.155134
Rock2-201	2.04841	0.0848239
Laptm4a-201	1.00086	0.114831
Fam84a-201	-0.131043	0.919383
Rdh14-201	1.19314	0.052157
Klhl29-201	1.3928	0.125556
Fkbp1b-201	0.200041	0.443639
Id2-201	0.898182	0.157938
Dnajc27-201	-0.323505	0.752775
Kif3c-201	0.563551	0.334482
Rab10-201	1.20664	0.0754179
Ddx5-201	0.879704	0.216333
Jpt1-201	-0.28734	0.679169
Cygb-201	-0.117631	0.868463
Cpd-201	0.0771945	0.930329
Lrrc59-201	-1.1854	0.233534
Vamp2-201	1.30264	0.118173
Gtf2a1-201	1.34766	0.114518
Sec23a-201	2.37217	0.10389
Nova1-201	2.14038	0.210366
Sgpp1-201	0.32447	0.531795
Rab15-201	2.54906	0.00424364
Tmx1-201	1.04991	0.252554
Actr10-201	1.21549	0.230347
Serpina3n-201	-0.748193	0.52215
Ppm1a-201	2.27852	0.13591
Glrx5-201	0.404029	0.432987
Atp6v1d-201	0.884795	0.158135
Pcnx-201	0.862508	0.457318
Gtpbp4-201	-0.0634624	0.947051
Erg28-201	0.944496	0.228876
Cyp46a1-201	0.722035	0.428364
Yy1-201	0.464163	0.460532
Mrs2-201	0.800246	0.288518
Ssr1-201	-0.327777	0.670666
Habp4-201	2.01884	0.0196297
Sfxn1-201	1.10026	0.0776466
Lman2-201	0.924513	0.205279
Txndc15-201	1.08077	0.269841
Ccnh-201	0.711239	0.583394
Tppp-201	1.55525	0.163216
Sdha-201	-0.00119829	0.998823
Ccdc127-201	1.09571	0.11223
Mrpl36-201	0.402556	0.444445
Scamp1-201	1.13887	0.213307
Ptprg-201	-0.323674	0.691492
Kctd6-201	0.518882	0.358313
Ube2e1-201	-1.79171	0.403432
Glud1-201	1.46548	0.191655
Ero1l-201	0.779487	0.150599
Arf4-201	0.71593	0.0855312
Eaf1-201	0.637676	0.579539
Fam208a-201	-0.31844	0.700711
Kpna3-201	0.66903	0.514709
Lats2-201	-0.134422	0.881873
Amer2-201	1.26721	0.229386
Akap11-201	0.0685788	0.8966
Wbp4-201	1.19118	0.121638
Trim35-201	0.590362	0.323429
Dpysl2-201	0.602038	0.3817
Nefl-201	1.06637	0.294531
Itm2b-201	0.934787	0.174094
Slc7a8-201	0.998859	0.349878
Sub1-201	0.773928	0.350757
Jph4-201	2.17015	0.0653352
Ank-201	0.213377	0.834442
Ywhaz-201	2.10159	0.131851
Atp6v1c1-201	0.964558	0.256477
Rad21-201	0.659776	0.60937
Rida-201	0.0983371	0.850753
Fam135b-201	1.24191	0.197145
Rbx1-201	0.265068	0.687175
Slc25a17-201	1.9809	0.24341
Nptxr-201	-0.020654	0.970223
Josd1-201	-0.14536	0.730752
Tomm22-201	0.290607	0.709471
Samm50-201	1.14834	0.291743
Sept3-201	0.853902	0.326875
Slc38a2-201	0.134237	0.818005
Shisa9-201	0.466925	0.624276
Grina-201	-0.420226	0.129009
Lynx1-201	0.102953	0.888292
Mapk8ip2-201	-0.0817357	0.914634
Alcam-201	0.721457	0.287724
Slc35a5-201	2.40418	0.0786007
Rrn3-201	1.98945	0.180983
Cldnd1-201	1.53144	0.17965
Ncbp2-201	0.351531	0.509372
Fyttd1-201	1.26817	0.0740541
Gsk3b-201	0.583803	0.261615
Klhl24-201	1.24393	0.0332588
Dirc2-201	1.27553	0.146043
Cxadr-201	2.17991	0.173104
Tmem50b-201	1.81741	0.243912
Tmbim6-201	0.528334	0.194523
Slc4a8-201	-0.65549	0.407121
Cdkn1a-201	-0.399343	0.660982
Wrb-201	-1.15574	0.157269
Scg5-201	0.838255	0.111774
Agpat4-201	-0.85607	0.210174
Tnfrsf21-201	-0.0431059	0.909272
Cmtr1-201	-1.00584	0.256837
Abcg1-201	0.0303803	0.977035
Ehd3-201	0.751037	0.273761
Yipf4-201	1.27862	0.141546
Eif2ak2-201	-2.22951	0.286671
Vapa-201	1.68759	0.0130147
Twsg1-201	1.39588	0.164565
Atp6v0c-201	0.637651	0.259135
Rhoq-201	-0.386102	0.779336
Caskin1-201	0.108235	0.681347
Cript-201	1.18218	0.15102
Nudt3-201	1.00013	0.0772723
Kif5b-201	1.22414	0.173815
Tmem178-201	0.412225	0.3411
Syt4-201	1.47593	0.0301971
Esco1-201	1.15294	0.363945
Kcnc1-201	0.451219	0.400164
Dnajc18-201	-0.224609	0.81219
Hspa9-201	-0.0940064	0.921541
Etf1-201	-0.0770898	0.927185
Impact-201	0.945364	0.325215
Dcp2-201	-0.510091	0.492087
Mal2-201	1.22568	0.172967
Yipf5-201	1.62423	0.106277
Setbp1-201	0.385042	0.234269
Napg-201	1.38048	0.113346
St8sia3-201	0.803342	0.417819
Nars-201	1.12567	0.0849265
Tmx3-201	1.41612	0.505777
Camk2a-201	0.313694	0.678929
Gnaq-201	0.807837	0.312532
Rfk-201	0.329495	0.623435
Ddb1-201	-0.782782	0.178102
Zfand5-201	0.808001	0.469166
Rtn3-201	0.898649	0.245722
Ppp2r5b-201	0.386274	0.620749
Tnks2-201	1.40533	0.00309751
Sf3b2-201	-1.3005	0.421802
Pacs1-201	-0.134929	0.88448
Rab1b-201	-0.333108	0.739226
Cnih2-201	0.241839	0.634799
Minpp1-201	-0.910258	0.471301
Apba1-201	1.32321	0.048615
Slc1a1-201	0.229998	0.799373
Esrra-201	0.00790062	0.992343
Eif3a-201	0.548527	0.618495
Prdx3-201	-0.15635	0.777251
Tm9sf3-201	0.988581	0.351689
Trim8-201	0.970047	0.221431
Fundc1-201	0.961679	0.215394
Slk-201	-1.16896	0.603306
Btbd1-201	1.627	0.107857
Bhlhe22-201	-0.84408	0.340676
Wdr45b-201	0.282726	0.771187
Got1-201	0.324624	0.334051
Scd2-201	0.72425	0.289638
Mgea5-201	0.383249	0.34539
Jph3-201	2.16524	0.141973
Smarcc2-201	-0.382599	0.644766
Ddit3-201	-1.10797	0.100381
Caly-201	-0.10504	0.86121
Bet1l-201	0.424948	0.608783
Ptdss2-201	1.46339	0.00688779
Tm9sf2-201	0.541292	0.452632
Nptx1-201	0.550476	0.227172
Mkln1-201	1.38136	0.323407
Hprt-201	0.287819	0.476909
Cnksr2-201	2.0742	0.268851
Tmem47-201	0.824994	0.360989
Prps2-201	-0.747152	0.608542
Gdap1-201	1.96571	0.25982
Cplx2-201	0.330785	0.613953
Nop16-201	-1.41645	0.0460451
Lypla1-201	0.16625	0.761898
Slc39a10-201	1.14347	0.205119
Ptp4a1-201	0.537732	0.681068
Inpp1-201	-0.48482	0.578812
Coa5-201	2.13416	0.206162
Inpp4a-201	1.06502	0.268517
Ogfrl1-201	0.476616	0.662293
Igfbp5-201	-0.0736424	0.823482
Tmem169-201	0.504493	0.664587
Ptprn-201	0.0103991	0.98253
Itm2c-201	0.516	0.210568
Serpine2-201	-0.17557	0.814941
Ppp1r7-201	0.4537	0.589846
Bok-201	2.59146	0.0888753
Cln8-201	-1.70612	0.0429794
Dars-201	0.840362	0.377122
Lrrn2-201	-0.137234	0.856315
Xpr1-201	2.24347	0.188657
Srp9-201	0.45275	0.435289
Cnih3-201	0.440556	0.477296
Tada1-201	0.734826	0.436353
Atp1b1-201	0.207609	0.584387
Mark1-201	-1.34452	0.177976
Plxna2-201	1.07189	0.21589
Atf6-201	-0.043713	0.937845
Rgs5-201	1.09401	0.278359
Rabgap1l-202	1.50294	0.215842
Plxdc2-201	0.451366	0.660285
Kif5c-201	1.83787	0.116934
Gad2-201	-0.301969	0.638668
Dpm2-201	0.218743	0.672125
Rbm18-201	0.134899	0.856629
Strbp-201	0.628554	0.291435
Dnajc10-201	1.24364	0.061289
Cers6-201	1.80883	0.233096
Lin7c-201	1.70413	0.0344785
Caprin1-201	0.0102193	0.993998
Api5-201	1.80496	0.427569
Syt13-201	1.08901	0.323005
Snap25-201	0.999323	0.151735
Ubr1-201	1.04242	0.186205
Atrn-201	1.20867	0.0751773
Ivd-201	-1.0769	0.389641
Slc23a2-201	1.63537	0.109414
Chgb-201	-0.651485	0.0613852
Spred1-201	0.901297	0.0443492
Sppl2a-201	0.432853	0.477557
Pcsk2-201	1.26728	0.28913
Gzf1-201	-0.227509	0.56521
Kif3b-201	-0.435121	0.405121
Mapre1-201	0.247133	0.712675
Pkia-201	1.73686	0.0917778
Stmn2-201	2.69702	0.0446867
Armc1-201	0.294511	0.748728
Ggt7-201	0.893996	0.141449
1110008F13Rik-201	-0.34511	0.416897
Sec62-201	2.14123	0.162503
Ppm1l-201	0.435673	0.467282
Nbea-201	-0.0510574	0.906935
Gmps-201	2.27453	0.148678
Ssr3-201	1.68188	0.212453
Serpini1-201	0.890215	0.369976
Sike1-201	0.221065	0.734223
Sec22b-201	-0.214286	0.764979
Dclk2-201	-0.87885	0.287555
Gclm-201	2.21597	0.111799
Mrpl9-201	-0.430856	0.448516
Cisd2-201	1.52115	0.122424
Mmp16-201	1.33331	0.431752
Tmeff1-201	1.0286	0.311268
Brinp1-201	0.942038	0.176492
Fmn2-201	-0.833604	0.0771017
Ugcg-201	1.13356	0.114122
Zdhhc21-201	0.10641	0.895854
Chmp5-201	0.487756	0.442795
Rad23b-201	0.956164	0.101021
Unc13a-201	1.06648	0.0933269
Psip1-201	-0.791269	0.244638
Sh3gl2-201	1.20131	0.313356
Rnf11-201	1.59609	0.217144
Txndc12-201	0.39163	0.556683
Cdc42-201	0.442879	0.465264
Eloa-201	-0.124982	0.897386
Pik3r3-201	-0.438228	0.429199
Lurap1-201	-0.540378	0.709574
Cmpk1-201	0.584667	0.355644
Rcan3-201	0.802198	0.509489
Sfpq-201	-0.367982	0.453309
Tmem50a-201	0.160896	0.713748
Ncdn-201	0.912599	0.157889
Trappc3-201	0.469582	0.443159
Slc9a1-201	2.04945	0.0888844
Grik3-201	1.45559	0.176338
Pclo-201	3.0045	0.348356
Fam76a-201	-0.515956	0.691142
Fbxo42-201	0.805607	0.316585
Rheb-201	0.785435	0.188886
Ctnnbip1-201	1.08017	0.478279
Tprgl-201	0.286886	0.297348
Rbm33-201	1.45372	0.312284
Ppp2r2c-201	0.488091	0.42739
Nsg1-201	1.18868	0.151397
D5Ertd579e-201	0.429959	0.421888
Grpel1-201	-1.22128	0.00506093
Gabra4-201	1.26132	0.271667
Gabrb1-201	0.797292	0.212728
Tmem165-201	0.361356	0.602869
Dr1-201	0.996038	0.234576
Sparcl1-201	-0.0584698	0.925293
Cds1-201	1.04131	0.0172883
Wsb2-201	0.908231	0.193553
Scarb2-201	-0.0590813	0.844909
Mmp17-201	0.473409	0.547949
Atp2a2-201	-0.139426	0.597942
Tmem132b-201	1.26044	0.271011
Ulk1-201	1.38798	0.0363179
Rab35-201	-0.430024	0.611568
Sppl3-201	0.880362	0.255004
2210016L21Rik-201	0.268086	0.670004
Tmem106b-201	1.6012	0.212304
Fscn1-201	-0.907515	0.22846
Usp30-201	-0.158766	0.60292
Cul1-201	0.279022	0.743919
Gigyf1-201	-0.0107885	0.985754
Avl9-201	1.25023	0.058996
Mtpn-201	0.598021	0.302799
Pcyox1-201	0.413749	0.508793
Dusp11-201	1.2383	0.282041
Rpn1-201	-0.327122	0.723627
Sec61a1-201	0.770963	0.264634
Slc6a6-201	1.74224	0.110236
Arl8b-201	0.806463	0.178706
Cops7a-201	1.19354	0.0679162
Gabarapl1-201	0.443396	0.467007
Golt1b-201	1.03906	0.237144
Bhlhe41-201	1.54307	0.283598
Kras-201	0.98688	0.348042
Etnk1-201	0.651982	0.299411
Emc3-201	0.48034	0.636126
Slc6a11-201	0.832347	0.316704
Slc6a1-201	-0.305473	0.52339
Slc2a3-201	1.43822	0.0495526
Prmt8-201	0.424814	0.626735
Rab30-201	2.06127	0.0141255
Arl6ip1-201	1.04545	0.243598
Smg1-201	2.06385	0.0912725
Kctd13-201	-0.435462	0.743642
Ppme1-201	-0.524422	0.122169
Thap12-201	1.21837	0.0886636
Acer3-201	-1.24105	0.02666
Dkk3-201	2.09672	0.081366
Nomo1-201	0.342906	0.655871
Ubfd1-201	1.0726	0.224125
Mettl9-201	-0.64268	0.656277
Atp6ap2-201	1.22564	0.168925
Tub-201	1.22008	0.263168
Dynlt3-201	0.551064	0.28469
Vbp1-201	1.12066	0.331888
Fundc2-201	0.493901	0.530038
Rab39b-201	1.71901	0.107902
Magee1-201	-0.68098	0.253409
Sh3bgrl-201	-1.37389	0.494796
Cstf2-201	0.626608	0.25771
Pdha1-201	0.336036	0.575475
Tceal6-201	1.70165	0.0801071
Prps1-201	1.13109	0.109649
Lamp1-201	0.690189	0.277413
Gas6-201	1.77706	0.0896427
Erlin2-201	0.49521	0.676843
Leprotl1-201	0.765597	0.26584
Gpm6a-201	1.56862	0.175562
Tnks-201	0.750057	0.0517619
Mak16-201	1.21459	0.114757
Klhl2-201	0.481178	0.506685
Tmem184c-201	0.192576	0.780096
N4bp1-201	0.945528	0.324107
Got2-201	0.728265	0.370766
Vps35-201	0.976123	0.216076
Gpt2-201	0.832769	0.452525
Dnaja2-201	0.0815071	0.796792
Itfg1-201	1.9062	0.20414
Arl2bp-201	1.92545	0.162131
Cx3cl1-201	1.3609	0.124819
Tmem38a-201	0.783489	0.309665
Map1lc3b-201	-0.121847	0.847432
Pik3r2-201	1.42412	0.0409528
Hsbp1-201	0.62805	0.373364
Usp2-201	0.538989	0.633703
Nectin1-201	1.37634	0.0446369
Pts-201	-0.503549	0.771902
Bace1-201	-0.28677	0.613723
Arcn1-201	2.05463	0.0629404
Pin1-201	-0.486678	0.52108
Nedd4-201	1.54376	0.222386
Fam81a-201	0.77781	0.406567
Rora-201	1.20136	0.400216
Fem1b-201	0.81107	0.436484
Cln6-201	0.173816	0.875798
Elovl4-201	0.604596	0.229344
Imp3-201	0.907562	0.164833
Ptpn9-201	2.35117	0.141957
Pkm-201	0.112239	0.688999
Ireb2-201	0.886522	0.354217
Tspan3-201	0.295996	0.474532
Gclc-201	1.50211	0.323709
Atp1b3-201	0.796606	0.345529
Stt3b-201	-0.0126945	0.985377
Clstn2-201	1.03788	0.338918
Armc8-201	0.248926	0.667217
Mras-201	1.92439	0.210612
Pdcd6ip-201	1.53963	0.224024
Nktr-201	-0.951261	0.0298874
Rab6b-201	1.68981	0.116833
Bsn-201	-0.393465	0.498272
Ip6k1-201	0.348125	0.349286
Nicn1-201	1.25766	0.270766
Degs1-201	0.487797	0.533402
Atp6v1g1-201	-0.516026	0.627489
Sv2a-201	0.021704	0.94227
Chrm1-201	-0.310169	0.511191
Atg12-201	1.34476	0.410521
Brk1-201	0.913668	0.176668
Zdhhc5-201	-0.00669111	0.993755
Tmem127-201	0.200815	0.745785
Exoc3-201	-0.0856967	0.89591
Klhl42-201	0.261987	0.814214
Zfc3h1-201	-0.920204	0.0441235
Chst2-201	-0.115979	0.889559
Fam160b1-201	-0.479908	0.732158
Ccdc32-201	0.819044	0.500161
Arl5a-201	0.439646	0.336818
Appl1-201	1.84938	0.270653
Hacd3-201	1.18236	0.289695
Prrc2b-201	2.18358	0.116105
Sncb-201	-0.216525	0.255347
Efhd2-201	1.8696	0.164057
Wipi2-201	0.960453	0.154529
Klf9-201	-0.354627	0.751948
Rnf139-201	1.16519	0.36372
Setd7-201	0.589876	0.644278
Hook3-201	1.34578	0.224013
Fam91a1-201	0.550652	0.641776
C1ql2-201	-0.529037	0.505137
Tbc1d12-201	0.801555	0.0715796
Sorcs2-201	1.68822	0.162076
Tmed8-201	1.1312	0.317253
Wipf2-201	-0.0341091	0.960742
Disp2-201	0.541799	0.505642
Hgsnat-201	2.54808	0.116965
Aldh5a1-201	1.6358	0.388019
Ina-201	0.24547	0.546868
Rab3gap1-201	0.221439	0.861866
Mfhas1-201	-1.46973	0.494386
Tmem35a-201	1.06853	0.135387
Hnrnpu-201	0.589902	0.280639
Ubald1-201	1.30431	0.0336134
Megf9-201	-0.344654	0.544462
Ssh2-201	1.05578	0.44239
Cd81-201	2.14941	0.110022
Mcl1-201	-1.30068	0.155892
Ensa-201	0.512423	0.539914
Dnajc16-201	0.344422	0.693307
Ankrd12-201	1.90882	0.170715
Pnmal1-201	-0.562203	0.588116
Limch1-201	0.850163	0.541931
Stxbp5-201	0.570526	0.432392
Ackr1-201	0.000109772	0.999922
Tmx4-201	0.846801	0.394503
B3galt2-201	0.1687	0.86537
Fstl5-201	1.98737	0.213448
Btg1-201	0.402638	0.34793
Jph1-201	-0.0389354	0.956246
Lsm1-201	0.924872	0.16643
Txndc11-201	-1.78841	0.101412
Pygo1-201	-0.0492958	0.934591
Bag4-201	0.706477	0.432691
Nipsnap1-201	-0.221897	0.757977
Zfp91-201	0.679952	0.127823
Kcna2-201	1.23226	0.236722
Ppp1r9b-201	-1.78238	0.212356
Ndn-201	-0.270865	0.556061
Gde1-201	0.686295	0.190646
Cxcl10-201	-0.545856	0.280685
Scai-201	1.68804	0.0812084
Phlda3-201	0.436426	0.303391
Uchl4-201	1.67769	0.015228
Npy1r-201	1.41788	0.293944
Pde4a-202	-0.325486	0.589612
Ntrk3-201	0.775573	0.273723
Gtf2h5-201	-0.520405	0.34029
Polr3k-201	1.9187	0.161461
Chd6-201	-1.19969	0.341176
Tigar-201	-1.41961	0.261271
Dusp8-201	1.80032	0.0594928
Slc12a9-201	-0.353783	0.563844
Tln2-202	1.37107	0.202657
Ccdc88a-201	1.43962	0.0354478
Sobp-201	0.675941	0.336117
Slc25a23-201	2.50729	0.269521
BC031181-201	0.400633	0.151192
Ppp1r11-201	-0.0580146	0.915365
Calm2-201	0.766743	0.130521
Gcsh-201	-0.99918	0.530449
Dgkb-201	0.678139	0.58344
Parm1-201	0.696615	0.360997
Bicral-201	1.25381	0.192456
Ostm1-201	0.876576	0.0991339
Ankrd13c-201	1.53389	0.326535
Sdhaf3-201	0.147969	0.829578
Chchd4-201	1.49156	0.0534208
Map6d1-201	1.59941	0.275104
Nudt19-201	0.584835	0.284788
Lnpep-201	1.01868	0.311341
Trpc4ap-201	-0.0699564	0.912123
Zfp704-201	0.912442	0.142889
Ss18l1-201	1.01225	0.389077
Elac1-201	0.955038	0.185139
Rab8b-201	1.7446	0.229857
Trim37-201	1.40914	0.462658
Socs5-201	1.36263	0.243774
Manea-201	2.21958	0.275291
Herc3-202	1.88932	0.295079
Srxn1-201	0.879148	0.415249
Mvb12b-201	-1.18348	0.149176
Pdxk-201	0.412834	0.612736
Enc1-201	0.65678	0.227034
Usp22-201	1.28657	0.237741
Neurod2-201	-0.809644	0.236951
Hdac11-201	1.23258	0.426912
Dync1li2-201	0.199203	0.83578
Lmtk2-201	-0.671099	0.667651
Tspyl5-201	1.1634	0.0323835
Qk-201	-0.600109	0.36289
B3galt1-201	0.294876	0.592816
Topors-201	0.499254	0.557733
Hectd4-201	0.332863	0.596868
Mzt1-201	-0.0219978	0.958426
Tmem246-201	1.2426	0.375882
Ppm1k-201	0.372717	0.581547
Slitrk5-201	0.963635	0.0673626
Herc1-201	0.140688	0.898239
Uqcrfs1-201	0.660409	0.275531
Camk4-201	0.753531	0.390408
Serbp1-201	1.89025	0.131187
Chst12-201	-0.227045	0.711834
Sema7a-201	-0.00123658	0.999063
Pnpla8-201	1.86231	0.039703
Nfasc-201	-0.199178	0.779634
Smap2-201	0.960036	0.138446
Tiprl-201	1.99968	0.153003
Trp53inp2-201	-0.98393	0.345395
Nmnat2-201	0.909002	0.504263
Hs2st1-201	0.792503	0.326195
St8sia4-201	-0.752113	0.616658
Smarca5-201	-1.70405	0.284286
Reep2-201	-0.848843	0.156277
Ankib1-201	0.710415	0.467238
Zyg11b-201	0.201392	0.650056
Med13-201	-0.630324	0.717101
Cntnap5a-201	-1.22582	0.0960326
Lrrn3-201	0.444265	0.448483
A230050P20Rik-201	0.267957	0.677707
Actr1b-201	0.636041	0.467229
Camk1d-201	2.4751	0.138419
Shprh-201	0.905675	0.533369
Psmd7-201	-1.47893	0.427711
Alg2-201	0.568328	0.200095
Alkbh5-201	1.31776	0.15091
St6galnac5-201	0.49191	0.437654
Grm1-201	1.16488	0.274758
Rfxap-201	-0.248063	0.792031
Zfp451-202	0.518679	0.568193
Ogt-201	1.78969	0.168475
Akap9-201	1.19955	0.298617
1700025G04Rik-201	0.0232935	0.979317
Arl6ip5-201	0.9109	0.235687
Neurod6-201	0.902998	0.251108
Trappc5-201	0.0533775	0.916939
Slc30a1-201	0.403607	0.527041
Mgat3-201	1.8846	0.149771
Slc25a16-201	1.2141	0.0279525
Tcaf1-201	1.12154	0.230635
Ak5-201	-0.675228	0.43758
Tgfb2-201	-1.14599	0.267022
Siah1a-201	0.317696	0.570394
Pygb-201	-0.259517	0.694648
Slc7a5-201	-0.608611	0.325822
R3hdm4-201	1.59832	0.0868328
Ppp1r12b-201	0.755832	0.153098
Plpp6-201	0.0518608	0.965564
Fbxl16-201	1.72901	0.0351334
Gpr26-201	1.14	0.109728
Cisd1-201	1.02354	0.18126
Ptma-201	-0.360933	0.716286
Esf1-201	0.586313	0.554414
Rprd1a-201	1.15262	0.313572
Apmap-201	0.523838	0.355197
Phyhipl-201	-0.0186868	0.962116
Nceh1-201	1.36247	0.03001
Scamp5-201	1.07991	0.0834589
AW549877-201	2.47552	0.0526734
Kcnk1-201	2.05801	0.149247
Fnip1-201	2.08424	0.0716085
Gfer-201	-0.444272	0.390653
Foxn3-201	0.195467	0.862147
Cplx1-201	0.604765	0.252148
Usp31-201	1.24004	0.260448
Map2k4-201	0.282638	0.720425
Smpd1-201	-0.262852	0.668047
Lgalsl-201	1.97996	0.167162
Cd3eap-201	0.0661578	0.921967
Katnal1-201	2.52746	0.00540858
Rpusd1-201	-0.4791	0.353919
Lgi3-201	2.29249	0.388199
Cpsf2-201	-0.825795	0.628089
AU040320-201	-1.28416	0.314892
Pcdhac2-201	-0.0896109	0.880446
Zfp804a-201	1.05105	0.358635
Arhgef4-201	0.160436	0.846625
Eef2-201	0.693598	0.211365
Tspyl4-201	0.255124	0.524453
Rabif-201	2.2652	0.260277
Pigs-201	1.35974	0.264572
Zbtb7a-201	0.788539	0.496166
Rbm25-201	-0.417913	0.738434
Bsdc1-201	0.302812	0.593983
Pdcd7-201	0.458612	0.415048
Snx13-201	1.02521	0.413296
Arglu1-201	-0.545981	0.140929
Ptchd4-201	0.0156189	0.986958
Cpe-201	1.0966	0.0947176
Irgq-201	0.99356	0.433683
Mindy2-201	1.026	0.407576
Bri3bp-201	0.659936	0.402492
Fam168a-201	1.57313	0.272563
Fam171a2-201	0.48156	0.321761
Rap2b-201	-0.345562	0.317103
Dner-201	0.834859	0.118198
Bex2-201	0.166657	0.586014
Lrp1-201	1.31117	0.25925
Lrrn1-201	-0.24832	0.803108
Pnrc1-201	-0.304594	0.418601
Eif1-201	-0.350179	0.373177
Zdhhc2-201	-0.475246	0.424664
Tmem183a-201	0.187466	0.819093
Fahd1-201	-1.13746	0.415088
Yod1-201	1.57373	0.400546
Copg1-201	-0.88131	0.482497
Scg2-201	-0.443401	0.388086
Sdf4-201	0.505654	0.434047
Zfp518a-201	0.0943106	0.921087
Cdc37l1-201	0.538983	0.59575
Eif2s3x-201	0.0761598	0.957261
Tob2-201	1.4258	0.0252896
Ttc19-201	-0.606387	0.366003
Gpr135-201	1.20015	0.153498
Zfp770-201	0.811265	0.482502
Camk2n1-201	0.747664	0.316771
Polr1d-201	0.509529	0.230278
Zc2hc1a-201	2.30621	0.27976
Vamp7-201	1.49319	0.219055
Wdr47-201	0.177033	0.80949
Peg3-201	-0.0158787	0.975892
Pura-201	0.377028	0.484558
Mfsd5-201	1.53085	0.191878
Fam171b-201	0.725172	0.208789
Mageh1-201	0.908918	0.230002
Borcs6-201	-0.13879	0.830568
B3galt6-201	0.491042	0.630053
B230317F23Rik-201	-1.57953	0.197911
Nipa1-201	1.2328	0.400053
Exoc4-201	-0.47409	0.481346
Pcdhb14-201	-0.961933	0.210157
Zfp771-201	-0.175168	0.763076
Slc38a9-201	-0.485022	0.609985
Erp29-201	-0.187471	0.686172
H2afx-201	-0.222284	0.528087
Mib1-201	0.0651302	0.920991
Acot10-201	-0.558815	0.543643
Pde12-201	0.816056	0.284258
Camk2n2-201	1.63573	0.0194407
Pcbp1-201	0.0693254	0.860748
Hexim1-201	0.277811	0.470915
Klhl23-201	2.48024	0.156391
Wdfy3-201	1.48486	0.240889
Arf3-201	1.10445	0.153732
Ctxn1-201	0.962557	0.194996
Cdr2l-201	0.769446	0.290879
2510009E07Rik-201	-0.304295	0.753925
Creg2-201	2.04188	0.256784
Cdk5r1-201	0.915951	0.182907
Pptc7-201	0.0487307	0.961942
Eea1-201	-0.47893	0.77938
Frrs1l-201	1.94399	0.138823
B4gat1-201	-0.330639	0.640735
Epha5-201	0.0792902	0.94712
Pcdhb17-201	-0.543322	0.509346
Ckap4-201	-2.18121	0.354719
G6pd2-201	-0.581526	0.300002
Grin2b-201	0.884925	0.262357
Ccny-201	0.684152	0.287802
Yipf6-201	1.88893	0.00469759
Pou3f3-201	-0.446523	0.189893
Sugt1-201	1.18774	0.401199
Emc6-201	0.0144404	0.975892
Irf2bp2-201	-0.369228	0.643527
Sft2d3-201	0.0506297	0.930599
Tceal1-201	1.19365	0.0948637
Diras1-201	-1.68803	0.171795
Kcna1-201	-0.0548215	0.950271
Zfp106-201	1.59961	0.184157
Grem2-201	1.07059	0.243046
Xxylt1-201	2.3592	0.190523
Ppm1e-201	0.807634	0.298966
Ywhag-201	0.742592	0.0819308
Rbm15b-201	-1.02175	0.501583
Gpr158-201	0.515942	0.225839
Csl-201	-0.673894	0.0635235
Tet3-201	-0.149512	0.83962
Sptssa-201	2.55908	0.0405892
Nat8l-201	0.29332	0.702618
Gm6563-201	-0.450333	0.704757
H1fx-201	0.0574284	0.905281
Tubb2a-201	0.196013	0.457848
Nexmif-201	0.478365	0.391619
2900011O08Rik-201	1.16299	0.155653
Klhl11-201	-0.498048	0.492717
Mfap1b-201	0.0787768	0.878269
Ppp3ca-201	0.0415449	0.958358
Prdx6b-201	-0.546644	0.121705
Nkrf-201	1.59058	0.156537
Eif3j2-201	1.36876	0.028513
Tmem18-201	1.11563	0.383427
Pcdhb9-201	0.861296	0.294033
Flrt2-201	-0.896348	0.531793
Rab11b-201	1.15366	0.124264
Vcpip1-201	-0.00800061	0.99031
Diras2-201	0.826495	0.233925
Ankrd46-201	2.0887	0.0337712
Rnf7-201	0.677282	0.126413
Arxes1-201	0.659357	0.196747
Gm9803-201	-0.482416	0.645645
Kcnj4-201	0.0352707	0.92682
B230219D22Rik-201	1.3259	0.0998386
Nrsn1-201	1.77343	0.104006
Rexo1-201	-0.236361	0.684557
Mbtps2-201	-0.742319	0.446228
Mrps7-201	-0.378586	0.598773
Arxes2-201	0.904582	0.140227
Rabl6-201	0.372307	0.566102
Cnrip1-201	1.16755	0.101294
Mafg-201	0.758556	0.285814
Ensa-202	1.1913	0.0719964
C1galt1c1-201	-0.10619	0.829268
Paip2b-201	-0.00806495	0.994466
Dcaf7-201	0.129226	0.877814
Svop-201	1.28488	0.130679
Taok1-202	-0.141556	0.798866
Ccni-201	0.884808	0.37064
Pgrmc2-201	0.642818	0.48195
Lrrc4b-201	0.967116	0.103862
Cd24a-201	-1.95735	0.116503
Zmpste24-201	1.54111	0.248155
Glra2-201	0.890513	0.402511
Neto1-201	-0.24343	0.542383
Basp1-201	0.406711	0.309085
Eml6-201	-1.38201	0.0256697
Tram1l1-201	0.361199	0.530222
Sprn-201	0.42404	0.630583
Fam58b-201	-1.38006	0.319581
Edem3-201	0.245285	0.455972
Gdi2-201	-0.144413	0.91251
Nap1l5-201	-0.810872	0.0254515
Rtn4r-201	0.469738	0.521938
Prkca-201	0.155462	0.871846
Hpcal4-201	1.90844	0.184838
Kcnb1-201	0.0697411	0.93848
Mmgt1-201	1.00115	0.372682
Fam174a-201	0.62122	0.252549
Tceal8-201	1.23857	0.25355
Ppp1r2-201	-0.374834	0.488119
Srgap3-201	0.123632	0.816273
Rab2a-201	2.31125	0.0755255
Slc25a46-201	1.35769	0.19856
Selenon-201	1.68598	0.290843
Sept6-202	1.45236	0.211782
Kif1b-203	1.03862	0.507622
Mgat2-201	1.04159	0.110637
Epm2aip1-201	0.249338	0.765573
Ubqln2-201	0.300081	0.592196
Cxxc5-201	0.260176	0.719101
Fam120a-201	0.330532	0.503804
Aff4-201	0.888076	0.22365
Sorl1-201	0.429732	0.662787
Plppr4-201	1.76309	0.0856226
Gal3st3-201	0.155262	0.825967
Mars2-201	-0.631243	0.255827
Tspyl1-201	0.141336	0.873067
Fkrp-201	1.44902	0.00879552
Gm9833-201	-0.683584	0.134995
Tmem130-201	0.308817	0.706394
Bmyc-201	-0.214787	0.559866
C1ql3-201	0.505904	0.322709
Slc36a4-201	1.15367	0.510149
Setx-201	-0.16311	0.841425
Zfp507-201	0.165675	0.837175
Unc80-201	2.22429	0.0877065
Pcdh20-201	0.559942	0.539405
Trhde-201	1.59635	0.075614
Gm7334-201	-0.100755	0.932721
Crebzf-201	-0.776946	0.290543
B3galnt1-201	1.39261	0.0821461
Zfp282-201	-1.17003	0.0963604
Rap2a-201	0.484249	0.465894
Timm29-201	-0.655135	0.654399
Mcts2-201	-1.04757	0.619873
Nucks1-201	0.847984	0.337206
Lrrc4-201	0.77758	0.328269
Marcksl1-201	-0.105925	0.686041
Crebrf-201	1.04978	0.242984
Rnf149-201	-0.118182	0.804544
Tmem64-201	1.15885	0.227789
Ttc7b-201	1.3754	0.46036
Luzp1-202	-1.14572	0.231694
Xbp1-201	0.481477	0.548217
Rgs7bp-201	0.767925	0.149944
Klf13-201	1.395	0.0980351
Tmem9-201	1.1013	0.152435
Fam49b-201	0.875802	0.26386
Ppp4r2-201	0.72137	0.428164
Acvr2a-201	0.982599	0.123676
Opa3-201	-0.313322	0.536628
Ptpn4-201	0.274203	0.696853
Cdc42se2-201	2.66537	0.058778
Rnf11-202	0.632749	0.299955
Thra-201	0.185796	0.734957
B630019K06Rik-201	0.241708	0.516684
A330008L17Rik-201	0.649253	0.595647
Maneal-201	0.292298	0.775735
Zfp365-201	2.30922	0.172607
Rap1b-201	1.75284	0.10819
Map1b-201	0.522935	0.362039
Zfp608-201	-0.276412	0.81422
Strap-201	0.378344	0.446821
Prkcb-202	2.72187	0.127233
Mllt11-201	1.2352	0.130467
Jmy-201	-0.0133075	0.987839
Ackr3-201	0.382899	0.57467
Nrgn-201	0.505184	0.440424
Chst1-201	0.859781	0.329678
Abat-201	-0.768955	0.374848
Pkib-201	0.932057	0.274044
Hspa12a-201	1.5351	0.339235
Kcnk3-201	1.05904	0.181996
B430305J03Rik-201	-0.911972	0.0923042
Kidins220-201	0.734542	0.453643
Tmem179-201	0.991484	0.337102
Tceal5-201	0.736375	0.279982
Chl1-201	0.461268	0.361548
Rhob-201	0.259261	0.611823
Gfap-201	-0.628436	0.389636
Sema5a-201	0.831009	0.378217
Spcs3-201	0.719079	0.381598
Smpd3-201	1.18868	0.200734
Vapb-201	0.191886	0.795217
Znfx1-202	-1.64224	0.199975
Ncam2-202	-0.256208	0.695548
Ywhae-201	0.623323	0.252494
Cggbp1-201	0.93685	0.332203
Srsf12-201	1.81497	0.0774461
Ppm1h-201	2.02582	0.00248633
Lrrc8c-201	0.676326	0.292628
Cadm4-201	1.26874	0.249067
Tmem158-201	1.36188	0.27878
Ep300-201	0.806235	0.264126
Gabra5-201	0.943958	0.179722
Wdr6-201	-0.381343	0.515534
Sos1-201	0.887383	0.522502
Tmem245-201	0.605846	0.384072
Mrfap1-201	-0.252309	0.39997
Fam49a-202	0.354494	0.616185
Ago3-201	0.186868	0.839258
Mapk1-201	0.843664	0.220259
Cpsf6-201	2.38595	0.168233
Rtl6-201	0.551533	0.600817
Abcd2-201	0.379593	0.573833
Syp-201	0.605573	0.355134
Csnk1g3-201	2.29358	0.206981
Emc7-201	0.776749	0.31392
Prrc2b-202	-1.23966	0.0774376
Mia3-201	0.239681	0.609016
Slitrk4-201	0.765784	0.601879
Cdk17-201	1.82407	0.183489
B4galt6-201	1.03534	0.262748
AI504432-201	0.364948	0.647027
Ppp3ca-202	1.12243	0.204554
Atad1-201	0.973866	0.154609
Kcnq3-201	0.603178	0.345141
Penk-201	-0.25267	0.750857
Sdc3-201	1.89737	0.0828374
Tgoln1-201	-0.128972	0.747295
Xkr4-201	0.757077	0.391014
Cebpb-201	-0.631541	0.121657
Gabrg2-201	0.216699	0.705531
Adcyap1r1-202	0.654014	0.478188
Them6-201	-0.301749	0.714111
Setd3-201	-0.198118	0.813757
Tubb3-201	0.626094	0.143742
Tubb4a-201	0.514686	0.415261
Dnajc30-201	-0.148165	0.651686
Nf1-201	1.45908	0.0638522
Pcdh17-201	1.03438	0.0792977
Nptx2-201	2.93482	0.32133
Hpcal1-201	1.85695	0.0107855
Bloc1s4-201	-0.820472	0.515625
Rrs1-201	0.631434	0.283544
Tmem65-201	1.35175	0.293657
Zfp329-201	0.203043	0.546246
Tpm3-rs7-201	-0.848043	0.0394873
Elmo1-201	2.02154	0.161827
Wdr7-201	1.735	0.0766623
Vps41-201	1.22175	0.221908
Gm10053-201	-0.32826	0.552442
Miga1-202	1.87885	0.229561
Zfp65-201	-0.81234	0.208596
Pgrmc1-201	0.850735	0.225827
Mon2-202	2.07637	0.183891
Sema3e-201	2.16734	0.145644
Negr1-202	0.499825	0.352272
Sap18b-201	-0.159515	0.470613
Fam69b-201	-0.124977	0.841787
H2afj-201	-0.63355	0.177989
Snrnp70-201	-0.428026	0.619928
Wbp2-201	0.897916	0.248166
Gnai1-201	1.72993	0.17251
Sept11-201	-1.51468	0.416588
Borcs7-201	-0.693454	0.324897
Lamp2-203	1.15395	0.180288
Ntm-201	-0.512999	0.600311
Gria2-201	1.52348	0.324097
Btbd3-201	-0.585014	0.579271
Ddn-201	-0.394927	0.673591
Gm10282-201	-0.149358	0.824518
Ptpn3-201	-0.945055	0.591611
Ap3s2-201	1.37601	0.298853
Tubb2b-201	0.445418	0.605568
Ccdc186-201	-1.31057	0.356052
Mtx3-201	0.780836	0.513459
Tspan7-201	1.67697	0.131057
Rpl10-ps3-201	0.389288	0.316934
Tmem151a-201	0.300025	0.319195
Ext1-201	-0.533765	0.571976
Atrnl1-201	0.250045	0.740332
Dmac2-201	-0.075875	0.942311
Tuba1b-201	1.31507	0.0092372
Rpl9-ps6-201	0.168855	0.440651
Eif1a-201	-0.230844	0.69721
Hist3h2ba-201	0.447125	0.480445
Rasal2-201	1.75804	0.194495
Rnf150-201	-0.684436	0.494747
Trank1-201	-0.405151	0.363693
Samd12-201	1.06926	0.499521
Lrrc58-201	-0.205801	0.703497
Zfp706-201	1.96432	0.104435
Slc35e3-201	-0.389998	0.599007
Sox11-201	1.11184	0.117551
Scand1-201	-0.711904	0.324199
Ubl3-201	0.619787	0.41776
Gm10093-201	-0.707015	0.519726
Nap1l3-201	-0.158391	0.713067
Paqr9-201	1.85626	0.133774
U2surp-202	2.43819	0.273862
Ntrk2-201	0.951992	0.312616
Srsf1-201	-0.0208138	0.984928
Gm10131-201	-0.580159	0.0465687
Slc1a2-202	0.787083	0.0281761
Rpl15-202	0.22148	0.763398
Abce1-201	1.22065	0.290257
Snu13-202	0.730092	0.33476
Rnf169-201	0.787098	0.225882
Pikfyve-201	1.24405	0.137689
Sgcb-201	0.546357	0.210953
Manbal-201	0.972571	0.0246942
Scoc-201	1.32201	0.034995
Kcnd2-201	1.32667	0.208284
Ncoa2-203	2.32371	0.147915
Ctnnd2-201	0.33761	0.575122
Tmeff2-201	0.585985	0.459595
Lamp3-201	-0.652004	0.20063
Nmt2-201	0.31201	0.783356
Sult4a1-201	0.91396	0.277987
mt-Nd1-201	-0.636907	0.0422148
mt-Nd2-201	-0.67133	0.219765
mt-Co1-201	-0.835133	0.0169153
mt-Co2-201	-0.480007	0.0733836
mt-Atp6-201	-1.00061	0.0458225
mt-Co3-201	-0.662428	0.103866
mt-Nd4-201	-0.432873	0.349431
mt-Nd5-201	-0.718388	0.232677
mt-Cytb-201	-0.599008	0.0595105
Selenof-201	-0.0394687	0.938373
Akirin2-201	1.00975	0.191057
Cacng3-201	0.553665	0.40867
Fut9-201	2.12213	0.243787
Cd47-201	0.60907	0.237617
Pgm2l1-202	1.94345	0.0421432
Impad1-201	0.672407	0.41846
Anp32a-201	-0.00191849	0.996112
Hmgb1-201	0.203216	0.74608
Ncoa1-201	0.270451	0.708568
Cadm1-202	0.119863	0.874912
Dnm3-202	-0.0438438	0.949771
Glul-201	0.559985	0.221334
Slc41a1-201	0.413105	0.337261
Bicd1-202	1.41379	0.259063
Eif1ax-201	0.118539	0.849058
Lgi1-201	0.725957	0.386674
Bmpr2-201	1.36997	0.0658648
Tmem128-201	1.42858	0.0841128
Tspan6-201	0.295079	0.766196
Gda-201	-0.220188	0.664242
Prune2-201	1.12266	0.367483
Gnas-202	0.853387	0.0406633
Pcna-ps2-201	-0.888879	0.293917
Rtn3-203	-0.682221	0.0371469
Hs6st1-201	1.93364	0.0161338
Tbl1x-201	1.39326	0.113786
BC003965-201	0.664689	0.233192
3110035E14Rik-201	0.982452	0.409403
Rtl8b-201	0.515413	0.364055
Rtl8a-201	1.91066	0.0125019
Snn-201	0.285006	0.83605
Pdxp-201	0.975306	0.00751772
Cenpb-201	-0.813696	0.0164118
Aak1-202	0.787336	0.0886187
Dnajb14-201	0.456127	0.560777
March6-201	2.00695	0.203887
Slc37a3-201	1.44435	0.0290309
Marf1-201	0.8118	0.306652
Utp3-201	-0.561148	0.662141
Sec14l1-202	0.579762	0.390403
Celsr2-201	1.71418	0.13154
Rraga-201	1.15498	0.0590842
Slc7a14-201	0.210651	0.660231
Prnp-201	0.85938	0.12719
Cltb-202	0.73513	0.433828
Atxn1-201	1.57148	0.304759
Lrrtm2-201	1.0873	0.140244
Usp14-201	0.910923	0.10133
Cep170b-201	1.74407	0.159546
Srsf2-201	2.00867	0.105578
Gm10273-201	0.954948	0.0240578
Marcks-201	1.22553	0.169789
Rspo3-201	0.639167	0.0960717
9330159F19Rik-201	-1.07892	0.0551166
Soga3-201	-0.493483	0.288867
Synrg-202	-1.14442	0.335822
Cacng7-201	2.09632	0.0493292
Gm12166-201	0.352961	0.651356
Tbc1d9-202	0.895256	0.261491
Kxd1-201	-0.809218	0.628751
Slc35g2-201	1.89901	0.0982922
Rnf187-201	0.609902	0.199599
Mesd-201	1.01406	0.328746
Fam217b-201	0.42334	0.31066
Nsmce3-201	0.113998	0.5059
Entpd6-201	-0.168079	0.84652
Nfasc-202	-0.386014	0.307385
Vps4b-201	2.05659	0.142169
Eid2b-201	0.858885	0.0738274
Dnajc8-202	0.822515	0.283873
Rmdn3-201	0.408772	0.549715
Pnmal2-201	-0.282231	0.645319
Klhl9-201	0.512811	0.201944
Lmbrd1-201	0.861988	0.319011
Znrf1-201	0.796342	0.169787
Jund-201	-0.77365	0.0732701
Akap6-201	0.89153	0.2725
Etv1-201	0.573169	0.59717
Pole4-201	0.124202	0.835625
Spin1-201	1.32589	0.044508
Nutf2-ps1-201	-0.0854136	0.884308
Ganab-201	0.998255	0.0840318
Gspt2-201	-0.879398	0.0225303
BC005561-201	-1.1923	0.0635376
2900055J20Rik-201	-0.834181	0.0598075
Map3k2-201	-0.325985	0.786291
Hnrnpul2-201	-0.94519	0.49317
Tuba1a-201	0.605912	0.20752
Prkce-201	0.187107	0.569901
Prkce-202	0.775537	0.393559
Qk-202	2.22303	0.00983714
Ramp1-201	-0.412944	0.549188
Rab18-201	1.11696	0.180142
Plekhm3-201	0.726866	0.342383
Fam212b-202	-0.560743	0.29311
Svip-201	2.13741	0.381805
Sdhaf1-201	0.739103	0.297768
Pias1-201	0.141087	0.833327
Kcnd3-202	0.566723	0.441926
Vps37a-201	1.8725	0.13378
Elavl1-201	0.823914	0.214335
Tsc22d2-201	1.04223	0.543003
Ttc14-201	0.350856	0.410972
Kif5a-201	1.44624	0.172962
Pdzd8-201	0.609419	0.1078
Atxn7l3b-201	0.109114	0.80552
Ube2n-201	-0.93749	0.555719
Plxnc1-201	1.39589	0.519565
Nt5dc3-201	0.963146	0.326676
Zfp955b-201	-1.5311	0.338861
Hcn2-202	1.55426	0.218054
Ranbp6-201	0.75032	0.436479
Fam8a1-201	-0.854345	0.191924
Fjx1-201	-0.614516	0.215567
Nxpe3-201	0.348495	0.754041
Yae1d1-201	0.75723	0.500178
Lsamp-202	1.00173	0.280497
Ccdc50-203	-0.177736	0.879682
Dip2b-202	0.109814	0.921397
Dolk-201	-1.54416	0.334409
Slc38a1-203	0.742935	0.602573
Slitrk1-201	2.73141	0.0642107
Tanc2-202	1.57698	0.0753199
Commd6-201	0.6163	0.134485
Rac1-202	1.1636	0.203181
Spryd7-202	1.38968	0.113201
Gm10874-201	-0.472037	0.357841
Ube2z-201	0.165998	0.752241
Tsc22d4-202	-0.942688	0.269789
Nufip2-201	-0.501747	0.506113
Med13l-201	0.855835	0.195809
2610524H06Rik-201	1.78397	0.0276287
Smim10l1-201	0.172225	0.688369
Gtf2h5-202	0.139959	0.838513
Atp2b2-203	-0.0219571	0.975049
Nhsl2-201	-0.945527	0.311627
E330009J07Rik-202	0.424698	0.478475
Tmem185a-201	0.855017	0.183985
Ids-201	1.63366	0.117923
Ptn-201	1.17405	0.152519
Rtn4rl1-201	-0.0265413	0.965129
Prkacb-202	-0.355616	0.694123
Ece1-201	-0.0638955	0.950251
Nipal3-201	1.67093	0.208937
Trim44-201	0.45178	0.22999
Kpna6-202	1.33047	0.30295
Fndc5-201	0.734756	0.370178
Yrdc-201	0.830075	0.387084
Sort1-201	2.44247	0.0848533
Med19-201	1.12853	0.465323
Chn1-202	-0.610693	0.161326
Eps15-202	0.251124	0.726549
Btf3l4-204	1.60583	0.25095
Vdac1-202	1.11612	0.168026
Cdkn2aipnl-201	-0.195483	0.883795
Jak1-201	1.33998	0.0551684
Gap43-201	1.60769	0.0283214
Ttc39b-203	1.22917	0.294837
Rtn4-204	-0.547671	0.204918
Ppp3r1-201	1.08622	0.208362
Camk2a-203	1.11794	0.236113
Sec61a2-202	1.5372	0.22272
Ube2h-202	-0.386521	0.686634
Nudt11-201	1.4829	0.0224742
Narf-201	0.867575	0.259473
Tex2-202	-1.18772	0.142479
Nsf-202	-0.0255893	0.962649
Cntnap1-201	0.0235791	0.971842
Fbxl20-201	1.65558	0.0910789
Dstn-201	1.0263	0.134628
Prkcz-202	1.37256	0.187887
Ube4b-202	0.203197	0.821448
Pex14-201	-0.272696	0.735112
Gm12355-201	-0.869726	0.0363088
AK157302-201	1.06716	0.074642
Psme2b-201	-0.41678	0.150118
Gm12184-201	1.97691	0.0744433
Rbm8a2-201	-0.706502	0.05196
Tmem203-201	-0.662225	0.46083
Hmga1b-201	1.99724	0.0639869
Sf3b5-201	-0.220292	0.175266
Osbpl8-202	1.05977	0.0804691
Slc35f1-201	0.00285211	0.997885
Slc35e2-202	-0.451954	0.601386
Clstn1-202	1.64152	0.129814
Prdm2-201	0.798149	0.35293
Pink1-202	1.01729	0.0534988
Pithd1-201	1.34833	0.154876
Tmem222-201	0.214049	0.599066
Bnip3-201	1.74302	0.0816508
Gaa-202	-0.281727	0.705142
Stx1b-201	0.128818	0.829062
Tnrc6c-202	-0.613351	0.479844
Col25a1-202	1.28961	0.0508107
1810037I17Rik-201	1.71809	0.0694843
Helz-203	0.761765	0.524161
Usp24-202	-0.398057	0.189449
Dab1-203	0.134599	0.878629
Strada-203	-1.58842	0.0786446
Mapt-204	1.33939	0.229463
Jun-201	-0.375106	0.573668
Hdgfl3-202	0.85803	0.235357
Zfp592-201	-0.146803	0.815404
Megf9-202	1.74291	0.134917
Fam174b-201	1.14741	0.275614
Msl1-204	-0.462818	0.644313
Srcin1-203	1.25166	0.222453
Slc44a1-205	0.689304	0.270345
Gabbr2-201	1.64166	0.197315
Ankrd40-203	0.247304	0.63517
Dgke-202	0.2869	0.425307
Msi2-203	0.883124	0.194621
Selenot-201	0.347208	0.643311
Shank1-203	1.00163	0.0694882
Usp32-202	-1.13032	0.531247
Fut9-202	0.532411	0.489911
Supt6-202	-1.12265	0.23331
Zbtb4-202	1.49711	0.264743
Gas7-204	0.333289	0.717262
Cbx5-201	0.844581	0.288018
Hist3h2a-201	0.285519	0.452827
Gm14412-201	-1.73436	0.219007
Gm2026-201	-1.74267	0.418368
Gm14288-201	0.920858	0.283203
Atmin-201	0.727341	0.292068
Zfp354c-202	1.06216	0.373341
B4galt5-201	0.712315	0.483276
Slc2a13-202	0.155964	0.694046
Fitm2-201	-0.585338	0.541068
Col4a3bp-202	0.409685	0.66217
Snhg11-201	-0.192874	0.658359
Vstm2l-201	0.76289	0.36243
Rasa1-201	2.80539	0.10965
Tef-202	1.55082	0.165712
Rab1a-202	-0.109409	0.912995
Cbx6-203	1.23415	0.172239
Neto2-201	-1.01177	0.455941
Nfix-204	0.142898	0.802888
Ppp2r5c-202	1.191	0.29559
Nf2-205	0.622637	0.388202
Lgmn-202	0.208419	0.63714
Rab3a-204	1.82006	0.0146634
Flrt2-202	1.5801	0.193413
Syt16-201	1.87844	0.117303
Lyst-201	1.84463	0.240363
Oxct1-201	1.09636	0.221988
Arhgap5-201	1.48935	0.178828
Lpgat1-201	0.595341	0.176812
Lpgat1-202	-0.535396	0.61094
Kcnk2-202	0.542368	0.283373
Ap1s1-201	0.708559	0.236142
Pom121-201	0.128746	0.832228
Cadm3-202	2.12979	0.0730778
Pex19-202	-0.200631	0.883379
Caln1-203	0.0380914	0.964291
Sdr39u1-201	0.375997	0.691207
Pcp4l1-201	1.20289	0.465733
Sdhc-202	0.20622	0.713554
Ildr2-201	2.71449	0.17885
C1qtnf4-201	-0.119996	0.749397
Dennd5b-201	0.642669	0.475965
Ankrd45-202	2.84146	0.251248
Bcat1-203	1.13175	0.350742
Rgs8-202	0.836049	0.529708
Grin2b-202	-0.201472	0.439756
Mapk8-205	1.93275	0.175015
Hnrnpa3-203	1.21155	0.144274
Mlec-201	0.625613	0.406316
1500011B03Rik-202	0.613754	0.277838
Wnt5a-202	-0.562668	0.512149
Ppm1b-202	1.50176	0.0875734
Map7d2-203	2.9325	0.18307
Crim1-201	1.09278	0.215727
Fam98a-201	0.452062	0.632588
Evi5-201	2.01878	0.28448
Lrrc8b-201	2.64889	0.0980041
Zcchc18-203	0.336834	0.420579
Plp1-202	-0.00858363	0.991275
Hnrnph2-204	-1.36871	0.144046
Mob1b-202	0.345301	0.793555
Cab39-202	2.25716	0.108166
Nrxn2-202	1.15283	0.165721
Nr2c2-201	1.64802	0.235747
Tmem63b-201	0.239997	0.795749
Copg1-202	-0.331544	0.791722
Gfpt1-204	0.418977	0.672416
Tpm1-209	0.986107	0.308351
Brwd1-203	0.832488	0.31847
Arhgef9-205	-0.380232	0.717946
Slc5a3-201	1.60426	0.224677
Itsn1-208	0.453427	0.709621
Cacfd1-202	1.86755	0.458413
Cacfd1-203	1.5762	0.355335
Map2-204	0.543971	0.459536
Hspa13-202	1.24777	0.207937
Rcn2-201	0.0543027	0.908033
Cadm2-201	0.67137	0.384075
Vopp1-201	1.89729	0.0985902
L1cam-203	1.31677	0.289959
Gls-204	1.36737	0.0175145
Zfp398-202	0.148445	0.870709
Atp6v1a-202	1.39183	0.206582
Zbtb20-204	-0.262782	0.700696
Dnajb6-203	0.393746	0.575899
Thy1-201	0.925758	0.211496
Kalrn-212	1.45074	0.236167
Luc7l-202	1.04696	0.0125382
Tcf4-207	2.6411	0.101888
Plxna4-201	0.756038	0.296512
Ubxn7-201	0.045145	0.935552
Opcml-202	0.726719	0.330901
Tmem60-201	0.279676	0.616104
Eloc-201	1.17531	0.0269925
Apc-203	0.671266	0.404686
Celf4-202	1.85286	0.0806176
Mapre2-202	1.3108	0.00390598
Arl1-202	1.26379	0.0444324
Sept3-202	0.00479218	0.996777
Cyth3-202	0.711956	0.554314
Chic1-201	0.610197	0.543065
Atg4a-ps-201	-0.80799	0.106609
Jkamp-202	0.796542	0.404393
Rgs17-203	-0.385344	0.557348
Csnk1e-201	1.23643	0.294582
Slc48a1-201	0.684365	0.27596
Ttc14-203	0.455868	0.112951
Naf1-201	-0.609526	0.446578
Cbx5-202	1.75586	0.0816193
N4bp2l2-201	0.488814	0.654718
Hipk1-203	1.72876	0.0988557
Emc10-202	1.07828	0.0773938
Cap2-202	1.79494	0.203223
Nkain3-202	0.0735858	0.946703
Samd8-202	1.27809	0.105764
Thsd7a-202	-0.107801	0.855239
Sacs-203	1.57106	0.100263
Prr14l-201	0.7371	0.104245
Fam104a-201	0.96228	0.232935
Araf-202	-0.788348	0.321864
Stt3a-201	0.242141	0.74964
Acer3-202	1.06878	0.150151
Cadm2-202	1.37514	0.382739
Kif3a-203	1.48297	0.0292702
Tmem30a-202	-0.735392	0.441985
Cadm2-203	-0.431197	0.367627
Nap1l2-201	0.943086	0.439678
Dpysl3-204	0.131507	0.930115
Spock2-201	0.798523	0.237928
Gm5580-201	-0.10588	0.850857
Pnma2-202	0.704587	0.434202
Copa-202	2.06584	0.0837536
Csrnp3-204	0.952356	0.0959212
Zfr-201	1.41963	0.234093
Zeb2-204	-1.35579	0.0660873
Myo5a-201	0.0713295	0.935126
Shisa6-202	1.37129	0.168564
Dnal1-202	1.6272	0.249456
Opcml-203	1.11708	0.29733
Akap11-202	2.06371	0.0845734
Meg3-201	1.99324	0.242523
Ppp3ca-203	-0.558092	0.18113
Armcx4-201	-0.806455	0.131617
Slc25a36-203	-1.1181	0.33492
Thoc2-203	0.653783	0.364119
BC029722-201	0.757245	0.117874
Bsn-202	0.316725	0.648637
Grm5-202	1.14126	0.144809
Ncor2-207	-1.20279	0.318227
Trnp1-202	0.153495	0.888482
Csmd1-203	0.891696	0.468785
Gnao1-202	-0.207374	0.565579
Zfp407-202	-0.194161	0.746306
Enpp5-202	0.0489309	0.939124
Faf2-203	0.307037	0.772084
Hjurp-203	-0.502962	0.287459
Mgat5b-202	2.43472	0.316055
Tmem229a-201	1.25554	0.458879
Enho-201	1.3525	0.0551749
Map2-211	0.121748	0.906209
Ndufb5-204	0.761273	0.0270208
Gm14435-202	1.14011	0.413863
Ago1-202	0.0114198	0.985002
Rbm39-205	0.193547	0.617333
Frrs1l-202	0.677643	0.440348
Map2-212	1.6079	0.240537
Actr3b-202	-0.133285	0.884338
Kmt2a-203	0.757036	0.279513
Armcx5-202	-0.751168	0.0321114
Fus-206	-0.336387	0.665555
Atrx-206	-1.29258	0.216787
Dlgap2-202	1.39844	0.0357531
Meg3-205	0.903339	0.267039
Chd3os-201	0.687484	0.422674
Pde4d-210	0.667676	0.513109
Tmem170b-201	2.86698	0.123734
Clk1-204	-0.314793	0.532502
Lpin2-204	0.375417	0.748563
Lrp1b-202	1.03984	0.315329
Srsf3-202	0.588606	0.358149
Mcf2l-212	-0.163673	0.720993
Dennd5a-203	2.96915	0.151399
Fzd3-202	1.09398	0.210247
Fbxw2-208	-0.458275	0.624214
Mboat7-205	-0.716577	0.679812
Strn4-206	0.329235	0.710272
Selenoi-201	2.11012	0.0529683
Spopl-203	0.128278	0.746057
Pds5b-204	1.43726	0.132209
Srsf11-208	-0.32954	0.35017
Lrp1b-203	-0.368523	0.67994
Ntng1-208	0.154929	0.757708
Ddx5-208	0.557534	0.140593
Tmem250-ps-201	1.3248	0.24003
Ank-202	2.16127	0.141496
Zcchc17-202	-0.135406	0.795389
Lrp11-204	-0.436201	0.553444
Srrm1-207	-0.127455	0.844771
Abcc5-208	0.72376	0.321742
Gm14296-204	0.0800673	0.939529
Nfib-208	0.325933	0.489703
Fip1l1-208	-0.205384	0.729023
Mrps10-206	-1.74934	0.108169
Map3k20-204	1.4741	0.125884
Mrps14-203	0.770633	0.417405
Epm2aip1-202	1.69084	0.1446
Nme1-203	0.843058	0.137006
Sorbs2-216	0.582114	0.581603
5330434G04Rik-202	0.691653	0.495222
Stum-201	1.7208	0.161489
Gfra4-207	0.944449	0.084262
Micu3-203	1.29511	0.181986
Sqstm1-204	0.739572	0.104722
C230004F18Rik-203	0.53359	0.420595
Shroom2-204	0.143923	0.870795
Zfp644-213	1.27074	0.35696
Slc12a5-205	2.17864	0.205866
Zfp738-203	0.955073	0.259627
Frmd4a-207	2.35667	0.12891
Map3k10-204	-0.238689	0.785176
Ube2m-206	0.737264	0.238174
Zfp365-204	0.332451	0.59095
Cep350-204	-0.787312	0.217129
Slc11a2-205	-0.194665	0.814395
Cmtr1-207	-0.832804	0.505951
Metap1d-205	1.66634	0.240894
Prps1l3-201	-0.0697478	0.873546
Smim14-205	0.75023	0.510805
Gid4-202	0.37678	0.681399
Cttnbp2-203	0.553694	0.304561
Gm15706-201	1.09672	0.306728
Rev3l-205	2.22798	0.12917
Rasd2-202	1.88804	0.202204
Rapgefl1-203	1.19274	0.292813
Pten-202	0.432236	0.442305
Camta1-207	0.797246	0.437722
Herc1-206	0.371289	0.609371
Bicd1-205	0.224119	0.871621
Adgrl1-207	1.91253	0.108925
A830018L16Rik-204	1.80644	0.211667
Mettl16-205	-0.189223	0.774104
Prkce-204	-0.438449	0.655925
Smim12-201	0.806835	0.0455875
Lrp1b-207	0.530044	0.098101
Tspan5-207	-0.0342444	0.974794
Mbd3-206	-0.750689	0.394377
Rasal2-206	-1.66058	0.305746
Rpl27a-203	1.14983	0.279541
Tmed7-202	1.40142	0.18881
Zfp950-204	0.603725	0.682517
Meg3-206	1.10838	0.171413
Pnpla8-204	1.08077	0.308694
Setd5-209	-1.34672	0.255077
Oasl2-205	0.343418	0.485147
Srrm3-204	2.11593	0.161237
Herc1-207	0.0684131	0.899828
N4bp2l2-203	0.456276	0.62402
Cryzl1-211	1.00535	0.262169
Selenoi-203	0.770902	0.515584
Msmo1-206	1.04148	0.40821
Sptbn1-207	1.60874	0.134189
Gls-212	1.00983	0.29278
Kcnma1-205	1.0525	0.165147
Lingo2-209	-0.705465	0.275694
Clcn3-209	0.63488	0.108414
Strn-203	-0.0298939	0.978191
Gpr137c-201	0.945517	0.306473
Gabrg2-204	0.549898	0.581813
Asph-217	1.41685	0.160039
Ufm1-203	-0.871563	0.411314
Meg3-209	1.11914	0.182865
Ndufaf4-202	-2.55024	0.312277
Adgrl3-228	-0.216188	0.792057
Macf1-213	-0.658208	0.170143
1700020I14Rik-201	1.13647	0.0816964
Lonrf2-202	0.981326	0.356925
Atp6v0b-206	-0.432763	0.519612
Lyrm9-203	-1.1579	0.457528
Gpr137c-202	-0.852967	0.358328
Elmo2-211	2.20176	0.095308
Slc4a4-207	-0.0317539	0.968414
Rsrp1-204	0.0375624	0.935629
Taz-216	-1.29706	0.0403858
Sptbn1-208	-0.549233	0.632309
Snhg11-205	0.980584	0.120739
Ndfip2-203	1.22276	0.278477
Inafm2-201	1.21816	0.337502
Ogt-204	0.0710371	0.848556
Peg3-203	-0.504838	0.608712
Dlgap1-212	-0.981639	0.27808
1500009L16Rik-201	2.3642	0.126687
Kif1b-210	-0.0848964	0.866555
Pabpn1-207	-0.174286	0.470011
Stk25-204	0.964954	0.293914
Fam163b-201	2.34236	0.189717
Rasgrf2-205	1.24353	0.298373
Pkp4-209	1.01981	0.332863
Pfkp-212	0.892701	0.0771416
Slc25a12-206	1.38523	0.0631403
Pnisr-211	1.97343	0.104425
Trhde-203	0.217583	0.746167
Add1-213	1.60323	0.152724
Unc80-204	0.672165	0.220649
Zranb2-205	0.768862	0.248579
Gm4724-203	1.18273	0.454925
Sh3rf3-205	-0.498072	0.736014
Rit2-203	0.206255	0.511931
Megf8-202	0.0300755	0.921792
Scmh1-214	0.323455	0.707653
Cnnm4-201	0.212314	0.876887
1700020I14Rik-202	0.802885	0.381635
Dmxl2-208	1.18128	0.19986
Dpm1-209	1.68449	0.281767
Stard9-205	-0.171591	0.714984
Synj1-208	1.31351	0.163485
Chka-214	1.36546	0.361188
Agrn-205	2.47162	0.112463
Rps6kb1-207	1.95916	0.0233078
Meaf6-205	1.06296	0.222597
Ptk2b-207	-0.154983	0.758107
Grm5-204	0.332267	0.737609
Lrp3-204	0.772143	0.415815
Dlgap1-215	-0.00715556	0.991262
Ppia-205	0.533802	0.492112
2610001J05Rik-202	-0.528481	0.492825
Cnot6l-210	2.06333	0.216676
Peg3-204	0.641662	0.332127
Eif4g1-222	-0.50154	0.555019
Acadsb-207	-0.328513	0.650524
Sec16a-208	1.75717	0.168517
Med28-205	-0.893855	0.562489
Abhd12-207	-0.0250226	0.964786
Mef2a-208	0.753125	0.28969
Hook1-211	1.1036	0.341555
Hnrnpu-205	0.887439	0.606484
Tnik-201	1.76418	0.359536
Nae1-203	-1.64255	0.0473016
Zcrb1-203	-2.00716	0.180075
Trove2-202	0.920419	0.359834
Pigk-204	0.0448384	0.964867
Gng2-204	-0.0720626	0.903081
Cdk5r2-201	0.161345	0.799396
Kcnc1-203	0.275693	0.698617
Sucla2-203	1.05128	0.34806
Ubn2-205	0.648844	0.327711
Arap2-204	1.97071	0.316831
Pcdh1-203	0.786223	0.0332752
Fbll1-201	-0.664899	0.215734
Nbeal1-203	1.72923	0.0947672
Tnik-207	2.01547	0.194783
Eif4g2-206	1.02253	0.266035
Zfp9-201	-0.291277	0.851735
Auts2-207	1.11804	0.0805491
Sv2c-201	1.35871	0.0267402
Mycbp2-204	0.627447	0.479747
Tmem167-203	0.905893	0.280831
Nav3-204	1.30592	0.377418
Fam126b-207	1.05297	0.347519
Rc3h1-202	0.312355	0.668219
Hnrnpu-206	-1.09308	0.0608101
Fgd4-206	1.82034	0.237762
Nos1ap-207	-0.35995	0.443133
Exoc5-207	2.85161	0.097181
Slc1a1-205	0.369033	0.348383
Lhfpl4-201	1.27602	0.486375
Clstn2-202	-1.84482	0.252018
Eif4g2-213	1.56573	0.102865
Cdk8-207	-1.04173	0.186896
Gtpbp8-204	-0.543702	0.545861
Luc7l2-210	1.50498	0.0213279
Mycbp2-205	-0.396075	0.245758
Aig1-205	0.57698	0.0693429
Zmiz1-208	0.804767	0.369973
Cul3-201	0.479512	0.622223
Nrxn3-205	0.561238	0.527934
Csnk1a1-202	-1.48052	0.099853
Cd200-202	0.551855	0.415463
Baalc-201	-0.561547	0.381525
Ahi1-202	1.67247	0.149788
Snx19-201	-1.19866	0.21712
Bcr-201	0.220107	0.721929
Omg-201	0.696988	0.326023
Tef-203	0.862731	0.461577
Eid1-201	1.24624	0.166433
Phlda1-201	1.44332	0.425923
Rims1-207	-1.3535	0.349551
Rasgef1a-201	0.750091	0.426082
Csnk1a1-204	-0.822856	0.550149
Slc25a23-203	0.0775802	0.876802
Anp32e-202	-0.368594	0.722707
Cnnm1-201	0.220818	0.772664
Zfp148-202	2.64175	0.284016
Nup50-201	0.06354	0.911718
Klf3-201	1.398	0.286309
Ctif-201	1.37033	0.162273
Smim13-201	1.15463	0.0264211
Ghitm-202	0.0978487	0.864837
Arhgef12-202	0.780885	0.356372
Lats1-202	-1.05015	0.625132
Kctd17-209	1.06292	0.192418
Nell2-202	1.13595	0.121637
Abl2-202	0.574361	0.311293
Slitrk2-202	0.0623345	0.914792
Cdr1-201	-0.524759	0.390065
Hivep3-209	-0.317225	0.715335
Arpp19-203	0.710472	0.409577
Matr3-201	-0.812251	0.582853
Tomm70a-201	1.49441	0.126737
Nrg3-201	-0.595551	0.403187
Smim7-203	-0.0450026	0.910847
Vldlr-207	1.52698	0.0129412
Endod1-201	-0.588661	0.124173
Ergic1-206	1.03957	0.101381
Rab3c-201	1.03796	0.396662
Slc6a17-206	1.9595	0.248778
Phc3-209	1.18647	0.25373
Glg1-204	0.796293	0.432029
Ndst1-201	1.12914	0.110445
Sc5d-202	0.466919	0.728523
Eif4b-201	0.85305	0.217618
Map4-206	1.38854	0.358395
Kcnb2-201	0.825883	0.376243
Rgmb-201	1.70553	0.178156
Ube2d2a-202	0.941728	0.121261
Pcdh10-202	1.08622	0.308439
Ggps1-201	1.56428	0.129922
Scn2b-202	0.695976	0.503106
Lifr-203	1.07896	0.2123
Kif1a-204	1.12992	0.187517
Mtdh-209	-1.20769	0.247059
St13-205	1.45635	0.228444
Rab11a-208	1.08516	0.263344
Dusp7-201	0.385359	0.271089
Thsd7a-206	-0.178472	0.838886
Hnrnpd-211	-0.622995	0.516302
Fndc4-202	0.75874	0.273021
Pafah1b2-201	1.12279	0.143748
Malat1-201	0.723617	0.173829
Znrf1-205	-0.205516	0.671353
Il1rap-204	-1.68867	0.0944566
Malat1-204	0.106927	0.795089
Zdhhc21-206	0.395937	0.546706
Nrxn1-215	1.04221	0.348586
Dip2c-203	-0.469481	0.41811
Gm20604-201	0.119977	0.874841
Senp6-204	0.0687093	0.900575
Gm27194-201	-0.603633	0.0659074
Cyhr1-203	-0.281805	0.73883
Zeb2-212	1.59751	0.238748
Kdm2a-208	-0.180374	0.756032
Tmem240-203	-0.117722	0.790379
Pbx1-205	0.286656	0.748016
Senp6-213	-1.35189	0.158443
Fam177a-201	0.729654	0.572837
1700047I17Rik2-201	0.392471	0.751371
Spaca6-211	0.581947	0.575378
AC149090.1-202	-0.133215	0.802688
Ptrhd1-201	-0.0880632	0.893114
Purb-201	0.4634	0.39441
Pitpna-205	1.61876	0.0833455
AC149090.1-201	-0.704374	0.174719
Cmtm4-201	1.57556	0.270906
Tomm20-201	1.05734	0.205836
Atp2a2-203	1.93106	0.102812
H1f0-201	0.774932	0.280166
Ksr2-202	0.361847	0.619734
Tmem178b-202	0.773092	0.462621
Mir124a-1hg-201	-0.28973	0.455465
Dmxl1-202	0.120205	0.850272
Gm26526-201	1.50338	0.162687
Gm3764-205	-0.302204	0.621274
Gm26825-201	0.96043	0.198232
Ndfip2-206	2.68015	0.169428
Gm42418-201	-0.586743	0.0685433
Rbm4b-202	1.28176	0.319812
Ank3-209	0.386768	0.327376
Anks1b-214	1.45983	0.0723984
Gm26917-201	-1.27559	0.0797418
Ank2-216	1.53455	0.113646
Gm1976-202	1.30571	0.293344
Ank3-225	-1.82498	0.0989566
Arhgap32-206	1.62033	0.411033
Celf2-223	1.59436	0.102912
Rbm25-212	1.47565	0.367871
Ank3-231	2.97973	0.0813894
Nktr-213	0.048862	0.942279
Pclo-204	1.07155	0.305905
Gm27000-201	1.05696	0.22467
Gm27032-201	0.649977	0.0433039
Rnf113a2-201	-0.79295	0.510123
Fyco1-203	-0.428594	0.245081
1500015A07Rik-201	-0.531814	0.653042
Kctd12-202	1.1132	0.31129
Nav2-214	-1.90315	0.0416054
Entpd4-206	-0.915886	0.465451
2610037D02Rik-202	0.461024	0.588591
Ep300-202	-0.141453	0.834183
R3hdm1-202	-0.166807	0.870014
Spock1-202	0.953437	0.127049
2300009A05Rik-202	0.783144	0.155829
Itm2c-203	-0.327989	0.42279
Kcnq1ot1-201	0.126576	0.662936
Atf7ip-204	-0.943057	0.332475
Ank3-244	0.101616	0.856578
Spock1-204	0.877243	0.272815
Tmem108-202	-0.154235	0.647356
Ktn1-204	0.229898	0.304937
Zbtb11os1-201	-0.242379	0.729812
Matr3-204	1.50168	0.146963
Smim10l1-202	0.305332	0.711828
Sf3b1-203	0.000185157	0.999591
Cacna1e-203	0.922742	0.428047
Lsamp-206	-0.105839	0.923481
Gm37494-202	0.00222249	0.997754
Mdm4-210	0.194075	0.816013
Peak1-204	1.23623	0.230965
Ercc5-207	0.115533	0.826015
Ly6e-209	0.898692	0.156046
Eloc-208	1.95317	0.152252
Trpc1-204	1.37174	0.212149
Agfg1-206	2.31027	0.125826
Nucks1-203	0.24073	0.783127
Srrm2-206	-0.0284524	0.936493
Sobp-202	-0.573208	0.14159
Dgkd-205	-0.673285	0.276447
Rasgrf1-204	0.306236	0.635032
Matr3-215	1.61977	0.152005
Gm10031-201	-0.416283	0.253165
Zbed6-201	-0.247166	0.614638
Mturn-203	2.81794	0.0642303
Ipo11-207	1.23973	0.333763
Gm38393-203	-0.792878	0.380067
4732440D04Rik-203	0.458688	0.366889
Pcdh7-203	0.61403	0.398318
Tnr-202	0.896022	0.264775
Gm9774-202	-0.44413	0.420677
Pcdh20-202	-2.14637	0.359175
Prdx6-208	-0.829996	0.256775
Gm26917-202	-0.659795	0.0203009
2900097C17Rik-202	0.865704	0.171704
Pcdh10-204	0.970344	0.29323
Gria2-204	-0.839187	0.190978
Glmp-210	-0.384103	0.487053
Enah-211	1.16528	0.125952
Tug1-205	0.349173	0.433682
Pcdh9-205	0.818895	0.268167
Gria2-206	-0.744333	0.568146
Sec61a2-210	0.41624	0.250865
Camsap2-206	1.7779	0.152637
Pcdhgc4-203	0.833503	0.294973
Kantr-207	0.821502	0.130631
Dnajb14-203	0.766745	0.481887
Actl6b-208	-0.878467	0.194676
Galnt11-205	2.19836	0.0355793
Dnajb4-206	0.313211	0.636917
Atp11b-202	0.908419	0.26701
Gm10419-202	1.59474	0.305185
Atp11b-203	-1.13744	0.0763636
Mef2c-209	1.21458	0.159071
Srpk2-204	0.763966	0.276701
Trank1-202	1.10293	0.0765371
Ostc-202	1.09265	0.147125
Grin2a-204	-0.14179	0.830283
Negr1-205	-0.765317	0.176239
Nrxn1-225	1.31447	0.115333
Cox19-206	0.803585	0.410111
Ube2d3-212	1.37723	0.2273
Ywhag-205	0.736125	0.15803
Mecp2-206	0.340916	0.696553
Gm10419-204	0.166112	0.861602
Gabra2-204	-0.352416	0.763386
Ap1ar-207	1.41123	0.259765
Cdkl5-205	2.49103	0.0815138
Commd8-204	0.575845	0.420232
Cntnap2-205	2.34387	0.2053
Agap3-203	2.47771	0.030807
Krit1-208	0.334239	0.602702
Ttc14-210	0.349352	0.28516
Rimbp2-205	-1.28863	0.213268
Grin2a-206	0.873271	0.216667
Ankrd13c-208	-0.799935	0.373928
Nbea-209	1.40846	0.235754
Chd2-212	0.428503	0.455487
AY036118-201	-0.821351	0.0183144
B230334C09Rik-201	0.90517	0.168424
Dpp6-209	0.00745376	0.989091
Ube3a-203	1.75524	0.130984
Ube3a-205	-0.348369	0.578983
Eif4h-203	-1.22098	0.198596
Ahcyl2-222	-1.0595	0.526976
Scn2a-206	-0.268791	0.574125
Slc25a22-221	-0.225478	0.732439
Vkorc1l1-203	1.23663	0.067183
Zfp512-205	-1.06746	0.377608
Tcf4-241	-0.475697	0.253952
Slc12a5-208	1.18883	0.298495
D5Ertd579e-207	-0.304649	0.712626
Slc30a9-207	1.19494	0.149771
Slc9a6-204	0.977972	0.284892
0610012G03Rik-201	-0.304032	0.0628311
Kcna1-202	-0.516468	0.309386
Etnk1-202	-0.276382	0.398271
Ptms-204	0.521578	0.190913
Bicd1-209	-0.296686	0.638999
Zfp638-209	0.932874	0.222055
Arpc4-203	0.763969	0.0970951
Aak1-205	0.573848	0.689512
Atp6v1e1-204	0.469277	0.166951
Tra2a-203	0.37016	0.173621
Add2-209	0.631023	0.167286
Mlf2-206	0.229102	0.625183
Hspa4l-208	1.76079	0.245138
Hnrnpa2b1-213	0.768225	0.258831
Ntrk3-208	1.62026	0.217435
Man2a2-204	-0.429144	0.462277
D430042O09Rik-208	-0.05178	0.961899
Gm42372-201	0.498965	0.456362
Aqp11-205	0.0290286	0.961061
Prkcb-208	3.29599	0.0532837
Gdf1-201	0.344742	0.572831
Fam168a-205	0.508061	0.280721
Kcnb1-204	-0.950733	0.157894
Prss23-204	-0.557359	0.617953
Sesn3-204	1.46425	0.273568
Arglu1-204	-0.208061	0.685823
Pcf11-205	-1.10094	0.355143
Mosmo-206	0.308646	0.598262
Gm45159-201	0.837636	0.263681
Arhgef17-204	1.45987	0.0594678
B230209E15Rik-201	1.61114	0.291341
Brd3os-202	-0.865965	0.414794
Ssbp4-205	-1.65199	0.121402
Exosc6-201	-0.635103	0.474247
Igip-201	0.58928	0.608532
Polb-202	-0.656518	0.34511
Gpat4-205	-1.57575	0.117956
Snrnp70-216	0.906273	0.258303
Kcnj11-205	0.401734	0.54311
Stox2-208	-1.36284	0.150882
Golga4-204	1.42837	0.0220092
Scn1b-203	1.27478	0.137874
Terf2ip-202	-1.37143	0.233729
C78859-201	-0.259845	0.459018
Cyb5b-202	-0.690402	0.586584
Vps13c-202	1.61165	0.24443
Sltm-202	0.508386	0.630934
Ppib-202	0.621439	0.401914
Igsf9b-204	1.52684	0.0312784
Opcml-209	0.178445	0.846704
[truncated: 89 more rows]

## Sheet: Neuron - DG_vs_Neuron - CA3_l2f
transcript_name	EditsC_l2fc	p_value
Gnai3-201	-1.79865	0.253701
Klf6-201	-0.889125	0.133527
Actr2-201	-1.42078	0.094467
Sdhd-201	0.0187484	0.979704
Ccnd2-201	-0.323583	0.501277
Ncs1-201	-1.52827	0.33083
Dbt-201	-1.44621	0.054978
Pdgfb-201	-1.04025	0.536868
Acvr1b-201	-0.380457	0.372085
Gm2a-201	0.642446	0.70641
Clcn4-201	0.588621	0.523249
Rab5b-201	-1.84471	0.005549
Chmp1a-201	-0.339189	0.624478
Ddx3x-201	0.156306	0.174243
Agpat3-201	-0.428346	0.332216
Mef2d-201	-1.34763	0.203706
Kpnb1-201	-1.86917	0.273721
Npepps-201	1.03297	0.303463
Mrpl10-201	-0.834775	0.111959
Tubb5-201	-1.16198	0.154207
Chordc1-201	-1.22124	0.32246
Tollip-201	-0.0542642	0.67167
Ccdc47-201	-0.532725	0.292526
Acp2-201	-1.21006	0.396632
Rmnd5a-201	-0.0928407	0.92184
Kdm7a-201	-0.461496	0.605175
Ncan-201	-1.18859	0.15247
Braf-201	0.0934212	0.878531
Ykt6-201	-2.17804	0.439129
Baz1b-201	-0.0326622	0.973803
Ppp2r5d-201	-0.588307	0.404597
Epdr1-201	-1.136	0.12164
Ap2a2-201	-0.43269	0.526534
Fam32a-201	-2.34418	0.358735
Sh3gl1-201	0.362371	0.746968
Ranbp2-201	0.327551	0.650489
Elavl3-201	-0.162429	0.74759
Phyhip-201	-1.28781	0.261002
Aak1-201	-0.514397	0.38792
Insig2-201	-0.850739	0.167584
Calr-201	-0.721457	0.450971
Mmd-201	-0.993005	0.0748602
Hlf-201	-1.99784	0.418842
Kpna1-201	-0.619024	0.421288
Dyrk2-201	0.212885	0.871233
Tmed4-201	-0.549637	0.205376
Dnajb11-201	-1.77765	0.0559218
Ulk2-201	-3.22936	0.375651
Hdgf-201	-2.27746	0.0961331
Tmem242-201	-2.1243	0.39694
Map2k1-201	-0.978549	0.219984
Kdm5a-201	-1.81797	0.353904
Wdr1-201	-0.00238526	0.997489
Cadm3-201	-0.717048	0.597583
Txn2-201	-1.33011	0.0777289
Prkaca-201	-0.551741	0.653344
Igf1r-201	-0.601392	0.332185
Cs-201	-1.08563	0.433994
Slc30a4-201	0.528453	0.6834
Reep5-201	-1.32083	0.104593
Napa-201	0.299774	0.645067
Ctsb-201	-0.934605	0.120827
Atp6v1b2-201	-0.715262	0.211458
Pdk1-201	-0.88289	0.437005
Qrich1-201	0.423336	0.448657
Pip4k2a-201	0.148078	0.845481
Hcn1-201	-1.4433	0.0147224
Syngr3-201	0.0107645	0.990628
Gatad1-201	-0.258471	0.837469
Hapln4-201	1.03306	0.576054
Gabrb2-201	-0.752018	0.480706
Khsrp-201	-1.48871	0.0805781
Rhoa-201	-1.21712	0.183159
Hnrnpa0-201	-1.35854	0.205237
Abhd8-201	-0.462372	0.5425
Cers4-201	0.150884	0.823405
Ubqln4-201	-0.887785	0.206991
Man1a2-201	-0.981779	0.19684
Cabp7-201	-1.18926	0.232037
Bcl2l13-201	-1.19557	0.339587
Syn2-201	-0.227538	0.79156
Elk1-201	-0.194831	0.744117
Syngr1-201	-0.955856	0.319876
Snap47-201	-0.56209	0.21665
Kdsr-201	-1.09611	0.306546
Tmem115-201	-2.01706	0.0365242
2610507B11Rik-201	-0.731864	0.214295
Gosr1-201	-2.36392	0.190882
Pgam1-201	-0.858196	0.0645941
Atp6v0d1-201	-0.181224	0.433932
Fnbp4-201	0.324916	0.52319
Pten-201	-1.74228	0.0497065
Pip4k2c-201	-0.82387	0.447702
Rnf170-201	-0.760825	0.479066
Cacybp-201	-1.38547	0.166371
Anapc1-201	0.427231	0.635801
Wdfy2-201	-1.60944	0.0691292
Rbsn-201	0.502119	0.63937
Surf4-201	-1.24915	0.122822
Dnajb9-201	-1.16123	0.0832246
Ppp1cb-201	-0.130128	0.822257
Efr3a-201	-0.527684	0.472956
Casd1-201	1.65033	0.0319225
Prrt1-201	-0.0116732	0.987364
Lpl-201	-1.17443	0.254988
Srf-201	1.04233	0.524113
Capza2-201	-0.815404	0.121383
Ppil4-201	1.4494	0.13362
Cnih1-201	-1.09497	0.0407695
Gatsl2-201	-1.11303	0.265851
Wasf3-201	-0.996329	0.135031
Nkap-201	-1.58808	0.448594
Myh9-201	-1.31822	0.327861
Timp2-201	-1.04743	0.254517
Top2b-201	-0.900918	0.0585417
Igfbp4-201	-1.58418	0.0320301
Rab11fip4-201	-0.260986	0.680268
Serinc3-201	-0.869202	0.405546
Vmp1-201	-1.65796	0.113511
Cdc73-201	-0.148856	0.800897
Ywhab-201	-1.10616	0.159941
Appbp2-201	-0.835356	0.13735
Pip4k2b-201	-0.608333	0.387205
G3bp1-201	-0.39881	0.559587
Ap2b1-201	-0.476374	0.310726
Ndel1-201	-0.552107	0.542987
Fxr2-201	-1.30329	0.294968
Pank3-201	-1.45217	0.244584
Mrpl45-201	-2.83056	0.118727
Ywhah-201	-0.725069	0.126279
Slc35b4-201	0.106038	0.874959
Scrn1-201	-1.25934	0.367663
BC005537-201	-0.570366	0.346465
Cacng2-201	-0.994492	0.154269
Rnf145-201	0.458016	0.482917
Calm3-201	-0.613563	0.240103
Zfp874b-201	-2.14959	0.236001
Ubb-201	-0.444091	0.0962057
Clvs2-201	-1.2479	0.431535
Serinc1-201	-1.085	0.145094
Zwint-201	-1.04656	0.0734962
Atp2b1-201	-1.34805	0.198486
Uhrf1bp1l-201	-2.2132	0.293788
Nudt4-201	1.87985	0.330528
Sar1a-201	-0.164201	0.611094
Eif4ebp2-201	-1.75175	0.248546
Ddit4-201	-0.918469	0.221439
Mcu-202	-1.2232	0.502072
Cand1-201	-2.3946	0.184355
Rab21-201	-0.216509	0.460085
D10Wsu102e-201	-1.09342	0.248787
Pex13-201	-1.86238	0.260284
Nsg2-201	-1.2654	0.225062
Tpgs1-201	-0.169878	0.859818
Ccng1-201	-0.882704	0.0554115
Ppp2ca-201	-0.184383	0.692614
Hspa4-201	-1.45843	0.240569
Ube2b-201	-1.77162	0.0613885
Btg2-201	-0.313697	0.723484
Adcy1-201	0.197474	0.774535
Arf5-201	0.281636	0.607443
Ppp4r3b-201	0.933989	0.413517
Ska2-201	-0.417868	0.671124
Gdpd1-201	1.02298	0.167547
Nampt-201	-0.395039	0.349434
Tspan13-201	-0.49762	0.634087
Rock2-201	-0.135352	0.732244
Laptm4a-201	-0.458838	0.382632
Rdh14-201	0.123167	0.798643
Klhl29-201	-0.748548	0.158302
Fkbp1b-201	-0.491443	0.499791
Id2-201	1.19234	0.109722
Dnajc27-201	-1.2117	0.456345
Rab10-201	-0.944539	0.380956
Ddx5-201	0.326394	0.514352
Jpt1-201	0.826194	0.125231
Cpd-201	-2.25768	0.13835
Timm22-201	-1.22309	0.0751879
Lrrc59-201	-1.80102	0.450464
Vamp2-201	-0.450756	0.442117
Nmt1-201	-1.14717	0.216639
Gosr2-201	0.300145	0.523965
Gtf2a1-201	-0.372715	0.722164
L2hgdh-201	-0.126236	0.849538
Sec23a-201	-0.38372	0.493712
Ppp2r5e-201	-1.14179	0.13083
Sptb-201	-1.33499	0.518042
Rab15-201	0.0139684	0.986304
Tmx1-201	-0.442075	0.474396
Actr10-201	-1.04681	0.487612
Serpina3n-201	-1.9973	0.21797
Ppm1a-201	0.0640854	0.917073
Glrx5-201	-0.365559	0.515282
Atp6v1d-201	-0.478637	0.345969
Pcnx-201	-1.63965	0.310587
Trip11-201	0.0526174	0.928131
Atxn3-201	0.643449	0.416492
Npc2-201	-1.43244	0.193376
Erg28-201	-0.010698	0.986843
Cyp46a1-201	-0.127375	0.863829
Yy1-201	-0.630492	0.322897
Mrs2-201	-1.17057	0.276478
Mcur1-201	0.208809	0.702437
Ssr1-201	-1.57412	0.210038
Habp4-201	-0.160799	0.78461
Sfxn1-201	-0.635233	0.581452
Zfp346-201	0.56509	0.519007
Lman2-201	-0.0155534	0.978068
Fam193b-201	-0.170432	0.795044
Agtpbp1-201	-0.100058	0.885726
Tppp-201	-0.641648	0.211821
Sdha-201	0.0536143	0.910735
Ccdc127-201	-0.625494	0.494301
Med10-201	-0.471162	0.62686
Scamp1-201	-0.58858	0.268363
Kif2a-201	0.279967	0.73539
Atxn7-201	-0.363135	0.586046
Ptprg-201	-1.30537	0.0618592
Ndufs4-201	-0.843158	0.623781
Ube2e1-201	-2.12827	0.222789
Glud1-201	-0.348373	0.708664
Ero1l-201	-0.924803	0.326696
Arf4-201	-0.615045	0.0407779
Eaf1-201	-0.302114	0.749899
Fam208a-201	-0.718773	0.435495
Kpna3-201	-0.577135	0.387608
Mapk8-201	0.0717953	0.960798
Zmym2-201	0.680367	0.530378
Lats2-201	-0.454032	0.638289
Amer2-201	-0.511328	0.385001
Gpalpp1-201	-0.892177	0.529255
Akap11-201	-1.18585	0.141542
Wbp4-201	-0.294398	0.543139
Trim35-201	-1.33992	0.26975
Dpysl2-201	-1.17547	0.253545
Nefm-201	-1.6004	0.230798
Nefl-201	-1.60066	0.0301503
Rb1-201	1.5964	0.354904
Itm2b-201	-0.784247	0.204182
Dnajc3-201	-1.69637	0.136634
Tox4-201	-1.02395	0.496881
Slc7a8-201	-0.542264	0.512541
Bcl2l2-201	-1.68447	0.079036
Sub1-201	-0.744705	0.170427
Jph4-201	-1.31054	0.132024
Ank-201	-0.37905	0.717829
Ywhaz-201	-0.997999	0.128331
Rrm2b-201	-2.10479	0.0237576
Atp6v1c1-201	-0.233514	0.640086
Fam135b-201	0.480713	0.480888
Kcnv1-201	-0.0166121	0.964927
Derl1-201	0.0273915	0.976884
Slc25a17-201	0.528195	0.680645
Dnal4-201	-0.822937	0.227223
Josd1-201	-1.82883	0.252316
Tomm22-201	-0.299042	0.742741
Sept3-201	-1.16479	0.0482543
Slc38a2-201	-0.919938	0.108871
1810013L24Rik-201	0.119297	0.898287
Crebbp-201	0.268904	0.7077
Grina-201	-0.901434	0.353083
Lynx1-201	-1.18036	0.112287
Mapk8ip2-201	-2.07093	0.219394
Alcam-201	-0.97882	0.153622
Slc35a5-201	-1.43605	0.268854
Rrn3-201	-0.731316	0.478163
Ncbp2-201	-0.978454	0.231193
Fyttd1-201	0.155263	0.644953
Gsk3b-201	-1.65895	0.00371329
Klhl24-201	-0.57839	0.552247
Dirc2-201	-0.840044	0.523254
Cxadr-201	0.84156	0.370541
Ets2-201	-1.84756	0.0773964
Tmem50b-201	-0.879605	0.453744
Tmbim6-201	-0.92507	0.21507
Slc4a8-201	-0.840581	0.342941
Cdkn1a-201	-0.996456	0.448542
Nus1-201	-1.76187	0.192106
Noct-201	-0.979465	0.484855
Msrb2-201	0.495837	0.224802
Scg5-201	-0.333014	0.292351
March5-201	-0.0164793	0.979812
Pcbp4-201	0.374301	0.698418
Agpat4-201	-2.33185	0.146947
Igf2r-201	-0.0189879	0.977705
Smoc2-201	-0.821661	0.0702176
Slc25a27-201	-0.738548	0.530768
Tnfrsf21-201	-2.20416	0.153165
Cmtr1-201	-0.784456	0.47297
Abcg1-201	-1.54988	0.147967
Ehd3-201	-1.24152	0.42913
Spast-201	0.756032	0.654984
Yipf4-201	-1.25297	0.108891
Eif2ak2-201	-1.85533	0.213601
Vapa-201	-1.00082	0.00563164
Twsg1-201	-0.047413	0.938151
Atp6v0c-201	-0.338296	0.384975
Caskin1-201	-0.73166	0.456912
Cript-201	0.458065	0.406041
Nudt3-201	-1.68324	0.0697011
Mllt1-201	-1.24427	0.0531256
Kif5b-201	-1.15486	0.171791
Tmem178-201	0.0771244	0.825222
Syt4-201	-1.20068	0.345032
Cdh2-201	-2.74282	0.424708
Kcnc1-201	0.287638	0.542459
Dnajc18-201	-0.95152	0.4822
Hspa9-201	-1.93932	0.262986
Etf1-201	-0.887571	0.254435
Impact-201	0.488483	0.578369
Dcp2-201	-1.41488	0.397348
Mal2-201	0.148278	0.82851
Yipf5-201	-1.05163	0.402601
Afg3l2-201	-0.429188	0.503932
Setbp1-201	-0.897509	0.32124
Napg-201	-0.423967	0.43647
St8sia3-201	-1.50031	0.192914
Nars-201	-1.27608	0.302102
Fech-201	-0.788765	0.229573
Dctn4-201	-2.39805	0.286419
Rbm22-201	0.639822	0.418646
Tmx3-201	0.954231	0.607235
Camk2a-201	-1.87662	0.207191
Gnaq-201	-1.02516	0.12378
Sdhaf2-201	0.0757988	0.855573
Rfk-201	-0.281273	0.727763
Zfand5-201	-1.37327	0.111915
Rtn3-201	-0.691581	0.190562
Naa40-201	-0.477596	0.663147
Ehd1-201	-2.37461	0.229396
Ak3-201	-1.1179	0.0647297
Tnks2-201	-1.76687	0.24953
Sf3b2-201	-0.671677	0.421429
Rab1b-201	-0.702562	0.413612
Cnih2-201	-1.62705	0.0372103
Apba1-201	-0.932174	0.326645
Slc1a1-201	-1.5221	0.284379
Esrra-201	-0.341503	0.705984
Eif3a-201	-1.28364	0.329915
Tm9sf3-201	-0.381731	0.645154
Slk-201	0.248393	0.803714
Btbd1-201	-1.41538	0.0123128
Bhlhe22-201	-0.856616	0.366765
Wdr45b-201	-0.227102	0.834583
Got1-201	-0.565092	0.164601
Scd2-201	-0.806526	0.136032
Mgea5-201	-0.859172	0.142716
Sacm1l-201	-0.318457	0.668708
Jph3-201	-0.0122951	0.985263
Sp4-201	1.17601	0.140828
Dctn2-201	-1.34358	0.228691
Rnf165-201	0.770895	0.54363
Tm9sf2-201	-1.48508	0.0439649
Cbx4-201	-0.150358	0.854591
Nptx1-201	-1.63598	0.0692657
Mkln1-201	-0.250811	0.736737
Hprt-201	0.190015	0.710919
Cnksr2-201	-1.02127	0.45593
Prps2-201	-1.75401	0.094218
Gdap1-201	-0.701303	0.517826
Nrp1-201	-0.421171	0.51861
Cplx2-201	-1.76969	0.0334976
Smad7-201	-0.614664	0.554928
Tram1-201	0.306557	0.768556
Lactb2-201	1.96809	0.338034
Nrp2-201	-0.97455	0.336653
Hspd1-201	-1.85739	0.163776
Slc39a10-201	-2.65443	0.108164
Trak2-201	-1.71037	0.0360393
Slc9a2-201	1.05114	0.203648
Coa5-201	0.303431	0.729402
Inpp4a-201	-0.275719	0.678884
Plekhb2-201	-1.26433	0.282338
Smap1-201	-0.619792	0.717318
Ogfrl1-201	-1.41419	0.0891257
Ppm1f-201	-2.32645	0.277118
Ptprn-201	-0.00751271	0.986304
Itm2c-201	-0.426619	0.158952
Ncl-201	-1.6893	0.283862
Serpine2-201	0.421235	0.614881
Ppp1r7-201	-0.398141	0.65924
Bok-201	0.520539	0.472483
Atg4b-201	-1.68692	0.439227
Cln8-201	-1.8839	0.356286
Ubxn4-201	0.111525	0.8569
Tsn-201	-0.40894	0.564564
Lrrn2-201	-0.117667	0.777525
Xpr1-201	-0.814043	0.590718
Acbd3-201	-1.28578	0.252234
Desi2-201	-1.53213	0.309035
Srp9-201	-1.22926	0.368731
Nvl-201	0.577289	0.605581
Atp1b1-201	-1.16382	0.116202
Mark1-201	-3.53989	0.261368
Plxna2-201	-1.40692	0.281311
Sephs1-201	-1.11344	0.372515
Atf6-201	-0.279881	0.719764
Hsd17b7-201	-0.751271	0.400906
Rgs5-201	1.71835	0.192073
Rabgap1l-202	-0.459512	0.5237
Plxdc2-201	-2.06797	0.401369
Ppp6c-201	-1.42106	0.229373
Kif5c-201	-1.01743	0.296889
Rbm18-201	-0.574503	0.60262
Strbp-201	-0.836172	0.220815
Frzb-201	-1.58457	0.0232351
Dnajc10-201	-0.0736304	0.808641
Cers6-201	0.0290279	0.97305
Lin7c-201	-0.82638	0.266802
Hipk3-201	-0.645775	0.448443
Caprin1-201	-0.375493	0.758861
Api5-201	-1.3686	0.198733
Syt13-201	-0.791518	0.43652
Snap25-201	-0.285754	0.645011
Ubr1-201	0.145922	0.882739
Rtf1-201	-1.90673	0.0254008
Atrn-201	-1.22192	0.106768
Ivd-201	0.63587	0.536349
Slc23a2-201	-0.384728	0.620995
Chgb-201	-0.228976	0.429777
Spred1-201	-0.705746	0.245438
Sppl2a-201	0.0813428	0.906538
Pcsk2-201	-1.21208	0.344952
Kif3b-201	-1.87944	0.322351
Mapre1-201	-1.64686	0.178314
Pkia-201	0.191001	0.670794
Stmn2-201	0.263955	0.671489
Armc1-201	-0.973958	0.200994
Ggt7-201	-0.127414	0.890581
Mmp24-201	-0.439146	0.30817
1110008F13Rik-201	-0.925967	0.320738
Sec62-201	-0.359631	0.575419
Ppm1l-201	-1.91611	0.0988039
Nbea-201	0.681912	0.23801
Slc33a1-201	-0.34719	0.714048
Gmps-201	-0.352535	0.720644
Ssr3-201	-1.62039	0.073618
Serpini1-201	-1.35588	0.275105
Trim33-201	-0.0634198	0.896682
Sike1-201	-0.955052	0.387617
Mfsd14a-201	-0.406941	0.710194
Efna3-201	0.192262	0.748166
Mrpl9-201	-0.551178	0.493182
Eif4e-201	0.63334	0.393286
Cisd2-201	0.590803	0.325479
Mmp16-201	-1.89913	0.0394458
Abca1-201	0.0195157	0.981679
Tmeff1-201	-0.942126	0.446062
Brinp1-201	-1.32188	0.164755
Ugcg-201	-0.946881	0.195597
Snx30-201	-1.92761	0.098341
Zdhhc21-201	-0.30276	0.786848
Chmp5-201	1.50003	0.0416999
Rad23b-201	-1.81702	0.123506
Unc13a-201	0.567165	0.33722
Sh3gl2-201	-0.848215	0.260918
Prkaa2-201	-0.218221	0.685937
Cachd1-201	0.806244	0.245683
Eps15-201	-1.31175	0.105558
Rnf11-201	-1.67022	0.109558
Cdc42-201	-1.06776	0.25294
Eloa-201	-1.84642	0.1587
Pnrc2-201	-1.8959	0.369025
Pik3r3-201	-1.99212	0.201289
Cmpk1-201	-0.888135	0.381011
Sfpq-201	-0.0926054	0.732534
Tmem50a-201	-0.618255	0.410548
Ncdn-201	-0.922786	0.0742825
Trappc3-201	-0.154924	0.775839
Slc9a1-201	0.536077	0.495387
Pclo-201	0.710049	0.646572
Stx12-201	-0.079739	0.925851
Sesn2-201	-1.0453	0.430142
Rheb-201	-0.585083	0.0411148
Fam126a-201	-0.940509	0.414348
Tprgl-201	-1.10471	0.150227
Ccnl2-201	-0.247113	0.566301
Lrpap1-201	-1.09945	0.305379
Ppp2r2c-201	-1.95076	0.123319
Nsg1-201	-0.863259	0.221439
Fosl2-201	-0.566442	0.390695
D5Ertd579e-201	0.109601	0.746628
Grpel1-201	-0.734964	0.279254
Gabra4-201	-1.05639	0.358261
Gabrb1-201	-1.43977	0.109882
Dr1-201	-1.26853	0.269216
Coq2-201	-0.136368	0.715574
Wsb2-201	-0.556669	0.176984
Dck-201	-0.860338	0.499856
Scarb2-201	-0.755933	0.218236
Vps33a-201	-2.14894	0.248789
Mmp17-201	-1.59761	0.116901
Atp2a2-201	-0.255068	0.708207
Tmem132b-201	-0.641115	0.474711
Rab35-201	-0.51831	0.6932
2210016L21Rik-201	-1.1027	0.0581405
Tmem106b-201	-0.567264	0.478729
Wasl-201	-1.37022	0.0642052
Gigyf1-201	-0.880746	0.592265
Avl9-201	-1.01957	0.464652
Mtpn-201	-1.264	0.0269635
Mrps33-201	-1.66162	0.327712
Pcyox1-201	-1.547	0.37987
Dusp11-201	-0.55353	0.676704
Eif4e3-201	-0.689184	0.353362
Sec61a1-201	-0.427706	0.296803
Tmem43-201	-1.19812	0.433382
Slc6a6-201	-0.733431	0.28004
Arl8b-201	-1.11782	0.217118
Gabarapl1-201	-1.56103	0.0489727
Atf7ip-201	-0.361495	0.72892
Golt1b-201	-1.85431	0.292812
Bhlhe41-201	-0.547672	0.469557
Kras-201	-0.510003	0.450862
Etnk1-201	-0.162935	0.774095
Emc3-201	-0.875244	0.200624
Slc2a3-201	0.0974586	0.856007
Necap1-201	-1.06931	0.101869
Prmt8-201	-1.69248	0.335477
Mark2-202	-0.44322	0.456072
Rab30-201	-0.148353	0.705517
Arl6ip1-201	-0.771509	0.229585
Smg1-201	-0.353791	0.668012
Kctd13-201	-1.07133	0.372868
Thap12-201	-0.17991	0.772044
Dkk3-201	-0.141485	0.784478
Nomo1-201	-1.32508	0.408967
Lamtor1-201	-1.48891	0.243643
Ubfd1-201	-0.890679	0.168857
Mettl9-201	-1.89396	0.0298855
Atp6ap2-201	-0.804402	0.208059
Tub-201	0.163311	0.796095
Rab33a-201	-1.01331	0.382415
Praf2-201	-0.113678	0.900975
Dynlt3-201	-1.12502	0.0492981
Vbp1-201	-0.0726592	0.943682
Rab39b-201	-1.4249	0.24789
Magee1-201	-0.860499	0.217614
Sh3bgrl-201	-1.28197	0.236347
Cstf2-201	-1.10966	0.543749
Pdha1-201	-0.94223	0.272891
Nono-201	0.776916	0.367716
Prps1-201	-0.983831	0.510467
Lamp1-201	-0.343004	0.634556
Vps36-201	-0.595838	0.303435
Erlin2-201	-1.07042	0.223776
Leprotl1-201	-2.14043	0.191176
Gpm6a-201	-0.936752	0.211113
Tnks-201	-1.20641	0.485281
Gsr-201	-0.54929	0.416627
Klhl2-201	-0.174976	0.77421
Tmem184c-201	-1.67748	0.0651598
N4bp1-201	-1.33524	0.0558783
Got2-201	-0.0572646	0.916786
Vps35-201	-0.15886	0.825332
Gpt2-201	1.74398	0.246348
Dnaja2-201	-0.664337	0.24716
Itfg1-201	-1.14017	0.215011
St3gal2-201	-1.77882	0.180752
Gnao1-201	-0.774919	0.516152
Nudt21-201	-1.03734	0.356537
Arl2bp-201	0.250077	0.74097
Cx3cl1-201	-0.805203	0.0967181
Tmem38a-201	-0.535331	0.288995
Map1lc3b-201	-1.66896	0.16691
Zdhhc7-201	-0.0752482	0.921228
Pik3r2-201	-0.0986596	0.834118
Hsbp1-201	-0.862843	0.137296
Cyb5b-201	-1.38336	0.426297
Gnpat-201	0.327827	0.806908
Vps26b-201	-1.78349	0.286723
Nectin1-201	-1.82464	0.235054
Grik4-201	1.24569	0.120236
Dlat-201	-1.51755	0.251008
Pts-201	-0.210089	0.891569
Pin1-201	-0.541025	0.376913
Rsl24d1-201	-0.863321	0.171224
Nedd4-201	-1.26776	0.0439853
Fam81a-201	-1.08927	0.265364
Fem1b-201	-1.67375	0.0460216
Phip-201	-0.529091	0.670124
Elovl4-201	-2.48477	0.222013
Imp3-201	-1.59462	0.128275
Ptpn9-201	-0.619423	0.54259
Pkm-201	-0.233978	0.484175
Ireb2-201	-0.0295326	0.962016
Tspan3-201	-0.750834	0.160255
Gclc-201	-0.270848	0.841348
Dpp8-201	-1.41721	0.0349135
Atp1b3-201	0.530469	0.467895
Clstn2-201	-0.390078	0.543831
Armc8-201	0.0948274	0.838142
Mras-201	-0.464861	0.605615
Pdcd6ip-201	-0.374028	0.75368
Rab6b-201	-1.05291	0.0787508
Dnajc13-201	-1.36541	0.365843
Bsn-201	-0.86939	0.116493
Ip6k1-201	-0.980931	0.13428
Nckipsd-201	0.883183	0.264382
Nicn1-201	-0.698999	0.367237
Degs1-201	-1.30985	0.0403361
Sv2a-201	-1.02317	0.0183203
Chrm1-201	-1.14448	0.428743
Dsel-201	-1.14742	0.134473
Atg12-201	-0.628721	0.573409
Brk1-201	-0.517661	0.263033
Ttl-201	-0.0965815	0.923331
Ppp1r9a-201	-0.680177	0.36729
Tmem127-201	-1.34914	0.112473
Exoc3-201	-1.33998	0.197612
Klhl42-201	-0.302996	0.745766
Zfc3h1-201	-0.735776	0.219275
Ccdc92-201	-1.7832	0.305094
Fem1c-201	-1.4811	0.102378
Chst2-201	-0.338467	0.638407
Zfhx2-201	-0.868033	0.417055
Fam160b1-201	-0.86939	0.682347
Ccdc32-201	-0.937418	0.429964
Fam117b-201	-0.236779	0.750945
Arl5a-201	-1.11726	0.326267
Appl1-201	-1.16653	0.3567
Hacd3-201	-0.334911	0.575963
Prrc2b-201	-0.126494	0.79138
Fstl4-201	-2.40021	0.247395
Sncb-201	-0.8224	0.295057
Wipi2-201	-0.789189	0.0659174
Klf9-201	-2.04899	0.0842827
Pebp1-201	-0.72654	0.581406
Kcna4-201	-0.474637	0.655151
Mmd2-201	-0.491652	0.394464
Zfp40-201	-1.29907	0.558232
Setd7-201	-1.92102	0.308139
Hook3-201	-0.722649	0.403119
Fam91a1-201	-1.42649	0.225756
Ythdf1-201	-0.681342	0.404715
Tbc1d12-201	-0.452127	0.465855
Abhd2-201	-0.288836	0.747651
Tmed8-201	0.210293	0.883037
Wipf2-201	-2.42801	0.187648
Disp2-201	-0.0488436	0.942765
Hgsnat-201	-0.298017	0.546976
Aldh5a1-201	0.119364	0.929026
Ina-201	-1.71633	0.00324136
Rab3gap1-201	-0.552651	0.524916
Mfhas1-201	-0.376109	0.676485
Tmem35a-201	-0.239934	0.692215
Tm7sf3-201	-0.0180292	0.949515
Hnrnpu-201	-0.638495	0.112669
Ubald1-201	0.716039	0.226766
Megf9-201	-1.88523	0.330427
Ssh2-201	0.39053	0.732297
Msl1-201	0.33006	0.65804
Cd81-201	0.915174	0.242612
Ttll7-201	-1.34626	0.116268
Mcl1-201	-2.64797	0.185078
Ensa-201	-0.553366	0.374721
Dnajc16-201	-1.5805	0.0556759
Ankrd12-201	-0.404719	0.585571
Pbx2-201	-0.794755	0.300863
Pnmal1-201	-1.90727	0.00321027
Exd2-201	-0.524667	0.668451
Stxbp5-201	-1.38881	0.398817
Ackr1-201	-1.09752	0.181675
Tmx4-201	-1.03402	0.105983
B3galt2-201	-0.520446	0.741969
Dusp5-201	1.98543	0.493868
Cpsf7-201	-0.262167	0.603489
Jph1-201	-0.653464	0.511417
Pygo1-201	-1.38145	0.0314029
Bag4-201	-1.27737	0.0676743
Nipsnap1-201	-1.70969	0.403496
Zfp91-201	-1.45039	0.252018
Kcna2-201	-1.2905	0.192162
Ppp1r9b-201	-2.53409	0.28898
Ndn-201	-0.268913	0.642888
Gde1-201	-0.631594	0.087469
1110059E24Rik-201	-3.22668	0.257926
Scai-201	0.108541	0.801422
Phlda3-201	-0.0466811	0.957247
Trp53rka-201	-1.5171	0.180496
Pde4a-202	0.00170163	0.998046
Ntrk3-201	-1.15203	0.180709
Ntrk3-202	-0.438255	0.33837
Ltn1-201	0.506963	0.50955
Polr3k-201	-1.11467	0.160463
Cbr1-201	-2.01929	0.152953
Ubac2-201	1.14319	0.408414
Zbtb41-201	-2.36751	0.00292698
Tigar-201	-1.44038	0.0539819
Dusp8-201	-0.849634	0.134649
Ube2r2-201	0.140281	0.803028
Mios-201	-1.70352	0.279117
Tln2-202	-0.532856	0.696248
Chst11-201	-1.90393	0.17105
Ccdc88a-201	-0.270607	0.658305
Ddx19b-201	-0.0476069	0.957735
Sobp-201	-1.376	0.409074
Slc25a23-201	-0.429384	0.649323
BC031181-201	-0.941522	0.0371796
Calm2-201	-0.388008	0.264596
Dgkb-201	-0.932667	0.212163
Parm1-201	-1.98357	0.00209043
Bicral-201	-1.67099	0.191604
Ostm1-201	-1.38635	0.390521
Ankrd13c-201	-1.23159	0.256529
Chchd4-201	-1.10933	0.145551
Oxsr1-201	-0.713491	0.303121
Map6d1-201	0.066583	0.941327
Capn5-201	-2.35887	0.196216
Utp15-201	-0.776579	0.571758
Ipo9-201	-1.6668	0.00916182
Lnpep-201	-1.47595	0.0782457
Neurod1-201	-0.21297	0.808831
Zfp704-201	-0.469441	0.47635
Elac1-201	0.696573	0.341982
Rab8b-201	-0.0876151	0.940682
Trim37-201	0.0329468	0.97981
Manea-201	-0.283	0.763823
Ranbp10-201	0.221736	0.471965
Herc3-202	0.226243	0.813777
Srxn1-201	-0.571514	0.639554
Mvb12b-201	-0.545401	0.610074
Tob1-201	-0.463412	0.669372
Pdxk-201	-0.484806	0.454611
Enc1-201	-1.99719	0.0846417
Usp22-201	-0.76305	0.44429
Neurod2-201	-0.4329	0.506746
Hdac11-201	-1.1336	0.435256
Dync1li2-201	-1.28408	0.111576
Lmtk2-201	-0.6224	0.347307
Dicer1-201	0.206661	0.831458
Man1b1-201	-2.36477	0.229651
Hectd4-201	-1.63969	0.175759
Mzt1-201	-0.893035	0.293964
Slc16a2-201	-0.624883	0.696835
Smim3-201	-2.0836	0.172068
Fbxo45-201	-1.93807	0.0864093
Ppm1k-201	-1.86315	0.141824
Slitrk5-201	0.311817	0.679544
Herc1-201	-0.775824	0.613056
Uqcrfs1-201	-1.59681	0.0487009
Nbl1-201	1.51327	0.319166
Fam210a-201	-1.12051	0.383122
Camk4-201	-2.08441	0.0218811
Serbp1-201	-0.486286	0.369017
Sema7a-201	-1.18522	0.56502
Pnpla8-201	0.0292556	0.970685
Nfasc-201	-1.59282	0.194661
Trp53inp2-201	-0.622469	0.457733
Nmnat2-201	-1.75147	0.0811504
Hs2st1-201	-1.48702	0.308482
Smarca5-201	-1.06723	0.272062
Reep2-201	-0.504451	0.523101
Sec22a-201	-0.716407	0.592878
Ankib1-201	-1.47422	0.199854
Tubb4b-201	-0.671086	0.243633
Gna11-201	-1.44938	0.296051
Zyg11b-201	-1.79224	0.126484
Pkn2-201	-0.204863	0.821515
Lrrn3-201	-1.12486	0.255507
Actr1b-201	0.16922	0.834769
Abca5-201	-0.361982	0.769384
Camk1d-201	-0.219123	0.683565
Shprh-201	-0.0313379	0.975031
Psmd7-201	-2.05227	0.136781
Ago2-201	-0.237846	0.795337
Alg2-201	-1.1792	0.295178
Cdc40-201	-0.492715	0.732532
Alkbh5-201	-0.738426	0.402398
St6galnac5-201	-1.39291	0.0951192
Grm1-201	-1.06922	0.388481
Azi2-201	-0.238711	0.498382
Zfp451-202	0.127871	0.853203
Ogt-201	-0.264852	0.724019
Tbc1d13-201	0.00130427	0.998639
1700025G04Rik-201	-0.0496069	0.936583
Epg5-201	-0.742529	0.0900064
Arl6ip5-201	-0.92425	0.0689703
4930402H24Rik-201	0.310155	0.773049
Neurod6-201	0.0416101	0.934687
Trappc5-201	-2.10879	0.149176
Slc30a1-201	-1.69593	0.144141
Mgat3-201	-0.161588	0.775235
Tcaf1-201	-0.569427	0.284207
Gbp7-201	-1.69123	0.0174426
Dstyk-201	-1.52161	0.0327147
Pik3ip1-201	-1.8049	0.118929
Ypel5-201	-1.47331	0.0619857
Pde4dip-201	-1.98722	0.197629
Ak5-201	-0.661176	0.154817
Smg6-201	-1.49154	0.416368
Tmem59l-201	-1.10408	0.428222
Tgfb2-201	-2.46267	0.183206
Pygb-201	-0.482084	0.694747
Socs7-201	0.147009	0.862745
Slc7a5-201	-2.40658	0.140909
R3hdm4-201	-0.167816	0.767198
Ppp1r12b-201	0.74233	0.194164
Plpp6-201	-1.65496	0.47827
Fbxl16-201	-1.5557	0.0730554
Gpr26-201	-0.170062	0.662214
Gpc1-201	-0.063937	0.917406
Slc16a1-201	-1.04137	0.281402
Hspa13-201	-0.627573	0.437028
Crebl2-201	0.0835013	0.897852
Zcchc14-201	-1.24617	0.41446
Phyhipl-201	-1.46073	0.340075
Nceh1-201	-2.0832	0.136585
Itpk1-201	-0.566715	0.550787
Scamp5-201	-0.491724	0.503933
AW549877-201	0.541389	0.580701
Kcnk1-201	-1.78449	0.0507596
Olfml2b-201	-0.149139	0.768199
Fnip1-201	-0.197799	0.79988
Cplx1-201	-0.664543	0.242919
Usp31-201	-0.600368	0.444816
Map2k4-201	-0.732875	0.314534
Pcgf3-201	-1.56068	0.000994099
Smpd1-201	-1.07082	0.45024
Agps-201	0.771799	0.107287
Mthfsd-201	0.00248498	0.996613
Lgi3-201	1.74069	0.43766
Dync1li1-201	-0.39671	0.701133
AU040320-201	-2.23692	0.114566
Cep104-201	0.870443	0.484744
Arhgef4-201	-1.32088	0.246012
Rpgrip1l-201	-2.22564	0.334471
Eef2-201	-1.1758	0.226056
Eef2k-201	0.569232	0.585712
Tspyl4-201	-1.25735	0.152149
Coro2b-201	-1.08632	0.347329
Nemp1-201	1.25744	0.377918
Zbtb7a-201	-1.13528	0.103047
Rbm25-201	-0.263055	0.787804
Bsdc1-201	-0.198087	0.618167
Tab3-201	-0.661254	0.51134
Lman1-201	1.22438	0.145224
Wapl-201	-0.0390524	0.978376
Snx13-201	-0.563793	0.610027
Arglu1-201	-0.498524	0.205507
Spred3-201	0.988302	0.0932311
Tbr1-201	-2.82987	0.0654093
Cpe-201	-0.246217	0.539852
Bmpr1a-201	0.0900017	0.909524
Irgq-201	0.154532	0.881314
Mindy2-201	0.334401	0.725537
Bri3bp-201	-1.61893	0.202702
Fam168a-201	-0.594195	0.58378
Fam171a2-201	-0.871862	0.30872
Rap2b-201	-0.694515	0.484185
Dner-201	0.800985	0.170662
Bex2-201	-1.14297	0.0821029
Lrp1-201	0.607616	0.470875
Pnrc1-201	-1.55847	0.249791
Eif1-201	-1.11788	0.0304642
Ube3c-201	-0.212129	0.853243
Tmem183a-201	-1.03196	0.272561
Serinc5-201	-0.998753	0.218172
Myt1l-202	-0.504101	0.283999
Yod1-201	-0.822177	0.353603
Them4-201	-1.80945	0.334671
Creb1-201	-0.252879	0.731691
Asrgl1-201	-1.20753	0.405789
Sdf4-201	-0.639469	0.428238
Kctd4-201	-2.27187	0.199287
Mical2-202	-0.495442	0.640644
Eif2s3x-201	-0.319908	0.766849
Bzw1-201	-0.836773	0.366169
Ttc19-201	-1.42567	0.252702
Hmgn1-201	0.782146	0.0702632
Camk2n1-201	-1.77868	0.0862283
Polr1d-201	-1.78726	0.130274
Vamp7-201	-0.742348	0.697126
Wdr47-201	-0.92932	0.335237
Peg3-201	0.216927	0.727959
Pura-201	-0.0875788	0.874686
Dpy19l3-201	0.264637	0.717536
Fam171b-201	-0.601703	0.48087
Cdc42-202	1.33748	0.317816
Morn4-201	-0.981229	0.266609
Gskip-201	-0.762269	0.492636
Nipa1-201	-1.45873	0.39266
Exoc4-201	-1.77747	0.158665
Pigm-201	-2.20271	0.175392
Zfp771-201	0.89777	0.188068
Abhd17b-201	-1.60943	0.27127
Tmem199-201	-1.22871	0.202431
Erp29-201	-1.34968	0.00957152
Amer3-201	-0.248202	0.569936
Sc5d-201	0.317578	0.844566
Mib1-201	-0.793703	0.326347
Acot10-201	-1.1426	0.330425
Ormdl3-201	-1.25508	0.212402
Camk2n2-201	-0.671342	0.198219
Pcbp1-201	0.857798	0.0914882
Klhl23-201	-2.25432	0.132235
Wdfy3-201	-0.866531	0.544459
Arf3-201	-1.27695	0.148573
Ctxn1-201	-0.793403	0.12059
2510009E07Rik-201	-2.48554	0.163326
Creg2-201	-1.78981	0.234687
Cdk5r1-201	-1.40804	0.126999
Pptc7-201	-1.65889	0.074661
Eea1-201	-0.373509	0.722094
Rnf216-201	-0.65375	0.508034
Rap2c-201	-2.28058	0.20293
Frrs1l-201	-0.544251	0.410051
B4gat1-201	-2.27091	0.0753379
Epha5-201	-1.4118	0.44956
Amfr-201	-0.0678441	0.919702
Ckap4-201	-3.06207	0.12922
Grin2b-201	-1.15499	0.171179
Ccny-201	-1.00426	0.385395
Zfp81-201	-0.178756	0.766941
Dcaf5-201	-0.852781	0.0146717
Sfmbt1-201	-2.67583	0.100806
Rab33b-201	-3.01818	0.196131
Pgm2l1-201	-1.28201	0.275622
Bag5-201	-2.84229	0.0472935
Yipf6-201	-1.2293	0.0832369
Hrk-201	-1.15371	0.120237
Pou3f3-201	-2.45311	0.198339
Sugt1-201	-0.864385	0.250858
Irf2bp2-201	0.301903	0.385143
Klf7-201	-1.43925	0.309944
Kcna1-201	-1.60099	0.144672
Zfp106-201	-1.40215	0.197772
Gfod1-201	-0.963917	0.1978
Ppm1e-201	-1.2902	0.150847
Gnai2-201	-1.15528	0.133234
Ywhag-201	-1.2785	0.0892251
Rbm15b-201	-2.26493	0.00125723
Lurap1l-201	-1.15422	0.322835
Gpr158-201	-1.63852	0.0991041
Sbk1-201	-1.65019	0.207531
Dscam-201	-0.63745	0.599564
Sptssa-201	0.789304	0.16297
Nat8l-201	-0.183532	0.73807
Rbfox1-201	-1.08346	0.0614391
Tubb2a-201	-0.393946	0.140391
Gpr107-201	-0.778382	0.503258
2900011O08Rik-201	0.143736	0.816685
Klhl11-201	-0.468214	0.702911
Mfap1b-201	-1.17652	0.425091
Ppp3ca-201	-0.925503	0.325929
Prdx6b-201	0.0571806	0.82463
Tmem18-201	0.211543	0.822264
Flrt2-201	-0.867016	0.174538
Rab11b-201	-1.03358	0.109887
Vcpip1-201	-1.38441	0.346288
Diras2-201	-1.25968	0.0153881
Ankrd46-201	-0.420347	0.243233
Rnf7-201	-0.726066	0.382638
Zfp871-201	0.497219	0.519759
Wwc2-201	-1.39456	0.411407
Gm9803-201	-0.903154	0.362088
Ubald2-201	-1.71066	0.477844
Gpr22-201	-0.436748	0.623866
Mrpl50-201	-1.48323	0.343627
B230219D22Rik-201	-0.921907	0.0437688
Nrsn1-201	0.390888	0.48236
Rprml-201	-0.869794	0.348447
Mbtps2-201	-0.410796	0.672287
Zfp719-201	-0.240105	0.740436
Arxes2-201	-1.15574	0.196777
Rabl6-201	-1.10817	0.429026
Tmtc3-201	0.425443	0.695424
Cnrip1-201	-0.25697	0.753093
Mafg-201	-0.441451	0.467494
Ensa-202	-1.09587	0.0879924
Paip2b-201	-2.01251	0.152126
Dcaf7-201	-0.335509	0.567315
Polr2a-201	-0.424579	0.597177
Svop-201	-0.891338	0.260303
Ccni-201	-0.955323	0.256693
Pgrmc2-201	-0.737329	0.251713
Lrrc4b-201	0.081813	0.906522
Zfp612-201	-0.802632	0.161082
Neto1-201	-1.67461	0.226144
Basp1-201	-1.12903	0.118652
Sprn-201	-1.25645	0.0812115
Chmp3-201	-0.818809	0.493218
Gdi2-201	-1.61631	0.0466275
Nap1l5-201	-0.925903	0.1675
Ube2q2-201	-0.428375	0.499284
Rtn4r-201	-0.494338	0.587557
Prkca-201	-1.13526	0.176926
Hpcal4-201	-1.17699	0.139649
Mmgt1-201	-0.584858	0.613892
Fam174a-201	-0.697677	0.430874
Rnf182-201	-2.4097	0.272713
Scn4b-201	-1.6782	0.463176
Mosmo-201	-0.621383	0.566338
Ppp1r2-201	-1.01412	0.593753
Srgap3-201	1.21171	0.0621338
Rab2a-201	-0.932103	0.0519075
Fem1a-201	-0.612756	0.204359
Slc25a46-201	-0.0117891	0.986648
Kif1b-203	-0.47669	0.608196
Mgat2-201	-1.00521	0.472271
Epm2aip1-201	-0.954335	0.241074
Ubqln2-201	-1.83915	0.0486812
Cxxc5-201	-1.76233	0.290418
Fam120a-201	-0.974244	0.287871
Aff4-201	-0.65464	0.311155
Sorl1-201	-0.610488	0.332917
Tspan31-201	-0.836192	0.164047
Plppr4-201	-0.0598334	0.901831
Gal3st3-201	-1.05973	0.226411
Kbtbd7-201	0.416124	0.764075
Pcmtd1-201	-0.736601	0.510967
Mars2-201	0.177931	0.800604
Tspyl1-201	-1.25721	0.0382122
Fkrp-201	-0.44624	0.573136
Tmem130-201	0.651259	0.529901
Bmyc-201	0.00960986	0.983492
Slc36a4-201	-0.0767033	0.944774
Setx-201	-1.98888	0.264477
Unc80-201	-0.0341109	0.948049
Pcdh20-201	-0.267635	0.715394
Trhde-201	0.586473	0.267932
Rictor-201	-0.0275739	0.973828
Lamp2-202	1.48425	0.201879
Crebzf-201	-0.146475	0.860653
B3galnt1-201	-2.10887	0.312191
Zfp282-201	-1.15503	0.52658
Hist1h1e-201	-1.18011	0.178568
Rap2a-201	-1.77293	0.149897
Timm29-201	-0.691406	0.378499
Nucks1-201	-0.526945	0.298659
Crebrf-201	0.03038	0.963384
Rnf149-201	0.044474	0.958659
Ttc7b-201	-0.568938	0.608215
Xbp1-201	-0.75588	0.49313
Tmem150c-201	-2.05469	0.115628
Srsf7-201	1.57916	0.308986
Naa50-202	-2.65834	0.0166081
Rgs7bp-201	-1.64146	0.0523597
Klf13-201	-1.74964	0.245396
Tmem9-201	0.236267	0.609407
Ppp4r2-201	-0.411214	0.614797
Opa3-201	-2.5049	0.261909
Ptpn4-201	0.127398	0.909507
Cdc42se2-201	-1.03436	0.0590864
Plpp3-201	-1.01815	0.0913034
Rnf11-202	-1.94476	0.210242
Thra-201	-0.725501	0.0835408
Maneal-201	-1.09842	0.231957
Zfp365-201	-1.37185	0.0652832
Rap1b-201	-0.757625	0.104525
Map1b-201	-1.46122	0.104103
Strap-201	-0.806992	0.0703416
Junb-201	-0.186128	0.753167
Prkcb-202	0.170566	0.801139
Ube2ql1-201	-1.15625	0.204741
Lonrf1-201	0.498847	0.621986
Mllt11-201	-0.568375	0.201842
Arhgap20-201	0.860642	0.341848
Jmy-201	-1.72795	0.155185
Ackr3-201	-0.200723	0.730532
Nrgn-201	-1.15899	0.0708591
Chst1-201	-0.15473	0.625853
Abat-201	-1.98907	0.0835698
Cstf2t-201	-0.619571	0.575774
Hspa12a-201	-0.95229	0.243648
B430305J03Rik-201	0.390191	0.608321
Mprip-201	-0.593981	0.615136
Fam212b-201	-0.168129	0.844063
Kidins220-201	-0.0751592	0.940131
Tmem179-201	0.633778	0.465196
Ercc6-201	0.607502	0.566743
Tceal5-201	-0.456739	0.381995
Chl1-201	-0.0562829	0.884474
Rhob-201	-1.43114	0.182319
Mdm4-202	-0.179174	0.426259
Gfap-201	0.527576	0.569434
Sema5a-201	-0.575698	0.421224
Spcs3-201	-0.0377544	0.957654
Smpd3-201	-0.617884	0.351318
Vapb-201	-0.401345	0.67048
Ncam2-202	-1.58623	0.266619
Ywhae-201	-0.441807	0.246328
Tnrc6b-201	-0.961942	0.211401
Cggbp1-201	-1.90202	0.0107022
Srsf12-201	1.14503	0.164498
Adam10-201	-0.789638	0.199382
Ppm1h-201	-0.524374	0.0257786
Lrrc8c-201	-1.38894	0.148192
Cadm4-201	-0.442701	0.681012
Slc39a14-202	-0.942017	0.458659
Actn4-201	-3.482	0.355365
Kcnmb4-201	-3.00942	0.13666
Klhdc10-202	0.485859	0.432114
Gabra5-201	-0.257389	0.698692
Susd6-201	-0.306423	0.628869
Neo1-201	0.430208	0.443443
Kcmf1-201	-1.72107	0.0787542
Wdr6-201	-1.5349	0.0354655
Sos1-201	-1.45487	0.181798
Tmem245-201	-1.71897	0.148377
Mrfap1-201	-1.4658	0.00325216
Fam49a-202	-1.99186	0.163294
Ago3-201	-0.476926	0.551531
Soga1-201	-0.264449	0.790483
Mapk1-201	-0.856443	0.0598
Cpsf6-201	1.02381	0.318066
Zfp580-201	-1.0917	0.140073
Kbtbd11-201	-0.96956	0.379731
Rtl6-201	-1.50327	0.237934
Syp-201	-0.631479	0.154995
Smad5-201	-0.190033	0.870562
Csnk1g3-201	0.00664431	0.994321
Emc7-201	-1.07045	0.167184
Slitrk4-201	-0.0471922	0.967647
B4galt6-201	-1.77352	0.15751
Ppp3ca-202	-0.385638	0.49101
Atad1-201	-1.08532	0.282388
Kcnq3-201	-0.712169	0.320174
Sdc3-201	-0.960489	0.330011
Tgoln1-201	-1.43195	0.0418472
Xkr4-201	-2.47078	0.16367
Gid4-201	-1.1575	0.258904
Gabrg2-201	-1.68235	0.168355
Slc39a6-201	-2.85312	0.194504
Adcyap1r1-202	-0.912583	0.196967
Setd3-201	-1.49717	0.335181
Tubb3-201	0.226341	0.768394
Tubb4a-201	-0.686276	0.204212
Nf1-201	-0.0468581	0.945238
Pcdh17-201	-0.312108	0.249806
Fam136a-201	-1.38269	0.305581
Nptx2-201	-0.959287	0.340647
Hpcal1-201	-1.2463	0.351479
Lrrc40-201	2.78355	0.339966
Tmem65-201	-1.97252	0.366314
Zfp329-201	-0.0607714	0.838978
Dnajc5-201	-0.533267	0.260459
Tpm3-rs7-201	-0.734152	0.0813171
Wdr7-201	-1.36536	0.284726
Vps41-201	0.998801	0.270132
Gm10053-201	0.675458	0.379105
Miga1-202	-0.463951	0.490476
Ctdspl-201	-0.262741	0.699725
Pgrmc1-201	-0.418688	0.578361
Mon2-202	-1.23349	0.547323
Sema3e-201	0.911516	0.306376
Negr1-202	-1.59917	0.205804
Sap18b-201	-0.134884	0.704188
Snap91-203	0.619606	0.671064
H2afj-201	0.43539	0.470452
Snrnp70-201	0.446154	0.384383
Srek1-201	0.808238	0.485959
Wbp2-201	-1.58039	0.238153
Hnrnpab-201	-1.85791	0.434849
Gnai1-201	-0.0955847	0.892244
Sept11-201	-0.719539	0.196538
Cdh11-201	0.868618	0.223419
Gria2-201	-0.0468659	0.959528
Stard5-201	-1.95601	0.0349931
Ddn-201	-1.01191	0.245007
Abcb10-201	-2.61896	0.0813254
Ptpn3-201	-0.638844	0.427138
Ap3s2-201	0.490265	0.611623
Ado-201	-1.14716	0.433277
Tubb2b-201	-0.664462	0.366148
Arhgap35-201	-1.82839	0.172541
Tsnax-201	-0.66678	0.330499
Rabep1-201	-0.87296	0.115412
Prpf40a-201	0.785876	0.381984
Tspan7-201	-0.649055	0.205912
Rpl10-ps3-201	-0.488541	0.145783
Crtc1-201	0.0138551	0.989379
Zdhhc8-201	-0.359752	0.727956
Tmem151a-201	1.40479	0.0281514
Ext1-201	-0.259283	0.805818
Atrnl1-201	-1.44766	0.187934
Tuba1b-201	0.491209	0.359162
Prpf4b-201	-0.0282427	0.96315
Rpl9-ps6-201	-0.530396	0.0675123
Eif1a-201	-1.16076	0.130237
Hist3h2ba-201	-0.282261	0.639099
Rasal2-201	0.330602	0.676155
Rnf150-201	-1.89769	0.0500171
Trank1-201	0.178638	0.719297
Samd12-201	-1.81239	0.0389557
Lrrc58-201	-1.15947	0.297488
Sorcs3-201	0.969483	0.227818
Zfp706-201	-0.735653	0.319091
Sox11-201	-0.405908	0.736209
Aqp4-201	0.365126	0.640679
Homer1-202	-0.367493	0.598342
Scand1-201	-0.842186	0.511527
Ipmk-201	0.723759	0.444912
Numbl-201	-0.710526	0.333372
Ubl3-201	-1.19951	0.281784
Cherp-201	-0.85143	0.56386
Paqr9-201	-0.127513	0.798243
Ctbp1-201	-1.24961	0.223147
Ntrk2-201	-1.42993	0.0254516
Srsf1-201	-0.389071	0.741488
Znrf2-201	-1.19489	0.215843
Scamp4-201	-0.830783	0.454948
Htt-201	0.76087	0.189437
Gm10131-201	-0.215179	0.390513
Slc1a2-202	-1.11656	0.111882
Ppm1b-201	-2.12176	0.368713
Rpl15-202	-1.35458	0.0312875
Abce1-201	-1.53607	0.05509
Rnf169-201	0.507571	0.400009
Pikfyve-201	-0.247256	0.729289
Sgcb-201	-1.01156	0.367085
Manbal-201	-1.10433	0.0398103
Scoc-201	-0.861021	0.354319
Kcnd2-201	-1.00391	0.426365
Mtf2-201	-0.580699	0.616695
Ncoa2-203	1.02627	0.284142
Ctnnd2-201	-0.138707	0.850328
Tmeff2-201	-0.505318	0.411887
Nmt2-201	0.592837	0.276534
Rnf217-201	-1.29887	0.473826
Rpl5-201	0.968513	0.198709
Sult4a1-201	-0.802051	0.134555
mt-Nd1-201	-0.233511	0.161799
mt-Nd2-201	0.0465958	0.84967
mt-Co1-201	-0.611874	0.218331
mt-Co2-201	-0.00751255	0.970231
mt-Atp6-201	0.811187	0.259344
mt-Co3-201	-0.803376	0.233943
mt-Nd4-201	0.0996678	0.838881
mt-Nd5-201	-0.113467	0.741202
mt-Cytb-201	-0.131785	0.636138
Sephs2-201	-0.534172	0.610488
Selenof-201	-0.544783	0.418706
Akirin2-201	-1.7798	0.362258
Oat-201	0.858213	0.167035
Fut9-201	0.42438	0.645207
Cd47-201	-1.1295	0.0134624
Pgm2l1-202	-1.69883	0.125539
Impad1-201	-1.63535	0.0776284
Isg15-201	-1.48734	0.15192
Anp32a-201	-0.548624	0.303624
Tecpr1-201	-1.13285	0.204359
Susd4-201	-0.0560061	0.951128
Ncoa1-201	-0.507893	0.0243297
Galnt17-201	-0.640803	0.347303
Nipsnap2-201	-1.88291	0.39225
Suds3-201	0.753611	0.434219
Slc41a1-201	-1.5298	0.494145
Bicd1-202	-0.00766394	0.993647
Armcx3-203	-0.327223	0.583015
Eif1ax-201	-1.0506	0.293171
Gnl1-201	-2.73862	0.0375027
Cnot9-201	-2.42168	0.269796
Lgi1-201	-1.44095	0.292438
Creb1-202	1.22329	0.0310056
Bmpr2-201	-0.756596	0.312345
Gda-201	-0.940674	0.211087
Prune2-201	0.25548	0.757085
Rtn3-203	-2.20781	0.0792039
Rtl8b-201	0.098463	0.860857
Rtl8a-201	-0.451154	0.663294
Tmcc1-202	-2.76795	0.116362
Snn-201	0.262697	0.795659
Fndc3a-201	-0.544037	0.322989
Usp9x-201	0.899603	0.300729
Pdxp-201	-1.47213	0.286431
Zdhhc20-201	1.16471	0.0153793
Tanc2-201	-1.08754	0.460109
Cenpb-201	-2.36048	0.309362
Aak1-202	0.617095	0.0250147
Tet3-202	0.553461	0.579191
Fam13a-201	-1.07586	0.539424
Dgkg-202	-2.18669	0.201368
Mfap1a-201	-1.22915	0.297584
Dnajb14-201	-1.29448	0.260498
March6-201	-0.749141	0.232791
Slc37a3-201	0.27251	0.649602
Marf1-201	-2.21262	0.226677
Utp3-201	-0.7513	0.052661
Sec14l1-202	0.0870972	0.857113
Celsr2-201	-0.237185	0.696426
Cry2-201	0.315573	0.715702
Zrsr2-201	-0.0684617	0.939036
Rraga-201	-1.29992	0.0288025
Slc7a14-201	-1.72498	0.152682
Prnp-201	-1.41149	0.0646486
Insr-201	-1.73858	0.262258
Sumo1-201	-2.1754	0.191508
Atxn1-201	-1.24734	0.392946
Lrrtm2-201	-1.3053	0.22173
Mbp-205	-1.66975	0.281334
Mex3c-201	-2.07138	0.00360992
Wac-202	-0.0145027	0.984966
Cep170b-201	1.01202	0.263854
Srsf2-201	0.311781	0.72945
Amz2-202	-1.17856	0.244693
Marcks-201	-0.753129	0.544826
9330159F19Rik-201	-1.33438	0.240919
Soga3-201	-0.342993	0.771134
Synrg-202	-2.90562	0.295425
Spred2-201	-1.81923	0.0465558
Spred2-202	-0.799477	0.355209
Kxd1-201	-1.81564	0.364121
Arhgap23-201	-0.579712	0.577285
Kdm6b-201	-1.21847	0.406229
Rnf187-201	-1.64924	0.191337
Fam217b-201	-2.29951	0.177661
Nsmce3-201	-1.83409	0.0566179
Entpd6-201	-0.731409	0.589682
Nfasc-202	-0.856109	0.0449155
Dnajc8-202	-1.69026	0.284654
Pnmal2-201	-0.551641	0.584081
Sae1-201	-1.29952	0.188581
Klhl9-201	-1.76367	0.167246
Lmbrd1-201	-0.678587	0.56712
Epb41l4b-203	0.246111	0.776944
Znrf1-201	-0.76163	0.258364
Jund-201	-0.111225	0.83891
Tmem263-201	-0.903785	0.319977
Akap6-201	-1.09665	0.0516902
Spin1-201	-0.510965	0.42399
Nutf2-ps1-201	-2.13751	0.3292
Il1rap-202	-0.318945	0.699016
Cebpd-201	0.1752	0.795511
Ganab-201	-1.69941	0.278219
2900055J20Rik-201	-0.945179	0.286668
Map3k2-201	-1.57494	0.298964
Hnrnpul2-201	-1.44436	0.367219
Tuba1a-201	0.543153	0.373129
Prkce-201	-1.51349	0.338341
Prkce-202	-1.55589	0.0197473
Qk-202	-1.87513	0.281484
Srgap2-201	-0.0978289	0.906176
Hdac4-202	-0.511109	0.494946
Rab18-201	-0.764715	0.33256
Plekhm3-201	-2.24828	0.331239
Klhl21-201	-1.46622	0.284919
Ago1-201	-0.633506	0.555131
Rbbp6-203	0.0978682	0.940532
Exoc8-201	-2.32485	0.144271
Svip-201	0.225947	0.854399
Sdhaf1-201	-0.294875	0.435911
Pias1-201	0.0108481	0.982535
Tnfaip8l3-201	-0.856793	0.495278
Kcnd3-202	-0.124008	0.501244
Vps37a-201	0.0886059	0.902559
Elavl1-201	-0.545773	0.0909304
Ttc14-201	0.042707	0.913598
Kif5a-201	-0.805706	0.376684
Csnk2a1-201	-0.322507	0.592224
Fndc10-201	-0.730937	0.222912
Pdzd8-201	-0.353496	0.765536
Atxn7l3b-201	-1.69179	0.0851176
Ube2n-201	-1.09863	0.179205
Plxnc1-201	0.273141	0.861572
Nt5dc3-201	-0.430921	0.306823
Nsd1-201	-0.424202	0.648025
Hcn2-202	0.921458	0.334432
Ranbp6-201	0.239993	0.787067
Fam8a1-201	-3.07276	0.0593966
Ano3-201	-0.491337	0.432115
Fjx1-201	-2.1813	0.202832
Nxpe3-201	0.742462	0.471437
Yae1d1-201	-0.5351	0.497534
Lsamp-202	-1.10798	0.174538
Itga4-201	-0.655679	0.464332
Ccdc50-203	-0.93822	0.292668
Rprm-201	-0.257445	0.463702
Dip2b-202	-0.519211	0.68254
Larp4-202	0.918242	0.421267
Prkcg-201	0.543041	0.426633
Prkca-202	-0.88698	0.271212
Slitrk1-201	-0.263366	0.559822
Tanc2-202	-0.451843	0.323146
Rac1-202	0.057274	0.928425
Actb-201	0.126695	0.752234
Gm10874-201	0.0734185	0.873875
Ube2z-201	-1.69591	0.192624
Nufip2-201	-2.13657	0.149573
Med13l-201	-0.65502	0.432481
2610524H06Rik-201	0.721934	0.134198
Smim10l1-201	-1.43757	0.118935
A830010M20Rik-203	-2.08074	0.0840051
Gtf2h5-202	-1.19001	0.461969
Atp2b2-203	-1.67295	0.150058
Ttc19-202	-1.93083	0.1046
Gpr27-201	-0.324199	0.525227
Nhsl2-201	-2.21238	0.316747
E330009J07Rik-202	0.344429	0.493316
Tmem185a-201	-1.00183	0.203422
Ids-201	-0.698129	0.23984
Ptn-201	0.531496	0.496861
Rtn4rl1-201	-1.39634	0.187798
Prkacb-202	-2.07945	0.208904
Ece1-201	-1.71808	0.0458283
Nipal3-201	-0.50248	0.421941
Hmgn2-203	-0.748274	0.234099
Trim44-201	-0.831264	0.0798796
Kpna6-202	-0.320525	0.676508
Tjp1-202	-0.192797	0.7804
Fndc5-201	-0.642416	0.325969
Sort1-201	-0.236792	0.677039
Akirin1-201	-0.573404	0.382229
Sestd1-202	1.83348	0.279463
Chn1-202	-1.58904	0.372701
Eps15-202	0.132166	0.876815
Btf3l4-204	-1.03023	0.477478
Rapgef6-203	2.05475	0.337879
Homer1-204	-0.972686	0.334632
Vdac1-202	-0.414507	0.377515
Cdkn2aipnl-201	-0.369342	0.60166
Tenm2-202	-1.72006	0.300787
Gap43-201	0.0865601	0.868934
Ttc39b-203	-1.15552	0.30744
Ifit1-201	-1.8748	0.0724425
Rtn4-204	-0.866884	0.411859
Ppp3r1-201	-1.38474	0.0321859
Camk2a-203	-0.664154	0.302689
Abca2-201	-0.0433355	0.961146
Pdpk1-202	0.00325568	0.997187
Sec61a2-202	1.14767	0.286819
Ube2h-202	-2.15143	0.328754
Nudt10-201	-2.25518	0.46445
Phactr3-202	-1.8273	0.328775
Smurf2-202	-0.31744	0.704848
Nsf-202	-1.86554	0.00710131
Cntnap1-201	-1.56196	0.250065
Fbxl20-201	-0.645361	0.579697
Rpl23-201	-0.78266	0.372236
Dstn-201	-0.66533	0.585973
Znhit3-201	-0.6742	0.0385469
Ube4b-202	-1.3584	0.248139
Gm12355-201	-0.63829	0.294259
AK157302-201	-1.82529	0.250273
Sowaha-201	-1.57798	0.219784
Psme2b-201	-0.879955	0.516215
Rbm8a2-201	-0.264737	0.475821
Sf3b5-201	-2.06	0.0801363
Osbpl8-202	-0.524149	0.528403
Slc35f1-201	-1.2756	0.162654
Foxo3-203	-1.85688	0.338882
Slc35e2-202	-1.87477	0.395303
Ajap1-201	-1.35839	0.342515
Clstn1-202	-0.633587	0.425668
Pink1-202	-1.13526	0.392244
Usp48-202	-1.52903	0.239408
Pithd1-201	-1.47628	0.189246
Tmem222-201	-0.4826	0.50631
Rab40b-201	-0.742778	0.541324
Bnip3-201	-0.868163	0.254676
Foxk2-201	0.233519	0.785052
Zranb1-202	0.339221	0.639565
Baiap2-204	-0.189039	0.832714
Stx1b-201	-0.522844	0.421842
Tnrc6c-202	-0.153393	0.743233
Hs3st4-201	0.494749	0.446129
5330417C22Rik-202	-0.553258	0.608346
Helz-203	-0.977188	0.492086
Dab1-203	-1.91762	0.156423
Sgip1-205	-1.99193	0.021242
Pde4b-207	-1.18681	0.268857
Mapt-204	-0.840461	0.477085
Arhgef17-201	-0.277829	0.657009
Rsf1-201	0.864646	0.477183
Hdgfl3-202	-0.4595	0.422551
Megf9-202	-0.950818	0.218332
Fam174b-201	-0.331437	0.584654
Msl1-203	0.757855	0.468214
Med1-203	-1.08993	0.0619684
Srcin1-203	-0.174512	0.742982
Zfp652-202	-0.438571	0.66001
Gria2-202	-1.50311	0.354106
Gabbr2-201	-1.08421	0.174539
Ankrd40-203	-1.75341	0.26215
Dgke-202	-1.57774	0.508796
Msi2-203	-1.26608	0.270457
Selenot-201	-1.16598	0.00873522
Shank1-203	0.633831	0.137893
Usp32-202	-1.97527	0.0650532
Pnisr-203	-1.35809	0.24535
Prkci-201	-0.181316	0.861532
Ythdf3-201	-0.023013	0.985818
Crk-203	-1.25224	0.411009
Dact3-201	-0.675199	0.554859
Dhx33-202	-0.423954	0.781411
Ctdnep1-201	0.210416	0.812181
Zbtb4-202	0.951571	0.3704
Gas7-204	-0.580571	0.486719
Cbx5-201	0.525375	0.471172
Cables2-201	1.14596	0.336132
Gm14305-201	0.00282932	0.997907
Zfp354c-202	-1.05746	0.35523
Kcng1-202	-2.14026	0.334142
Slc2a13-202	-1.96542	0.420425
Fitm2-201	-2.82607	0.174462
Col4a3bp-202	-0.963814	0.392953
Zhx3-203	-1.73571	0.157042
Top1-201	0.868196	0.273829
Snhg11-201	-0.350572	0.419773
Vstm2l-201	0.115853	0.846586
Tef-202	0.678742	0.381201
Ndrg3-203	0.384907	0.66788
Rab1a-202	-0.469491	0.288802
Cbx6-202	-0.310721	0.633154
Cbx6-203	-0.863156	0.20466
Neto2-201	-1.17703	0.397282
Nfix-204	-0.807926	0.186409
Ppp2r5c-202	-0.175222	0.843235
Ntrk2-202	0.633347	0.627668
Nf2-205	-1.27807	0.274188
Clmn-201	0.412037	0.679676
Sema4d-204	-2.13819	0.192278
Flrt3-202	-1.32507	0.00184506
Syt16-201	-2.25859	0.351622
Cops2-203	-0.413364	0.719251
Hecw1-201	-2.29956	0.19938
Lyst-201	0.127627	0.885181
Oxct1-201	-1.31184	0.161734
Arhgap5-201	-0.439023	0.768681
Gm43517-201	-0.985146	0.152211
Lpgat1-201	-1.12207	0.183883
Kcnk2-202	-0.86169	0.248371
Fam155a-201	-0.799701	0.460552
Mpped2-202	0.304766	0.676145
Ap1s1-201	-0.941559	0.281812
Caprin1-202	-0.593544	0.374084
Pom121-201	-0.770789	0.426289
Dnmt3a-203	0.465782	0.606334
Cadm3-202	-0.332166	0.503606
Tspan18-202	-0.574664	0.566689
Caln1-203	-3.12332	0.23253
Sdhc-202	-0.482968	0.689822
Ildr2-201	-0.960217	0.494832
C1qtnf4-201	-0.829898	0.277954
Dennd5b-201	-0.193099	0.840735
Rgs8-202	-2.35596	0.0320415
Clasp2-201	-2.48088	0.230766
Grin2b-202	-1.15754	0.0354902
Plekha3-201	-0.969899	0.212344
Mapk8-205	0.123312	0.867362
Hnrnpa3-203	-0.0700716	0.923104
Rab9-202	-2.23967	0.344687
Mlec-201	-0.817678	0.138455
1500011B03Rik-202	-0.984663	0.152613
Ppm1b-202	-0.47729	0.772329
B3galt1-202	-0.110489	0.925332
Crim1-201	-2.47626	0.129719
Sms-201	-1.70633	0.238121
Evi5-201	0.363429	0.717691
Zfp644-203	-0.423103	0.186553
Lrrc8b-201	0.0478948	0.932455
Arpc5l-202	-0.87974	0.165264
Zcchc18-203	-1.47108	0.506369
Zbtb43-203	-1.73241	0.203381
Mob1b-202	0.212924	0.812309
Eif4e2-203	-1.45711	0.222916
Ubr2-202	-0.261093	0.678717
Cab39-202	-1.10921	0.336881
Nrxn2-202	-0.30521	0.519131
Nr2c2-201	-1.35406	0.293809
Tmem63b-201	0.808984	0.223509
Atrx-202	-0.681746	0.605039
Gfpt1-204	-0.652051	0.417957
Tpm1-209	-0.718029	0.554887
Brwd1-203	-0.072292	0.922691
Klhl15-204	-2.38262	0.114727
Slc5a3-201	0.185251	0.797037
Dmd-201	1.07231	0.451935
Itsn1-208	-1.75857	0.222156
Cacfd1-202	-0.199628	0.885864
Map2-204	0.355166	0.339213
Klf7-202	-1.62664	0.0758074
Nrp2-205	-0.506182	0.0465778
Crmp1-202	1.10047	0.328948
Rcn2-201	-0.518257	0.320517
Cadm2-201	-1.08813	0.213117
Cblb-201	0.969163	0.511586
Gls-204	-0.406372	0.588779
Atp6v1a-202	-0.994189	0.0968617
Zbtb20-204	-0.424457	0.362976
Dnajb6-203	-1.29597	0.093002
Thy1-201	-0.597827	0.205495
Adcy5-201	-1.59578	0.456334
Luc7l-202	0.146263	0.782374
Tcf4-207	-0.104636	0.833536
Plxna4-201	-1.36633	0.0190463
Tnk2-201	-1.45271	0.105796
Ubxn7-201	-1.87078	0.371702
Zbtb44-201	-1.58248	0.0267193
Opcml-202	-1.12086	0.252152
Stau2-204	-2.39763	0.208142
Ube2v2-203	-0.485178	0.551072
Apc-203	-0.520195	0.696137
Ammecr1l-201	-0.222913	0.801313
Celf4-202	-0.341696	0.606446
Mapre2-202	-0.235456	0.563735
Dtna-202	-1.61466	0.420652
Arl1-202	-0.297675	0.547327
Sept3-202	-0.877271	0.531018
Bex4-201	-0.941823	0.0239455
Chic1-201	-0.501972	0.476506
Abhd17c-201	-0.430497	0.371277
Ube2w-201	-0.0132811	0.991505
Otud6b-201	0.281892	0.663225
Ube4a-201	0.460166	0.636727
Csnk1e-201	-0.231315	0.809264
Slc48a1-201	-1.0189	0.289749
Ttc14-203	0.0477036	0.912768
Gm14295-201	-0.180137	0.786963
Cbx5-202	-0.751001	0.442309
N4bp2l2-201	0.778142	0.479052
Hipk1-203	-0.969815	0.297338
Ccdc186-202	-0.419366	0.720461
Emc10-202	-2.07177	0.329015
Rab11fip3-201	-0.348133	0.604316
Fam189a1-201	-2.71733	0.132106
Mef2d-204	0.193052	0.769145
Cap2-202	-0.830655	0.369894
Nkain3-202	-0.154718	0.857738
Samd8-202	-0.72501	0.405126
Vezt-204	-1.44271	0.35351
Sacs-203	0.283628	0.711543
Rsl1d1-201	-1.48444	0.052356
Prr14l-201	-0.814666	0.422723
Araf-202	-1.74072	0.30537
Stt3a-201	-1.47653	0.38968
Klhl22-201	1.51677	0.0345065
Celf5-203	-0.518802	0.533546
Cadm2-202	-2.9603	0.0457246
Kif3a-203	-1.35032	0.160189
Kcnt2-202	-0.809519	0.680394
2610002M06Rik-201	-0.468807	0.53245
Cadm2-203	-0.906547	0.0568699
Sept8-204	-0.128171	0.817498
Reep1-201	-0.0627725	0.959265
Dpysl3-204	0.854419	0.630076
Spock2-201	-0.80434	0.232396
Nrip1-202	-0.512469	0.526551
Gm5580-201	0.547303	0.335804
Son-205	0.631802	0.384912
Araf-203	-1.24408	0.203555
Mbd5-204	-0.344696	0.495059
Cstf3-202	-0.54707	0.452249
Csrnp3-204	-0.327105	0.419795
Zfr-201	-1.0182	0.166422
Ppp1r15b-202	-1.18719	0.147089
Myo5a-201	-1.24327	0.130095
Shisa6-202	-0.0162872	0.977389
Dnal1-202	0.255423	0.82437
Opcml-203	-1.7701	0.190502
Mcf2l-209	1.50358	0.0759547
Akap11-202	-0.386393	0.409372
Meg3-201	1.07715	0.371935
Slc25a36-203	-0.485059	0.64163
Thoc2-203	0.522671	0.34744
Kcnn3-202	-2.68163	0.333262
BC029722-201	-0.943141	0.0545001
Bsn-202	-0.99277	0.108258
Plxna2-202	-2.87586	0.0498228
Grm5-202	-0.122279	0.759875
Ncor2-207	0.0114515	0.982912
Mctp1-204	-1.02233	0.526846
Clip1-206	0.23474	0.756905
Trnp1-202	-1.02543	0.47268
Gnao1-202	-2.36587	0.266094
Enpp5-202	-2.02844	0.317926
Faf2-203	-0.938908	0.291476
Mapk8ip3-210	-1.16656	0.247721
Nrp2-207	0.779955	0.152577
Srrm4os-201	0.0897208	0.889219
Map2-211	0.238614	0.735191
Tbpl1-202	-1.39468	0.305606
Kcna6-203	-5.02248	0.317157
Rbm39-205	-0.573003	0.372854
Frrs1l-202	-1.83726	0.104799
Dennd1a-203	-0.853381	0.303734
Map2-212	0.233167	0.843728
Actr3b-202	0.97843	0.281159
Sap18-204	-1.07785	0.33105
Kmt2a-203	-0.423665	0.603642
Fus-206	-0.300881	0.795175
Atrx-206	-2.01306	0.12563
Meg3-205	0.504832	0.438634
Gpd1l-202	-2.08858	0.215879
Tmem170b-201	-0.314925	0.698485
Glrx2-204	-0.125406	0.924382
Mrpl53-202	-1.04333	0.157576
Srsf3-202	2.09188	0.10398
Mcf2l-212	-0.737092	0.471033
Dennd5a-203	-1.44761	0.216082
Lrfn5-203	-1.06576	0.195269
Nfyb-204	-1.77443	0.447953
Fzd3-202	-1.38314	0.0538491
Mboat7-205	-2.25383	0.26662
Spopl-203	-0.55721	0.458989
Phax-203	-3.04572	0.221166
Pds5b-204	-0.50754	0.309033
Srsf11-208	-0.637693	0.356
Ddx5-208	-0.350497	0.240296
Tmem250-ps-201	-1.57895	0.0145271
Ank-202	-2.19905	0.0350626
Serf2-203	-2.11036	0.111888
Anapc1-206	-2.08539	0.241374
Lgi1-203	-1.27507	0.398435
Abcc5-208	-0.0807233	0.867043
Adcy1-202	-1.62085	0.316828
Mrps14-203	-1.43432	0.0791391
Epm2aip1-202	-1.2452	0.266231
Nme1-203	-1.14385	0.157913
Pfdn2-202	-1.24171	0.231182
Desi1-204	-1.79726	0.136621
Sorbs2-216	0.0484862	0.957245
Stum-201	-1.4785	0.149101
Gfra4-207	-0.0539153	0.85354
Micu3-203	-0.097611	0.857914
Sqstm1-204	-1.48747	0.217373
C230004F18Rik-203	-0.681331	0.0754365
Kalrn-216	0.40848	0.677932
Shroom2-204	0.32042	0.76765
Zfp644-213	-0.774328	0.385645
Slc12a5-205	0.00120928	0.998868
Clcn6-205	-0.622253	0.48417
Frmd4a-207	1.99689	0.153679
Map3k10-204	-1.39985	0.353801
Phf8-207	1.50648	0.33617
Ube2m-206	-1.2507	0.151214
Dlg2-208	1.1305	0.125543
Rps20-203	-2.47173	0.0737048
Zfp365-204	0.145317	0.695365
Cep350-204	-0.70337	0.22068
Slc11a2-205	-0.388115	0.624611
Lrfn5-204	-0.201262	0.857909
Myh10-206	-1.81014	0.292613
Smim14-205	-1.32285	0.268215
Cttnbp2-203	0.536744	0.402097
Rev3l-205	-0.657328	0.662877
Pten-202	-0.745106	0.461927
Setd5-208	-0.971243	0.324904
AU022252-203	-0.637537	0.26142
Adgrl1-207	-0.914029	0.0816165
Mettl16-205	-0.345814	0.584671
Prkce-204	-0.697796	0.453404
Smim12-201	-0.538395	0.178793
Lrp1b-207	0.075408	0.556567
Tspan5-207	-0.995824	0.0705324
Mbd3-206	-1.98705	0.127532
Rpl27a-203	-0.698477	0.279935
Tmed7-202	-0.687564	0.198211
Zfp950-204	-0.448514	0.762651
Meg3-206	-0.0377699	0.93905
Caprin1-209	-1.49606	0.067995
Sptan1-210	0.01834	0.984472
Oasl2-205	-1.88934	0.120699
Rmnd5a-204	-1.12786	0.207292
Srrm3-204	0.603005	0.455499
Herc1-207	0.583537	0.100494
N4bp2l2-203	-0.404562	0.646645
Slc44a5-203	-1.01195	0.561331
Selenoi-203	-0.71894	0.407845
Sptbn1-207	-1.05821	0.122369
Cnot6-203	-0.394358	0.790353
Gls-212	-0.876933	0.226204
Kcnma1-205	-1.38928	0.0331427
Lingo2-209	-1.14862	0.368542
Clcn3-209	-0.669447	0.218742
Strn-203	-1.47119	0.241839
Asph-217	-0.683182	0.504293
Tab2-204	-1.35655	0.26081
Ufm1-203	-1.39881	0.215502
Gpd1l-204	-1.67307	0.00151572
Meg3-209	0.2011	0.703421
Srsf3-204	-1.60976	0.149576
Dzip3-206	-0.776799	0.409967
1700020I14Rik-201	-1.98707	0.136819
Gm10558-201	1.8462	0.211099
Ccdc6-203	-1.19823	0.123296
Tanc1-210	0.873192	0.406992
Lonrf2-202	-1.45573	0.395834
Atp6v0b-206	0.191784	0.687135
Lyrm9-203	-0.434322	0.667027
Elmo2-211	0.93479	0.213584
Slc4a4-207	1.07892	0.212984
Rsrp1-204	0.0523893	0.899245
Zfp652-204	-0.727516	0.292271
Snhg11-205	-0.243298	0.537967
Ndfip2-203	-0.948025	0.231479
Mkl2-204	-0.939047	0.343384
Rmnd5a-205	-1.0999	0.381581
Agpat5-202	-1.08688	0.0950509
Hectd2-205	0.143644	0.878848
Gclm-203	-2.58063	0.160026
Mib1-204	-1.0749	0.219114
Ogt-204	-0.133333	0.786416
Kif1b-210	-0.937542	0.0866501
Stk25-204	-0.0107572	0.987355
Fam163b-201	-2.95678	0.100856
Map2-217	-0.738136	0.420634
Pkp4-209	0.0369931	0.973727
Zmym6-206	-1.92492	0.269259
Pfkp-212	0.401838	0.397364
Slc25a12-206	-1.12049	0.281168
Slc35e1-202	-0.581915	0.64112
Zbtb38-212	-0.493696	0.0766627
Pnisr-211	0.0778201	0.881504
Trhde-203	-0.230676	0.69312
Add1-213	-0.60822	0.255061
Unc80-204	-3.33328	0.170386
Zranb2-205	0.24641	0.742624
Gm4724-203	0.431153	0.724558
Rit2-203	-3.21751	0.020714
Megf8-202	-0.362667	0.368056
1700020I14Rik-202	-1.27671	0.0826623
Dmxl2-208	0.970535	0.245498
Synj1-208	-0.120168	0.878098
Ap3m1-206	0.601179	0.449907
Chka-214	0.387271	0.701365
Agrn-205	0.700692	0.345988
Meaf6-205	-0.119761	0.852641
Dcaf17-209	0.52752	0.498098
Zcchc14-204	-2.82869	0.13365
Ptk2b-207	-0.18365	0.754733
Grm5-204	-1.13721	0.311573
Lrp3-204	1.03079	0.277023
Dlgap1-215	0.354398	0.454575
Cnot6l-210	-0.460909	0.610802
Peg3-204	-1.1467	0.147908
Nsmaf-209	-1.18666	0.480806
Med28-205	-0.552162	0.353196
Abhd12-207	-0.89951	0.204297
Mef2a-208	-1.25944	0.0196486
Mfsd6-205	0.57018	0.536476
Zfp871-202	-0.00729678	0.993743
Zfp609-201	-0.0636466	0.899603
Hnrnpu-205	1.10412	0.555192
Tnik-201	0.736589	0.574327
2700081O15Rik-202	1.33839	0.392565
Arpp21-208	0.0948458	0.89332
Me3-205	0.0769678	0.909731
Trove2-202	1.01218	0.259529
Pigk-204	-0.959133	0.228656
Wnk1-208	-0.95542	0.561323
Gng2-204	-1.05207	0.112753
Lmo3-201	-2.19476	0.190696
Exoc6b-203	-0.133907	0.886002
Cdk5r2-201	0.422264	0.561877
Kcnc1-203	-0.325255	0.641091
Ubn2-205	-0.50997	0.335477
Opa1-206	-0.945189	0.0965301
Mfap3l-202	-0.775683	0.393674
Pcdh1-203	-0.0358843	0.935386
Fbll1-201	0.0945874	0.835865
Nbeal1-203	0.870411	0.212093
Tnik-207	-0.460656	0.470212
Mycbp2-203	-0.0364205	0.976274
Eif4g2-206	-0.973869	0.286034
Auts2-207	0.0263954	0.93907
Mycbp2-204	-0.483338	0.247136
Tra2b-204	1.19978	0.277867
Cycs-202	-0.943222	0.4694
Luc7l2-208	1.43861	0.501763
Tmem167-203	-1.27186	0.2086
Nav3-204	-1.13723	0.177773
Fam126b-207	-0.886699	0.380459
Rc3h1-202	-1.78089	0.0898089
Hnrnpu-206	-0.274697	0.557607
Fgd4-206	-0.690782	0.666969
Nos1ap-207	-0.201178	0.446369
Pianp-206	-1.56016	0.442657
Exoc5-207	-1.06892	0.338334
Lhfpl4-201	0.108182	0.937392
Eif4g2-213	-0.434128	0.313694
Mycbp2-205	-0.541065	0.104814
Ndrg4-209	-1.39788	0.25206
Aig1-205	-1.93664	0.216251
Zmiz1-208	-1.945	0.244409
Pde8b-211	1.53908	0.30601
Nos1ap-209	-0.230168	0.666943
Lmo3-204	-0.677685	0.519023
Gan-202	-1.21259	0.302622
Cul3-201	-0.675758	0.574176
Nrxn3-205	-0.139274	0.852369
Plxna1-202	-0.450171	0.397919
Csnk1a1-202	-0.649013	0.407887
Cd200-202	0.175095	0.76123
Sh3glb1-201	-1.06958	0.193673
Baalc-201	-1.61969	0.0181979
Ahi1-202	1.14628	0.206411
Tef-203	-1.03605	0.263602
Eid1-201	-0.874596	0.105315
Rims1-207	-0.943623	0.396164
Rasgef1a-201	-0.455219	0.432583
Csnk1a1-204	-0.977273	0.290935
Trps1-202	1.42996	0.143117
Zfp148-202	1.4526	0.3879
Nup50-201	-0.17733	0.859352
Klf3-201	-0.279956	0.777322
Ctif-201	-0.195982	0.816337
Smim13-201	-1.42899	0.236564
Rfx3-202	-1.40482	0.374463
Arhgef12-202	-1.51318	0.24733
Csnk1a1-206	-0.722943	0.553416
Lztfl1-204	-0.366174	0.565495
Lats1-202	0.245634	0.674751
Kctd17-209	-0.357503	0.472511
Nell2-202	-0.621674	0.27654
Abl2-202	-0.367542	0.607424
Luc7l3-209	0.55242	0.0651203
Cdr1-201	-0.468288	0.676727
Arpp19-203	-1.98104	0.0923828
Mast4-205	0.198395	0.714083
Matr3-201	0.468821	0.641392
Ociad1-203	-2.13939	0.219216
Tomm70a-201	-1.7012	0.365165
Serinc1-203	-0.494961	0.540022
Wac-207	-0.958022	0.54917
Xpo7-202	-2.47087	0.404698
Smim7-203	-0.855831	0.168579
Vldlr-207	-0.84937	0.154972
Endod1-201	-2.29784	0.282705
Ergic1-206	-1.05079	0.22927
Rab3c-201	-0.325533	0.6709
Slc6a17-206	0.133017	0.868729
Eif1a-202	-2.96757	0.295887
Phc3-209	-0.663507	0.199228
Arhgap32-201	-1.45392	0.055591
Glg1-204	-0.850544	0.450417
Slit1-203	0.732413	0.44211
Ylpm1-208	0.160915	0.845077
Ndst1-201	0.281457	0.504928
Aph1c-202	-0.0487818	0.924514
Enoph1-202	-0.378254	0.614031
Zfyve27-207	0.986615	0.0702854
Eif4b-201	-0.83168	0.468517
Ccnt1-208	0.227597	0.706703
Map4-206	-1.04347	0.168782
Kcnb2-201	-0.0724793	0.924367
Cpne6-206	-0.354518	0.111769
Rgmb-201	-0.430718	0.566692
Kcnf1-201	-1.84204	0.150378
Pcdh10-202	0.353039	0.630215
Ggps1-201	-2.83793	0.264167
Scn2b-202	-2.47767	0.275203
Dock3-211	-0.500047	0.662772
Lrrc10b-201	-1.26394	0.100294
Lifr-203	-0.57067	0.234203
C2cd4b-201	-1.38337	0.202195
Kif1a-204	0.357535	0.552707
Arih1-207	0.243579	0.785017
Rab11fip2-203	-0.937197	0.265243
Ralgps2-204	-0.131929	0.910385
Mtdh-209	-2.47328	0.213897
St13-205	-1.11795	0.232561
Rbm26-205	-2.57096	0.131243
Rnf213-203	-0.273119	0.840529
Rab11a-208	0.800322	0.379308
Dusp7-201	-0.949564	0.235219
Ccdc71l-201	-1.0173	0.254322
Hnrnpd-211	-0.0890399	0.851022
Slc25a3-208	0.394528	0.562922
Pafah1b2-201	-1.36861	0.322183
Kmt2c-202	-1.71455	0.326049
Malat1-201	-0.354484	0.443984
Il1rap-204	-1.18593	0.282619
Malat1-204	1.46764	0.0871022
Nrxn1-215	-1.89296	0.228299
Zfp266-202	0.337683	0.788897
Ube2g2-204	-0.883618	0.376998
Gigyf2-221	0.381006	0.397123
Ankrd11-204	0.898668	0.492035
Gm27194-201	-0.0698407	0.782414
Zeb2-212	0.255345	0.80195
Pbx1-205	-1.44151	0.0426101
Arhgap39-208	0.958716	0.213456
Rnf141-209	-0.595352	0.647888
1700047I17Rik2-201	-1.39134	0.158973
Spaca6-211	0.0762398	0.945363
D430019H16Rik-201	-1.85565	0.197734
AC149090.1-202	0.120327	0.836558
Tmem121b-201	0.853308	0.328135
Purb-201	-1.25924	0.17703
Pitpna-205	-0.837801	0.312521
Fam160a2-208	0.659187	0.340546
AC149090.1-201	-0.129698	0.73669
Foxg1-204	0.491025	0.566754
Cmtm4-201	-1.04145	0.364438
Tomm20-201	-0.737853	0.144199
Atp2a2-203	-0.267433	0.816743
H1f0-201	-0.44497	0.677415
Tmem151b-201	-0.657941	0.26295
Ksr2-202	-2.00132	0.130966
Tmem178b-202	-0.423663	0.587507
Mir124a-1hg-201	-0.263256	0.614983
Gdap10-201	0.0687301	0.878955
Gm26526-201	0.699975	0.337168
9530059O14Rik-201	-0.501759	0.59342
Wscd2-204	-0.321183	0.736455
Gm26825-201	-0.708213	0.120778
Ndfip2-206	-0.730622	0.425718
Gm42418-201	0.0472578	0.873973
[truncated: 291 more rows]

## Sheet: Neuron - DG_vs_Neuron - CA1_l2f
transcript_name	EditsC_l2fc	p_value
Gnai3-201	-1.19133	0.313008
Klf6-201	-0.61566	0.485114
Actr2-201	-0.350657	0.327867
Sdhd-201	0.137406	0.698981
Ccnd2-201	-0.582332	0.351626
Ncs1-201	-0.371363	0.499533
Nalcn-201	1.34567	0.212351
Gmpr-201	-0.0183926	0.898575
Dgke-201	-0.88429	0.248589
Mnt-201	-0.179165	0.829373
Dazap2-201	-0.347747	0.655492
Trappc10-201	-0.987898	0.234242
Pdgfb-201	0.792738	0.415917
Grasp-201	-0.118562	0.801867
Acvr1b-201	-0.0817274	0.923179
C1d-201	-0.184771	0.737006
Gm2a-201	1.26616	0.543819
Clcn4-201	0.273474	0.72944
Sema4f-201	-1.17661	0.0769563
Rab5b-201	-0.275798	0.467966
Chmp1a-201	0.35018	0.246868
Ddx3x-201	0.212175	0.540526
Sec24b-201	0.461699	0.532412
Agpat3-201	0.256072	0.515154
Efnb2-201	-0.538202	0.47682
Sp1-201	-0.489501	0.729492
Sra1-201	0.408132	0.223258
Zmat2-201	-0.0976501	0.753201
Mef2d-201	-0.399654	0.518404
Snd1-201	0.445428	0.305346
Kpnb1-201	-0.649979	0.0708719
Npepps-201	0.30963	0.516245
Mrpl10-201	0.13601	0.825509
Cyp51-201	0.804879	0.365417
Vwa5a-201	-0.708145	0.520057
Tubb5-201	0.539405	0.445821
Nom1-201	0.303348	0.567624
Stk38l-201	0.254608	0.787297
Eef1e1-201	0.196097	0.736875
Akt1-201	-0.580696	0.452499
Chordc1-201	-0.727364	0.297809
Tollip-201	-0.416548	0.521196
Nacc1-201	0.0851154	0.923176
Emd-201	-0.418977	0.639036
Ccdc47-201	-0.168817	0.799201
Bbc3-201	-0.109914	0.793944
Acp2-201	0.42353	0.394112
Rmnd5a-201	-0.296642	0.705769
Kdm7a-201	0.739439	0.568252
Ncan-201	0.0541934	0.94666
Braf-201	-0.134785	0.832177
Uck1-201	-0.105524	0.89533
Ccdc97-201	0.335277	0.736547
Akap8-201	-0.0856126	0.932778
Cse1l-201	-0.583	0.313894
Ykt6-201	-0.376992	0.39345
Baz1b-201	-0.0512737	0.962041
Ppp2r5d-201	1.18419	0.141659
Epdr1-201	0.245401	0.761711
Adprh-201	-0.19776	0.539831
Timm44-201	0.986704	0.463929
Ap2a2-201	0.766924	0.462344
Cdkn1b-201	-2.01675	0.00377583
Ap1m1-201	-0.741152	0.207581
Rab8a-201	-1.75752	0.280092
Fam32a-201	-0.118335	0.884112
Sh3gl1-201	-1.32887	0.143536
Ranbp2-201	-0.0100056	0.978713
Ogdh-201	-0.632798	0.603633
Elavl3-201	0.124243	0.765992
Nosip-201	0.364422	0.730595
Phyhip-201	-0.0660836	0.89947
Aak1-201	-0.107123	0.834478
Ciao1-201	-0.562799	0.0654027
Insig2-201	-0.18823	0.733268
Calr-201	-0.190006	0.421526
Efnb3-201	-0.360121	0.480158
Mmd-201	0.0652038	0.916295
Hlf-201	-0.678559	0.194686
Kpna1-201	-0.206701	0.684794
Gstm7-201	-0.751899	0.0868767
Dyrk2-201	0.852291	0.606972
Tmed4-201	-0.327695	0.615765
Dnajb11-201	-0.480214	0.539554
Clec11a-201	0.675592	0.525737
Mtfp1-201	-0.400105	0.461861
Ulk2-201	-1.07291	0.311524
Prcc-201	-0.132975	0.761653
Hdgf-201	-1.17296	0.0143285
Tmem242-201	-0.45351	0.451385
Map2k1-201	0.0225304	0.941894
Kdm5a-201	-0.472068	0.486668
Wdr1-201	-0.135655	0.829903
Cadm3-201	0.0485583	0.907379
Txn2-201	-0.504898	0.391431
Prkaca-201	0.321886	0.583875
Igf1r-201	-0.445759	0.36167
Ctr9-201	-0.967488	0.320217
Cs-201	0.104393	0.889898
Ctcf-201	0.120371	0.921605
Slc30a4-201	1.09183	0.430629
Reep5-201	0.129769	0.762378
Napa-201	-0.280973	0.6594
Ctsb-201	0.0915166	0.889298
Crkl-201	1.41292	0.0879623
Atp6v1b2-201	0.533951	0.172043
Pdk1-201	-0.364658	0.69807
Gtf2h1-201	-1.45483	0.475836
Qrich1-201	0.22188	0.692322
Pip4k2a-201	0.281245	0.712434
Hcn1-201	0.1248	0.773903
Sod2-201	-0.422454	0.355766
Syngr3-201	0.973839	0.271175
Gatad1-201	0.9364	0.217222
Hapln4-201	1.61985	0.468494
Gabrb2-201	0.453613	0.633897
Khsrp-201	-0.415303	0.184176
Rhoa-201	-0.0921985	0.847003
Hnrnpa0-201	-0.0730528	0.903302
Abhd8-201	-0.828791	0.247207
Cers4-201	1.32015	0.218873
Phax-201	1.09358	0.326232
Herpud2-201	-0.475696	0.52205
Ubqln4-201	0.58073	0.512013
Zfp955a-201	-0.540125	0.260179
Gprc5b-201	-0.595256	0.458556
Man1a2-201	-0.351885	0.508907
Sptbn2-201	-0.326751	0.490336
Gabpa-201	0.728336	0.17763
Dynll1-201	-0.958036	0.227488
Cabp7-201	-0.724847	0.307718
Bcl2l13-201	-0.704749	0.0624048
Syn2-201	1.06882	0.191459
Elk1-201	0.667168	0.401599
Kcnc4-201	-0.452665	0.654567
Syngr1-201	0.191812	0.712169
Snap47-201	0.00578538	0.985363
Kdsr-201	-1.25484	0.08738
Tmem115-201	1.14022	0.394185
Tusc2-201	0.610542	0.317508
Slc3a2-201	-1.06486	0.364011
2610507B11Rik-201	0.194141	0.78093
AI597479-201	-0.596402	0.300912
Tmem86a-201	-0.634504	0.435246
Gosr1-201	-0.882428	0.35498
Fads1-201	-0.41629	0.58801
Pdhx-201	0.560536	0.507802
Pgam1-201	0.120543	0.794974
Zfp729a-201	0.44036	0.693604
Atp6v0d1-201	-0.137099	0.618687
Fnbp4-201	0.658684	0.117335
Pten-201	-0.55832	0.411723
Pip4k2c-201	-0.242184	0.80734
Rnf170-201	0.240271	0.749098
Clip3-201	-0.333854	0.0877335
Tvp23b-201	-1.03561	0.219899
Cacybp-201	0.45917	0.427808
Anapc1-201	-0.762289	0.401313
Rnf166-201	-0.582226	0.407945
Rbsn-201	0.217927	0.843759
Tex261-201	0.226611	0.773401
Surf4-201	-0.350234	0.621142
Dnajb9-201	-0.388544	0.560014
Ppp1cb-201	-0.342082	0.571352
Efr3a-201	0.311447	0.284421
Casd1-201	0.613927	0.310186
Slc39a1-201	1.30382	0.0151099
Endog-201	1.1042	0.473603
Atf6b-201	-0.56128	0.155588
Prrt1-201	0.25608	0.679239
Lpl-201	0.807329	0.38219
Srf-201	-0.63089	0.525782
Capza2-201	-0.262158	0.60472
Ppil4-201	1.95584	0.10179
Cnih1-201	0.109325	0.764043
Gatsl2-201	-0.402146	0.497835
Fnta-201	-0.386444	0.575329
Wasf3-201	1.10496	0.12721
Prelid3b-201	-0.497202	0.448101
Ube2a-201	-0.316608	0.443031
Nkap-201	0.762814	0.590719
Cd274-201	-1.87406	0.119173
Dyrk3-201	1.4682	0.340081
Mapkapk2-201	-0.209924	0.795099
Myh9-201	0.290159	0.667626
Kctd5-201	-0.806418	0.527163
Sdc4-201	-0.960949	0.36021
Mpp2-201	0.484076	0.409922
Cacnb1-201	0.102267	0.672492
Psmd11-201	0.792674	0.505033
Timp2-201	0.82196	0.253614
Top2b-201	-0.233083	0.568528
Igfbp4-201	-0.670581	0.257393
Rab11fip4-201	0.487268	0.501256
Serinc3-201	0.241693	0.651278
Rab5a-201	0.0863241	0.82466
Nkiras2-201	2.0132	0.238165
Vmp1-201	-0.775323	0.264576
Cdc73-201	1.38893	0.236265
Trove2-201	-0.511415	0.40679
Zcchc10-201	0.357723	0.590633
Ywhab-201	0.188481	0.659639
Drg2-201	-0.42578	0.568075
Appbp2-201	0.694281	0.372356
Pip4k2b-201	0.704597	0.42729
G3bp1-201	-1.0744	0.12844
Ap2b1-201	-0.0610846	0.897985
Ndel1-201	-0.951121	0.221595
Fxr2-201	-0.38932	0.559277
Pank3-201	-0.165284	0.802541
Wwc1-201	0.160624	0.754332
Mrpl45-201	-1.08783	0.261104
Med11-201	0.0475592	0.956824
Ywhah-201	0.181007	0.622262
Slc35b4-201	0.487776	0.484087
Scrn1-201	0.849828	0.0654157
BC005537-201	-0.791814	0.203728
Cacng2-201	0.0879105	0.766268
Rnf145-201	0.427631	0.555968
Psme3-201	-0.545291	0.381179
Calm3-201	-0.0401203	0.933988
Zfp874b-201	-1.29552	0.277036
Cdc37-201	0.294441	0.419678
Ubb-201	-0.414913	0.00244218
Mydgf-201	-1.56661	0.257893
Cyb561-201	1.2921	0.0493184
Clvs2-201	0.199107	0.680036
Sec63-201	-0.679796	0.641219
Cd164-201	0.0718586	0.94225
Smpdl3a-201	1.82813	0.107803
Reep3-201	-0.584106	0.527572
Serinc1-201	0.0390738	0.918632
Ccdc59-201	0.138359	0.852643
Zwint-201	-0.0127041	0.962894
Ube2d1-201	0.384224	0.506036
Atp2b1-201	0.0484905	0.926907
Actr6-201	0.355499	0.638451
Uhrf1bp1l-201	0.605606	0.118354
Ndufa12-201	1.01865	0.246473
Nudt4-201	-0.0957468	0.921716
Tcp11l2-201	-0.0176739	0.966212
Cry1-201	-1.13067	0.242377
Tysnd1-201	0.970931	0.263208
Sar1a-201	-0.164876	0.734283
Eif4ebp2-201	-0.679196	0.495609
Ddit4-201	0.155888	0.845374
Cand1-201	0.193749	0.727384
Pno1-201	-0.671814	0.417196
Usp15-201	-0.422239	0.496893
Tbc1d15-201	0.275992	0.692451
2310011J03Rik-201	-0.323228	0.419595
Rab21-201	0.448726	0.343684
Snrpd3-201	0.297344	0.793231
Ap3d1-201	-0.221586	0.677138
Timm13-201	-0.784476	0.100391
D10Wsu102e-201	-0.012138	0.960315
Wdr82-201	-0.35197	0.623522
Pofut2-201	0.196002	0.725834
Pex13-201	-0.316268	0.704408
Nsg2-201	0.132573	0.741618
Tpgs1-201	0.49639	0.3431
Ccng1-201	-0.07025	0.877761
Nudcd2-201	0.2323	0.7187
Ppp2ca-201	0.12879	0.811765
Hspa4-201	-0.374357	0.437121
Sar1b-201	-0.126698	0.744204
Ube2b-201	-0.580449	0.0832037
Med7-201	0.750635	0.263096
Adcy1-201	0.29787	0.62091
Arf5-201	-0.308352	0.401975
Ppp4r3b-201	1.08253	0.390516
Ska2-201	-0.527237	0.592491
Gdpd1-201	0.417051	0.555197
Fam114a2-201	-0.610233	0.610411
Ppm1d-201	0.51944	0.241278
Sypl-201	-0.327873	0.677697
Nampt-201	-0.565028	0.540418
Tspan13-201	0.2023	0.697232
Rock2-201	0.00910013	0.983526
Laptm4a-201	0.0773049	0.842071
Fam84a-201	-0.265393	0.701179
Gna13-201	-0.252938	0.785244
Rdh14-201	0.463413	0.246775
Klhl29-201	0.510869	0.431317
Fkbp1b-201	0.532067	0.0378864
Id2-201	-0.899115	0.0384624
Dnajc27-201	-0.896843	0.385328
Kif3c-201	0.683369	0.246548
Rab10-201	0.157537	0.622767
Myt1l-201	0.326711	0.693483
Ddx42-201	-0.563559	0.646363
Ddx5-201	0.360742	0.457385
Psmd12-201	1.0606	0.0287773
Jpt1-201	-0.19184	0.569046
Ncbp3-201	1.21038	0.38511
Cpd-201	-0.40213	0.629947
Doc2b-201	-1.18239	0.197977
Lrrc59-201	-1.20439	0.114696
Vamp2-201	0.40717	0.4297
Tmem101-201	-0.427763	0.609692
Nmt1-201	-1.09903	0.0601854
Gosr2-201	1.41807	0.039193
Dtd2-201	-0.333824	0.702985
Gtf2a1-201	1.12529	0.112886
Dnaaf2-201	-0.315002	0.192543
Sec23a-201	-0.00533917	0.993299
Pnn-201	-0.536351	0.418802
Nova1-201	0.61729	0.513274
Ppp2r5e-201	-1.33655	0.170844
Sgpp1-201	-0.131706	0.843341
Sptb-201	-1.27283	0.200107
Rab15-201	0.996448	0.0629444
Tmx1-201	0.683169	0.407291
Actr10-201	0.28354	0.655788
Serpina3n-201	-0.264793	0.298805
Ppm1a-201	0.301338	0.705704
Glrx5-201	-0.0265698	0.954424
Snapc1-201	0.231359	0.802627
Atp6v1d-201	-0.265475	0.478407
Actn1-201	0.105657	0.890989
Pcnx-201	0.00970733	0.982975
Gtpbp4-201	0.984451	0.473322
Trip11-201	1.12104	0.249213
Atxn3-201	1.062	0.262672
Erg28-201	-0.250845	0.620888
Vash1-201	-0.119222	0.882305
Cyp46a1-201	-0.774858	0.200487
Yy1-201	0.268568	0.25483
Zfyve21-201	0.865411	0.278165
Mrs2-201	-1.35179	0.198181
Cap2-201	0.0214503	0.979655
Nup153-201	0.116878	0.860658
Wrnip1-201	0.336897	0.646425
Ssr1-201	-0.962934	0.216212
Habp4-201	0.787097	0.0636204
Sfxn1-201	0.984288	0.192915
Zfp346-201	-0.298768	0.65169
Lman2-201	-0.412889	0.394576
Fam193b-201	0.674551	0.43183
Txndc15-201	0.228743	0.729915
Adcy2-201	0.00463944	0.991896
Ccnh-201	1.06344	0.453298
Agtpbp1-201	0.568013	0.489922
Tppp-201	0.621247	0.374642
Sdha-201	-0.43506	0.278788
Ccdc127-201	-0.0802868	0.86525
Med10-201	0.422953	0.227571
Mrpl36-201	0.029014	0.882473
Xrcc4-201	0.0216593	0.968855
Hmgcr-201	0.247844	0.718985
Aggf1-201	0.557738	0.522463
Scamp1-201	0.269248	0.642921
Kif2a-201	0.218685	0.730265
Plk2-201	1.44221	0.181475
Htr1a-201	-0.0878753	0.872635
Atxn7-201	-0.15569	0.806467
Ptprg-201	-0.358364	0.64044
Kctd6-201	-0.116789	0.801168
Ndufs4-201	1.03777	0.288942
Ube2e1-201	-0.093608	0.889423
Glud1-201	0.37407	0.602005
Ero1l-201	-0.245229	0.703837
Psmc6-201	0.144465	0.856442
Tmem254b-201	0.680426	0.500715
Ppif-201	-0.208473	0.789006
Arf4-201	-0.0982386	0.81878
Eaf1-201	-0.829178	0.490287
Fam208a-201	-0.2426	0.644292
Kpna3-201	0.510804	0.576923
Spryd7-201	-0.335215	0.596007
Pspc1-201	1.52125	0.361506
Zmym2-201	0.680564	0.517305
Lats2-201	-0.286752	0.669725
Hmbox1-201	0.791329	0.274788
Amer2-201	0.846878	0.32974
Gpalpp1-201	-0.84979	0.458202
Akap11-201	-0.461643	0.27152
Wbp4-201	0.817553	0.165382
Ccdc25-201	-0.673457	0.514057
Trim35-201	-0.619227	0.481658
Dpysl2-201	0.263112	0.675856
Nefm-201	-0.903772	0.0604075
Nefl-201	0.0142638	0.982269
Rhobtb2-201	-1.83872	0.175906
Gfra2-201	0.0180968	0.979269
Rb1-201	0.478041	0.677305
Itm2b-201	0.205905	0.653779
Dnajc3-201	-0.481901	0.60214
Tox4-201	0.105232	0.838988
Slc7a8-201	-0.899696	0.308411
Bcl2l2-201	-0.684482	0.502413
Sub1-201	-0.0282592	0.963345
Jph4-201	-0.669631	0.223857
Mtdh-201	0.246485	0.736105
Ank-201	0.0722792	0.937164
Ywhaz-201	0.31559	0.601194
Rrm2b-201	-0.483016	0.540165
Atp6v1c1-201	-0.0710909	0.890187
Rad21-201	-0.435188	0.618074
Fam135b-201	0.413249	0.547909
Kcnv1-201	0.00968448	0.98319
Derl1-201	0.545346	0.264626
Rbx1-201	-0.0775165	0.869552
Slc25a17-201	0.662831	0.528687
Dnal4-201	-0.245571	0.638422
Nptxr-201	0.235151	0.578545
Josd1-201	-0.974246	0.067645
Tomm22-201	0.0222333	0.962402
Cby1-201	0.122881	0.742005
Twf1-201	0.365528	0.596551
Sept3-201	-0.149804	0.815905
Slc38a2-201	-0.142144	0.637089
Polr3h-201	-0.355496	0.728159
Phf5a-201	-1.07839	0.130331
Ppp1r1a-201	-1.19882	0.171159
1810013L24Rik-201	-0.448487	0.653582
Bcl6-201	0.985016	0.16667
Crebbp-201	1.09077	0.299845
Grina-201	-0.702934	0.0804719
Lynx1-201	0.128131	0.845548
Mapk8ip2-201	-0.781575	0.184975
Alcam-201	-0.344258	0.581718
Slc35a5-201	-0.014264	0.975087
Rrn3-201	0.41531	0.589372
Mrpl40-201	-1.07066	0.406897
Pmm2-201	0.789692	0.612776
Cldnd1-201	-0.325187	0.686804
Sdf2l1-201	0.635342	0.184366
Ncbp2-201	0.0355891	0.938481
Pak2-201	0.43971	0.706284
Igsf11-201	1.42762	0.399959
Fyttd1-201	0.639867	0.183331
Gsk3b-201	-0.0512846	0.90639
Klhl24-201	0.0549061	0.934772
Dirc2-201	0.390417	0.538015
Cxadr-201	2.7781	0.154525
Usp25-201	-0.78624	0.387423
Ets2-201	-0.0995504	0.857625
Tmem50b-201	0.492441	0.585769
Tmbim6-201	-0.193313	0.653123
Smarcd1-201	0.0869078	0.88663
Gpd1-201	0.973011	0.279755
Slc4a8-201	-0.0399102	0.89827
Krt1-201	0.559803	0.659704
Calcoco1-201	-2.66033	0.0966284
Cdkn1a-201	-0.504828	0.11246
Nus1-201	-0.212779	0.764133
Noct-201	0.836325	0.178321
Msrb2-201	0.167506	0.753239
Wrb-201	-1.39404	0.1765
Rpp14-201	0.674769	0.31999
Scg5-201	-0.290906	0.359984
March5-201	1.05441	0.167442
Pcbp4-201	0.141616	0.854153
Agpat4-201	-0.387394	0.421463
Igf2r-201	0.682555	0.283291
Slc25a27-201	-0.771011	0.313583
Tnfrsf21-201	-1.25706	0.257644
Fbxl17-201	0.75388	0.505037
Med20-201	1.44134	0.0195393
Cmtr1-201	-0.365236	0.646569
Glo1-201	0.947242	0.324125
Abcg1-201	-0.220877	0.795243
Ehd3-201	-0.288432	0.705155
Spast-201	0.703066	0.67396
Yipf4-201	0.0370659	0.943949
Cebpz-201	-1.39557	0.101513
Vapa-201	-0.0852213	0.742381
Twsg1-201	0.317642	0.708482
Atp6v0c-201	-0.0113669	0.976878
Rhoq-201	-0.534377	0.608019
Caskin1-201	-0.545968	0.264675
Cript-201	-0.0734849	0.871987
Nudt3-201	-0.327093	0.349593
Mllt1-201	-0.44722	0.653928
Taf11-201	-0.142717	0.523105
Mtpap-201	1.08089	0.163048
Kif5b-201	-0.479413	0.369878
Tmem178-201	0.236983	0.559189
Syt4-201	1.0902	0.0208902
Tapbp-201	-1.44133	0.123044
Cdh2-201	0.562977	0.164225
Vps52-201	-0.0546341	0.814443
Kcnc1-201	0.579098	0.380862
Dnajc18-201	-0.773496	0.253063
Hspa9-201	-0.570348	0.365983
Etf1-201	0.225119	0.740371
Riok3-201	-1.05078	0.216683
Impact-201	0.232136	0.754957
Dcp2-201	0.138533	0.839227
Mal2-201	0.132197	0.810481
Yipf5-201	0.381986	0.558821
Tcerg1-201	2.20886	0.263499
Afg3l2-201	-1.04529	0.195861
Prelid3a-201	1.18576	0.118047
Seh1l-201	0.279433	0.58434
Rnmt-202	-0.543395	0.568687
Setbp1-201	-0.496499	0.370182
Rbfa-201	-1.30325	0.0135303
Napg-201	0.540355	0.366522
St8sia3-201	0.814649	0.410763
Nars-201	-0.127937	0.578337
Fech-201	0.896517	0.391092
Dctn4-201	-0.233908	0.827794
Rbm22-201	0.619641	0.455042
Tmx3-201	0.872076	0.620757
Camk2a-201	-0.415116	0.254508
Gnaq-201	0.248235	0.68506
Tmem138-201	-0.972404	0.212379
Sdhaf2-201	-0.0237405	0.955782
Osbp-201	1.18792	0.230715
Rfk-201	-0.00493249	0.992534
Ddb1-201	-0.497581	0.490575
Zfand5-201	-0.43903	0.544768
Rtn3-201	0.31691	0.572669
Naa40-201	-0.158536	0.846528
Ehd1-201	-0.387782	0.570308
Ppp2r5b-201	0.353426	0.481215
Ak3-201	-0.384742	0.642985
Tnks2-201	0.359312	0.332298
Sf3b2-201	-0.0988854	0.857915
Pacs1-201	-0.15422	0.807495
Rab1b-201	-0.748163	0.262927
Cnih2-201	-0.716588	0.199054
Minpp1-201	-0.325678	0.682716
Apba1-201	-0.297422	0.674364
Dpp3-201	0.139018	0.855218
Slc1a1-201	-0.144985	0.816525
Prdx5-201	-0.281544	0.739724
Esrra-201	-0.192163	0.808843
Eif3a-201	0.634776	0.505212
Prdx3-201	0.0556893	0.910494
Tm9sf3-201	0.0818745	0.917581
Kctd1-201	-1.12348	0.268555
Smndc1-201	-0.135451	0.911086
Trim8-201	-0.274096	0.544266
Fundc1-201	0.159565	0.815538
Slk-201	0.537612	0.527833
Btbd1-201	0.596063	0.41592
Bhlhe22-201	-0.204937	0.742787
P4hb-201	0.473721	0.368842
Ubtd1-201	0.0475825	0.952364
Wdr45b-201	0.18855	0.822732
Got1-201	0.384496	0.256958
Scd2-201	-0.10897	0.859203
Mgea5-201	-0.588172	0.41627
Bbs4-201	-0.448214	0.724014
Sacm1l-201	0.293828	0.605625
Jph3-201	0.485345	0.4827
Sp4-201	-0.225919	0.79702
Smarcc2-201	-0.55777	0.386836
Ddit3-201	-0.667239	0.119723
Dctn2-201	-0.0904784	0.82875
Rnf165-201	0.59863	0.573529
Paip1-201	-0.839629	0.494561
Caly-201	-1.42167	0.00251401
Bet1l-201	-0.0945051	0.889238
Ptdss2-201	0.0741246	0.911204
Crcp-201	-0.79605	0.277469
Tm9sf2-201	-0.0169294	0.972046
Cbx4-201	-0.158598	0.565729
Nptx1-201	-0.612618	0.328063
Mkln1-201	0.523773	0.586135
Hprt-201	-0.0357434	0.923097
Cnksr2-201	-0.239037	0.77159
Tmem47-201	-0.659508	0.508728
Prps2-201	0.757905	0.420658
Gdap1-201	0.640724	0.539975
Zdhhc3-201	-1.10502	0.445433
Slco3a1-201	-0.624411	0.68285
Nrp1-201	-0.164285	0.854247
Get4-201	-1.10369	0.296606
Cplx2-201	-0.191408	0.734058
Nop16-201	-0.84306	0.417063
Smad7-201	-0.547783	0.566641
Lypla1-201	0.0253203	0.967274
Tmem14a-201	-0.0717624	0.910764
Tram1-201	1.77861	0.27262
Lactb2-201	1.89662	0.344294
Nrp2-201	-1.52088	0.237104
Maip1-201	1.43078	0.47769
Hspd1-201	-0.588368	0.590129
Slc39a10-201	0.404622	0.506133
Trak2-201	-0.696936	0.457321
Slc9a2-201	1.5161	0.142925
Ptp4a1-201	0.0595783	0.949429
Ormdl1-201	-0.301541	0.765127
Inpp1-201	-0.280889	0.78685
Coa5-201	0.425734	0.607752
Inpp4a-201	0.115078	0.849389
Plekhb2-201	-1.04488	0.305632
Smap1-201	-0.523011	0.300468
Ogfrl1-201	-0.209294	0.723726
Ppm1f-201	-2.37205	0.014325
Igfbp5-201	-0.528269	0.600515
Tmem169-201	0.084174	0.939496
Ptprn-201	-0.28545	0.322968
Itm2c-201	-0.312095	0.286107
Ncl-201	0.144338	0.711495
Serpine2-201	0.440277	0.6224
Ppp1r7-201	-0.497292	0.380184
Bok-201	1.01929	0.213226
Atg4b-201	0.317299	0.775179
Scly-201	0.79265	0.491456
Cln8-201	-0.0626105	0.951574
Ubxn4-201	1.35457	0.11513
Dars-201	-0.0115775	0.989108
Tsn-201	0.30493	0.656586
Nifk-201	-0.227507	0.76077
Lrrn2-201	-0.334977	0.398113
Xpr1-201	0.488654	0.565005
Stx6-201	0.594508	0.253065
Ahctf1-201	-1.73903	0.313402
Tfb2m-201	-0.347115	0.208051
Parp1-201	-0.284087	0.682093
Acbd3-201	0.368708	0.46196
Desi2-201	0.345087	0.652566
Srp9-201	0.0769897	0.878531
Cnih3-201	-0.559401	0.263214
Nvl-201	0.125878	0.916347
Tada1-201	1.17015	0.296351
Atp1b1-201	-0.136117	0.73726
Blzf1-201	-0.297927	0.691293
Bpnt1-201	-0.943771	0.308969
Mark1-201	-1.98379	0.220314
Plxna2-201	-0.0808809	0.901132
Sephs1-201	-1.01232	0.441092
Atf6-201	-0.240782	0.696911
Hsd17b7-201	0.492391	0.609281
Rgs4-201	0.484732	0.535622
Rgs5-201	-0.059053	0.942112
Rabgap1l-202	0.344658	0.624836
Bmi1-201	-0.921145	0.235121
Ppp6c-201	0.325986	0.714887
Kif5c-201	0.405324	0.509982
Yme1l1-201	0.514201	0.452497
Dpm2-201	-0.129644	0.773505
Ptges2-201	-1.19139	0.259878
Tor1a-201	0.154753	0.613523
Psmd5-201	0.306506	0.656568
Rbm18-201	-0.67216	0.53208
Strbp-201	-0.413419	0.342875
Arl6ip6-201	-0.787359	0.491898
Frzb-201	0.668045	0.453878
Dnajc10-201	0.249465	0.769401
Ube2e3-201	-0.231713	0.657117
Cers6-201	0.575021	0.548043
Ola1-201	0.178999	0.787179
Lin7c-201	0.313517	0.363672
Commd9-201	-0.242158	0.678251
Hipk3-201	0.287121	0.739729
Caprin1-201	-0.852331	0.427184
Ext2-201	-0.173418	0.763383
Syt13-201	0.242065	0.743125
Eif3j1-201	-0.653046	0.585627
Snap25-201	0.367571	0.442538
Ubr1-201	0.437063	0.61138
Itpka-201	-1.19631	0.24778
Rtf1-201	-0.556508	0.438185
Chac1-201	-1.1122	0.398404
Atrn-201	-0.21334	0.658428
Ivd-201	-1.09445	0.107502
Slc23a2-201	0.00385602	0.994476
Chgb-201	-0.299543	0.345201
Spred1-201	0.517554	0.191164
Sppl2a-201	-0.48863	0.542049
Pcsk2-201	0.319071	0.681834
Polr3f-201	-0.183223	0.845935
Rbbp9-201	0.595762	0.404537
Dtd1-201	-0.241612	0.570883
Gzf1-201	0.43247	0.253945
Kif3b-201	-0.308287	0.485284
Mapre1-201	-0.304866	0.541985
Pkia-201	0.737071	0.231985
Stmn2-201	1.54965	0.0693525
Car2-201	0.926809	0.469465
Ogfr-201	-0.248061	0.662005
Armc1-201	-0.00201051	0.998089
Ggt7-201	0.645886	0.0928838
Mmp24-201	-0.57767	0.393358
Nfs1-201	-0.900195	0.386313
1110008F13Rik-201	-0.62724	0.168664
Sec62-201	0.312692	0.660069
Dhx36-201	1.04221	0.0671922
Ppm1l-201	-0.793351	0.151795
Nmd3-201	0.776002	0.649149
Nbea-201	-0.394547	0.349617
Serp1-201	0.285163	0.704435
Slc33a1-201	0.389936	0.622101
Gmps-201	0.335308	0.64268
Ssr3-201	-0.104474	0.891479
Serpini1-201	1.20843	0.290569
Trim33-201	0.877681	0.0711882
Nras-201	-0.515718	0.458078
Sike1-201	0.779617	0.211702
Sec22b-201	-0.7268	0.400964
Adar-201	-0.544409	0.597298
Mfsd14a-201	0.593803	0.556443
Pla2g12a-201	0.328067	0.55852
Gucy1b1-201	0.758245	0.368154
Efna3-201	-0.225998	0.676235
Rit1-201	-0.365611	0.759799
Dclk2-201	-0.140009	0.668639
Gclm-201	1.35938	0.173298
Mrpl9-201	0.812975	0.352874
Eif4e-201	0.320331	0.559563
Cisd2-201	0.178467	0.737863
Bcl10-201	0.419302	0.625041
Calb1-201	-0.656383	0.235065
Mmp16-201	-0.504873	0.600184
Ubxn2b-201	1.05982	0.175793
Coq3-201	1.98137	0.0723865
Tstd3-201	1.28866	0.36607
Slc35a1-201	0.253171	0.795977
Abca1-201	0.862772	0.263542
Ncbp1-201	-0.0845119	0.812712
Erp44-201	-0.625069	0.250022
Tmeff1-201	1.0446	0.297719
Brinp1-201	-0.24944	0.488597
Fmn2-201	0.118432	0.794107
Ugcg-201	0.151046	0.734427
Snx30-201	-2.16997	0.224603
Zdhhc21-201	-0.678358	0.316176
Tmem38b-201	0.0840356	0.911596
Chmp5-201	0.176711	0.599012
Nfx1-201	1.40864	0.241357
Rad23b-201	0.169907	0.688869
Dcaf12-201	1.04929	0.415208
Nudt2-201	-0.210301	0.710597
Unc13a-201	-0.385779	0.236007
Psip1-201	-0.707981	0.476342
Sh3gl2-201	0.151399	0.846377
Prkaa2-201	1.07721	0.207415
Cachd1-201	1.05521	0.187169
Eps15-201	-0.209109	0.734551
Rnf11-201	0.48882	0.528848
Txndc12-201	-0.600528	0.213544
Caap1-201	-0.148936	0.813803
Scp2-201	1.13752	0.00939187
Ssbp3-201	0.429187	0.27611
Ctps-201	-0.445203	0.70325
Cdc42-201	-0.0875761	0.797521
Eloa-201	-1.51508	0.370587
Pnrc2-201	-0.481716	0.51245
Gpbp1l1-201	0.373115	0.689019
Pik3r3-201	-0.213898	0.677414
Lurap1-201	-0.349207	0.437614
Cmpk1-201	0.342154	0.555498
Syf2-201	-0.551796	0.109993
Sfpq-201	-0.646233	0.0381193
Tmem50a-201	-0.590318	0.161102
Ncdn-201	-0.225937	0.550616
Extl1-201	-0.857048	0.45042
Trappc3-201	0.0249255	0.858933
Slc9a1-201	0.872068	0.226934
Pclo-201	1.97695	0.409382
Fam76a-201	-0.54427	0.664805
Stx12-201	0.461094	0.144485
Ppp1r8-201	-0.829122	0.381737
Sesn2-201	-1.92997	0.209257
Fbxo42-201	-0.545664	0.615413
Rheb-201	-0.173596	0.174869
Abcf2-201	0.936787	0.203134
Ctnnbip1-201	0.833602	0.543019
Lzic-201	-0.215638	0.80697
Fam126a-201	-0.217391	0.771807
Tprgl-201	-0.301928	0.375229
Rbm33-201	1.26866	0.343133
Ccnl2-201	-0.496595	0.291583
Cptp-201	-1.58081	0.299056
Lrpap1-201	-0.600385	0.496828
Ppp2r2c-201	-0.40282	0.473392
Nsg1-201	0.219661	0.662567
Fosl2-201	-0.592108	0.494463
Ociad1-201	-0.171231	0.84162
Dhx15-201	-0.0548029	0.943862
D5Ertd579e-201	-0.0723898	0.88064
Tada2b-201	-0.316664	0.744619
Grpel1-201	-0.574485	0.0746778
Gabra4-201	-0.127647	0.830674
Gabrb1-201	-0.285183	0.519231
Tmem165-201	0.0339245	0.952957
Dr1-201	0.244102	0.630138
Fam69a-201	-0.0123361	0.974958
Brdt-201	2.16945	0.37372
Tgfbr3-201	0.832993	0.507703
Sparcl1-201	0.136435	0.865183
Coq2-201	-0.466511	0.329877
Cds1-201	0.0032487	0.99179
Asphd2-201	-0.830046	0.302444
Wsb2-201	-0.0771538	0.815666
Dck-201	1.16312	0.490104
Eif2b1-201	0.0369197	0.957646
Scarb2-201	0.146415	0.806578
Vps33a-201	0.782271	0.42703
Mmp17-201	-0.789783	0.263776
Rhof-201	-1.22898	0.190999
Atp2a2-201	-0.127126	0.620104
Rnf34-201	0.608781	0.381633
Aacs-201	-0.0900118	0.887947
Tmem132b-201	0.683579	0.443939
Ulk1-201	-0.0461238	0.953124
Rab35-201	-0.414108	0.475207
Sppl3-201	0.987173	0.226043
2210016L21Rik-201	0.0437062	0.903423
Tmem106b-201	0.111163	0.875265
Mmab-201	3.46478	0.431188
Fscn1-201	-1.01847	0.00734818
Usp30-201	0.11124	0.869929
Pdap1-201	-0.720555	0.161567
Bcl7b-201	-0.32911	0.678168
Wasl-201	0.187692	0.758472
Cul1-201	1.16975	0.240865
Gigyf1-201	0.0849296	0.857578
Mepce-201	-0.705092	0.417735
Hibadh-201	-0.831711	0.587554
Avl9-201	-0.071993	0.923975
Mtpn-201	-0.164499	0.742009
Mrps33-201	0.406995	0.62932
Pcyox1-201	0.312669	0.640312
Dusp11-201	0.703605	0.439342
Fbxl14-201	-0.85824	0.256336
Mrpl19-201	3.52661	0.323444
Rpn1-201	-0.241571	0.380868
Eif4e3-201	-0.261242	0.806619
Sec61a1-201	-0.220728	0.664317
Tmem43-201	0.518423	0.0712115
Slc6a6-201	-0.444359	0.533388
Bhlhe40-201	1.01099	0.0426571
Arl8b-201	-0.288383	0.550446
Cops7a-201	-0.560413	0.18936
Gabarapl1-201	-0.228986	0.558413
Lrp6-201	-0.636814	0.63901
Atf7ip-201	-0.391454	0.644013
Golt1b-201	0.174855	0.805198
Bhlhe41-201	-0.34491	0.710641
Kras-201	-0.465755	0.497093
Etnk1-201	-0.140275	0.769981
Cmas-201	0.812088	0.251006
Emc3-201	-0.28398	0.604797
Slc6a11-201	0.192237	0.770176
Slc6a1-201	-1.16567	0.125806
Timp4-201	-0.14848	0.871902
Slc2a3-201	0.61792	0.205877
Necap1-201	0.204199	0.787886
Prmt8-201	-0.172228	0.833009
Mark2-202	0.138223	0.838207
Cyfip1-201	1.01899	0.412234
Rab30-201	0.818804	0.123236
Arl6ip1-201	0.32009	0.621235
Smg1-201	1.06554	0.211408
Ipo5-201	-1.17944	0.205372
Kctd13-201	-0.271351	0.503674
Ppme1-201	-0.21328	0.255978
Dgat2-201	0.531832	0.25516
Thap12-201	0.00916556	0.989277
Acer3-201	-1.76973	0.32435
Dkk3-201	1.22623	0.146819
Pycard-201	0.65377	0.621852
Nomo1-201	-0.22637	0.719123
Lamtor1-201	-0.0426265	0.898215
Dctn5-201	-0.646996	0.410765
Ubfd1-201	-0.0780573	0.917195
Mettl9-201	-0.843496	0.212032
Thumpd1-201	-0.155203	0.815366
Atp6ap2-201	0.55691	0.372479
Cask-201	-1.05519	0.26963
Wee1-201	2.3605	0.37516
Tub-201	0.249935	0.726052
Rab33a-201	0.12136	0.545129
Gpc4-201	0.606485	0.372151
Fgf13-201	-0.747335	0.200346
Praf2-201	0.511255	0.579983
Pim2-201	0.11612	0.836329
Dynlt3-201	0.404599	0.396421
Vbp1-201	0.350267	0.689467
Fundc2-201	-0.35828	0.478252
Rab39b-201	0.116984	0.829275
Ophn1-201	-1.23759	0.503293
Magee2-201	0.192957	0.894851
Magee1-201	-0.0868677	0.87378
Fgf16-201	0.0783208	0.914149
Hmgn5-201	-0.461531	0.724461
Sh3bgrl-201	0.0128013	0.980594
Cstf2-201	-0.0733709	0.908789
Dcx-201	0.993514	0.31817
Pdha1-201	1.00818	0.126312
Nono-201	0.438047	0.588964
Abcb7-201	0.406934	0.473864
Nsdhl-201	0.54537	0.695504
Tceal6-201	0.134866	0.801623
Prps1-201	0.410115	0.351746
Lamp1-201	0.0251981	0.96607
Gas6-201	1.24414	0.149343
Agpat5-201	-1.44353	0.160895
Vps36-201	0.551951	0.520117
Erlin2-201	-0.913645	0.371807
Brf2-201	0.717503	0.000435339
Leprotl1-201	-0.0791668	0.886695
Gpm6a-201	0.270358	0.660309
Eri1-201	-0.669746	0.297632
Tnks-201	-0.0554277	0.900074
Mak16-201	-0.333141	0.571436
Gsr-201	-0.609925	0.395194
Klhl2-201	0.0210984	0.956023
Tmem184c-201	0.300006	0.686339
N4bp1-201	0.559731	0.437322
Got2-201	0.227473	0.716475
Vps35-201	0.0620547	0.907415
Gpt2-201	-0.0612392	0.95179
Dnaja2-201	0.327687	0.333509
Itfg1-201	0.727954	0.422909
Zfp330-201	0.186383	0.811192
Ist1-201	-0.622557	0.239568
St3gal2-201	0.487775	0.610235
Gnao1-201	0.0919195	0.8837
Nudt21-201	0.0206078	0.982163
Fam192a-201	-0.575578	0.493485
Arl2bp-201	0.0884869	0.882842
Cx3cl1-201	0.0179876	0.966366
Tmem38a-201	-0.154978	0.76706
Map1lc3b-201	-0.712985	0.18555
Zdhhc7-201	1.34914	0.220337
Cotl1-201	-0.538065	0.447496
Pik3r2-201	0.0849788	0.876378
Hsbp1-201	0.217037	0.627992
Ntpcr-201	0.413519	0.459517
Slc7a6-201	-0.467003	0.706723
Vps4a-201	-0.545227	0.489534
Cog8-201	0.0837318	0.909541
Nip7-201	-1.0641	0.16168
Cyb5b-201	-0.163668	0.809269
Med17-201	-0.492041	0.335824
Gabarapl2-201	-0.313986	0.689518
Gnpat-201	1.281	0.490467
Sprtn-201	0.121359	0.9094
Egln1-201	0.426302	0.632356
Vps26b-201	-0.0659231	0.932556
Jam3-201	0.580288	0.548189
Usp2-201	0.544308	0.634262
Nectin1-201	0.280413	0.527949
Acat1-201	0.299556	0.633363
Dlat-201	-0.743965	0.313693
Pts-201	-0.224215	0.801918
Bace1-201	-1.17135	0.118746
Arcn1-201	1.21066	0.127055
Pin1-201	-0.480131	0.296016
Rsl24d1-201	0.298194	0.362257
Nedd4-201	-0.00835189	0.991132
Fam81a-201	0.34897	0.66183
Fem1b-201	0.363043	0.671021
Phip-201	-0.294809	0.662284
Elovl4-201	0.104037	0.794556
Imp3-201	-0.00346009	0.995406
Ptpn9-201	0.0565024	0.940146
Pkm-201	-0.0573134	0.79861
Ireb2-201	0.0861981	0.905621
Mpi-201	-0.456494	0.407539
Tspan3-201	0.263299	0.586844
Gclc-201	-0.515112	0.530275
Spg21-201	-0.451253	0.682728
Dpp8-201	-1.1966	0.190161
Snapc5-201	0.264156	0.809362
Smad3-201	1.64937	0.0498757
Atp1b3-201	0.484534	0.500819
Rwdd2a-201	1.17204	0.467995
Cmtm6-201	0.146661	0.837136
Stt3b-201	-0.155489	0.839159
Clstn2-201	0.0209972	0.976848
Armc8-201	0.37914	0.516434
Mras-201	0.228233	0.78269
Pdcd6ip-201	0.356196	0.657002
Nktr-201	0.232751	0.702011
Vipr1-201	-1.33663	0.152004
Rab6b-201	0.287341	0.630825
Uba5-201	-0.917512	0.478942
Dnajc13-201	0.186287	0.507873
Bsn-201	-0.627546	0.350188
Ip6k1-201	-0.190683	0.473846
Nckipsd-201	0.755215	0.307303
Nicn1-201	1.22756	0.276117
Igtp-201	-1.28583	0.0891606
Degs1-201	0.16044	0.809222
Atp6v1g1-201	-0.779128	0.253492
Sv2a-201	-0.210701	0.707214
Chrm1-201	0.142748	0.47756
Dsel-201	-1.58583	0.177813
Cdv3-201	-0.671528	0.0853363
Acbd6-201	3.07989	0.350176
Atg12-201	0.0796732	0.940387
Eipr1-201	-1.20841	0.148296
Vhl-201	0.316063	0.656707
Prpf18-201	-0.492187	0.590243
Brk1-201	0.289211	0.53281
Dnttip2-201	1.1085	0.105893
Acsl3-201	1.2911	0.343717
Ttl-201	1.30033	0.446463
Ppp1r9a-201	0.195279	0.694799
Zdhhc5-201	-0.972022	0.272958
Tmem127-201	-0.664063	0.382209
Exoc3-201	0.11166	0.827708
Klhl42-201	1.04282	0.45051
Ccdc93-201	-0.749495	0.299448
Zfc3h1-201	-0.722978	0.237837
Cops8-201	-0.163211	0.722065
Ipo13-201	-0.153144	0.726219
Ccdc92-201	0.190387	0.634658
Fem1c-201	1.46115	0.402603
Pmepa1-201	0.392999	0.487695
Chst2-201	0.334764	0.653232
Zfhx2-201	-0.602122	0.273089
Fam160b1-201	0.647733	0.575264
Ccdc32-201	-0.0378227	0.943888
Fam117b-201	-0.234532	0.732294
Arl5a-201	0.329616	0.404352
Appl1-201	0.0906748	0.924321
Hacd3-201	0.100607	0.881208
Prrc2b-201	-0.367979	0.557159
Prex1-201	1.04152	0.548804
Fstl4-201	-0.360242	0.627185
Thap1-201	0.180298	0.780737
Sncb-201	-0.381106	0.265794
Efhd2-201	0.0873355	0.905443
Wipi2-201	0.523592	0.287557
Dennd2a-201	0.47398	0.733029
Klf9-201	-0.187565	0.616069
Rnf139-201	0.395016	0.710859
Pebp1-201	0.0626657	0.907903
Kcna4-201	-0.152693	0.81431
BC022687-201	1.74073	0.0944411
Mmd2-201	-0.28379	0.442806
Setd7-201	-0.387312	0.71541
Hook3-201	0.280312	0.71412
Rasl10a-201	-0.978781	0.161347
Fam91a1-201	-0.070511	0.93815
Ythdf1-201	0.0889055	0.903711
Tbc1d12-201	0.258018	0.608664
Abhd2-201	-0.74715	0.231963
Sorcs2-201	-1.03998	0.0630184
Tmed8-201	2.32236	0.184336
Ap5m1-201	2.69974	0.129707
Wipf2-201	-1.3517	0.0203435
Disp2-201	0.464121	0.533076
Hgsnat-201	0.0659215	0.912725
Aldh5a1-201	-0.837838	0.504194
Ina-201	0.227718	0.505239
Cbl-201	-0.733591	0.425768
Rab3gap1-201	0.288412	0.792087
Mfhas1-201	-0.242363	0.769726
Tmem35a-201	0.39099	0.407494
Tm7sf3-201	-0.0839228	0.876602
Hnrnpu-201	-0.10788	0.782701
Hdhd3-201	-0.216364	0.693926
Ubald1-201	0.140293	0.54262
Heca-201	0.488172	0.673569
Megf9-201	-0.440482	0.210657
Ssh2-201	0.235621	0.82158
Msl1-201	-1.25161	0.28276
Rbm24-201	0.412858	0.616737
Cd81-201	0.733331	0.362619
Ttll7-201	-0.427506	0.641603
Mcl1-201	-1.1397	0.441142
Ensa-201	-0.648473	0.387052
Dnajc16-201	-0.904775	0.257005
Ggact-201	-0.936309	0.18821
Sde2-201	0.871454	0.260755
Ankrd12-201	0.336823	0.621836
Tmem109-201	0.0557484	0.861841
Pnmal1-201	-0.400364	0.574353
Exd2-201	0.865527	0.398847
Adora1-201	-0.0190219	0.981625
Stxbp5-201	-0.304081	0.586709
Ackr1-201	-0.890076	0.378382
Tmx4-201	-0.0103309	0.989035
B3galt2-201	-0.650587	0.306378
Dusp5-201	1.91996	0.499775
Btg1-201	-0.236202	0.507956
Cpsf7-201	0.594663	0.259281
Jph1-201	0.851713	0.226718
Washc4-201	1.01395	0.608696
Lsm1-201	-0.295609	0.484235
Irf2bpl-201	-0.264971	0.234957
Rpp25l-201	-1.35671	0.123591
Myl12b-201	-0.556968	0.293458
Pygo1-201	-0.422666	0.559493
Bag4-201	0.303386	0.599582
1700123O20Rik-201	-0.0481724	0.951739
Klf16-201	-0.971008	0.129376
Nipsnap1-201	-1.17033	0.114829
Zfp91-201	-0.614428	0.468261
Kcna2-201	-0.525551	0.471781
Ppp1r9b-201	-1.75221	0.147591
Rfwd3-201	0.199014	0.7981
Ndn-201	0.0451334	0.901095
Gde1-201	-0.326918	0.352246
Cxcl10-201	-0.689723	0.3135
1110059E24Rik-201	-0.840029	0.185226
Scai-201	1.17929	0.127523
Phlda3-201	-0.990273	0.130979
Trp53rka-201	0.0266118	0.94752
Uchl4-201	0.167049	0.388261
1810055G02Rik-201	-0.00303997	0.997618
Atg5-201	0.691125	0.581208
Npy1r-201	0.929203	0.407792
Uba6-201	-0.124737	0.858811
Pde4a-202	-1.3731	0.0657572
Ntrk3-201	-0.199639	0.708848
Ntrk3-202	0.173186	0.769144
Alg14-201	0.223608	0.820768
Ltn1-201	0.670689	0.387985
Gtf2h5-201	-0.808931	0.0974723
Polr3k-201	-0.524185	0.406912
Plppr5-201	1.21574	0.330061
Tspoap1-201	-0.515557	0.509611
Cbr1-201	-0.243583	0.386588
Osbpl11-201	0.820719	0.436366
Chd6-201	-0.501474	0.53337
Ubac2-201	-0.134717	0.875501
Tigar-201	0.33161	0.70444
Dusp8-201	-0.670886	0.224564
Slc12a9-201	0.355266	0.637062
Galnt9-201	-0.397266	0.36294
Ube2r2-201	0.986894	0.0603878
Mios-201	0.658638	0.39649
Ptpn23-201	-0.234236	0.774028
Tln2-202	0.21501	0.848682
Chst11-201	0.104214	0.817289
Ccdc88a-201	-0.0115015	0.97092
Atxn2l-201	0.422386	0.240268
Sobp-201	-0.736349	0.062354
Slc25a23-201	-0.107116	0.911865
BC031181-201	-0.125726	0.66925
Ppp1r11-201	-0.638812	0.16037
Coq5-201	-0.437772	0.582963
Tbcc-201	-0.413171	0.624033
Calm2-201	-0.0777692	0.796922
Thap11-201	0.195545	0.775523
Gcsh-201	-0.706245	0.516312
Dgkb-201	-0.184568	0.807987
Irs2-201	-0.24357	0.752855
Tsfm-201	0.164899	0.820393
Rundc1-201	0.250395	0.67479
Zc3h10-201	-0.100219	0.926956
Parm1-201	-0.35503	0.577834
Kctd7-201	0.727439	0.522473
Bicral-201	-0.874415	0.102241
Osbpl2-201	-0.984373	0.201489
Cnst-201	-0.166206	0.837155
Ostm1-201	-0.317906	0.591614
Ankrd13c-201	-0.447939	0.677746
Sdhaf3-201	1.06008	0.256389
Edem2-201	-0.370981	0.600861
Chchd4-201	0.0297346	0.93479
Oxsr1-201	0.446128	0.619281
Map6d1-201	0.428861	0.653075
Hist1h1c-201	0.66869	0.233792
Nudt19-201	0.105915	0.744069
Vps37b-201	-0.621954	0.606634
Capn5-201	-0.591214	0.482397
Utp15-201	1.12402	0.449917
Fntb-201	0.623093	0.244366
Ipo9-201	-0.540176	0.357562
Lnpep-201	0.356751	0.636952
Trpc4ap-201	0.552041	0.451002
Neurod1-201	0.643245	0.326911
Sem1-201	0.232906	0.740058
Zfp704-201	-0.493947	0.400311
Ss18l1-201	0.773383	0.464759
Elac1-201	0.466611	0.502198
Rab8b-201	1.49948	0.255837
Plekhm1-201	-3.64774	0.348161
Trim37-201	-0.0515251	0.963388
Socs5-201	-0.844201	0.38054
Manea-201	1.51531	0.345421
Ranbp10-201	0.38713	0.447034
Herc3-202	1.00363	0.437935
Srxn1-201	0.158265	0.853228
Aagab-201	0.696347	0.598271
Mvb12b-201	-0.0873275	0.84268
Tob1-201	0.274169	0.761226
Pdxk-201	0.559951	0.565278
Enc1-201	0.305655	0.529986
Drd5-201	0.0505648	0.9381
Usp22-201	-0.000592316	0.999187
Neurod2-201	-0.517914	0.0885016
Taf2-201	0.790802	0.580402
Hdac11-201	0.00684537	0.994334
Dync1li2-201	-0.507542	0.526062
Lmtk2-201	-0.499743	0.502449
Gm49336-201	1.10504	0.13339
Commd2-201	1.11569	0.289912
Cdc42bpb-201	-0.496869	0.491488
Tmem135-201	0.846891	0.411573
Dicer1-201	0.138974	0.834863
Sf3b3-201	-0.996913	0.297337
Tspyl5-201	0.509183	0.147038
Ssbp2-202	0.544073	0.574627
Asb13-201	-0.444944	0.320014
Qk-201	-0.0240989	0.973576
Man1b1-201	-0.721593	0.40349
B3galt1-201	0.667969	0.0524095
Topors-201	-0.305796	0.738969
Hectd4-201	-0.234283	0.601043
Mzt1-201	-0.469525	0.393188
Slc16a2-201	-0.439475	0.550222
Mxd4-201	0.0768987	0.827434
Smim3-201	-0.0877819	0.829445
Fbxo45-201	-0.938916	0.257382
Tmem246-201	0.677705	0.542207
Ppm1k-201	0.275204	0.681606
Slitrk5-201	0.0370636	0.904209
Zbtb1-201	-0.962304	0.434476
Tex2-201	0.202105	0.802919
Herc1-201	-0.582804	0.303882
Uqcrfs1-201	0.505125	0.357759
Nbl1-201	0.682696	0.525099
Fam210a-201	0.393327	0.735487
Camk4-201	-0.922393	0.121094
Sec23ip-201	-0.730617	0.403633
Kcnj2-201	-0.230605	0.711046
Plcl1-201	-1.00983	0.321511
Serbp1-201	-0.298943	0.610229
Chst12-201	0.494505	0.361638
Sema7a-201	0.12548	0.895221
Pnpla8-201	-0.592997	0.363989
Nfasc-201	-0.7044	0.339338
Smap2-201	0.403197	0.413524
Tiprl-201	0.198824	0.788459
Trp53inp2-201	-0.757452	0.31505
Wdtc1-201	-0.758904	0.351107
Nmnat2-201	0.376332	0.722803
Hs2st1-201	-0.320543	0.638991
Smarca5-201	-0.694288	0.0472843
Reep2-201	-1.05015	0.371481
Sec22a-201	0.0752829	0.928445
Ankib1-201	-0.0734806	0.896491
Tubb4b-201	-0.604004	0.161429
Gna11-201	0.244706	0.523877
Zyg11b-201	-0.36573	0.313243
Med13-201	0.469015	0.39676
Lgals3bp-201	-0.385133	0.596805
Cntnap5a-201	-0.79811	0.21823
Upf3a-201	-0.265791	0.765376
Pkn2-201	0.611762	0.539296
Lasp1-201	-0.905568	0.431462
Lrrn3-201	-0.0248295	0.959094
Plcl2-201	0.172877	0.881012
Actr1b-201	-0.0732262	0.839218
Abca5-201	-0.346744	0.711004
Mrpl47-201	0.0205953	0.975188
Camk1d-201	0.598308	0.431645
Shprh-201	0.583089	0.643812
Dapk1-201	0.493547	0.580408
Psmd7-201	-0.896114	0.178174
Ago2-201	-0.265015	0.641613
Alg2-201	0.261222	0.48888
Cdc40-201	-0.0793914	0.868002
Alkbh5-201	0.0354119	0.947462
Nubp2-201	0.173158	0.828035
St6galnac5-201	-0.427734	0.441585
Grm1-201	0.734337	0.421783
Pcnx4-201	0.837404	0.350473
Rfxap-201	0.107055	0.831267
Aldh1b1-201	-0.352468	0.385746
Azi2-201	-0.135627	0.480316
Zfp451-202	0.882152	0.287453
Ogt-201	0.112957	0.857481
Akap9-201	0.68509	0.455719
Alg5-201	0.34094	0.595611
1700025G04Rik-201	0.130107	0.849754
Epg5-201	-1.97117	0.416479
Arl6ip5-201	-0.131227	0.790077
Bag2-201	2.2227	0.373522
Tcta-201	0.993109	0.256418
Rims4-201	0.648515	0.570388
4930402H24Rik-201	-0.147479	0.803058
Neurod6-201	1.10863	0.158337
Mfsd12-201	-0.637973	0.280095
Trappc5-201	0.204263	0.69237
Slc30a1-201	0.107371	0.850941
Mgat3-201	0.034673	0.954483
Slc25a16-201	0.614658	0.195282
Tcaf1-201	0.0932478	0.869782
Dstyk-201	-0.829194	0.300477
Ypel5-201	-0.74025	0.233296
Bmt2-201	-0.728494	0.578484
Pde4dip-201	-0.40205	0.577631
Ak5-201	0.307819	0.550056
Smg6-201	1.02216	0.548057
Tmem59l-201	-0.645001	0.0550659
Tgfb2-201	-0.59369	0.409911
Kmt2c-201	1.47329	0.178347
Siah1a-201	0.367559	0.503203
Bpgm-201	-0.824831	0.224961
Lyplal1-201	0.786964	0.566107
Pygb-201	0.149308	0.79301
Rhou-201	0.42564	0.662441
Socs7-201	1.24907	0.153924
Slc7a5-201	-3.00834	0.159541
Mrpl41-201	0.271857	0.569947
R3hdm4-201	-0.111722	0.795431
Ppp1r12b-201	-0.872434	0.405532
Plpp6-201	0.470364	0.311164
Fbxl16-201	-0.683693	0.301984
Smyd5-201	0.737229	0.573871
Prkab2-201	2.11822	0.0983229
Tsr1-201	0.574267	0.511793
Gpr26-201	0.105443	0.842163
Erf-201	0.647664	0.283249
Hebp1-201	-0.26683	0.481525
Ddx21-201	-0.592694	0.362666
Cisd1-201	-0.208252	0.690245
Ptma-201	0.127921	0.797008
Fermt2-201	0.289859	0.749198
Limd2-201	-0.374332	0.536314
Emx1-201	-1.76252	0.178868
Gpc1-201	0.129486	0.859616
Esf1-201	-1.09395	0.294861
Slc25a28-201	-0.965895	0.406516
Rprd1a-201	0.131425	0.861018
Slc16a1-201	0.592043	0.0619594
Hspa13-201	-0.0516766	0.956765
Ikzf5-201	2.03041	0.177977
Zcchc14-201	-0.67374	0.446591
Apmap-201	-0.166477	0.770381
Ubr7-201	1.22858	0.288881
Acot5-201	0.0854754	0.774277
Gtpbp1-201	0.591474	0.466807
Phyhipl-201	-0.781258	0.322376
Nceh1-201	0.0372071	0.946112
Itpk1-201	-1.05655	0.271857
Bcl9-201	0.0811562	0.93028
Prr7-201	0.915912	0.142517
Scamp5-201	0.509714	0.300748
AW549877-201	0.744742	0.353511
Mfsd4a-201	0.948147	0.481118
Spon1-201	-0.4824	0.47138
Kcnk1-201	-0.316469	0.645387
Olfml2b-201	0.347468	0.560811
Gfer-201	-0.536208	0.394333
Foxn3-201	-0.132875	0.906156
Cplx1-201	0.730389	0.0545758
Usp31-201	-0.353922	0.668454
Map2k4-201	-0.629043	0.361805
Pcgf3-201	0.450818	0.228088
Smpd1-201	-0.547172	0.438607
Lgalsl-201	0.426105	0.552399
Cd3eap-201	0.824962	0.390869
Wdr43-201	0.449743	0.403903
5031439G07Rik-201	1.37448	0.18638
Agps-201	0.412217	0.592108
Katnal1-201	1.08664	0.0171922
Rpusd1-201	-1.25074	0.00218074
Lgi3-201	1.34334	0.49266
Cpsf2-201	0.150194	0.83698
Dync1li1-201	0.418495	0.65887
Sntb2-201	-0.363855	0.569942
AU040320-201	-0.949538	0.335514
Pcdhac2-201	0.196235	0.750744
Rundc3b-201	-0.680549	0.441248
Cep104-201	0.00681047	0.99404
Zfp804a-201	0.787091	0.432543
Arhgef4-201	-0.169836	0.508929
Vezt-201	-0.375988	0.447927
Disp3-201	-1.42907	0.138505
4921524J17Rik-201	-1.05435	0.14047
Eef2-201	0.643264	0.135488
Eef2k-201	1.95585	0.271775
Tspyl4-201	-0.148886	0.744292
Rabif-201	-0.412422	0.651744
Coro2b-201	0.21698	0.804103
Pigs-201	-0.225885	0.821034
Slc7a1-201	0.020962	0.983998
Zbtb7a-201	0.671079	0.504623
Rbm25-201	-0.292092	0.785665
Bsdc1-201	0.405901	0.464661
Pdcd7-201	-0.216319	0.663079
Lman1-201	-0.361206	0.662001
Wapl-201	0.878975	0.20434
Camsap2-201	-1.13582	0.301327
Atg101-201	-0.8158	0.101339
Plvap-201	0.569214	0.354219
Snx13-201	0.334146	0.72725
Arglu1-201	-1.06645	0.0553923
Crtac1-201	-0.777531	0.0714955
Vps13b-201	-0.0988799	0.936468
Mis12-201	-0.181503	0.81115
Spred3-201	1.64647	0.0264327
Tbr1-201	-0.945544	0.463737
Tcf20-201	0.144485	0.794882
Cpe-201	0.911432	0.126777
Bmpr1a-201	0.598331	0.451909
Zfp532-201	0.253203	0.831303
Irgq-201	0.479776	0.636492
Mindy2-201	1.31341	0.33011
Gmeb2-201	-0.800068	0.068055
Bri3bp-201	-0.132227	0.817185
Fam168a-201	0.457062	0.628445
Fam171a2-201	-0.216088	0.601322
Rap2b-201	0.75278	0.0993345
Cox10-201	1.30212	0.189219
Dner-201	1.05631	0.0713578
Bex2-201	-0.305224	0.244368
Lrp1-201	0.356375	0.631629
Bet1-201	0.0347936	0.973901
Phf12-201	-0.1945	0.835675
Garem1-201	0.271604	0.704465
Fam53c-201	0.658608	0.182845
Lrrn1-201	-0.0993034	0.841541
Pnrc1-201	-0.817198	0.203664
Eif1-201	-0.120469	0.622772
Commd10-201	-0.865706	0.161486
Zdhhc2-201	-0.727963	0.232318
Ube3c-201	0.457532	0.687745
Tmem183a-201	0.0517463	0.954877
Fbxw8-201	-0.508471	0.674628
Serinc5-201	-0.0602393	0.929956
Zrsr1-201	-0.0610555	0.871841
Adra2c-201	0.23197	0.618358
Cox19-201	-0.742914	0.529367
Fahd1-201	-0.253381	0.659049
Zbtb33-201	1.6315	0.317612
Myt1l-202	0.423396	0.45762
Cep120-201	2.35465	0.267495
Yod1-201	1.13794	0.476495
Them4-201	0.739329	0.471843
Specc1-201	0.983493	0.287768
Gpkow-201	-0.688753	0.27396
Creb1-201	-0.180439	0.8189
Asrgl1-201	-1.65018	0.250038
Copg1-201	-0.0976458	0.872326
Scg2-201	-0.606409	0.204862
Nov-201	0.391277	0.412331
Arf6-201	-0.592546	0.158768
Sdf4-201	-0.470343	0.508374
Zfp518a-201	0.761942	0.513222
Zfp322a-201	0.634574	0.258917
Kctd4-201	-0.165019	0.873515
Cdc37l1-201	-0.383688	0.696979
Mical2-202	-0.066975	0.952046
Eif2s3x-201	0.579353	0.514406
Tob2-201	-1.0745	0.364278
Bzw1-201	0.0839444	0.871775
Ttc19-201	-1.01346	0.112256
Gpr135-201	0.187875	0.730809
Zfp770-201	0.765852	0.502986
Hmgn1-201	-0.182656	0.767215
Camk2n1-201	-0.367923	0.454066
Polr1d-201	0.754367	0.100441
Zc2hc1a-201	1.10126	0.430756
Vamp7-201	-0.417394	0.550011
Wdr47-201	0.21695	0.757871
Peg3-201	0.441751	0.452957
Pura-201	-0.0523525	0.905312
Mfsd5-201	0.372134	0.577613
Dpy19l3-201	2.00519	0.169775
Hnmt-201	0.964873	0.567679
Fbxo28-201	0.416267	0.693679
Fam171b-201	-0.0223974	0.971417
Cdc42-202	-0.441443	0.559134
Mageh1-201	0.229437	0.668271
Idnk-201	-1.20019	0.150797
Morn4-201	-0.380162	0.620843
Borcs6-201	-1.01108	0.0435668
Gskip-201	-0.00324214	0.994301
Terf2ip-201	-0.453871	0.524963
Otud1-201	0.507978	0.495165
Pcdhb20-201	-2.26931	0.106664
Snip1-201	-0.577416	0.31029
B3galt6-201	0.94719	0.409563
Nipa1-201	0.887585	0.484126
Mrps27-201	-0.621107	0.535009
Exoc4-201	-0.270033	0.706344
Pcdhb14-201	-1.233	0.084544
Pigm-201	-0.517332	0.492704
Rps19bp1-201	1.03633	0.240593
Tmem186-201	0.346316	0.708748
Zfp771-201	-0.579759	0.330508
Slc38a9-201	-0.208678	0.863622
Ppp1r15b-201	0.383775	0.518993
Abhd17b-201	0.140605	0.915883
Tmem199-201	0.67361	0.118576
Erp29-201	0.00252569	0.994313
H2afx-201	-0.720302	0.27467
Tgs1-201	-0.353534	0.605614
Sc5d-201	-0.0312342	0.983342
Nhlrc1-201	-0.268648	0.595998
Ptges3-201	0.457434	0.590708
Ufsp1-201	-0.914154	0.486477
Mib1-201	-0.829638	0.291408
Acot10-201	0.067329	0.920577
Ormdl3-201	-0.205359	0.797871
Pde12-201	-0.374701	0.428954
Camk2n2-201	-0.152975	0.811166
Pcbp1-201	-0.0533505	0.877805
Hexim1-201	-0.180516	0.3745
Klhl23-201	0.145616	0.871936
Wdfy3-201	0.508893	0.536199
Arf3-201	-0.134781	0.766442
Ctxn1-201	-0.366624	0.391523
Usp42-201	-0.693042	0.694513
2510009E07Rik-201	-1.6673	0.113755
Creg2-201	-0.111058	0.897603
Pyurf-201	-0.146623	0.840225
Cdk5r1-201	0.500726	0.236777
Pptc7-201	-0.208613	0.793648
Zbtb22-201	0.250662	0.843499
Eea1-201	-0.168803	0.865096
Pou3f1-201	-0.667331	0.115576
Rnf216-201	0.474047	0.499371
Swsap1-201	-0.614902	0.469477
Rap2c-201	-0.929627	0.436357
Frrs1l-201	0.487135	0.487735
Uck2-202	-0.222108	0.81603
Secisbp2l-201	-0.517805	0.335623
B4gat1-201	-0.736953	0.293538
Irf2bp1-201	0.255559	0.281882
Epha5-201	-0.217739	0.828823
Riox1-201	-0.606449	0.630908
Amfr-201	0.538403	0.246666
Pcdhb17-201	-0.269533	0.53706
Ckap4-201	-1.60763	0.141291
Cdc42se1-201	0.965499	0.545503
Grin2b-201	0.0785758	0.883302
Csrnp3-201	-0.77885	0.600354
Ccny-201	0.0238701	0.968507
Lingo3-201	0.337507	0.673306
Zfp81-201	0.955544	0.338863
Dcaf5-201	-0.074102	0.847733
Nrip1-201	-0.184288	0.783903
Sfmbt1-201	-2.08073	0.274406
G2e3-201	0.129657	0.894707
Rab33b-201	1.11061	0.377589
Pgm2l1-201	0.320127	0.632394
Bag5-201	-0.547466	0.386331
Hjurp-201	-0.215706	0.7847
Yipf6-201	-0.195936	0.613844
Ppp1r13b-201	-0.716942	0.526218
Hrk-201	0.0480547	0.965934
Gpr37-201	-0.431287	0.35632
Pou3f3-201	-1.19128	0.162856
Sugt1-201	0.261783	0.773588
Emc6-201	-0.308146	0.58429
Irf2bp2-201	0.854653	0.197898
Sft2d3-201	-0.179617	0.750906
Klf7-201	0.528531	0.371548
Tceal1-201	0.275119	0.479031
Diras1-201	0.0826474	0.910812
Kcna1-201	-0.884555	0.158805
Kcnk12-201	-0.34923	0.623501
Zfp106-201	0.00638498	0.992922
Pdf-201	0.222947	0.778301
Ier5-201	-0.209467	0.786282
Gfod1-201	-0.603431	0.260646
Zfp943-201	-0.0803221	0.899153
Xxylt1-201	0.857216	0.398301
Ppm1e-201	-0.295217	0.626871
Pcdhb12-201	-1.3573	0.446493
Fasn-201	0.453922	0.73857
Gnai2-201	-0.988911	0.199378
Ywhag-201	0.0838964	0.796386
Rbm15b-201	-1.24025	0.161378
Lurap1l-201	0.415919	0.63275
Dusp18-201	-0.436055	0.741471
Gpr158-201	-0.658211	0.434908
Pcdhb18-201	-1.47218	0.208851
Sbk1-201	0.243502	0.762048
Csl-201	-0.411718	0.20758
Dscam-201	0.1915	0.837273
Fbrsl1-201	-0.552404	0.453642
Gpr150-201	-3.23091	0.121049
Tet3-201	0.165031	0.77636
Sptssa-201	-0.412165	0.546055
Nat8l-201	-0.125476	0.805433
Gm6563-201	0.152337	0.699621
H1fx-201	-0.400629	0.19611
Rbfox1-201	0.127066	0.842939
Tubb2a-201	0.0972195	0.685225
Gpr107-201	-0.108077	0.930062
Nexmif-201	1.35231	0.0901469
2900011O08Rik-201	0.367106	0.510516
Pcdhb2-201	0.0049518	0.993857
Zfp235-201	1.91443	0.443805
Klhl11-201	-0.410742	0.571666
Zfp830-201	0.278526	0.738761
Pcdhb4-201	1.34112	0.429964
Mfap1b-201	-0.395134	0.622287
Ppp3ca-201	0.0181149	0.977559
Acot6-201	0.00837249	0.986041
Smcr8-201	-0.719391	0.427732
Cdadc1-202	0.387502	0.637576
Prdx6b-201	-0.312426	0.340412
Gm6741-201	0.930678	0.157582
Nkrf-201	1.48614	0.174887
Eif3j2-201	0.000529019	0.999382
Tmem18-201	0.356836	0.718557
Pcdhb9-201	-0.256479	0.69731
6030458C11Rik-201	0.100852	0.922387
Flrt2-201	-0.0994769	0.906536
Rab11b-201	0.164566	0.664877
Tmem251-201	0.853914	0.508277
Vcpip1-201	-0.390489	0.443375
Diras2-201	0.507038	0.394839
Ankrd46-201	0.0479407	0.918712
Rnf7-201	0.0115292	0.973387
Zfp871-201	1.0353	0.173023
Wwc2-201	0.0865705	0.892449
Arxes1-201	-0.0149759	0.963692
Spata2-201	0.442354	0.511493
Gm9803-201	0.0891331	0.748438
Ubald2-201	0.0859853	0.896771
Zfp319-201	-1.17829	0.463449
Gpr22-201	0.92767	0.315056
Kcnj4-201	-0.56813	0.132555
Mrpl50-201	0.326717	0.504645
B230219D22Rik-201	0.213365	0.649591
Nrsn1-201	1.09195	0.173188
Rprml-201	-0.293219	0.234226
Rexo1-201	-0.045994	0.813681
Mbtps2-201	0.580524	0.614716
Zfp719-201	1.58593	0.081438
Mrps7-201	-0.900421	0.196045
Arxes2-201	0.704838	0.190301
Rabl6-201	-0.321019	0.398115
Tmtc3-201	0.201388	0.839254
Cnrip1-201	0.657607	0.238272
Mafg-201	-0.458578	0.389218
Ensa-202	-0.246719	0.620353
C1galt1c1-201	-0.18106	0.712352
Paip2b-201	-1.14173	0.376315
Dcaf7-201	-0.0534635	0.913183
Polr2a-201	-0.513565	0.431603
Svop-201	0.181694	0.69965
Tmed3-201	0.0849033	0.898776
Tmem121-201	-0.0427957	0.934138
Taok1-202	-0.405725	0.330353
Med26-201	-0.149335	0.855947
Ccni-201	0.356185	0.605265
Proser1-201	0.249286	0.8241
Pgrmc2-201	-0.981083	0.312037
Ddx28-201	0.175776	0.684031
Lrrc4b-201	0.186889	0.561219
Cd24a-201	-2.76721	0.372173
Zmpste24-201	0.444039	0.591677
Rab9b-201	-0.0970818	0.816179
Neto1-201	0.526376	0.100475
Basp1-201	0.0897702	0.730103
Eml6-201	-0.592461	0.404874
Ankrd34a-201	-0.317023	0.587637
Tram1l1-201	0.52805	0.389014
Sprn-201	-0.147078	0.840887
Brms1l-201	-0.752002	0.357858
Zfp831-201	-0.755627	0.217475
Chmp3-201	-0.394351	0.444152
Fam58b-201	-0.190322	0.683737
Edem3-201	-0.428631	0.526472
Gdi2-201	0.128904	0.880691
Gm4737-201	-0.375249	0.625501
Nap1l5-201	-0.353538	0.179617
Ube2q2-201	-0.302216	0.679251
Rtn4r-201	0.0732798	0.893951
Prkca-201	0.138325	0.719625
Eid2-201	-0.192356	0.81395
Saysd1-201	1.28551	0.291016
Hpcal4-201	0.459944	0.574906
Kcnb1-201	-0.502286	0.477054
Dcun1d3-201	-0.483041	0.726071
Mmgt1-201	0.124568	0.882249
Fam174a-201	-0.000632034	0.998298
Rnf182-201	-0.41072	0.391826
Cpox-201	0.379053	0.546166
Tceal8-201	0.323642	0.615979
Scn4b-201	-0.912103	0.158434
Mosmo-201	-2.06285	0.380246
Ppp1r2-201	-0.369212	0.58836
Srgap3-201	0.271711	0.395364
Rab2a-201	-0.109592	0.831838
Fem1a-201	0.146173	0.686725
Slc25a46-201	0.245478	0.711798
Gpr85-201	-0.219524	0.863448
Zfp3-201	0.233301	0.81988
Sept6-202	0.717405	0.384037
Kif1b-203	0.0894527	0.934646
Mgat2-201	-0.0210748	0.968656
Eny2-201	-0.671985	0.67178
Epm2aip1-201	-0.415534	0.627589
Ubqln2-201	-0.0452222	0.925117
Cxxc5-201	-0.67423	0.234165
Zfp397-201	-0.0644463	0.940393
Fam120a-201	-0.0167176	0.974012
Aff4-201	0.628244	0.23711
Sorl1-201	0.602167	0.465082
Tspan31-201	0.510422	0.215822
Phlpp1-201	0.558749	0.537753
Pwwp2a-201	-2.33889	0.186125
Plppr4-201	0.170446	0.752044
Gal3st3-201	-0.0403867	0.931114
Kbtbd7-201	1.15515	0.47
Fat4-201	-0.884791	0.122457
Pcdhga11-201	-1.08544	0.187495
Pcmtd1-201	0.596895	0.618697
Hnrnpll-201	0.560727	0.233036
Mars2-201	-0.194496	0.724047
Tspyl1-201	0.206273	0.562311
Fkrp-201	0.538172	0.162338
Gm9833-201	0.377331	0.676598
Tmem130-201	0.320313	0.699686
Csrnp2-201	-0.167823	0.753816
Bmyc-201	-0.518656	0.0148006
C1ql3-201	0.153377	0.616037
Slc36a4-201	-0.0494794	0.965506
Setx-201	-1.47819	0.125157
Zfp507-201	0.00996748	0.990742
Ust-201	-0.215989	0.695794
Patl1-201	1.68333	0.345273
Unc80-201	0.542496	0.352368
Pcdh20-201	0.351829	0.645277
Trhde-201	0.277982	0.613728
Rictor-201	-0.272435	0.722151
Gm7334-201	0.213616	0.656484
Crebzf-201	-0.314463	0.665698
B3galnt1-201	0.45121	0.31524
Zfp622-201	0.217147	0.736298
Mcat-201	-1.30736	0.0221262
Zfp282-201	-0.159891	0.790139
Spryd4-201	-0.369849	0.619906
Hist1h1e-201	-0.0277051	0.957227
Rap2a-201	0.0102225	0.986778
Timm29-201	-0.967144	0.387336
Mcts2-201	1.3325	0.319802
Rilpl1-201	-0.218609	0.606576
Nucks1-201	-0.368763	0.595536
Lrrc4-201	-0.153727	0.761259
Marcksl1-201	-0.278634	0.272808
Kcnj9-201	-0.0176508	0.981993
Rasd1-201	0.592077	0.435148
Zfp784-201	-0.0782713	0.910543
Crebrf-201	0.0228528	0.978381
Rnf149-201	0.216533	0.654929
Tmem64-201	-0.784695	0.45278
Borcs5-201	-0.131291	0.830205
Ttc7b-201	1.69879	0.406287
Slc35f6-201	1.05793	0.523114
Grpel2-201	0.989522	0.378468
Luzp1-202	-0.212247	0.679683
Xbp1-201	-0.212744	0.685036
Msl3l2-201	0.00597178	0.988868
Tmem150c-201	-0.70576	0.407088
Srsf7-201	1.19535	0.372271
Spats2-201	1.16794	0.0450855
Naa50-202	-0.857911	0.431276
Rgs7bp-201	-0.25125	0.472665
Tagap1-201	-1.33888	0.378339
Klf13-201	-0.326597	0.519098
Tmem9-201	0.191772	0.674217
Fam49b-201	0.254263	0.553649
Ppp4r2-201	0.438701	0.437404
Acvr2a-201	-0.0376712	0.944695
Opa3-201	-1.29417	0.0355151
Ptpn4-201	-0.424167	0.468597
Cdc42se2-201	0.0631388	0.91231
Rnf11-202	-0.00862452	0.987056
Cemip-201	0.0980839	0.874538
Thra-201	-0.204574	0.583715
B630019K06Rik-201	0.131699	0.730458
Glcci1-201	1.36477	0.205283
A330008L17Rik-201	0.798369	0.536061
Epha3-201	-0.34191	0.74706
Maneal-201	-0.457033	0.474924
Zfp365-201	-0.396198	0.525953
Rap1b-201	-0.638084	0.371116
Map1b-201	-0.204291	0.656175
Zfp608-201	0.274444	0.71313
Strap-201	-0.758358	0.180828
Junb-201	0.48725	0.31881
Prkcb-202	1.07205	0.267812
Tmcc3-201	-0.197267	0.805949
C2cd2l-201	-1.26732	0.380024
Mrpl35-201	-0.924789	0.0211761
Ube2ql1-201	0.712376	0.468027
Ier5l-201	-0.235608	0.723476
Grk3-201	-0.281043	0.661175
Lonrf1-201	0.667916	0.530512
Mllt11-201	0.199072	0.69082
Arhgap20-201	1.19544	0.239547
Tfg-201	0.96232	0.290426
Jmy-201	-0.0710116	0.927906
Dand5-201	0.947853	0.559808
Ackr3-201	-0.331736	0.563221
Btrc-201	-0.370938	0.806775
Nrgn-201	-0.148658	0.730534
Chst1-201	-0.0341199	0.894152
Syt5-201	0.479645	0.501585
Abat-201	0.0275135	0.978619
Cstf2t-201	-0.270999	0.632026
Mapkbp1-201	-0.95704	0.335327
Bcl11b-201	0.347156	0.568398
Pcdhga8-201	-0.689732	0.33771
Khdrbs1-201	-0.161146	0.77223
Hspa12a-201	0.0902025	0.921086
Kcnk3-201	0.916452	0.183147
B430305J03Rik-201	-0.0265889	0.958914
Mprip-201	-0.473171	0.408151
Zfp24-201	0.437629	0.60483
Shank3-202	-0.261276	0.605201
Fpgt-201	-1.10708	0.236528
Fam212b-201	0.034649	0.946525
Dbr1-201	0.697826	0.396741
Kidins220-201	0.178931	0.808665
Adnp2-201	0.0469543	0.959585
Tusc1-201	-0.315609	0.659657
Pi4k2a-201	-0.136352	0.672509
Tmem179-201	0.841008	0.381206
Ercc6-201	0.610854	0.586419
Tceal5-201	-0.329954	0.37518
Chl1-201	0.683907	0.2638
Abhd10-201	-0.909031	0.263778
Kcnj3-201	0.212041	0.684698
Rhob-201	-0.454993	0.400603
Nav1-202	1.31308	0.109338
Gfap-201	-0.108004	0.895328
Sema5a-201	-0.753217	0.22127
Tmem74-201	0.0757717	0.914869
Spcs3-201	0.407796	0.557073
Slc30a7-201	-0.890348	0.467606
Smpd3-201	0.888622	0.267743
Vapb-201	-0.651001	0.277058
Lclat1-201	-0.201379	0.825415
Znfx1-202	-1.78239	0.074401
Ncam2-202	-0.393751	0.579259
Ywhae-201	-0.0712855	0.687864
Tnrc6b-201	-0.117503	0.777625
Cggbp1-201	-0.183561	0.812531
Mettl7a1-201	-0.427781	0.708354
Slc20a2-201	-0.399845	0.490456
Lcor-201	-0.0912321	0.931573
Srsf12-201	1.27511	0.11358
Adam10-201	0.843374	0.234308
Klf2-201	-0.35698	0.536706
Ppm1h-201	1.04669	0.136682
Lrrc8c-201	-1.22999	0.177064
Cadm4-201	-0.18036	0.804275
Slc39a14-202	0.509778	0.60132
Actn4-201	0.411681	0.629676
Pcdh7-201	0.798518	0.263468
Tmem158-201	0.29276	0.705025
Kcnmb4-201	-0.57871	0.197795
Klhdc10-202	-0.63576	0.156639
Ep300-201	-0.393675	0.302622
Gabra5-201	0.43975	0.413194
Susd6-201	-0.587318	0.567321
Iqgap2-201	-0.0145956	0.978093
Neo1-201	-0.385272	0.171104
Kcmf1-201	0.187254	0.838908
Wdr6-201	-0.707069	0.490877
Sos1-201	0.383497	0.755537
Tmem245-201	-0.0793277	0.885344
Mrfap1-201	-0.592831	0.326081
Zfp37-201	-0.499403	0.433449
Fam49a-202	-0.594327	0.339756
Ago3-201	-0.730832	0.338331
Soga1-201	0.540063	0.542935
Epm2a-201	-0.2581	0.828692
Mapk1-201	-0.218733	0.646264
Fam26e-201	2.19784	0.0624635
Cpsf6-201	0.444364	0.567603
Zfp46-201	-0.724112	0.265933
Syncrip-201	-1.07249	0.335546
Zfp580-201	0.0599658	0.938729
Dbndd2-202	-1.32815	0.0349506
Kbtbd11-201	-0.0692156	0.899631
Slain1-201	0.774066	0.446825
Rras2-201	0.238438	0.745906
Ncor1-203	-1.03203	0.333286
Rtl6-201	0.314513	0.773171
Abcd2-201	0.122826	0.856084
Syp-201	0.0500347	0.910819
Smad5-201	0.140859	0.903238
Csnk1g3-201	0.0246919	0.974824
Tpd52l2-202	0.358949	0.565535
Fto-201	-0.481352	0.624087
Emc7-201	-0.204096	0.688999
Prrc2b-202	0.58711	0.320837
Mia3-201	0.697828	0.298554
Slitrk4-201	0.13282	0.910172
Cdk17-201	0.0904296	0.89476
Dnaja4-201	0.114507	0.92162
B4galt6-201	0.373722	0.5806
Ppp3ca-202	-0.173607	0.716352
Atad1-201	-0.0595993	0.917847
Kcnq3-201	-0.215806	0.569484
Siah2-201	0.191729	0.466597
Penk-201	0.0250793	0.975618
Sdc3-201	0.672894	0.269694
Tgoln1-201	-0.281193	0.509924
Xkr4-201	0.0645392	0.927894
Cebpb-201	-0.376589	0.420922
Gid4-201	0.560504	0.337098
Gabrg2-201	0.00357739	0.99465
Slc39a6-201	-1.00876	0.218768
Zcchc9-202	0.0962092	0.899981
Them6-201	-0.932647	0.0686937
Setd3-201	-1.32773	0.0552671
Tubb3-201	0.17122	0.567706
Tubb4a-201	-0.739391	0.137009
Dnajc30-201	-0.409538	0.114365
Nf1-201	0.453056	0.35509
Pcdh17-201	-0.768561	0.261527
2310039H08Rik-201	-0.764133	0.266314
Fam136a-201	-0.621543	0.395458
Nptx2-201	1.3981	0.449545
Hpcal1-201	-0.0546137	0.923447
Cdpf1-201	-0.936117	0.165931
Bloc1s4-201	-0.494899	0.194908
Rrs1-201	-0.834973	0.246776
Lrrc40-201	2.66574	0.345459
Dbpht2-201	-0.310039	0.693094
Tmem65-201	0.059376	0.935124
Zfp329-201	0.123253	0.74561
Dnajc5-201	0.505275	0.421716
Tpm3-rs7-201	-0.26537	0.384939
Wdr7-201	0.73466	0.225358
Foxk1-201	-0.129723	0.896117
Vps41-201	0.831372	0.32051
Gm10053-201	-0.218039	0.65961
Miga1-202	1.67083	0.248224
Cramp1l-201	0.128736	0.88476
Pgrmc1-201	0.38379	0.507488
Pcdhga3-201	-0.0996798	0.843747
Lct-201	0.491514	0.514746
Zfp386-201	0.388688	0.660481
Mon2-202	0.0434899	0.962969
Sema3e-201	1.29603	0.221718
Negr1-202	0.315197	0.522634
Sap18b-201	0.109112	0.547659
Dcaf8-201	1.00182	0.560301
Fam69b-201	-0.627711	0.30484
Zfp942-201	-0.803084	0.161258
Snap91-203	0.991816	0.553663
H2afj-201	-0.0125171	0.978559
Snrnp70-201	-0.31943	0.0266506
Srek1-201	1.12923	0.417616
Wbp2-201	-0.000710063	0.99901
Hnrnpab-201	-0.102489	0.815033
Gnai1-201	0.641435	0.419663
Borcs7-201	-0.853355	0.324806
Lamp2-203	0.507773	0.381095
Ntm-201	-0.392901	0.604202
Cdh11-201	0.450534	0.489492
Gria2-201	0.33101	0.727539
Btbd3-201	-0.227953	0.535738
Ddn-201	-0.499525	0.387634
Chic2-201	-0.693433	0.569792
Gm10282-201	0.0576059	0.930884
Ptpn3-201	0.205043	0.751819
Ap3s2-201	-0.711219	0.310573
Ado-201	0.591756	0.49549
Tubb2b-201	0.545397	0.418919
Arhgap35-201	-0.642262	0.558297
Tsnax-201	0.00210054	0.996953
Nfat5-201	-0.506491	0.73154
Med14-201	-0.236352	0.469059
Ccdc186-201	-1.17528	0.0651897
Mtx3-201	0.484253	0.661731
Herc2-201	-0.0548396	0.943135
Rabep1-201	0.111328	0.768564
Prpf40a-201	0.803956	0.290962
Tspan7-201	0.242351	0.652881
Rpl10-ps3-201	0.389563	0.306754
Gpr155-202	1.0041	0.369965
Crtc1-201	-0.850271	0.132523
Sypl-202	-0.25787	0.744727
Scaf8-201	0.311602	0.667577
Cop1-201	-0.361413	0.671407
Gpn1-201	-0.662697	0.302581
Zdhhc8-201	0.565457	0.46425
4930453N24Rik-201	-0.855795	0.393463
Uxs1-201	1.13552	0.470302
Tmem151a-201	-0.38647	0.130728
Ext1-201	0.0647998	0.901889
Atrnl1-201	-0.486672	0.453058
Ptpra-202	-0.787243	0.223461
Dmac2-201	0.46083	0.593532
Bloc1s3-201	-0.656027	0.458934
Dapk1-202	0.0388478	0.943989
Tuba1b-201	0.200522	0.189179
Nrbf2-201	0.200373	0.748773
Prpf4b-201	-0.836355	0.0896267
Kcng2-201	0.445612	0.166342
Rpl9-ps6-201	-0.547174	0.036411
Eif1a-201	0.446703	0.434893
Mllt3-201	1.31792	0.213642
D130040H23Rik-201	-1.18187	0.365227
Hist3h2ba-201	-0.286829	0.268072
Rasal2-201	-0.197397	0.752899
Tmem175-202	1.20507	0.284213
Rtn1-202	-0.787001	0.275563
Rnf150-201	-1.56573	0.0736733
Sec22c-201	-0.285733	0.60157
[truncated: 2,035 more rows]

## Sheet: Neuron - DG_vs_Glia - Oligo_l2f
transcript_name	EditsC_l2fc	p_value
Gnai3-201	1.6972	0.269348
Klf6-201	1.3145	0.0339869
Actr2-201	1.3708	0.061175
Sdhd-201	1.70312	0.0722028
Ccnd2-201	-1.34569	0.0309665
Ncs1-201	-1.58096	0.459662
Nalcn-201	3.01543	0.118352
Mnt-201	1.30138	0.296503
Dbt-201	3.32003	0.201965
Dazap2-201	2.85181	0.093955
Trappc10-201	1.32693	0.16027
Acvr1b-201	1.54531	0.0708514
C1d-201	2.0423	0.145034
Gm2a-201	3.33502	0.378188
Clcn4-201	3.75292	0.152971
Sema4f-201	-0.305638	0.726514
Rab5b-201	2.58522	0.035814
Chmp1a-201	1.49078	0.0397216
Ddx3x-201	2.81945	0.0026768
Sec24b-201	0.433059	0.54695
Mxd1-201	2.12281	0.436435
Agpat3-201	1.91439	0.0377666
Sp1-201	1.24763	0.358989
Zmat2-201	1.50442	0.0547075
Mef2d-201	1.13781	0.307105
Kpnb1-201	1.57571	0.0644763
Npepps-201	3.05381	0.0410369
Mrpl10-201	1.80973	0.0159258
Cyp51-201	-0.21909	0.690701
Vwa5a-201	3.26813	0.254949
Tubb5-201	0.945506	0.293102
Nom1-201	-0.157204	0.653293
Stk38l-201	1.40261	0.272339
Eef1e1-201	2.22527	0.118234
Akt1-201	2.49676	0.0484724
Chordc1-201	1.81921	0.238091
Tollip-201	1.52332	0.0236415
Nacc1-201	1.11936	0.349959
Emd-201	0.639499	0.584091
Ccdc47-201	2.00209	0.0909227
Map3k3-201	0.331052	0.41905
Bbc3-201	0.369005	0.454687
Rmnd5a-201	1.94589	0.214224
Rhoc-201	1.55306	0.181423
Kdm7a-201	2.12309	0.32185
Ncan-201	-1.3353	0.472282
Braf-201	2.58586	0.142176
Ccdc97-201	3.12879	0.22265
Akap8-201	-0.429027	0.718617
Cse1l-201	0.808658	0.23383
Ykt6-201	2.64412	0.0658173
Baz1b-201	0.555067	0.654978
Ppp2r5d-201	1.34822	0.119492
Adprh-201	0.92088	0.0866816
Cdkn1b-201	-1.54025	0.0179713
Rab8a-201	0.622836	0.287538
Fam32a-201	1.5506	0.0874253
Sh3gl1-201	1.67849	0.337575
Ranbp2-201	0.779027	0.146002
Ogdh-201	1.60046	0.409765
Elavl3-201	2.09232	0.0479437
Nosip-201	1.83993	0.327331
Aak1-201	-1.45068	0.290758
Ciao1-201	1.95634	0.0179083
Calr-201	0.212853	0.288894
Efnb3-201	1.67554	0.120998
Mmd-201	-1.09168	0.167964
Kpna1-201	1.86168	0.121916
Gstm7-201	1.24421	0.129877
Tmed4-201	2.35494	0.0831614
Dnajb11-201	2.46568	0.101856
Clec11a-201	1.33318	0.342287
Ulk2-201	0.290455	0.433074
Prcc-201	-0.42983	0.32228
Hdgf-201	-0.136261	0.908517
Tmem242-201	2.04873	0.138481
Map2k1-201	2.51883	0.0247038
Kdm5a-201	1.7345	0.246574
Wdr1-201	1.32648	0.234494
Cadm3-201	1.30007	0.151226
Txn2-201	1.82938	0.1162
Slc1a3-201	1.08306	0.342801
Hmox1-201	1.09163	0.308943
Prkaca-201	1.83722	0.134214
Igf1r-201	2.04896	0.114525
Trim28-201	-0.991858	0.0520213
Ctr9-201	0.414264	0.735228
Cs-201	2.96319	0.154024
Ctcf-201	1.35284	0.422686
Slc30a4-201	4.81685	0.216465
Reep5-201	2.98519	0.0431844
Napa-201	2.39656	0.129533
Ctsb-201	2.46998	0.157998
Crkl-201	2.06934	0.00272841
Atp6v1b2-201	1.3457	0.041866
Qrich1-201	2.86277	0.0848892
Pip4k2a-201	2.80296	0.170721
Sod2-201	2.16737	0.0838874
Gatad1-201	2.27435	0.101265
Khsrp-201	1.93166	0.0348349
Rhoa-201	2.27131	0.0693969
Hnrnpa0-201	1.77427	0.107474
Herpud2-201	0.271906	0.751578
Ubqln4-201	-0.249671	0.858553
Gprc5b-201	2.7018	0.166184
Man1a2-201	2.01429	0.101698
Gabpa-201	2.83578	0.0420448
Bcl2l13-201	1.53065	0.0608129
Elk1-201	1.17386	0.244125
Snap47-201	1.732	0.0666546
Kdsr-201	2.1064	0.0255591
Tmem115-201	2.121	0.267343
Slc3a2-201	-0.967215	0.0519324
2610507B11Rik-201	1.2913	0.124524
AI597479-201	1.24607	0.254243
Tmem86a-201	0.411253	0.62358
Gosr1-201	1.89099	0.279344
Fads1-201	1.06917	0.155477
Dnajc19-201	1.78024	0.173961
Pdhx-201	3.6255	0.149084
Pgam1-201	2.79631	0.0778073
Zfp729a-201	1.01213	0.438629
Atp6v0d1-201	2.09856	0.000554913
Pten-201	1.81104	0.127196
Pip4k2c-201	1.93623	0.357463
Clip3-201	1.74019	0.00496852
Tvp23b-201	2.07834	0.147737
Cacybp-201	2.26979	0.0979882
Anapc1-201	1.4099	0.224088
Rnf166-201	1.87968	0.0453552
Rbsn-201	3.14349	0.232103
Tex261-201	2.85207	0.031354
Surf4-201	2.09083	0.0456361
Dnajb9-201	2.41711	0.142575
Ppp1cb-201	2.53334	0.146122
Efr3a-201	3.24283	0.00814452
Casd1-201	3.63156	0.0225951
Slc39a1-201	2.02816	0.0136296
Endog-201	0.193598	0.860927
Atf6b-201	0.735544	0.129483
Prrt1-201	1.49351	0.176926
Lpl-201	-1.48208	0.0710891
Srf-201	1.98238	0.382049
Capza2-201	2.19415	0.124111
Ppil4-201	4.25061	0.0725963
Cnih1-201	3.6158	0.0154611
Gatsl2-201	2.19595	0.113225
Fnta-201	-0.224881	0.731629
Wasf3-201	2.55455	0.00774552
Prelid3b-201	3.19048	0.14267
Nkap-201	1.61063	0.405828
Cd274-201	0.272756	0.644951
Mapkapk2-201	0.513267	0.320422
Myh9-201	0.779414	0.369291
Kctd5-201	2.55616	0.272008
Sdc4-201	-0.199808	0.754056
Mpp2-201	3.55161	0.0565233
Psmd11-201	1.5475	0.323162
Timp2-201	3.78581	0.0785011
Top2b-201	-0.660696	0.162315
Igfbp4-201	-0.909521	0.460684
Rab11fip4-201	2.58573	0.136576
Serinc3-201	1.90393	0.0963647
Rab5a-201	3.06571	0.0308299
Nkiras2-201	4.61702	0.169225
Vmp1-201	2.62133	0.186499
Cdc73-201	3.62802	0.131827
Trove2-201	0.843077	0.12359
Ywhab-201	2.08054	0.0596022
Ypel2-201	2.18846	0.3198
Appbp2-201	2.61019	0.127575
Pip4k2b-201	2.66813	0.155607
G3bp1-201	1.1655	0.309982
Ap2b1-201	1.31707	0.00223067
Fxr2-201	1.85035	0.215483
Pank3-201	1.93429	0.132714
Med11-201	1.41892	0.236969
Ywhah-201	1.77431	0.065149
Scrn1-201	1.80515	0.010057
BC005537-201	2.1951	0.0122048
Rnf145-201	1.50459	0.171422
Psme3-201	1.23436	0.147274
Calm3-201	2.29873	0.0926716
Cdc37-201	1.18969	0.0703219
Ubb-201	0.891109	0.00293703
Cd164-201	3.50611	0.211723
Reep3-201	1.93448	0.249968
Serinc1-201	3.10143	0.052676
Ccdc59-201	1.9208	0.181359
Zwint-201	0.340354	0.257476
Ube2d1-201	2.90049	0.0899365
Atp2b1-201	1.7122	0.134402
Uhrf1bp1l-201	0.543501	0.575382
Nudt4-201	3.44358	0.252916
Tcp11l2-201	1.82198	0.0176949
Timp3-201	-0.067363	0.956796
Tysnd1-201	-0.0175481	0.97305
Sar1a-201	1.74098	0.0525109
Eif4ebp2-201	2.84162	0.205183
Ddit4-201	0.470748	0.243659
Cand1-201	1.36152	0.0956846
Pno1-201	2.21021	0.148613
Usp15-201	1.87906	0.181485
Tbc1d15-201	3.74639	0.04749
2310011J03Rik-201	0.306462	0.271485
Rab21-201	3.05954	0.0182582
Frs2-201	3.41817	0.212358
Snrpd3-201	3.41279	0.258587
Ap3d1-201	2.0434	0.146731
Timm13-201	-0.119546	0.78916
D10Wsu102e-201	1.04089	0.0140592
Pofut2-201	2.05207	0.0926267
Pex13-201	1.77894	0.189845
Nsg2-201	-0.794609	0.468874
Tpgs1-201	0.463868	0.366142
Ccng1-201	3.097	0.033678
Nudcd2-201	2.61832	0.0750542
Ppp2ca-201	2.70375	0.102653
Hspa4-201	1.34139	0.134448
Sar1b-201	1.95313	0.0828191
Ube2b-201	2.65841	0.0365754
Med7-201	0.428985	0.627895
Btg2-201	0.842985	0.387944
Adcy1-201	-1.10521	0.364958
Arf5-201	0.386266	0.309072
Ppp4r3b-201	4.36289	0.177167
Ska2-201	1.79051	0.243919
Gdpd1-201	3.07847	0.0665277
Ppm1d-201	0.519613	0.125326
Sypl-201	2.40811	0.103187
Nampt-201	2.34387	0.000119036
Tspan13-201	-1.0268	0.39839
Rock2-201	2.28599	0.0793886
Laptm4a-201	2.55479	0.054168
Fam84a-201	-2.86791	0.217469
Gna13-201	1.33059	0.378931
Rdh14-201	1.77597	0.0233249
Klhl29-201	-1.23031	0.209404
Fkbp1b-201	0.0710137	0.785869
Kif3c-201	1.01665	0.160475
Rab10-201	1.78797	0.0564924
Ddx42-201	0.591873	0.383347
Ddx5-201	2.28734	0.0674094
Jpt1-201	0.322022	0.388105
Cpd-201	1.1227	0.289924
Timm22-201	2.77583	0.185702
Lrrc59-201	1.87434	0.073797
Vamp2-201	2.33791	0.0736259
Tmem101-201	1.02915	0.386328
Nmt1-201	0.595217	0.298078
Gosr2-201	2.0987	0.0263556
Dtd2-201	1.89735	0.271847
Gtf2a1-201	3.2016	0.0523244
Dnaaf2-201	-0.944996	0.15102
Sec23a-201	3.25101	0.0884191
Pnn-201	-0.224418	0.515517
Ppp2r5e-201	-0.458696	0.570906
Sgpp1-201	1.86902	0.0933509
Tmx1-201	3.60962	0.10641
Actr10-201	2.32753	0.136438
Serpina3n-201	1.34979	0.00105801
Ppm1a-201	2.96153	0.127384
Glrx5-201	0.430807	0.428856
Snapc1-201	1.47589	0.204818
Atp6v1d-201	1.65167	0.0694765
Pcnx-201	2.74906	0.0709401
Gtpbp4-201	2.58429	0.27358
Trip11-201	2.89194	0.120271
Npc2-201	1.12213	0.128985
Erg28-201	2.66106	0.0927821
Vash1-201	-0.290841	0.670774
Cyp46a1-201	1.65463	0.22023
Yy1-201	0.68595	0.03548
Zfyve21-201	3.73823	0.0949964
Mrs2-201	0.743474	0.424775
Mcur1-201	2.11004	0.120086
Nup153-201	2.56113	0.147037
Wrnip1-201	1.51968	0.212298
Ssr1-201	1.44904	0.100254
Habp4-201	1.79731	0.0222196
Zfp346-201	1.49839	0.254899
Lman2-201	2.95316	0.0744131
Fam193b-201	0.270439	0.681709
Txndc15-201	2.24951	0.149761
Agtpbp1-201	1.59655	0.204182
Tppp-201	4.02469	0.0926366
Sdha-201	2.33432	0.0443887
Ccdc127-201	1.73157	0.0614986
Mrpl36-201	1.52773	0.00941507
Polk-201	0.670459	0.344836
Hmgcr-201	2.33005	0.000185067
Scamp1-201	2.69651	0.109809
Atxn7-201	1.55135	0.132091
Ube2e1-201	0.940154	0.389246
Glud1-201	2.66898	0.125556
Ero1l-201	2.48529	0.00566563
Tmem254b-201	2.68487	0.20717
Ppif-201	0.765051	0.537989
Arf4-201	3.36286	0.0206716
Eaf1-201	2.1262	0.288403
Fam208a-201	-0.194314	0.600546
Kpna3-201	3.38459	0.172229
Pspc1-201	2.55889	0.272939
Zmym2-201	3.29674	0.198674
Lats2-201	3.04129	0.0613773
Hmbox1-201	1.86469	0.11253
Amer2-201	1.97507	0.165422
Gpalpp1-201	2.66645	0.0898575
Akap11-201	0.333866	0.53596
Wbp4-201	1.97708	0.0503608
Ccdc25-201	-0.799684	0.490084
Trim35-201	1.04158	0.124679
Dpysl2-201	2.84471	0.104603
Nefm-201	-2.42581	0.0473226
Nefl-201	-0.761535	0.616579
Rb1-201	4.35906	0.231991
Itm2b-201	2.41429	0.0687522
Dnajc3-201	2.1117	0.231917
Tox4-201	2.16657	0.0563104
Slc7a8-201	-0.471566	0.518718
Sub1-201	1.71926	0.170677
Jph4-201	1.38535	0.0892912
Mtdh-201	2.22417	0.181557
Ank-201	2.69271	0.17243
Ywhaz-201	2.68894	0.1119
Rrm2b-201	2.92816	0.15609
Atp6v1c1-201	1.91218	0.131919
Rad21-201	2.57994	0.30057
Rida-201	1.88737	0.00930671
Derl1-201	2.77089	0.028257
Rbx1-201	0.773915	0.193116
Slc25a17-201	3.52205	0.18461
Dnal4-201	2.32108	0.0904197
Josd1-201	0.455486	0.464282
Tomm22-201	3.1613	0.0686364
Cby1-201	1.10919	0.0548655
Twf1-201	2.73592	0.11227
Sept3-201	-2.26316	0.201992
Slc38a2-201	2.67279	0.00821374
Polr3h-201	1.02405	0.527941
Phf5a-201	0.944179	0.0900285
Litaf-201	1.28145	0.0379509
1810013L24Rik-201	1.3834	0.315603
Crebbp-201	3.28542	0.142143
Grina-201	0.441921	0.228683
Alcam-201	0.471216	0.659548
Slc35a5-201	3.38828	0.0665101
Pmm2-201	2.1751	0.352927
Cldnd1-201	2.28575	0.138313
Sdf2l1-201	0.970218	0.0532216
Ncbp2-201	1.79087	0.0110785
Pak2-201	2.44639	0.192198
Igsf11-201	2.73403	0.284624
Fyttd1-201	1.20824	0.208116
Gsk3b-201	1.20718	0.117388
Klhl24-201	2.10054	0.0313621
Dirc2-201	3.32074	0.0768132
Usp25-201	3.17206	0.181962
Adamts1-201	1.00067	0.0617658
Tmem50b-201	3.86134	0.168752
Tmbim6-201	1.08478	0.0726725
Smarcd1-201	1.45257	0.200544
Gpd1-201	2.26592	0.142088
Slc4a8-201	0.645282	0.337884
Calcoco1-201	-1.61185	0.289436
Cdkn1a-201	1.18889	0.00186789
Nus1-201	1.14471	0.256029
Wrb-201	1.0496	0.348175
Rpp14-201	1.14746	0.180189
Scg5-201	2.64999	0.0364812
Pcbp4-201	3.01555	0.150999
Agpat4-201	-0.241629	0.596676
Igf2r-201	2.23879	0.0910402
Slc25a27-201	1.94163	0.0778374
Tnfrsf21-201	1.35183	0.0532735
Med20-201	2.09397	0.00912372
Usp49-201	0.408572	0.548613
Cmtr1-201	1.15704	0.221695
Glo1-201	3.02853	0.141962
Abcg1-201	1.10304	0.133373
Ehd3-201	0.811214	0.273623
Spast-201	4.42864	0.338436
Yipf4-201	3.41547	0.0749045
Eif2ak2-201	0.851566	0.0327166
Vapa-201	2.92313	0.018736
Twsg1-201	2.11354	0.111578
Atp6v0c-201	1.44311	0.0934922
Rhoq-201	1.48218	0.339487
Cript-201	3.24651	0.0746459
Nudt3-201	2.19169	0.0396808
Mllt1-201	2.28072	0.126042
Taf11-201	1.63182	0.0336549
Kif5b-201	0.435544	0.460837
Syt4-201	0.134457	0.859059
Esco1-201	1.36281	0.324397
Tapbp-201	-1.01329	0.083489
Vps52-201	1.25153	0.121524
Kcnc1-201	0.232882	0.60363
Dnajc18-201	1.35223	0.0557744
Hspa9-201	2.5897	0.0605536
Etf1-201	1.97413	0.11308
Riok3-201	1.75894	0.305751
Impact-201	2.36492	0.162937
Tcerg1-201	2.48497	0.246288
Seh1l-201	3.10152	0.0715333
Setbp1-201	0.476247	0.430818
Rbfa-201	0.236875	0.590351
Napg-201	2.7184	0.0662718
St8sia3-201	1.81525	0.222394
Nars-201	1.83737	0.0276834
Fech-201	4.17215	0.15705
Dctn4-201	2.18916	0.225016
Rbm22-201	3.05659	0.128643
Tmx3-201	3.13099	0.37191
Gnaq-201	2.626	0.109051
Sdhaf2-201	1.29	0.10128
Osbp-201	2.6709	0.122588
Rfk-201	2.53119	0.096773
Ddb1-201	1.35052	0.202683
Zfand5-201	1.89519	0.267315
Rtn3-201	3.05455	0.0917012
Naa40-201	0.924005	0.387425
Ehd1-201	0.742574	0.0671075
Ppp2r5b-201	2.59943	0.0673103
Ak3-201	1.30791	0.170307
Tnks2-201	2.3583	0.0010345
Sf3b2-201	1.53115	0.1873
Rab1b-201	1.22799	0.155078
Cnih2-201	-0.542649	0.279087
Minpp1-201	1.16964	0.0642222
Apba1-201	2.10065	0.0170493
Dpp3-201	1.53189	0.25804
Slc1a1-201	2.72551	0.0771672
Prdx5-201	-0.29662	0.761422
Esrra-201	0.885416	0.39464
Eif3a-201	2.4474	0.198154
Prdx3-201	2.35386	0.0932486
Tm9sf3-201	3.54494	0.155972
Kctd1-201	-1.68382	0.108488
Smndc1-201	2.57149	0.334332
Trim8-201	1.35337	0.16101
Fundc1-201	2.81733	0.0834942
Slk-201	3.61757	0.143303
Btbd1-201	2.73175	0.0806632
Bhlhe22-201	1.08303	0.250335
P4hb-201	2.74542	0.0197699
Wdr45b-201	2.18483	0.132434
R3hcc1l-201	-0.480607	0.00753644
Got1-201	1.71	0.0238582
Scd2-201	2.34474	0.10155
Mgea5-201	1.09473	0.0889178
Sacm1l-201	2.37282	0.0440776
Jph3-201	1.4389	0.186271
Itgb8-201	1.68444	0.158554
Sp4-201	2.36739	0.0654564
Smarcc2-201	1.28712	0.11251
Ddit3-201	0.428747	0.413671
Dctn2-201	2.44709	0.0568435
Paip1-201	3.77688	0.0796061
Bet1l-201	0.702691	0.385007
Ptdss2-201	1.58299	0.00943331
Crcp-201	2.0581	0.266715
Tm9sf2-201	3.0682	0.0797282
Cbx8-201	0.47982	0.64603
Cbx4-201	1.99668	0.0350506
Nptx1-201	-0.949203	0.459707
Mkln1-201	3.00561	0.191254
Hprt-201	0.509976	0.314952
Cnksr2-201	0.345273	0.740152
Tmem47-201	-0.172695	0.841933
Prps2-201	3.11935	0.158235
Zdhhc3-201	-0.574678	0.707925
Slco3a1-201	1.46212	0.0172071
Cplx2-201	-1.52302	0.0477202
Nop16-201	0.730851	0.301919
Smad7-201	1.00546	0.080359
Lypla1-201	3.26151	0.00110358
Tmem14a-201	2.14684	0.113663
Tram1-201	4.76672	0.180514
Lactb2-201	3.65051	0.262256
Maip1-201	3.70376	0.326691
Hspd1-201	1.42861	0.239657
Trak2-201	-0.611135	0.466561
Ptp4a1-201	3.13832	0.154677
Ormdl1-201	3.25436	0.106201
Inpp1-201	-0.547572	0.514173
Coa5-201	3.55534	0.161274
Plekhb2-201	0.525146	0.501814
Smap1-201	2.21831	0.126567
Ogfrl1-201	0.0878986	0.911766
Ppm1f-201	-0.593536	0.579527
Tmem169-201	1.15006	0.262517
Ptprn-201	1.37552	0.0343381
Itm2c-201	1.43154	0.052043
Ncl-201	2.51348	0.0514746
Serpine2-201	0.495881	0.563509
Ppp1r7-201	1.79442	0.1835
Agap1-201	-0.993272	0.0951821
Cln8-201	0.198015	0.822275
Ubxn4-201	2.51352	0.0773533
Dars-201	3.06313	0.152384
Tsn-201	2.23399	0.148131
Nifk-201	0.0633103	0.943938
Lrrn2-201	-0.117646	0.872818
Xpr1-201	2.7593	0.166256
Stx6-201	2.69932	0.041149
Ahctf1-201	-0.91166	0.36227
Parp1-201	1.71346	0.266582
Acbd3-201	3.04363	0.0219123
Desi2-201	1.86564	0.115241
Srp9-201	3.07366	0.0678296
Tada1-201	3.3227	0.152351
Atp1b1-201	-1.30189	0.0293056
Blzf1-201	1.86673	0.235151
Bpnt1-201	2.10907	0.2639
Atf6-201	1.76432	0.100615
Hsd17b7-201	3.08035	0.206076
Rabgap1l-202	2.0233	0.171373
Plxdc2-201	1.17936	0.386186
Ppp6c-201	3.27912	0.163677
Orc4-201	3.21735	0.205284
Kif5c-201	0.239883	0.737438
Yme1l1-201	1.98316	0.111015
Gad2-201	-1.81481	0.260994
Dpm2-201	1.013	0.205057
Tor1a-201	1.13699	0.0808795
Rbm18-201	2.47058	0.0871922
Strbp-201	1.7635	0.0602768
Notch1-201	1.16788	0.232894
Arl6ip6-201	4.13639	0.206459
Dnajc10-201	2.57941	0.0270993
Ube2e3-201	3.25803	0.0483448
Cers6-201	-2.52614	0.297977
Lin7c-201	3.07304	0.0305842
Commd9-201	0.652705	0.473624
Hipk3-201	1.90925	0.138759
Caprin1-201	1.20347	0.533156
Api5-201	3.23258	0.34164
Ext2-201	1.8056	0.114234
Gatm-201	2.09216	0.331
Eif3j1-201	2.49788	0.0875994
Snap25-201	-0.420214	0.644622
Ubr1-201	3.07168	0.0774659
Ehd4-201	1.38618	0.206987
Rtf1-201	3.67378	0.123862
Atrn-201	2.84226	0.0414878
Ivd-201	1.00499	0.364644
Slc23a2-201	1.14169	0.186218
Spred1-201	2.95195	0.0108219
Bmp2-201	3.21154	0.103092
Sppl2a-201	1.05906	0.0463905
Mal-202	-0.134003	0.509498
Pcsk2-201	0.614166	0.51261
Polr3f-201	0.884786	0.426249
Rbbp9-201	2.56783	0.105417
Gzf1-201	1.18462	0.0670569
Kif3b-201	0.34291	0.514873
Mapre1-201	2.16458	0.0301419
Pkia-201	0.192471	0.836104
Stmn2-201	-0.424681	0.658744
Car2-201	4.29594	0.214029
Ogfr-201	0.052927	0.901937
Armc1-201	2.98353	0.215936
Ggt7-201	0.643756	0.457487
Nfs1-201	0.427719	0.489203
1110008F13Rik-201	1.35501	0.134112
Sec62-201	2.618	0.143469
Dhx36-201	2.71239	0.0268871
Ppm1l-201	1.42267	0.00560603
Nbea-201	0.0185376	0.970238
Serp1-201	2.57482	0.15937
Slc33a1-201	4.481	0.0917147
Ssr3-201	2.71001	0.161695
Serpini1-201	1.57592	0.233863
Trim33-201	1.74534	0.0215439
Nras-201	2.00463	0.178955
Sike1-201	1.3065	0.115003
Sec22b-201	2.0711	0.226712
Mfsd14a-201	4.25346	0.173447
Pla2g12a-201	2.97104	0.0260982
Ifi44-201	1.20155	0.201028
Rit1-201	2.15745	0.359927
Dclk2-201	-1.04986	0.488711
Gclm-201	2.79534	0.102651
Mrpl9-201	1.42175	0.222568
Eif4e-201	1.97328	0.0463858
Cisd2-201	3.06415	0.0764243
Bcl10-201	3.32828	0.13114
Calb1-201	-2.0104	0.278701
Cpne3-201	2.30953	0.308502
Ubxn2b-201	3.33777	0.0708354
Abca1-201	3.14018	0.000153873
Erp44-201	1.38961	0.181399
Tmeff1-201	4.74365	0.122066
Fmn2-201	0.937762	0.0819655
Ugcg-201	1.76299	0.0597224
Ptbp3-201	3.2443	0.273764
Snx30-201	-0.148806	0.274802
Zdhhc21-201	1.34344	0.176416
Tmem38b-201	2.93893	0.00826058
Chmp5-201	2.68985	0.0336743
Nfx1-201	1.93496	0.187228
Rad23b-201	2.60342	0.000768226
Dcaf12-201	2.72933	0.2337
Nudt2-201	1.62449	0.174446
Psip1-201	1.80745	0.251912
Sh3gl2-201	1.75256	0.235434
Cachd1-201	3.00225	0.0811711
Eps15-201	1.62091	0.169567
Rnf11-201	3.02745	0.144162
Txndc12-201	1.82076	0.0185939
Scp2-201	3.0476	0.00458969
Ssbp3-201	1.37045	0.0304965
Ctps-201	4.70785	0.181426
Cdc42-201	-0.249723	0.610669
Eloa-201	1.94519	0.332537
Pnrc2-201	2.25507	0.221466
Gpbp1l1-201	-0.300023	0.858137
Pik3r3-201	1.11181	0.0402591
Cmpk1-201	3.15513	0.0664106
Rcan3-201	2.12242	0.249476
Syf2-201	0.512416	0.303305
Sfpq-201	-0.625261	0.0326948
Tmem50a-201	1.36073	0.119612
Ncdn-201	0.683719	0.228467
Trappc3-201	0.754601	0.0787137
Slc9a1-201	2.27511	0.0878069
Grik3-201	1.7871	0.145857
Stx12-201	3.04114	0.00580045
Ppp1r8-201	-0.101314	0.903467
Sesn2-201	0.617003	0.260631
Fbxo42-201	0.3926	0.548655
Rheb-201	1.85609	0.0043425
Ctnnbip1-201	1.51446	0.390971
Lzic-201	1.3917	0.190024
Fam126a-201	1.84113	0.137315
Tprgl-201	2.94568	0.00435505
Rbm33-201	3.07499	0.204035
Ccnl2-201	-0.0126151	0.986773
Lrpap1-201	2.16915	0.104102
Ppp2r2c-201	1.9942	0.0964224
Nsg1-201	1.17909	0.158772
Dhx15-201	2.11922	0.145103
D5Ertd579e-201	0.981965	0.00952807
Tada2b-201	1.361	0.273786
Grpel1-201	-0.291096	0.332452
Gabra4-201	-2.0872	0.113856
Gabrb1-201	-0.429642	0.745042
Tmem165-201	3.06066	0.123979
Dr1-201	1.23594	0.1316
Fam69a-201	2.71205	0.0676815
Zfp326-201	2.49649	0.0840629
Sparcl1-201	-0.301522	0.61296
Coq2-201	1.29619	0.0771291
Cds1-201	1.04728	0.0515219
Asphd2-201	-0.0824893	0.890945
Wsb2-201	1.65762	0.0155779
Eif2b1-201	1.67317	0.237476
Scarb2-201	2.51823	0.0103076
Vps33a-201	2.94163	0.11061
Mmp17-201	-1.14258	0.0744866
Atp2a2-201	-0.125745	0.513775
Rnf34-201	4.10434	0.081554
Aacs-201	2.10107	0.119169
Tmem132b-201	2.04527	0.18655
Ulk1-201	0.103145	0.850187
Rab35-201	1.17811	0.261424
Sppl3-201	2.30361	0.106923
2210016L21Rik-201	1.10658	0.109989
Gm4951-201	0.921825	0.0789969
Tmem106b-201	3.49953	0.135941
Fscn1-201	-0.552955	0.0876898
Usp30-201	1.89034	0.0532348
Pdap1-201	0.189802	0.772097
Bcl7b-201	1.78457	0.00905868
Wasl-201	2.31778	0.102621
Gigyf1-201	0.720475	0.3044
Mepce-201	-0.661158	0.23316
Hibadh-201	2.47638	0.0334676
Avl9-201	2.68188	0.0356493
Herc6-201	3.01922	0.0798964
Mtpn-201	2.08164	0.0840412
Pcyox1-201	1.62755	0.147304
Dusp11-201	1.2611	0.279386
Fbxl14-201	0.363089	0.627026
Rpn1-201	1.01779	0.0212044
Eif4e3-201	0.537472	0.642377
Sec61a1-201	2.33577	0.0737615
Tmem43-201	2.85634	0.000311258
Slc6a6-201	1.36415	0.153323
Arl8b-201	2.99457	0.0538625
Cops7a-201	2.07757	0.03019
Gabarapl1-201	1.69131	0.008992
Lrp6-201	2.41499	0.0981958
Atf7ip-201	1.66237	0.227775
Golt1b-201	2.92286	0.104697
Bhlhe41-201	1.4564	0.294758
Kras-201	2.96479	0.120048
Etnk1-201	1.70497	0.11655
Emc3-201	2.6579	0.0432719
Slc6a1-201	2.09581	0.097889
Timp4-201	-0.601722	0.45216
Necap1-201	1.36061	0.280483
Prmt8-201	-2.51384	0.0550308
Mark2-202	1.06053	0.313461
Qpctl-201	1.25966	0.258951
Tmem126b-201	0.705871	0.140064
Rab30-201	1.9512	0.0148934
Arl6ip1-201	2.66457	0.118026
Smg1-201	1.92085	0.101002
Kctd13-201	2.89127	0.0415743
Rab6a-201	0.129343	0.568778
Ppme1-201	1.76649	0.0161114
Dgat2-201	1.7924	0.00554435
Thap12-201	2.29162	0.0447751
Dkk3-201	0.0713049	0.913835
Nucb1-201	2.56804	0.23346
Nomo1-201	0.808754	0.408488
Lamtor1-201	1.0821	0.0914783
Dctn5-201	1.57938	0.183991
Ubfd1-201	0.916841	0.337361
Mettl9-201	2.18472	0.0425413
Thumpd1-201	1.39957	0.146047
Atp6ap2-201	3.46763	0.0818131
Tub-201	-1.8995	0.286687
Rab33a-201	1.04968	0.0242454
Gpc4-201	-2.21444	0.100348
Dynlt3-201	4.34301	0.0451665
Vbp1-201	3.26236	0.161092
Fundc2-201	3.94398	0.0933427
Rab39b-201	2.68553	0.0805591
Magee1-201	0.382811	0.569942
Sh3bgrl-201	1.10543	0.275712
Cstf2-201	1.74968	0.0692166
Pdha1-201	3.80145	0.0452399
Nono-201	3.77261	0.122161
Abcb7-201	2.10478	0.0713358
Nsdhl-201	2.16436	0.361217
Prps1-201	1.45154	0.0506263
Lamp1-201	2.11454	0.095743
Gas6-201	0.943203	0.19197
Agpat5-201	0.00724187	0.993401
Erlin2-201	2.24147	0.158863
Brf2-201	-0.818781	0.252288
Leprotl1-201	2.37005	0.0946416
Gpm6a-201	-0.0311735	0.964676
Eri1-201	2.52023	0.00989234
Tnks-201	1.30191	0.0192432
Gsr-201	2.5387	0.0834898
Klhl2-201	4.07191	0.0212117
Tmem184c-201	2.13951	0.110012
N4bp1-201	0.442947	0.508435
Eif2ak3-201	1.18672	0.275182
Got2-201	1.97471	0.153931
Vps35-201	2.56997	0.0974524
Dnaja2-201	2.12668	0.0131486
Itfg1-201	3.80215	0.141738
Ist1-201	-0.15604	0.79588
Gnao1-201	3.04321	0.114095
Nudt21-201	2.21326	0.173616
Fam192a-201	0.854647	0.217716
Pllp-201	1.18828	0.442709
Arl2bp-201	3.32818	0.121211
Cx3cl1-201	-1.75576	0.118387
Tmem38a-201	2.02783	0.133765
Map1lc3b-201	1.63544	0.067245
Zdhhc7-201	1.52159	0.199124
Cotl1-201	-0.405039	0.609768
Pik3r2-201	3.17564	0.00781483
Hsbp1-201	2.4562	0.0411416
Slc7a6-201	0.407216	0.316903
Vps4a-201	3.07349	0.207851
Cog8-201	1.4938	0.0776276
Nip7-201	1.54007	0.112022
Cyb5b-201	1.85845	0.110521
Gabarapl2-201	1.99532	0.287722
Gnpat-201	4.66135	0.30229
Sprtn-201	0.355203	0.469773
Egln1-201	1.91447	0.211785
Jam3-201	2.39568	0.187162
Usp2-201	1.74921	0.333893
Nectin1-201	1.69066	0.0406255
Acat1-201	2.21244	0.0773727
Cryab-201	2.07458	0.0905261
Dlat-201	2.37056	0.169552
Pts-201	2.66224	0.228669
Bace1-201	0.570634	0.0992042
Arcn1-201	3.50603	0.0597672
Pin1-201	1.29468	0.157426
Rsl24d1-201	1.82475	0.0312989
Nedd4-201	3.41744	0.13898
Rora-201	2.24947	0.26807
Fem1b-201	1.79518	0.247141
Phip-201	2.67052	0.16512
Elovl4-201	1.45825	0.0425675
Imp3-201	1.02245	0.147673
Ptpn9-201	1.74526	0.167479
Pkm-201	1.57295	0.0221441
Ireb2-201	3.09822	0.123729
Tspan3-201	2.35341	0.0597192
Gclc-201	3.17677	0.216148
Map2k5-201	-0.2697	0.662257
Spg21-201	1.42803	0.350688
Dpp8-201	2.47995	0.172345
Snapc5-201	2.28359	0.292708
Atp1b3-201	2.71453	0.13098
Cmtm6-201	1.06607	0.220214
Stt3b-201	0.980676	0.0716021
Armc8-201	1.22621	0.130593
Mras-201	1.38267	0.271699
Pdcd6ip-201	2.79148	0.153255
Nktr-201	-0.415828	0.416953
Rab6b-201	2.52217	0.0902464
Ip6k1-201	0.942064	0.125282
Nicn1-201	2.56181	0.163714
Igtp-201	0.176951	0.781016
Degs1-201	2.53658	0.158703
Atp6v1g1-201	1.44002	0.1754
Sv2a-201	1.38469	0.0606711
Chrm1-201	-1.76707	0.118385
Dsel-201	-1.08505	0.167342
Cdv3-201	-0.673256	0.0851982
Eipr1-201	-0.626795	0.396878
Vhl-201	2.46498	0.119169
Brk1-201	2.28362	0.0714047
Dnttip2-201	0.825473	0.16017
Acsl3-201	4.6779	0.182605
Ppp1r9a-201	3.89567	0.062698
Zdhhc5-201	1.67406	0.286083
Tmem127-201	1.18418	0.21396
Bloc1s5-201	1.64925	0.332046
Exoc3-201	2.0084	0.070322
Klhl42-201	1.71972	0.332071
Zfc3h1-201	-0.916812	0.115967
Cops8-201	1.52998	0.110352
Ipo13-201	0.104489	0.874556
Ccdc92-201	0.754348	0.0095566
Fem1c-201	1.84791	0.354383
Pmepa1-201	2.68033	0.00463539
Chst2-201	2.23228	0.181363
Zfhx2-201	0.139417	0.826962
Wdr26-201	1.713	0.208689
Prkx-201	2.88914	0.105503
Ccdc32-201	1.67782	0.156908
Rsbn1l-201	1.90133	0.113921
Fam117b-201	1.60283	0.0114563
Arl5a-201	3.71346	0.03995
Appl1-201	1.52396	0.305989
Hacd3-201	2.37888	0.174723
Sncb-201	-1.20812	0.0740846
Efhd2-201	-0.130216	0.864849
Wipi2-201	1.41001	0.0894146
Klf9-201	1.09447	0.109942
Rnf139-201	1.39146	0.320119
Pebp1-201	2.18082	0.120497
BC022687-201	1.00966	0.179774
Mmd2-201	1.16192	0.114276
Clic4-201	2.20714	0.00031642
Setd7-201	2.49934	0.309996
Hook3-201	2.06746	0.163679
Fam91a1-201	3.6934	0.172625
Ythdf1-201	2.38103	0.1907
Tbc1d12-201	1.71954	0.00637751
Abhd2-201	1.66467	0.125191
Tmed8-201	4.42511	0.14376
Wipf2-201	0.0463886	0.925977
Disp2-201	0.232299	0.738848
Aldh5a1-201	2.92087	0.295987
Zc3h7a-201	-0.0777107	0.936494
Ina-201	-0.389216	0.371777
Rab3gap1-201	1.91481	0.345511
Tmem35a-201	-1.18019	0.263631
Tm7sf3-201	1.9702	0.00167733
Hnrnpu-201	0.623537	0.246992
Hdhd3-201	1.18554	0.0513599
Ubald1-201	2.30689	0.00999731
Heca-201	2.11087	0.135482
Megf9-201	0.107302	0.796925
Ssh2-201	1.94225	0.306575
Msl1-201	0.32534	0.495055
Cd81-201	2.97058	0.0929198
Ttll7-201	3.55377	0.275944
Mcl1-201	-0.235995	0.613849
Ensa-201	0.777165	0.12166
Dnajc16-201	2.82146	0.130998
Ggact-201	0.823025	0.466915
Sde2-201	1.93788	0.103469
Ankrd12-201	1.25106	0.245783
Tmem109-201	0.197729	0.595214
Pnmal1-201	-0.219182	0.687889
Exd2-201	1.58639	0.231745
Limch1-201	2.87405	0.292362
Adora1-201	0.793798	0.48122
Stxbp5-201	0.305962	0.63968
Tmx4-201	1.89106	0.20981
B3galt2-201	1.73725	0.0420181
Btg1-201	2.00401	0.0418563
Cpsf7-201	1.01655	0.132167
Jph1-201	0.554404	0.347733
Washc4-201	2.76717	0.413275
Parp12-201	2.18054	0.287024
Larp6-201	0.653762	0.373457
Lsm1-201	1.84037	0.0868335
Irf2bpl-201	0.600616	0.0117242
Rpp25l-201	-0.85101	0.350959
Pygo1-201	-1.10504	0.0746297
Bag4-201	3.39082	0.0875848
1700123O20Rik-201	0.207307	0.793471
Spsb1-201	1.70339	0.110525
Zfp91-201	1.55292	0.0384737
Kcna2-201	2.62053	0.13596
Ppp1r9b-201	-1.06618	0.0307115
Rfwd3-201	1.76844	0.157152
Ndn-201	0.7246	0.187477
Gde1-201	3.2705	0.0438465
Cxcl10-201	-1.65444	0.164715
1110059E24Rik-201	2.4276	0.108775
Scai-201	3.20224	0.059319
Phlda3-201	-0.296454	0.312503
Trp53rka-201	0.296162	0.514329
Uchl4-201	1.84651	0.00561499
Uba6-201	1.45744	0.218269
Pde4a-202	-0.298776	0.676865
Alg14-201	3.64126	0.197576
Ltn1-201	3.69596	0.107767
Gtf2h5-201	1.89643	0.107002
Polr3k-201	3.22595	0.119609
Cbr1-201	-0.102211	0.790031
Chd6-201	0.880198	0.389226
Ubac2-201	1.73255	0.313552
Prorsd1-201	0.888446	0.352118
Dusp8-201	0.971888	0.138911
Slc12a9-201	1.03045	0.201466
Ube2r2-201	2.37529	0.00268088
Mios-201	0.140394	0.784153
Ptpn23-201	1.27192	0.372186
Chst11-201	-0.787075	0.193845
Ccdc88a-201	1.20867	0.0490146
Atxn2l-201	0.709846	0.0521877
Sobp-201	0.32038	0.502587
Slc25a23-201	2.79098	0.258669
BC031181-201	2.05159	0.0156447
Slc22a23-201	1.34987	0.295055
Tbcc-201	-0.293281	0.739885
Calm2-201	1.47715	0.0604248
Thap11-201	1.78479	0.201377
Gcsh-201	0.723321	0.0386428
Dgkb-201	-1.47238	0.310188
Irs2-201	0.392424	0.457481
Tsfm-201	0.0864233	0.914023
Rundc1-201	0.42303	0.487115
Parm1-201	2.58974	0.107184
Kctd7-201	2.79994	0.234085
Bicral-201	0.427633	0.512345
Cnst-201	2.1507	0.222389
Ostm1-201	2.7353	0.0316539
Ankrd13c-201	2.0775	0.270193
Edem2-201	0.16278	0.753539
Chchd4-201	2.74183	0.00159001
Oxsr1-201	0.79351	0.452767
Map6d1-201	2.90678	0.196264
Hist1h1c-201	1.07526	0.133934
Nudt19-201	1.20196	0.0212171
Vps37b-201	1.94237	0.0140166
Capn5-201	3.60918	0.124397
Utp15-201	3.18795	0.263233
Fntb-201	2.71162	0.03184
Ipo9-201	1.4416	0.208134
Lnpep-201	3.00207	0.146007
Trpc4ap-201	0.555124	0.520474
Zfp704-201	2.46872	0.0496223
Elac1-201	0.423369	0.695237
Rab8b-201	3.63066	0.155616
Plekhm1-201	-0.739647	0.141802
Trim37-201	1.18091	0.520204
Socs5-201	0.840551	0.358923
Manea-201	4.06231	0.218936
Ranbp10-201	0.669846	0.384662
Herc3-202	0.489905	0.699903
Srxn1-201	0.408052	0.647885
Aagab-201	0.958755	0.508102
Mvb12b-201	1.28039	0.0908502
Tob1-201	1.94949	0.267203
Pdxk-201	1.6278	0.245924
Enc1-201	-1.02663	0.0583858
Pcif1-201	0.632769	0.586897
Usp22-201	2.74566	0.125116
Neurod2-201	-2.1091	0.330575
Taf2-201	4.60035	0.247602
Hdac11-201	1.27532	0.41802
Dync1li2-201	2.16038	0.237871
Lmtk2-201	1.68402	0.0917133
Gm49336-201	2.5914	0.00253211
Commd2-201	1.81369	0.197637
Cdc42bpb-201	-0.302539	0.638406
Tmem135-201	1.41179	0.277721
Dicer1-201	2.66852	0.0201397
Tspyl5-201	1.16859	0.0314973
Qk-201	0.53671	0.401727
Man1b1-201	0.875464	0.301254
B3galt1-201	1.18886	0.0160795
Topors-201	1.26837	0.268542
Hectd4-201	1.17546	0.117005
Mzt1-201	2.66305	0.00384477
Parp14-201	2.99313	0.0638475
Mxd4-201	1.43331	0.0106849
Smim3-201	2.46729	0.0127841
Fbxo45-201	1.73353	0.00466875
1700066M21Rik-201	1.84208	0.322003
Tmem246-201	1.04852	0.419071
Ppm1k-201	1.92911	0.166282
Slitrk5-201	0.555857	0.228335
Zbtb1-201	0.453952	0.279239
Tex2-201	1.47993	0.132378
Herc1-201	0.306114	0.794936
Uqcrfs1-201	2.21601	0.085757
Fam210a-201	1.00776	0.494131
Camk4-201	-2.77687	0.337148
Sec23ip-201	1.23308	0.132243
Kcnj2-201	2.06117	0.195571
Plcl1-201	0.732406	0.450644
Serbp1-201	1.64477	0.137279
Chst12-201	0.254902	0.658467
Sema7a-201	1.7623	0.33313
Pnpla8-201	2.31239	0.028645
Nfasc-201	1.07576	0.333211
Smap2-201	1.06782	0.12019
Tiprl-201	3.02568	0.124278
Trp53inp2-201	1.89189	0.275994
Wdtc1-201	0.0173518	0.918852
Hs2st1-201	1.91082	0.144555
Smarca5-201	-0.56415	0.0279514
Reep2-201	-1.58912	0.248595
Ankib1-201	2.54573	0.137584
Tubb4b-201	0.93841	0.0159026
Gna11-201	3.21915	0.0311096
Zyg11b-201	0.84913	0.131578
Med13-201	2.61958	0.07898
Lgals3bp-201	0.0139249	0.979885
Pkn2-201	2.08866	0.206456
Lasp1-201	0.112639	0.924618
Lrrn3-201	-0.508882	0.36016
Actr1b-201	1.5321	0.0620882
Abca5-201	0.724037	0.0769519
Mrpl47-201	-0.475509	0.616833
Igsf3-201	2.75411	0.0501018
Shprh-201	3.1348	0.278195
Psmd7-201	1.85619	0.0632952
Ago2-201	1.05507	0.276679
Alg2-201	1.21031	0.0602736
Cdc40-201	0.829408	0.281619
Alkbh5-201	2.3057	0.100928
Nubp2-201	2.69658	0.166812
St6galnac5-201	-1.04342	0.499257
Pcnx4-201	1.58762	0.205493
Rfxap-201	0.592527	0.342458
Azi2-201	0.994669	0.194841
Zfp451-202	2.09305	0.13711
Ogt-201	3.37972	0.116116
Akap9-201	1.86452	0.209884
1700025G04Rik-201	1.94077	0.181344
Epg5-201	0.51539	0.460001
Arl6ip5-201	2.16821	0.110044
Tcta-201	2.52861	0.109104
4930402H24Rik-201	1.23301	0.243835
Neurod6-201	0.187055	0.720099
Mfsd12-201	0.249741	0.642151
Trappc5-201	0.641371	0.175021
Slc30a1-201	0.676628	0.111766
Mgat3-201	1.57073	0.169103
Slc25a16-201	2.42961	0.0122347
Gbp7-201	1.30085	0.0356808
Dstyk-201	1.06453	0.319711
Pik3ip1-201	2.02509	0.0185932
Ypel5-201	2.37493	0.0214504
Bmt2-201	-0.226599	0.854325
Pde4dip-201	0.554172	0.456717
Ak5-201	-1.84096	0.282794
Smg6-201	1.45703	0.463844
Kmt2c-201	1.39032	0.185782
Siah1a-201	1.31255	0.142454
Bpgm-201	0.66148	0.497994
Rhou-201	1.21646	0.37158
Socs7-201	1.5405	0.123052
Mrpl41-201	-0.0728478	0.804874
R3hdm4-201	1.76413	0.0823857
Ppp1r12b-201	1.15638	0.13743
Plpp6-201	1.74568	0.0629432
Fbxl16-201	-0.0970697	0.811399
Tsr1-201	0.17655	0.832442
Erf-201	0.246518	0.00214718
Hebp1-201	2.17226	0.0734531
Cisd1-201	1.40811	0.131751
Ptma-201	3.02602	0.0636733
Fermt2-201	2.64055	0.0769015
Gpc1-201	2.24553	0.174384
Esf1-201	0.684965	0.508448
Slc25a28-201	0.330513	0.378497
Lap3-201	5.0292	0.301671
Rprd1a-201	2.04249	0.20231
Slc16a1-201	0.994053	0.0258325
Crebl2-201	1.56374	0.0188726
Ikzf5-201	3.60879	0.134849
Zcchc14-201	1.08853	0.196806
Apmap-201	1.77889	0.0821395
Ubr7-201	3.02556	0.159403
Phyhipl-201	2.31313	0.0445622
Nceh1-201	2.57588	0.0185101
Itpk1-201	0.275693	0.702862
Scamp5-201	2.5618	0.0412023
AW549877-201	3.13173	0.0483515
Mfsd4a-201	-0.184198	0.858639
Kcnk1-201	-2.24007	0.187097
Fnip1-201	2.87159	0.0635263
Gfer-201	-0.7351	0.171619
Foxn3-201	1.68298	0.374512
Cplx1-201	-1.43275	0.0582936
Usp31-201	2.23835	0.166318
Map2k4-201	1.4241	0.245377
Pcgf3-201	2.05965	0.0138326
Smpd1-201	0.943922	0.25452
Wdr43-201	1.15605	0.14509
5031439G07Rik-201	1.1328	0.228478
Agps-201	2.41449	0.00365633
Katnal1-201	3.83093	0.0102361
Lgi3-201	2.84652	0.358298
Dync1li1-201	2.79299	0.176637
AU040320-201	1.50535	0.0422812
Rundc3b-201	1.38946	0.31966
Cep104-201	2.96613	0.227867
4921524J17Rik-201	2.53956	0.21556
Eef2-201	2.35995	0.0317704
Tspan15-201	0.955466	0.320369
Tspyl4-201	1.50346	0.0653827
Rabif-201	2.11983	0.269604
Coro2b-201	2.0281	0.249775
Pigs-201	2.06616	0.195647
Slc7a1-201	0.30284	0.761783
Zbtb7a-201	1.51648	0.279531
Rbm25-201	1.75393	0.328131
Bsdc1-201	2.1256	0.00158405
Pdcd7-201	-0.0501058	0.928361
Wapl-201	4.93684	0.0611582
Atg101-201	-1.47846	0.0209942
Plvap-201	0.867662	0.202111
Snx13-201	2.72834	0.227952
Arglu1-201	-0.735648	0.061378
Pnp-201	-0.629959	0.300294
Crtac1-201	0.311209	0.595894
Vps13b-201	3.30937	0.352603
Fbxo38-201	1.39793	0.323938
Cpe-201	-0.0616863	0.84367
Bmpr1a-201	2.717	0.0907684
Irgq-201	0.916437	0.47152
Mindy2-201	3.98988	0.183896
Bri3bp-201	1.20565	0.244995
Fam168a-201	3.13702	0.182012
Rap2b-201	1.0747	0.0988529
Cox10-201	0.713291	0.385668
Dner-201	2.27179	0.029321
Bex2-201	0.179741	0.582069
Lrp1-201	-0.320737	0.609314
Bet1-201	3.56939	0.241172
Rbmxl1-201	-0.637046	0.480527
Lrrn1-201	1.78338	0.0815593
Pnrc1-201	0.14773	0.682657
Eif1-201	0.639891	0.0513863
Commd10-201	2.53592	0.0128879
Ube3c-201	1.1495	0.429731
Tmem183a-201	2.24605	0.225942
Fbxw8-201	0.994099	0.341191
Serinc5-201	1.86741	0.0333758
Zrsr1-201	0.519874	0.425543
Cox19-201	0.791994	0.570517
Fahd1-201	-0.518997	0.381762
Zbtb33-201	1.88437	0.290037
Zfp11-201	0.938592	0.352365
Myt1l-202	-1.11525	0.0400012
Cep120-201	4.35559	0.214078
Yod1-201	2.47353	0.32074
Gpkow-201	1.8597	0.0717206
Creb1-201	1.58544	0.296117
Asrgl1-201	0.683137	0.469479
Copg1-201	-0.101989	0.901199
Arf6-201	0.464434	0.176225
Sdf4-201	2.20377	0.113945
Zfp518a-201	0.894433	0.440178
Zfp322a-201	1.19294	0.11885
Kctd4-201	1.90916	0.0793616
Cdc37l1-201	2.23895	0.253361
Eif2s3x-201	1.73464	0.236949
Tob2-201	2.15645	0.0161683
Bzw1-201	3.29657	0.0390705
Zfp770-201	1.26188	0.364259
Hmgn1-201	1.87809	0.0236133
Camk2n1-201	0.283114	0.655503
Polr1d-201	1.73902	0.0349467
Zc2hc1a-201	1.99209	0.301506
Vamp7-201	3.57277	0.130573
Peg3-201	0.359236	0.541397
Pura-201	1.47764	0.136322
Mfsd5-201	1.35899	0.211468
Dpy19l3-201	2.24866	0.161987
Fbxo28-201	2.26991	0.244056
Fam171b-201	2.08189	0.0666374
Cdc42-202	2.16355	0.23275
Mageh1-201	0.871116	0.239029
Idnk-201	0.51158	0.314152
Morn4-201	3.32858	9.76426e-06
Lsm6-201	2.91846	0.184884
Borcs6-201	-0.166478	0.700222
Gskip-201	2.26516	0.0444419
Rab11fip2-201	-0.441393	0.570058
Terf2ip-201	0.770216	0.43818
Pcdhb20-201	0.0637289	0.85347
B3galt6-201	1.64657	0.277246
Nipa1-201	2.21413	0.282864
Exoc4-201	1.94919	0.190502
Pcdhb14-201	0.498865	0.601329
Pigm-201	-0.211435	0.691623
Rps19bp1-201	1.41844	0.184394
Tmem186-201	0.188571	0.826714
Zfp771-201	-0.0515674	0.903611
Slc38a9-201	-0.0892745	0.916357
Ppp1r15b-201	0.0996444	0.845362
Abhd17b-201	2.8602	0.380597
Tmem199-201	2.4859	0.0214517
Erp29-201	-0.229861	0.599378
H2afx-201	1.17201	0.0215508
Sc5d-201	2.25777	0.447313
Nhlrc1-201	-0.354064	0.51863
Ptges3-201	2.40945	0.191308
Mib1-201	1.54287	0.0113757
Acot10-201	-0.500055	0.453397
Ormdl3-201	1.09772	0.372161
Pde12-201	0.836895	0.293772
Camk2n2-201	1.57884	0.039029
Pcbp1-201	0.43263	0.244664
Hexim1-201	1.03207	0.0138383
Wdfy3-201	2.72573	0.162427
Arf3-201	1.28829	0.123513
Ctxn1-201	1.40337	0.117352
Cdr2l-201	1.7213	0.131903
2510009E07Rik-201	1.27058	0.426878
Creg2-201	1.50674	0.313918
Pyurf-201	1.78282	0.0823806
Pptc7-201	0.818509	0.467913
Zbtb22-201	0.723396	0.628798
Eea1-201	2.29546	0.30159
Pou3f1-201	0.186741	0.680665
Rnf216-201	1.01049	0.309567
Swsap1-201	1.42441	0.150927
Rap2c-201	3.32201	0.137795
Frrs1l-201	0.271575	0.788401
Uck2-202	2.36142	0.270083
Secisbp2l-201	1.78464	0.133944
B4gat1-201	-0.00464363	0.996137
Irf2bp1-201	-0.0485741	0.887203
Riox1-201	-0.747365	0.0786776
Foxo1-201	2.65582	0.194876
Amfr-201	2.31771	0.0456129
Pcdhb17-201	2.46605	0.0197528
Cdc42se1-201	2.33061	0.355996
G6pd2-201	-0.756488	0.0541375
Grin2b-201	-1.10797	0.206915
Ccny-201	2.1819	0.074003
1110012L19Rik-201	1.45314	0.426191
Socs3-201	0.884538	0.561906
Zfp81-201	2.5584	0.165016
Dcaf5-201	1.45094	0.0257742
Nrip1-201	0.0199041	0.976062
G2e3-201	1.50584	0.326755
Trim56-201	0.54341	0.216279
Rab33b-201	1.77007	0.27336
Pqlc3-201	2.96144	0.217677
Bag5-201	0.919222	0.352539
Hjurp-201	-0.558412	0.264018
Yipf6-201	2.59714	0.00743794
Ppp1r13b-201	-0.311912	0.760524
Gpr37-201	1.22231	0.0924648
Pou3f3-201	0.806468	0.0882458
Sugt1-201	2.99233	0.220456
Emc6-201	1.2353	0.113767
Irf2bp2-201	1.99217	0.0372533
Sft2d3-201	0.599664	0.419038
Klf7-201	0.445377	0.39545
Tceal1-201	3.45929	0.0394142
Diras1-201	-0.0219913	0.96999
Kcna1-201	1.95952	0.193352
Pdf-201	0.442898	0.605636
Ier5-201	1.47125	0.0678823
Gfod1-201	1.80945	0.108382
Xxylt1-201	3.12299	0.166065
Ppm1e-201	-0.276251	0.709967
Fasn-201	3.40269	0.319353
Gnai2-201	1.4695	0.0115755
Ywhag-201	2.00397	0.0104957
Rbm15b-201	0.0945678	0.869948
Gpr158-201	-1.88759	0.0865107
Pcdhb18-201	2.30481	0.261041
Sbk1-201	2.09945	0.197289
Csl-201	-0.664326	0.0428783
Fbrsl1-201	0.305188	0.512142
Tet3-201	0.44121	0.517472
Sptssa-201	2.69615	0.0404064
Zfp954-201	1.73018	0.263478
Gm6563-201	1.61717	0.0697023
H1fx-201	0.314755	0.379907
Tubb2a-201	0.221459	0.422396
Gpr107-201	1.26127	0.523615
2900011O08Rik-201	1.34444	0.134542
Klhl11-201	-0.227058	0.733127
Zfp830-201	0.256182	0.695127
Mfap1b-201	1.8619	0.0267472
Ppp3ca-201	0.717122	0.421938
Acot6-201	1.10271	0.0116699
Smcr8-201	0.820809	0.464412
Prdx6b-201	-0.79172	0.0163519
Nkrf-201	1.76842	0.141842
Eif3j2-201	1.52315	0.0157777
Tmem18-201	1.71961	0.269579
Rab11b-201	2.53646	0.0566608
Tmem251-201	2.01191	0.280011
Vcpip1-201	1.11166	0.0960725
Diras2-201	-2.99264	4.53445e-05
Ankrd46-201	3.08266	0.0402803
Rnf7-201	2.51046	0.0325282
Zfp871-201	1.36603	0.119635
Wwc2-201	2.62746	0.0435905
Arxes1-201	1.61779	0.0232938
Spata2-201	1.98105	0.127506
Gm9803-201	0.464871	0.225736
Ubald2-201	2.42838	0.153147
Mrpl50-201	1.14587	0.118308
B230219D22Rik-201	2.76748	0.05774
Nrsn1-201	-1.16226	0.192638
Rprml-201	-1.08296	0.34363
Rexo1-201	-0.31294	0.658823
Mbtps2-201	3.62211	0.191126
Mrps7-201	-0.0802299	0.915056
Arxes2-201	2.10842	0.0492567
Rabl6-201	0.473384	0.341271
Tmtc3-201	1.64916	0.324048
Cnrip1-201	2.33698	0.0440105
Mafg-201	0.970816	0.225951
Ensa-202	-0.539386	0.114793
C1galt1c1-201	1.76784	0.149047
Paip2b-201	1.63059	0.0671413
Dcaf7-201	2.25639	0.0712817
Polr2a-201	1.83154	0.211328
Svop-201	1.85757	0.0783994
Tmed3-201	1.4035	0.0684533
Taok1-202	-0.0644217	0.900368
Ccni-201	2.04709	0.153963
Proser1-201	2.68383	0.165516
Pgrmc2-201	2.33004	0.193465
Ddx28-201	0.282822	0.55884
Tst-201	-0.382161	0.480231
Lrrc4b-201	1.02562	0.0813066
Zmpste24-201	3.32744	0.158754
Basp1-201	-0.214101	0.493161
Parn-201	3.22237	0.09294
Eml6-201	-0.702654	0.145357
Tram1l1-201	0.436935	0.457415
Frat2-201	0.309842	0.709899
Sprn-201	-0.923012	0.550759
Brms1l-201	2.55656	0.203121
Chmp3-201	2.37655	0.103217
Fam58b-201	-0.0225513	0.967788
Edem3-201	3.19789	0.0158277
Gdi2-201	3.10168	0.207855
Gm4737-201	1.72805	0.0455105
Nap1l5-201	0.132018	0.609898
Prkca-201	1.42111	0.0938823
Eid2-201	-0.488817	0.549738
Saysd1-201	1.27951	0.292518
Hpcal4-201	-2.28716	0.0775436
Mmgt1-201	2.8288	0.17004
Fam174a-201	1.52099	0.064922
Cpox-201	1.78797	0.100952
Tceal8-201	1.93588	0.14992
Ppp1r2-201	1.73667	0.133309
Srgap3-201	1.1666	0.0789388
Rab2a-201	3.00513	0.0725377
Fem1a-201	0.169742	0.744237
Slc25a46-201	2.52756	0.123892
Selenon-201	1.50096	0.319024
Kif1b-203	2.40108	0.331084
Mgat2-201	1.31787	0.0818193
Epm2aip1-201	1.77124	0.26063
Ubqln2-201	2.34459	0.10746
Cxxc5-201	-0.0634862	0.911049
Zfp397-201	1.09629	0.379228
Fam120a-201	2.30719	0.0765267
Aff4-201	3.08771	0.029165
Sorl1-201	3.08099	0.143376
Tspan31-201	1.57124	0.0560662
Phlpp1-201	1.83152	0.23816
Pwwp2a-201	-2.22361	0.102633
Plppr4-201	-0.585896	0.541267
Kbtbd7-201	3.26341	0.284977
Pcdhga11-201	-1.33123	0.102693
Pcmtd1-201	3.38988	0.246755
Mars2-201	1.01774	0.296832
Tspyl1-201	2.0364	0.0472962
Fkrp-201	0.872668	0.0620587
Gm9833-201	-0.6528	0.256262
Csrnp2-201	0.412479	0.374003
Bmyc-201	0.505374	0.0523388
C1ql3-201	0.720043	0.247494
Slc36a4-201	2.15571	0.376131
Setx-201	0.354215	0.685656
Zfp507-201	1.05688	0.361854
Ust-201	0.239351	0.718784
Patl1-201	4.07781	0.236221
Rictor-201	1.24503	0.290328
Gm7334-201	1.62495	0.11416
Lamp2-202	2.30633	0.149151
Crebzf-201	-0.16386	0.823858
Mcat-201	-0.53361	0.532348
Zfp282-201	0.318754	0.625185
Foxo4-201	2.01643	0.415064
Hist1h1e-201	0.000890712	0.998628
Rap2a-201	2.23387	0.130297
Timm29-201	1.17456	0.137631
Mcts2-201	1.94699	0.245943
Rilpl1-201	-0.387567	0.227591
Zfp146-201	0.742997	0.179873
Nucks1-201	2.34928	0.126794
Lrrc4-201	0.591119	0.274712
Marcksl1-201	1.34793	0.000118181
Crebrf-201	2.59921	0.0977745
Rnf149-201	1.38083	0.0327404
Borcs5-201	1.93973	0.00451675
Slc35f6-201	1.76064	0.404389
Grpel2-201	1.23889	0.321734
Xbp1-201	1.08427	0.250379
Msl3l2-201	1.53725	0.0893178
Srsf7-201	2.85847	0.221747
Klhdc1-201	0.841549	0.472649
Spats2-201	2.23804	0.0140417
Rgs7bp-201	-1.32964	0.218302
Tagap1-201	0.327203	0.616074
Klf13-201	1.36255	0.117776
Ppp4r2-201	1.75113	0.0638556
Acvr2a-201	0.724953	0.2061
Opa3-201	0.0565379	0.943601
Ptpn4-201	1.83673	0.181019
Cdc42se2-201	2.69905	0.0578562
Plpp3-201	-0.029387	0.963016
Rnf11-202	2.12309	0.0618407
Thra-201	1.79931	0.0865272
B630019K06Rik-201	1.65799	0.0517932
Maneal-201	2.18208	0.194771
Zfp365-201	3.00794	0.149425
Rap1b-201	3.32575	0.0724416
Map1b-201	1.31321	0.0953587
Zfp608-201	0.102478	0.883319
Plekha2-201	1.93322	0.204149
Strap-201	2.98165	0.0672552
Junb-201	0.669137	0.230883
Prkcb-202	2.33061	0.134776
Tmcc3-201	1.38306	0.140581
Mrpl35-201	0.638408	0.389232
Ube2ql1-201	-1.80188	0.0141416
Ier5l-201	0.46433	0.604522
Fam204a-201	1.62841	0.148033
Lonrf1-201	1.82942	0.279384
Mllt11-201	1.41127	0.106406
Arhgap20-201	1.51592	0.197089
Tfg-201	2.68696	0.128659
Jmy-201	1.9842	0.17574
Dand5-201	0.510034	0.712433
Nrgn-201	-0.948146	0.149625
Ggcx-201	-0.134084	0.899318
Abat-201	1.34783	0.360357
Cstf2t-201	1.71326	0.0427031
Bcl11b-201	-1.5404	0.127626
Smad1-202	1.13774	0.444554
Khdrbs1-201	1.36633	0.178357
Hspa12a-201	-0.490435	0.622801
B430305J03Rik-201	0.152811	0.80095
Mprip-201	-0.0148569	0.978681
Zfp24-201	1.162	0.312362
Fpgt-201	2.86727	0.0818003
Fam212b-201	1.55348	0.0551637
Kidins220-201	2.69079	0.156349
Ppp2r3a-201	3.9977	0.192539
Tusc1-201	0.980167	0.243667
Pi4k2a-201	0.847996	0.16776
Ercc6-201	0.31625	0.72528
Chl1-201	-0.0699721	0.952509
Abhd10-201	1.14912	0.170194
Rhob-201	0.996664	0.0983751
Nav1-202	0.0180071	0.9666
Mdm4-202	0.995423	0.0642799
Gfap-201	-0.316821	0.710965
Sema5a-201	3.05292	0.141345
Spcs3-201	1.93835	0.164017
Slc30a7-201	-1.03723	0.272991
Tmem120b-201	2.73229	0.242146
Smpd3-201	0.902621	0.263378
Vapb-201	2.25519	0.112828
Znfx1-202	0.428543	0.445193
Ncam2-202	2.72049	0.127779
Ywhae-201	1.82241	0.00106307
Tnrc6b-201	1.27359	0.0693378
Cggbp1-201	2.62623	0.156073
Mettl7a1-201	1.93791	0.21887
Slc20a2-201	2.2355	0.161648
Lcor-201	0.102206	0.932865
Srsf12-201	3.13671	0.0556558
Adam10-201	2.67508	0.0815619
Ppm1h-201	1.64526	0.0707744
Lrrc8c-201	1.57096	0.100357
Cadm4-201	1.78356	0.193109
Pcdh7-201	0.358823	0.467471
Klhdc10-202	0.128096	0.876725
Ep300-201	1.28479	0.0769127
Susd6-201	2.14752	0.199415
Sertad3-201	0.178204	0.71461
Neo1-201	2.42169	0.0220323
Kcmf1-201	2.55902	0.216385
Wdr6-201	0.677036	0.221493
Sos1-201	1.99012	0.335059
Tmem245-201	1.82427	0.143549
Mrfap1-201	1.11567	0.0395819
Fam49a-202	-1.61165	0.113907
Ago3-201	1.22811	0.375178
Soga1-201	0.123827	0.851585
Mapk1-201	1.60008	0.102158
Cpsf6-201	1.95108	0.185837
Zfp46-201	-0.0432899	0.954873
Zfp580-201	1.44139	0.28496
Dbndd2-202	0.038551	0.94891
Kbtbd11-201	1.15373	0.197718
Slain1-201	2.02736	0.229914
Rras2-201	2.03911	0.199772
Ncor1-203	1.15845	0.224235
Rtl6-201	1.32035	0.357101
Syp-201	-0.576464	0.428572
Smad5-201	2.50012	0.147247
Csnk1g3-201	1.88342	0.232324
Tpd52l2-202	2.06085	0.0979998
Fto-201	1.70821	0.180405
Emc7-201	2.44721	0.119035
Prrc2b-202	-0.432287	0.674506
Mia3-201	1.57607	0.0994889
Cdk17-201	2.9166	0.142773
B4galt6-201	-0.576332	0.635834
AI504432-201	2.55325	0.133688
E130308A19Rik-202	1.39484	0.182977
Ppp3ca-202	1.78665	0.138046
Atad1-201	1.68006	0.0815428
Kcnq3-201	2.05963	0.0698396
Siah2-201	0.453361	0.298274
Sdc3-201	1.30034	0.129676
Tgoln1-201	0.327067	0.447227
Xkr4-201	-0.343383	0.663046
Cebpb-201	-0.942907	0.258696
Gid4-201	3.07501	0.0734318
Gabrg2-201	-1.09844	0.1594
Slc39a6-201	0.652036	0.106982
Il6st-201	2.28457	0.191762
Them6-201	-0.211603	0.662235
Nfil3-201	-0.213799	0.692329
Setd3-201	0.756295	0.420817
Tubb3-201	1.55901	0.0477731
Tubb4a-201	1.40484	0.163448
Eif2s1-201	2.46879	0.325071
Dnajc30-201	0.458597	0.253141
Nf1-201	1.69201	0.0539676
Pcdh17-201	1.12086	0.0124422
2310039H08Rik-201	-0.805798	0.111558
Fam136a-201	2.62785	0.00015476
Hpcal1-201	3.62371	0.0153697
Cdpf1-201	0.971595	0.306592
Bloc1s4-201	0.36652	0.1222
Rrs1-201	-3.71721	0.0512187
Tmem65-201	1.87581	0.232832
Zfp329-201	0.673827	0.119542
Dnajc5-201	2.52252	0.0708737
Tpm3-rs7-201	-0.557886	0.0446865
Elmo1-201	2.99785	0.131118
Wdr7-201	3.539	0.0486096
Foxk1-201	1.6426	0.350894
Vps41-201	3.61468	0.108716
Gm10053-201	1.31125	0.195501
Miga1-202	3.32932	0.170167
Zfp65-201	1.19045	0.0235295
Cramp1l-201	1.09784	0.378176
Pgrmc1-201	2.07608	0.094118
Zfp386-201	0.411992	0.645437
Mon2-202	2.76191	0.154567
Negr1-202	1.60804	0.0808792
Sap18b-201	0.952955	0.0243335
Dcaf8-201	2.04119	0.404037
H2afj-201	0.647202	0.323461
Snrnp70-201	-0.59603	0.0110282
Wbp2-201	3.34767	0.074231
Hnrnpab-201	2.51757	0.0301707
Gnai1-201	4.21322	0.106051
Sept11-201	0.158412	0.787636
Borcs7-201	2.43559	0.143006
Lamp2-203	3.14887	0.0784973
Zfp35-201	0.712137	0.174333
Cdh11-201	3.13249	0.0765014
Gria2-201	-1.18398	0.273458
Ddn-201	-1.69087	0.080577
Abcb10-201	0.410648	0.576292
Gm10282-201	0.6365	0.432067
Ap3s2-201	2.70169	0.195638
Ado-201	2.41488	0.171303
Tubb2b-201	0.316289	0.590446
Arhgap35-201	1.81806	0.334012
Tsnax-201	1.33727	0.182451
Ccdc186-201	-1.68073	0.0184064
Mtx3-201	2.61533	0.224068
Rcc1l-201	0.215544	0.653676
Rabep1-201	0.650077	0.513949
Prpf40a-201	2.34494	0.101302
Tspan7-201	2.42797	0.0997049
Rpl10-ps3-201	1.9014	0.0518588
Gpr155-202	2.49716	0.199801
Crtc1-201	0.447507	0.588382
Sypl-202	3.22779	0.160332
Scaf8-201	2.44801	0.119153
Cop1-201	0.781351	0.413387
Zdhhc8-201	1.75364	0.182293
4930453N24Rik-201	1.22259	0.287573
Uxs1-201	2.7214	0.300365
Tmem151a-201	0.484116	0.16097
Ext1-201	0.731	0.276611
Ptpra-202	1.82818	0.208061
Bloc1s3-201	1.56903	0.106457
Tuba1b-201	0.992943	0.00609447
Nrbf2-201	2.65079	0.104473
Dock10-201	2.74509	0.130451
Rpl9-ps6-201	1.60519	0.0245455
Eif1a-201	2.24005	0.0842906
Mllt3-201	2.14708	0.143178
D130040H23Rik-201	-0.0113233	0.988675
Hist3h2ba-201	0.823996	0.0117332
Rasal2-201	2.10323	0.171893
Tmem175-202	1.99704	0.192084
Sec22c-201	-0.414868	0.625404
Lrrc58-201	1.44	0.0058388
Hist2h2aa1-201	0.327395	0.411938
Sorcs3-201	1.33481	0.167431
Zfp706-201	3.01569	0.086966
Slc35e3-201	0.23808	0.743936
Aqp4-201	-0.105625	0.855532
Homer1-202	1.72369	0.0654459
Scand1-201	-0.0520671	0.87754
Ipmk-201	1.34547	0.281153
Ubl3-201	2.57669	0.133093
Gm10093-201	1.07242	0.11525
Nap1l3-201	0.437623	0.436059
Paqr9-201	-2.01676	0.244086
Ctbp1-201	2.32313	0.104588
Csnk1g2-201	-0.85888	0.535053
Ntrk2-201	-0.0741231	0.922067
Srsf1-201	1.08941	0.371131
Scamp4-201	1.25268	0.24566
Htt-201	0.155085	0.866979
Gm10131-201	-0.733475	0.0248467
Slc1a2-202	0.0202793	0.703299
Ppm1b-201	1.97847	0.301348
Rpl15-202	2.8333	0.067588
Mtss1-201	3.35109	0.256929
Abce1-201	1.92802	0.205608
Snu13-202	2.79763	0.0551355
Tax1bp1-201	1.95239	0.0870408
Rnf169-201	1.59209	0.0745935
Amd2-201	0.329563	0.556843
Epha7-202	-1.94045	0.271403
Timm17a-201	0.381375	0.521022
Pikfyve-201	3.0677	0.0740374
Sgcb-201	1.58518	0.0566577
Manbal-201	2.00194	0.0086628
Cyhr1-202	1.14334	0.401911
Scoc-201	3.89242	0.0195727
Kcnd2-201	-0.872565	0.447404
Ncoa2-203	4.44524	0.113437
Tmeff2-201	1.03134	0.298054
Lamp3-201	-0.733386	0.0596998
Nmt2-201	2.37177	0.0710961
Dtx3l-201	1.87585	0.0898727
Med9-201	1.72211	0.286359
Mex3b-201	2.43519	0.168187
Sult4a1-201	-1.13753	0.304419
mt-Nd1-201	-0.509945	0.000422724
mt-Nd2-201	-0.226009	0.399961
mt-Co1-201	-0.92582	0.0260605
mt-Co2-201	-0.579671	0.0373399
mt-Atp6-201	-0.698527	0.0747298
mt-Co3-201	-0.920335	0.00676576
mt-Nd4-201	-0.356025	0.459692
mt-Nd5-201	-0.572199	0.123343
mt-Cytb-201	-0.561231	0.0759819
Sephs2-201	1.14289	0.0499771
Gpx1-201	1.77349	0.115575
Selenof-201	2.40788	0.0920328
Ube4b-201	-1.17168	0.0827089
Tardbp-202	1.94125	0.222976
Akirin2-201	1.74268	0.10829
Hivep3-201	0.0348431	0.959771
Oat-201	2.9215	0.0520155
Prpf4-201	0.626315	0.467821
Ipo7-201	2.9152	0.000268505
Tmem42-201	2.26713	0.00984995
Cd47-201	2.28141	0.0599757
Crip2-201	1.03028	0.160894
Pgm2l1-202	-2.07228	0.0167578
Impad1-201	1.97469	0.17917
Msl2-201	1.20384	0.0207492
Isg15-201	-0.787149	0.0110218
Anp32a-201	2.89879	0.0595838
Hmgb1-201	1.52628	0.106977
Ncoa1-201	2.49901	0.0034954
Cadm1-202	0.864766	0.244433
Nipsnap2-201	2.77445	0.238492
Dnm3-202	2.46185	0.00753667
Glul-201	2.17812	0.0520914
Gm10184-201	0.618394	0.500775
Suds3-201	2.24935	0.150642
Bicd1-202	3.31055	0.156373
Pkd2-201	2.12463	0.15375
Armcx3-203	0.465214	0.411245
Eif1ax-201	2.67541	0.0291329
Cnot9-201	1.01567	0.280188
Hspa1a-201	1.63935	0.373426
Creb1-202	3.02564	0.0145955
Bmpr2-201	3.22565	0.0356217
Tmem128-201	2.13374	0.0659664
Smc5-201	2.94114	0.226907
Tspan6-201	2.10775	0.159692
Gnas-202	1.17797	0.0221719
Pcna-ps2-201	0.151627	0.802128
Rtn3-203	1.84559	0.0312716
Hs6st1-201	1.86339	0.0167867
Tbl1x-201	1.6581	0.0766845
BC003965-201	1.51776	0.00568831
Srpk2-201	2.93174	0.199475
Arfgef1-201	3.08489	0.0792361
Htatsf1-201	1.1359	0.154873
3110035E14Rik-201	1.16056	0.358963
Rtl8b-201	1.6304	0.118762
Rtl8a-201	2.3746	0.0129037
Tmcc1-202	-0.202218	0.809853
Snn-201	1.1812	0.416155
Fndc3a-201	3.10408	0.105942
Zdhhc14-201	0.154828	0.858605
Usp9x-201	2.36992	0.086523
Pdxp-201	0.671369	0.297258
Zdhhc20-201	2.73418	0.0105913
Cenpb-201	0.85977	0.214703
Aak1-202	1.11573	0.010475
Tet3-202	1.16155	0.35947
Chrac1-201	0.67159	0.333483
Mfap1a-201	3.02743	0.142806
Zzz3-201	1.04827	0.158156
Itgb1-201	0.891578	0.300136
Dnajb14-201	2.88409	0.0438043
March6-201	2.57404	0.176234
Slc37a3-201	2.95181	0.0219703
Marf1-201	1.73075	0.0386974
Usp53-201	1.82271	0.0614791
Utp3-201	-0.0945809	0.762424
Sec14l1-202	1.37252	0.165553
Nr1d2-201	2.44239	0.153092
Celsr2-201	2.07129	0.113041
Cry2-201	0.00391985	0.995879
Scrn3-201	3.30218	0.115851
Zrsr2-201	0.505852	0.519571
Rraga-201	1.33091	0.023432
Slc7a14-201	-0.165664	0.768631
Prnp-201	2.68944	0.0422986
Insr-201	1.91898	0.232138
Nr2f1-201	0.662536	0.315038
Fam172a-201	3.36413	0.175789
Cltb-202	2.17829	0.188959
Atxn1-201	0.618021	0.547264
Lrrtm2-201	2.26901	0.0208333
Mbp-205	1.00721	0.0618591
Mex3c-201	2.60526	0.165099
Polr3gl-201	0.802602	0.598379
Naca-202	0.602843	0.350904
Usp14-201	1.9577	0.0374715
Epc2-201	2.75673	0.114174
Cep170b-201	1.51778	0.1847
Srsf2-201	1.78115	0.114596
Gm10273-201	0.605187	0.0447216
Marcks-201	2.80386	0.0908481
9330159F19Rik-201	-0.0256798	0.97631
Soga3-201	-0.383208	0.115186
Synrg-202	1.80169	0.000506124
Cacng7-201	2.61935	0.05835
Ahnak-202	-0.689674	0.0275701
Gm12166-201	2.0507	0.0289694
Ell-201	1.07109	0.217612
Kxd1-201	1.65449	0.0540013
Casp3-201	1.57941	0.200457
Zfp651-201	0.803586	0.510641
Cdc27-201	3.65328	0.0659245
Arhgap23-201	2.15155	0.337453
Kdm6b-201	-0.099684	0.892185
Rnf187-201	1.46219	0.0621715
Pwwp2a-202	0.196633	0.794357
Nsmce3-201	0.54156	0.0431962
Nfasc-202	1.35776	0.108166
Vps4b-201	2.64087	0.129431
Eid2b-201	0.53384	0.157606
Dnajc8-202	1.48414	0.134759
Pnmal2-201	-0.000767148	0.998066
Sae1-201	1.38521	0.105287
Klhl9-201	0.790761	0.104059
Lmbrd1-201	3.8133	0.11236
Znrf1-201	0.431556	0.459063
Jund-201	-0.407004	0.0851859
Ubxn8-201	2.64406	0.117252
Tmem263-201	1.62929	0.195036
Gm5145-201	-1.07989	0.0368112
Akap6-201	0.781959	0.316009
Pole4-201	2.72874	0.0283213
Spin1-201	4.83767	0.026863
Nutf2-ps1-201	1.05574	0.221916
Cebpd-201	0.128682	0.824327
Mta2-201	0.806437	0.566754
Ganab-201	1.43471	0.0345219
Arid2-201	1.44197	0.158691
Gspt2-201	-1.04659	0.245654
Zhx2-201	1.25009	0.361959
BC005561-201	-1.44552	0.0168118
Med14-202	4.16368	0.113792
Map3k2-201	2.05422	0.0588998
Hnrnpul2-201	0.548831	0.140924
Tuba1a-201	1.36167	0.0254884
Prkce-202	-0.170903	0.724689
Qk-202	2.64155	0.0207314
Srgap2-201	0.067899	0.918764
Ramp1-201	-2.01379	0.0521723
Cab39-201	1.36254	0.0476225
Rab18-201	3.00127	0.0835259
Plekhm3-201	1.00502	0.244142
Klhl21-201	1.88462	0.277417
Ago1-201	0.929331	0.307435
Fam212b-202	-0.052322	0.901253
Exoc8-201	0.115625	0.628158
Svip-201	4.49945	0.302103
Sdhaf1-201	0.260867	0.39587
Zfp382-201	-0.205049	0.663201
Pias1-201	0.257835	0.7134
Vps37a-201	2.4604	0.120857
Elavl1-201	2.16317	0.00162473
Mocs3-201	1.12995	0.0367159
Tsc22d2-201	3.11202	0.334807
Ttc14-201	0.786228	0.177695
Kif5a-201	-1.0454	0.0796658
Zcchc3-201	0.41299	0.610651
Csnk2a1-201	2.63856	0.114743
Bdp1-202	2.60337	0.229672
Fndc10-201	1.53459	0.0676996
Pdzd8-201	1.37528	0.0231291
Atxn7l3b-201	0.640363	0.15478
Sfr1-201	1.22998	0.30635
Nt5dc3-201	-0.53658	0.687705
Papolb-201	-0.723712	0.0102338
Zfp955b-201	0.680029	0.384057
Zfyve27-201	1.2675	0.455869
Nsd1-201	2.12937	0.0995997
Btaf1-201	3.23391	0.121994
Hcn2-202	2.02917	0.180805
Ranbp6-201	0.865234	0.377951
Fam8a1-201	1.09374	0.101854
Ano3-201	3.64017	0.123059
Fjx1-201	-0.199604	0.699384
Nxpe3-201	2.44497	0.205372
Yae1d1-201	2.67888	0.232822
Lsamp-202	2.51611	0.136999
Amd1-201	2.81313	0.117894
Gm13691-201	-0.936079	0.0790586
Gm13697-201	-1.59478	0.00298976
Gm13695-201	-0.276804	0.581393
Ttc30b-201	1.43444	0.309155
Ccdc50-203	0.749185	0.569856
Rprm-201	0.965342	0.0737992
Dip2b-202	1.88353	0.199431
Larp4-202	3.68242	0.172715
Dolk-201	-0.558279	0.297314
Tanc2-202	1.30516	0.109045
Commd6-201	2.82219	0.0248122
Eif2ak1-201	1.67547	0.19136
Rac1-202	2.93287	0.103364
Spryd7-202	4.35827	0.0404592
Actb-201	2.64126	0.0493053
Gm10874-201	-0.714061	0.0603468
Ube2z-201	0.593554	0.364905
Zc3h3-201	-0.861564	0.17601
Tsc22d4-202	-0.150042	0.777466
Trim25-202	-1.66594	0.0061711
Psmd9-201	2.32383	0.00428622
Myo18a-206	-0.371905	0.300428
Nufip2-201	0.748312	0.319472
Tmem254a-201	1.77123	0.214258
Med13l-201	2.12365	0.0422889
2610524H06Rik-201	1.58975	0.0481546
Smim10l1-201	1.33286	0.0987357
Gtf2h5-202	1.89918	0.0706908
Jagn1-201	-0.121902	0.869117
Rybp-201	2.79052	0.201003
Chac2-202	2.26748	0.00418879
E330009J07Rik-202	1.97551	0.0220765
Ids-201	3.72746	0.074214
Dgki-203	1.00101	0.263125
Ptn-201	2.4956	0.0835163
Prkacb-202	2.2968	0.144102
Hmgn2-203	2.66911	0.107043
Ythdf2-202	-0.066189	0.898946
Trim44-201	1.42828	0.0444161
Kpna6-202	3.16169	0.178209
Tjp1-202	4.28988	3.63061e-05
Rbbp4-201	1.92372	0.0706138
Sort1-201	2.9203	0.0769866
Akirin1-201	3.18843	0.0611779
Ube2l6-201	0.117395	0.70584
Med19-201	2.87974	0.289086
Sestd1-202	2.66376	0.22683
Smcr8-202	-0.0650413	0.945339
Nfe2l2-201	0.852215	0.388798
Eps15-202	3.1855	0.0317423
Kti12-201	0.646265	0.100484
Btf3l4-204	2.99339	0.173868
Rapgef6-203	2.12142	0.332677
Uba2-201	1.92075	0.0964468
Homer1-204	2.11324	0.364777
Vdac1-202	3.01094	0.0771091
Cdkn2aipnl-201	1.80514	0.0337927
Jak1-201	2.60169	0.0355565
Ifit1-201	0.34595	0.472621
Ifit3-201	-0.121758	0.656976
Ifit2-201	0.521364	0.457831
Sptbn1-203	1.20586	0.189767
Rtn4-204	0.235426	0.576156
Ppp3r1-201	1.17468	0.196766
Camk2a-203	-2.04017	0.0280258
Med22-202	-0.219497	0.787855
Abca2-201	0.769706	0.502072
Dbnl-202	1.2562	0.0627833
Hist1h4i-201	0.336573	0.335411
Ube2h-202	1.3792	0.11775
Nudt10-201	1.01542	0.0879897
Nudt11-201	3.14278	0.0116805
Narf-201	1.65158	0.0965938
Phactr3-202	1.15455	0.283511
Smurf2-202	2.57342	0.26033
Tex2-202	0.356868	0.533072
Nsf-202	-0.19008	0.821265
Smarce1-201	1.68338	0.0279591
Fbxl20-201	1.77399	0.0784374
Dstn-201	3.31491	0.0547903
Prkcz-202	2.37747	0.12372
Znhit3-201	1.92131	0.0132071
Ube4b-202	1.59833	0.25381
Pex14-201	1.56626	0.178284
Gm9493-201	0.578074	0.528186
Gm12355-201	-0.731405	0.0736107
AK157302-201	2.6028	0.0395955
Sowaha-201	0.0378597	0.953811
Psme2b-201	0.12971	0.668614
Gm12184-201	2.53218	0.068435
Rbm8a2-201	-0.895419	0.024443
Tmem203-201	0.72366	0.335506
Hist1h3d-201	0.843728	0.346309
F8a-201	1.9844	0.0287664
Sf3b5-201	0.466741	0.0180179
AW011738-201	-1.76377	0.406045
Osbpl8-202	2.80251	0.0297582
Nfic-203	3.371	0.244906
Dot1l-201	0.928987	0.299518
Cirbp-202	1.29565	0.150132
Foxo3-203	2.35431	0.0188474
Slc35e2-202	1.31941	0.145937
Clstn1-202	2.28312	0.105756
Zfp933-201	0.298295	0.817369
Prdm2-201	1.33623	0.199864
Pink1-202	1.56009	0.00303851
Eif4g3-204	1.60333	0.0442079
Pithd1-201	2.8445	0.0937553
Tmem222-201	1.48041	0.0403872
Yars-201	0.569258	0.338453
Bnip3-201	4.54427	0.0566699
Foxk2-201	2.53201	0.0711739
Zranb1-202	2.48107	0.156469
Tnrc6c-202	-0.467976	0.324726
1810037I17Rik-201	2.87725	0.0566278
Helz-203	1.70334	0.31891
Usp24-202	-0.76411	0.320503
Strada-203	-1.52952	0.0480602
[truncated: 1,106 more rows]

## Sheet: Neuron - DG_vs_Glia - Astro_l2f
transcript_name	EditsC_l2fc	p_value
Gnai3-201	1.34681	0.318368
Klf6-201	0.959024	0.0283577
Actr2-201	0.606757	0.187656
Sdhd-201	0.812044	0.154878
Ccnd2-201	1.14007	0.0431789
Ncs1-201	1.56251	0.127783
Nalcn-201	2.25915	0.135904
Btbd17-201	-0.39195	0.415193
Lhx2-201	0.65198	0.418546
Gmpr-201	-0.266355	0.689026
Mnt-201	1.3583	0.286692
Dbt-201	1.97501	0.261212
Dazap2-201	0.927259	0.239719
Acvr1b-201	1.53324	0.0706082
Sox9-201	1.02103	0.406791
C1d-201	0.551859	0.44716
Gm2a-201	2.27297	0.427119
Clcn4-201	1.95027	0.212627
Rab5b-201	1.74704	0.0312853
Chmp1a-201	2.53962	0.00481655
Ddx3x-201	1.69962	0.000451563
Sec24b-201	1.04238	0.284383
Agpat3-201	1.88089	0.0516565
Efnb2-201	-0.176713	0.647081
Sp1-201	1.36749	0.337503
Zmat2-201	1.12764	0.0933731
Mef2d-201	0.693627	0.459707
Snd1-201	1.40787	0.0615381
Kpnb1-201	1.00311	0.102752
Npepps-201	1.75883	0.0639599
Mrpl10-201	1.24018	0.0149454
Cyp51-201	-0.818439	0.157089
Vwa5a-201	1.70177	0.346521
Tulp3-201	-0.176225	0.75903
Tubb5-201	0.452671	0.510723
Nom1-201	-0.0931346	0.809807
Stk38l-201	2.32272	0.186429
Eef1e1-201	0.530837	0.416748
Akt1-201	1.59197	0.0652056
Chordc1-201	0.80985	0.448586
Tollip-201	1.40123	0.00430313
Nacc1-201	1.04837	0.366802
Emd-201	-0.541196	0.480493
Ccdc47-201	0.752987	0.234593
Bbc3-201	1.4366	0.0704244
Acp2-201	2.32774	0.0684791
Rmnd5a-201	1.36616	0.280453
Rhoc-201	-0.398012	0.440053
Kdm7a-201	1.46338	0.393387
Ncan-201	1.71939	0.240073
Ranbp3-201	1.80033	0.0498499
Braf-201	1.29842	0.229412
Uck1-201	-0.0401503	0.964243
Ccdc97-201	1.82242	0.292274
Cse1l-201	0.790184	0.241056
Baz1b-201	0.942274	0.511534
Ppp2r5d-201	1.19373	0.120131
Epdr1-201	1.67247	0.265851
Adprh-201	-0.119145	0.687625
Ap2a2-201	1.88131	0.248051
Cdkn1b-201	-1.79754	0.0114413
Ap1m1-201	1.23498	0.0679298
Rab8a-201	0.161767	0.636958
Fam32a-201	0.825809	0.217328
Foxj2-201	-0.728459	0.341464
Ranbp2-201	0.816784	0.143295
Ogdh-201	1.71717	0.395144
Elavl3-201	0.946106	0.116353
Nosip-201	2.21492	0.297053
Phyhip-201	-0.870459	0.350353
Aak1-201	-1.04183	0.056933
Insig2-201	1.30028	0.159176
Calr-201	-0.0425902	0.822006
Efnb3-201	0.719002	0.293239
Mmd-201	1.05932	0.209764
Hlf-201	1.36341	0.163322
Kpna1-201	2.27743	0.116507
Gstm7-201	-0.287376	0.601042
Dyrk2-201	2.30648	0.386021
Tmed4-201	1.73726	0.10624
Dnajb11-201	-0.011379	0.986414
Clec11a-201	0.807733	0.47571
Mtfp1-201	1.13675	0.162279
Ulk2-201	-0.149995	0.61991
Prcc-201	0.493586	0.392826
Hdgf-201	0.378408	0.427445
Tmem242-201	-0.165392	0.765756
Map2k1-201	1.79309	0.0326251
Kdm5a-201	0.89426	0.418866
Wdr1-201	0.670444	0.408023
Cadm3-201	0.973386	0.178456
Txn2-201	1.1027	0.185506
Slc1a3-201	0.120333	0.869381
Hmox1-201	0.867378	0.359399
Prkaca-201	1.67032	0.137234
Igf1r-201	1.59166	0.15119
Ctr9-201	-0.419176	0.734942
Mthfd2-201	0.583192	0.318802
Cs-201	2.61775	0.164004
Ctcf-201	0.112429	0.913402
Slc30a4-201	3.51827	0.233439
Reep5-201	0.894209	0.124167
Napa-201	1.84516	0.155456
Ctsb-201	1.25334	0.258541
Crkl-201	1.88238	0.00399698
Atp6v1b2-201	1.14194	0.0502904
Pfdn2-201	0.368452	0.593165
Qrich1-201	2.05107	0.0922928
Pip4k2a-201	2.41315	0.184082
Hcn1-201	-1.49677	0.245108
Sod2-201	0.109252	0.812641
Gatad1-201	1.53262	0.138298
Tgfbr1-201	2.13258	0.192048
Gabrb2-201	-1.39098	0.0639591
Khsrp-201	1.54771	0.0408084
Rhoa-201	0.386976	0.399844
Hnrnpa0-201	0.526606	0.361256
Abhd8-201	0.498179	0.615197
Cers4-201	1.35063	0.213302
Phax-201	2.0828	0.202119
Sertad1-201	-1.14015	0.199696
Herpud2-201	-0.0408046	0.959007
Zfp955a-201	0.279243	0.456653
Gprc5b-201	1.87843	0.206739
Man1a2-201	0.867033	0.225789
Sptbn2-201	-0.799646	0.438786
Gabpa-201	2.60374	0.0468636
Dynll1-201	1.18393	0.415697
Cabp7-201	0.0789041	0.89094
Bcl2l13-201	0.5871	0.255137
Syn2-201	2.25384	0.0963181
Kcnc4-201	0.709119	0.433515
Syngr1-201	-0.0146898	0.980358
Snap47-201	0.868557	0.1305
Kdsr-201	-0.0785461	0.868288
Tmem115-201	1.73141	0.301237
Tusc2-201	2.66988	0.0441958
Slc3a2-201	-1.09966	0.0323776
2610507B11Rik-201	1.60615	0.107311
AI597479-201	0.98947	0.310741
Tmem86a-201	-0.0295373	0.947417
Gosr1-201	1.41791	0.3363
Fads1-201	0.694465	0.258839
Dnajc19-201	0.0559504	0.924988
Pdhx-201	1.32338	0.270156
Pgam1-201	0.76582	0.243018
Zfp729a-201	0.776633	0.513867
Atp6v0d1-201	1.30938	0.0323467
Fnbp4-201	0.747983	0.166129
Pten-201	0.960084	0.223998
Pip4k2c-201	1.7651	0.374923
Rnf170-201	2.72901	0.16571
Clip3-201	1.4437	0.00469514
Tvp23b-201	-0.35155	0.502553
Cacybp-201	0.0799399	0.863667
Anapc1-201	0.184925	0.849099
Rnf166-201	0.803173	0.104253
Wdfy2-201	0.551957	0.491394
Rbsn-201	2.72595	0.246395
Tex261-201	1.75184	0.0362442
Surf4-201	1.13395	0.0790694
Dnajb9-201	0.815389	0.340025
Ppp1cb-201	1.23607	0.249144
Efr3a-201	1.6475	0.0223782
Casd1-201	2.80361	0.0301231
Slc39a1-201	1.41146	0.012875
Endog-201	0.529627	0.665354
Atf6b-201	-0.243846	0.433119
Prrt1-201	2.17257	0.132352
Lpl-201	0.22645	0.814279
Srf-201	1.13682	0.502344
Capza2-201	1.7334	0.155225
Ppil4-201	2.6461	0.0858662
Cnih1-201	1.13764	0.0304963
Gatsl2-201	0.937417	0.253698
Fnta-201	-0.835212	0.138086
Wasf3-201	2.06606	0.0174066
Prelid3b-201	1.53227	0.22596
Ube2a-201	1.9863	0.065416
Nkap-201	1.4113	0.43453
Cd274-201	0.336596	0.607984
Dyrk3-201	2.12573	0.271721
Mapkapk2-201	0.62841	0.284773
Myh9-201	0.500398	0.509563
Kctd5-201	1.73551	0.333742
Sdc4-201	0.0895998	0.807916
Psmd11-201	1.69399	0.30511
Timp2-201	2.83378	0.089199
Top2b-201	-0.384444	0.362764
Igfbp4-201	0.0195413	0.976155
Rab11fip4-201	2.68558	0.132701
Serinc3-201	0.162589	0.720704
Zswim1-201	0.762891	0.34989
Rab5a-201	1.28342	0.059905
Nkiras2-201	4.0919	0.173896
Vmp1-201	1.56845	0.256811
Cdc73-201	2.47436	0.158984
Trove2-201	-0.520366	0.123892
Zcchc10-201	0.654177	0.406957
Ywhab-201	0.943153	0.124652
Drg2-201	1.61304	0.0524266
Appbp2-201	1.8268	0.162697
Pip4k2b-201	1.8447	0.193422
G3bp1-201	0.486704	0.565849
Ap2b1-201	0.961961	0.0610515
Ndel1-201	1.66076	0.230548
Fxr2-201	1.19128	0.297528
Pank3-201	1.24231	0.194156
Wwc1-201	1.69083	0.117294
Mrpl45-201	0.768619	0.479213
Med11-201	1.13837	0.285383
Ywhah-201	1.14486	0.0984198
Slc35b4-201	0.875713	0.331595
Scrn1-201	0.628658	0.335076
BC005537-201	1.14884	0.0418227
Rnf145-201	1.13159	0.222787
Atp6v1e1-201	0.268654	0.654688
Psme3-201	0.000582669	0.999021
Calm3-201	1.54633	0.137244
Zfp874b-201	-0.670151	0.204162
Cdc37-201	0.639543	0.179931
Ubb-201	-0.517816	0.0172759
Mydgf-201	0.624267	0.555721
Cd164-201	0.582797	0.577573
Smpdl3a-201	1.52159	0.144751
Reep3-201	1.49131	0.296389
Serinc1-201	1.51959	0.0904334
Ccdc59-201	1.12435	0.277251
Zwint-201	0.948637	0.0113244
Ube2d1-201	1.1631	0.184858
Atp2b1-201	-0.362548	0.631806
Actr6-201	1.57081	0.174752
Uhrf1bp1l-201	2.40675	0.0148053
Ndufa12-201	-0.353258	0.513635
Nudt4-201	2.13256	0.309137
Tcp11l2-201	0.823111	0.073756
Cry1-201	0.0227664	0.977868
Timp3-201	0.859847	0.00404374
Tysnd1-201	0.392373	0.539959
Sar1a-201	0.93446	0.123872
Eif4ebp2-201	1.06303	0.393061
Ddit4-201	0.760009	0.0332234
Mcu-202	2.1073	0.0564072
Cand1-201	1.41776	0.0856604
Pno1-201	0.487974	0.492742
Tbc1d15-201	1.98468	0.0714523
2310011J03Rik-201	0.589643	0.0855251
Rab21-201	1.67752	0.0311454
Frs2-201	2.48668	0.242684
Ap3d1-201	1.3394	0.202136
Timm13-201	-0.148828	0.666548
D10Wsu102e-201	0.401718	0.0794035
Wdr82-201	1.74025	0.149863
Pofut2-201	2.94171	0.0871546
Pex13-201	0.183156	0.779033
Nsg2-201	-0.461564	0.48021
Tpgs1-201	-0.0965676	0.798121
Ccng1-201	2.17576	0.0436316
Nudcd2-201	0.406218	0.43629
Ppp2ca-201	1.06246	0.217544
Hspa4-201	0.54985	0.415444
Sar1b-201	-0.343149	0.360112
Ube2b-201	1.83567	0.0485886
Med7-201	-0.125742	0.717015
Btg2-201	1.58618	0.233164
Adcy1-201	-1.15028	0.193612
Arf5-201	1.05817	0.0769828
Ppp4r3b-201	3.45147	0.189441
Ska2-201	2.67591	0.19567
Rnft1-201	0.946591	0.301567
Fam114a2-201	0.126648	0.893334
Ppm1d-201	0.0146535	0.946774
Sypl-201	0.728957	0.299576
Nampt-201	0.599377	0.0018523
Tspan13-201	0.438008	0.538083
Rock2-201	1.52266	0.106214
Laptm4a-201	0.345931	0.401316
Fam84a-201	0.6027	0.549834
Gna13-201	1.65546	0.331817
Rdh14-201	1.90295	0.0282235
Fkbp1b-201	0.643929	0.189933
Id2-201	2.30419	0.0671716
Dnajc27-201	1.16018	0.416207
Rab10-201	1.34646	0.0760117
Ddx42-201	-0.0728152	0.884247
Ddx5-201	1.26711	0.114792
Psmd12-201	0.312907	0.557583
Jpt1-201	-0.297191	0.392656
Ncbp3-201	1.59825	0.321608
Cygb-201	-0.581744	0.54081
Cpd-201	0.989573	0.32153
Timm22-201	0.938923	0.383654
Lrrc59-201	0.612295	0.246967
Vamp2-201	2.02711	0.0806923
Tmem101-201	0.389894	0.66082
Nmt1-201	-0.119202	0.864476
Gosr2-201	1.34198	0.0501037
Dtd2-201	1.03138	0.409657
Gtf2a1-201	1.44802	0.0878371
Dnaaf2-201	-0.89972	0.460869
Sec23a-201	1.32775	0.1702
Pnn-201	-0.248564	0.557897
Nova1-201	2.76498	0.184241
Sgpp1-201	0.682965	0.274363
Sptb-201	-1.56385	0.10968
Rab15-201	-0.672011	0.296253
Sav1-201	3.16547	0.21595
Tmx1-201	1.67064	0.170098
Actr10-201	2.03089	0.155893
Serpina3n-201	0.325393	0.0108863
Ppm1a-201	2.92749	0.129336
Glrx5-201	-0.356145	0.375535
Snapc1-201	1.07555	0.272091
Atp6v1d-201	1.00649	0.136056
Actn1-201	1.23221	0.320769
Pcnx-201	0.669431	0.278502
Gtpbp4-201	1.66198	0.344823
Trip11-201	2.00289	0.152791
Atxn3-201	2.44267	0.108912
Npc2-201	0.0855545	0.825888
Erg28-201	1.1599	0.184346
Cyp46a1-201	1.09385	0.303624
Yy1-201	0.617446	0.0593744
Zfyve21-201	1.75893	0.14896
Mrs2-201	1.47997	0.147873
Mcur1-201	2.09062	0.122339
Cap2-201	0.271233	0.825387
Nup153-201	0.785637	0.365641
Wrnip1-201	0.555693	0.487082
Ssr1-201	0.773419	0.199618
Habp4-201	1.37823	0.0195309
Sfxn1-201	1.13437	0.0854907
Zfp346-201	0.800661	0.424755
Lman2-201	1.98925	0.101626
Txndc15-201	-0.457413	0.420865
Adcy2-201	0.642037	0.065021
Ccnh-201	0.949677	0.481251
Agtpbp1-201	2.02104	0.170962
Tppp-201	1.4288	0.166521
Sdha-201	1.10866	0.130657
Ccdc127-201	1.00353	0.13651
Med10-201	0.848477	0.0049539
Mrpl36-201	0.709425	0.0845627
Xrcc4-201	0.519671	0.432032
Polk-201	0.227937	0.654035
Hmgcr-201	1.4345	0.0238726
Aggf1-201	0.846075	0.400534
Scamp1-201	1.6992	0.150649
Kif2a-201	1.32816	0.196373
Atxn7-201	2.28759	0.0995159
Ptprg-201	-0.454443	0.698664
Kctd6-201	0.968163	0.17293
Ndufs4-201	1.82674	0.171636
Ube2e1-201	-0.904415	0.162281
Glud1-201	2.05291	0.150846
Ero1l-201	1.18994	0.045846
Psmc6-201	1.07572	0.348332
Tmem254b-201	1.1013	0.365834
Ppif-201	1.12787	0.390071
Arf4-201	1.60386	0.0379091
Eaf1-201	1.17152	0.412956
Fam208a-201	0.0460048	0.914866
Kpna3-201	2.34152	0.204261
Spryd7-201	1.74225	0.195394
Pspc1-201	0.765041	0.5378
Zmym2-201	2.19263	0.23847
Lats2-201	2.70579	0.0724403
Hmbox1-201	1.00775	0.202727
Amer2-201	1.93735	0.16744
Gpalpp1-201	1.68724	0.141067
Akap11-201	0.161041	0.721908
Wbp4-201	0.721143	0.185444
Ccdc25-201	-0.795801	0.270718
Trim35-201	0.201515	0.715642
Dpysl2-201	1.09391	0.216915
Nefl-201	-2.4898	0.0769268
Gfra2-201	0.554365	0.47583
Rb1-201	1.98875	0.313812
Itm2b-201	1.08562	0.148246
Dnajc3-201	0.244064	0.765618
Tox4-201	0.714377	0.252411
Slc7a8-201	1.14599	0.270904
Bcl2l2-201	0.911617	0.482361
Sub1-201	0.77957	0.337769
Jph4-201	-1.87578	0.206853
Mtdh-201	0.815009	0.391116
Ank-201	2.00415	0.204082
Ywhaz-201	2.03561	0.134387
Rrm2b-201	1.42911	0.244837
Atp6v1c1-201	0.824287	0.30314
Angpt1-201	2.36049	0.162054
Rad21-201	1.14298	0.459522
Rida-201	-0.179817	0.283608
Fam135b-201	-1.92087	0.00661285
Derl1-201	1.73909	0.0283865
Rbx1-201	-0.345355	0.367358
Slc25a17-201	2.14993	0.232176
Dnal4-201	0.904779	0.212403
Josd1-201	0.172217	0.703658
Tomm22-201	1.9473	0.0943786
Cby1-201	1.18299	0.0241293
Twf1-201	0.990708	0.253519
Sept3-201	-0.548086	0.312271
Slc38a2-201	0.247269	0.762229
Polr3h-201	0.254306	0.831356
Phf5a-201	0.0983315	0.757601
Litaf-201	0.566178	0.124058
1810013L24Rik-201	0.598788	0.544146
Bcl6-201	2.44864	0.0751611
Crebbp-201	2.43728	0.167428
Grina-201	0.610148	0.123605
Lynx1-201	0.116552	0.871523
Mapk8ip2-201	-0.582635	0.65005
Alcam-201	1.2322	0.164099
Slc35a5-201	1.57474	0.0967801
Rrn3-201	2.40081	0.158465
Mrpl40-201	-0.109476	0.908431
Pmm2-201	2.32573	0.342565
Cldnd1-201	0.626002	0.400758
Sdf2l1-201	-0.558123	0.0665785
Ncbp2-201	1.16754	0.028489
Pak2-201	1.07001	0.340778
Igsf11-201	2.53407	0.294679
Fyttd1-201	1.64413	0.041646
Gsk3b-201	1.023	0.141465
Klhl24-201	1.92413	0.0208877
Dirc2-201	0.675184	0.296418
Usp25-201	0.6434	0.508903
Adamts1-201	0.29028	0.135633
Ets2-201	1.03328	0.16708
Pros1-201	0.194186	0.87856
Tmem50b-201	2.33596	0.210335
Tmbim6-201	-0.193571	0.492954
Smarcd1-201	1.68209	0.173289
Gpd1-201	1.61161	0.177155
Slc4a8-201	1.13062	0.0251545
Calcoco1-201	-2.30644	0.0369945
Cdkn1a-201	1.15477	0.0015332
Nus1-201	0.25769	0.695823
Noct-201	2.16741	0.0556254
Msrb2-201	1.26537	0.0328364
Wrb-201	-0.620313	0.334302
Rpp14-201	1.15914	0.182081
Scg5-201	0.971058	0.0937215
March5-201	1.98007	0.00051235
Pcbp4-201	2.3079	0.172799
Agpat4-201	-0.415185	0.514429
Igf2r-201	2.54709	0.0839537
Tnfrsf21-201	0.484748	0.254932
Fbxl17-201	1.09888	0.39903
Med20-201	2.31971	0.00395391
Usp49-201	-0.517705	0.703843
Cmtr1-201	0.647334	0.415472
Glo1-201	1.26616	0.256238
Abcg1-201	0.285068	0.597988
Ehd3-201	0.84016	0.241612
Spast-201	2.78191	0.379747
Yipf4-201	2.45725	0.0873079
Eif2ak2-201	0.719877	0.0401424
Cebpz-201	0.16876	0.792284
Vapa-201	1.34361	0.0351891
Twsg1-201	1.04241	0.220693
Atp6v0c-201	0.634379	0.261132
Rhoq-201	-0.225716	0.776849
Caskin1-201	1.09018	0.0106156
Cript-201	1.32009	0.145799
Nudt3-201	1.23377	0.0735005
Mllt1-201	2.10779	0.137506
Taf11-201	1.46662	0.0282216
Mtpap-201	2.10677	0.0755307
Kif5b-201	0.299825	0.578869
Syt4-201	-1.24305	0.207643
Esco1-201	1.05026	0.387791
Tapbp-201	-1.92502	0.000453637
Cdh2-201	0.295674	0.345261
Vps52-201	0.691824	0.103953
Kcnc1-201	1.8822	0.0796347
Dnajc18-201	0.724443	0.13164
Hspa9-201	0.0446786	0.910949
Etf1-201	1.74983	0.123206
Riok3-201	0.584008	0.589625
Zfp521-201	2.18586	0.214022
Impact-201	2.19678	0.170329
Dcp2-201	0.645838	0.263742
Mal2-201	-0.362076	0.52008
Yipf5-201	1.12522	0.153725
Afg3l2-201	0.0462853	0.961196
Prelid3a-201	2.67991	0.0654867
Seh1l-201	0.395646	0.508203
Rnmt-202	-0.180238	0.863307
Setbp1-201	1.09021	0.0477215
Rbfa-201	-1.06163	0.132117
Napg-201	0.824059	0.358469
St8sia3-201	-0.294071	0.677206
Nars-201	0.751117	0.0118216
Fech-201	2.7459	0.183455
Isoc1-201	0.72163	0.488133
Dctn4-201	1.47107	0.290711
Rbm22-201	2.15017	0.157066
Tmx3-201	1.54778	0.485967
Camk2a-201	-0.572813	0.423388
Gnaq-201	1.95256	0.134551
Tmem138-201	1.07315	0.0687403
Sdhaf2-201	0.865965	0.121673
Osbp-201	2.3862	0.135037
Rfk-201	-0.0101086	0.983122
Ddb1-201	-0.0555683	0.915586
Zfand5-201	0.541679	0.585768
Rtn3-201	1.64066	0.140891
Naa40-201	1.24232	0.301475
Ehd1-201	0.252898	0.42416
Ppp2r5b-201	2.12205	0.0728968
Ak3-201	0.495085	0.415464
Tnks2-201	2.16064	0.00339269
Sf3b2-201	-0.163266	0.758845
Pacs1-201	0.696717	0.435724
Rab1b-201	0.504072	0.37166
Cnih2-201	-1.0981	0.210071
Minpp1-201	1.0389	0.0726874
Apba1-201	0.986475	0.0352156
Fosl1-201	2.3979	0.179991
Dpp3-201	0.816611	0.413117
Prdx5-201	-0.257147	0.761993
Esrra-201	1.34637	0.285929
Eif3a-201	1.62509	0.255927
Prdx3-201	0.517725	0.373079
Tm9sf3-201	1.42878	0.265611
Kctd1-201	0.208575	0.809283
Smndc1-201	0.631696	0.653784
Trim8-201	1.24863	0.16684
Fundc1-201	0.622377	0.325028
Slk-201	1.49908	0.24092
Btbd1-201	1.27628	0.154135
Bhlhe22-201	-0.0870042	0.903965
P4hb-201	0.927102	0.0540339
Ubtd1-201	1.60806	0.292275
Wdr45b-201	0.615094	0.432922
R3hcc1l-201	-0.184118	0.801983
Got1-201	-0.0637703	0.800608
Scd2-201	0.827508	0.255897
Mgea5-201	1.0311	0.102463
Bbs4-201	1.25248	0.552754
Sacm1l-201	1.05047	0.0921484
Jph3-201	0.545108	0.507824
Itgb8-201	-0.274491	0.576354
Sp4-201	2.08648	0.0701395
Smarcc2-201	2.02183	0.0108665
Ddit3-201	-0.291994	0.458491
Dctn2-201	1.00202	0.127238
Paip1-201	3.03596	0.0870029
Adgra1-201	1.27303	0.394288
Bet1l-201	1.28886	0.229863
Ptdss2-201	0.956561	0.055893
Crcp-201	1.94706	0.27502
Tm9sf2-201	1.54419	0.127581
Cbx8-201	0.879429	0.377906
Cbx4-201	2.18528	0.02276
Nptx1-201	-2.09807	0.0282976
Mkln1-201	2.15629	0.227244
Hprt-201	0.480627	0.272323
Tmem47-201	-0.188893	0.733668
Prps2-201	1.58467	0.237436
Gdap1-201	-1.22937	0.226825
Zdhhc3-201	-0.319889	0.734156
Nrp1-201	0.739348	0.365799
Get4-201	1.50989	0.245759
Cplx2-201	0.261422	0.646255
Nop16-201	-0.271017	0.581264
Smad7-201	0.773002	0.157729
Lypla1-201	1.76216	0.00556306
Tmem14a-201	0.906624	0.25437
Tram1-201	3.22377	0.20151
Lactb2-201	2.04219	0.331605
Maip1-201	3.20825	0.339466
Hspd1-201	-0.0192909	0.975052
Slc39a10-201	0.726509	0.29617
Trak2-201	-0.130368	0.899361
Ptp4a1-201	2.16737	0.181694
Ormdl1-201	1.93692	0.133377
Inpp1-201	0.889436	0.126558
Coa5-201	2.21465	0.203085
Inpp4a-201	1.80569	0.162322
Plekhb2-201	0.848402	0.261939
Smap1-201	0.610335	0.395081
Ogfrl1-201	0.446143	0.52366
Ppm1f-201	-1.07324	0.233016
Igfbp5-201	0.68531	0.00867659
Ptprn-201	-0.711252	0.0697533
Itm2c-201	0.9219	0.0934682
Ncl-201	1.06455	0.128807
Serpine2-201	-0.154257	0.815701
Ppp1r7-201	0.949146	0.313547
Bok-201	0.397214	0.581792
Atg4b-201	0.502229	0.622431
Scly-201	1.12428	0.394997
Asb1-201	1.75752	0.204629
Cln8-201	-0.163675	0.83272
Ubxn4-201	1.48708	0.119879
Dars-201	-0.112555	0.855359
Tsn-201	0.687905	0.425607
Nifk-201	0.576623	0.523239
Lrrn2-201	0.314675	0.606721
Xpr1-201	2.24869	0.19128
Stx6-201	2.59359	0.0375432
Ahctf1-201	-0.392447	0.213725
Tfb2m-201	0.30804	0.602904
Efcab2-201	-1.47531	0.0736317
Parp1-201	-0.112943	0.882883
Acbd3-201	0.865658	0.088676
Desi2-201	1.21761	0.177666
Srp9-201	0.215468	0.635092
Tada1-201	2.747	0.166001
Atp1b1-201	0.730246	0.18615
Blzf1-201	1.7631	0.244288
Bpnt1-201	0.415456	0.669247
Mark1-201	-2.39736	0.1502
Plxna2-201	3.80519	0.0837997
Sephs1-201	0.471165	0.501957
Atf6-201	0.765575	0.246434
Hsd17b7-201	1.91844	0.263991
Rgs5-201	0.241116	0.714187
Rabgap1l-202	0.815782	0.364828
Bmi1-201	0.707007	0.274874
Plxdc2-201	0.387018	0.691933
Ppp6c-201	1.92456	0.216311
Orc4-201	1.87607	0.268616
Kif5c-201	-0.221825	0.696281
Yme1l1-201	1.93275	0.111255
Gad2-201	-1.60819	0.0193081
Dpm2-201	0.0496258	0.916486
Ptges2-201	0.236705	0.691249
Tor1a-201	0.768456	0.150572
Psmd5-201	2.48461	0.149381
Rbm18-201	0.819737	0.232991
Strbp-201	2.53657	0.0518233
Notch1-201	1.70245	0.171321
Arl6ip6-201	1.71122	0.307145
Frzb-201	2.00022	0.195669
Dnajc10-201	1.04792	0.0950979
Ube2e3-201	1.04168	0.127213
Cers6-201	0.0152429	0.984292
Ola1-201	1.15626	0.225768
Arl14ep-201	2.23302	0.42753
Lin7c-201	1.97017	0.0383425
Commd9-201	-0.340213	0.55004
Hipk3-201	3.05554	0.112992
Api5-201	2.30322	0.384757
Ext2-201	0.651187	0.400918
Gatm-201	0.276306	0.799348
Eif3j1-201	0.257337	0.607292
Snap25-201	-0.58925	0.274518
Ubr1-201	3.24303	0.0750551
Chac1-201	0.255125	0.826272
Atrn-201	1.08551	0.0821324
Ivd-201	1.13407	0.333661
Slc23a2-201	1.7249	0.109862
Chgb-201	-1.32057	0.391334
Spred1-201	2.06377	0.0247166
Sppl2a-201	-0.755762	0.0121593
Mal-202	-0.462627	0.339782
Polr3f-201	0.182305	0.895512
Rbbp9-201	1.53224	0.160709
Dtd1-201	0.168053	0.73338
Gzf1-201	0.428533	0.244219
Kif3b-201	0.0968767	0.887064
Mapre1-201	1.02306	0.082662
Pkia-201	1.87763	0.0914338
Stmn2-201	0.397789	0.359536
Dok5-201	0.0725108	0.925194
Car2-201	0.997754	0.444149
Ogfr-201	0.190643	0.622823
Armc1-201	1.09904	0.38959
Ggt7-201	1.40891	0.0332917
Nfs1-201	-0.0213236	0.931388
1110008F13Rik-201	-0.363107	0.478126
Sec62-201	0.55546	0.467647
Dhx36-201	1.47037	0.0476141
Ppm1l-201	0.182616	0.830029
Nmd3-201	2.89895	0.379863
Nbea-201	-0.037681	0.924276
Serp1-201	0.878287	0.352047
Slc33a1-201	2.39769	0.118926
Gmps-201	1.22076	0.253214
Ssr3-201	1.50657	0.238072
Serpini1-201	0.100756	0.883357
Trim33-201	2.39719	0.0292896
Nras-201	0.602726	0.452977
Sike1-201	0.45396	0.370764
Sec22b-201	-0.0080746	0.991092
Adar-201	0.447501	0.555227
Mfsd14a-201	2.7396	0.20316
Extl2-201	1.29076	0.0183869
Pla2g12a-201	1.27942	0.0615047
Ifi44-201	-0.320928	0.508449
Efna3-201	0.331103	0.545485
Rit1-201	0.493705	0.703332
Dclk2-201	0.823853	0.0767887
Gclm-201	2.45455	0.114123
Mrpl9-201	1.23688	0.247808
Eif4e-201	0.251199	0.468416
Cisd2-201	1.47206	0.124392
Bcl10-201	2.34716	0.159148
Calb1-201	-1.82896	0.226651
Cpne3-201	-0.123242	0.895473
Ubxn2b-201	1.51728	0.130861
Sdcbp-201	1.30624	0.196981
Tstd3-201	2.74695	0.235811
Abca1-201	2.25931	0.000571068
Ncbp1-201	0.53225	0.23897
Erp44-201	0.564748	0.469913
Tmeff1-201	2.04733	0.171453
Brinp1-201	-0.749565	0.174574
Fmn2-201	0.556071	0.155312
Ugcg-201	1.44688	0.0951545
Snx30-201	-1.04315	0.428441
Zdhhc21-201	1.77012	0.140294
Tmem38b-201	2.23832	0.021268
Chmp5-201	0.9972	0.0928342
Rad23b-201	1.03124	0.046163
Dcaf12-201	1.67829	0.304799
Nudt2-201	-1.07442	0.0670558
Unc13a-201	0.142754	0.895006
Psip1-201	0.0495619	0.949855
Sh3gl2-201	1.50131	0.265063
Prkaa2-201	3.54955	0.078189
Cachd1-201	2.97695	0.081941
Eps15-201	-0.00213808	0.997309
Rnf11-201	1.81248	0.197677
Txndc12-201	0.733143	0.0616699
Caap1-201	0.12158	0.822909
Scp2-201	1.8296	0.00422829
Ssbp3-201	1.01062	0.0775056
Ctps-201	1.85491	0.266689
Cdc42-201	0.121759	0.812461
Eloa-201	2.57119	0.290062
Pnrc2-201	1.37787	0.305933
Pik3r3-201	0.882372	0.0763893
Lurap1-201	0.132376	0.898437
Cmpk1-201	0.826489	0.205361
Rcan3-201	2.24765	0.242939
Syf2-201	0.0122683	0.971599
Sfpq-201	-0.723798	0.0205257
Tmem50a-201	0.0546409	0.89183
Ncdn-201	-0.531046	0.201071
Extl1-201	0.410295	0.730275
Trappc3-201	0.536723	0.0597101
Slc9a1-201	2.30914	0.0910282
Stx12-201	2.54145	0.0182474
Ppp1r8-201	0.0332498	0.962639
Sesn2-201	0.453997	0.322405
Taf12-201	-1.00902	0.291545
Fbxo42-201	1.75165	0.15446
Rheb-201	0.44364	0.0194518
Abcf2-201	1.47149	0.131515
Ctnnbip1-201	0.745808	0.569602
Lzic-201	0.990947	0.255838
Fam126a-201	1.08362	0.217446
Tprgl-201	0.897863	0.00810994
Ccnl2-201	-0.178635	0.653604
Cptp-201	-0.403362	0.357408
Lrpap1-201	0.990692	0.215341
Ppp2r2c-201	-1.5984	0.189959
Nsg1-201	0.672854	0.283774
Fosl2-201	1.51668	0.265658
Ociad1-201	1.31591	0.367133
Cgref1-201	0.713419	0.0560217
Dhx15-201	1.45551	0.194762
D5Ertd579e-201	0.64374	0.018319
Tada2b-201	0.647944	0.494489
Grpel1-201	-1.11133	0.010126
Gabra4-201	1.39041	0.213224
Gabrb1-201	2.21654	0.0685102
Tmem165-201	1.00991	0.280207
Dr1-201	1.03555	0.148681
Fam69a-201	0.71304	0.334175
Zfp326-201	0.809077	0.28568
Sparcl1-201	-0.371258	0.512929
Coq2-201	0.565214	0.277896
Cds1-201	-0.260783	0.714452
Asphd2-201	-0.176432	0.821868
Wsb2-201	0.442364	0.459661
Dck-201	2.36656	0.343841
Eif2b1-201	1.15621	0.31601
Rilpl2-201	0.369812	0.472073
Scarb2-201	0.232938	0.24282
Vps33a-201	1.89377	0.139361
Mmp17-201	-0.625497	0.482436
Atp2a2-201	0.0402663	0.798763
Rnf34-201	1.43017	0.14875
Aacs-201	2.0068	0.125264
Tmem132b-201	1.37242	0.251317
Ulk1-201	1.67407	0.00446375
Rab35-201	1.55987	0.208162
Sppl3-201	1.39956	0.156241
2210016L21Rik-201	1.0549	0.112649
Gm4951-201	0.536628	0.15399
Tmem106b-201	1.74231	0.203043
Fscn1-201	-0.696623	0.0947633
Usp30-201	2.3561	0.0445426
Pdap1-201	-0.0272855	0.943703
Bcl7b-201	1.8574	0.00830088
Wasl-201	1.91125	0.117582
Cul1-201	1.79983	0.166273
Gigyf1-201	0.208923	0.725576
Mepce-201	-0.350346	0.581289
Hibadh-201	0.630725	0.186259
Avl9-201	1.60929	0.0391014
Herc6-201	1.76045	0.111397
Mtpn-201	1.18502	0.151384
Mrps33-201	0.139089	0.85318
Pcyox1-201	1.26858	0.185572
Dusp11-201	1.18162	0.293681
Fbxl14-201	0.432371	0.388157
Mrpl19-201	2.8265	0.346103
Rpn1-201	0.0277708	0.904264
Eif4e3-201	0.346882	0.75013
Sec61a1-201	0.904866	0.187626
Tmem43-201	2.13199	0.00192432
Slc6a6-201	-0.882507	0.466463
Bhlhe40-201	2.447	0.025313
Arl8b-201	1.59443	0.0824325
Cops7a-201	1.24126	0.0815244
Gabarapl1-201	0.6437	0.0586523
Lrp6-201	0.888744	0.269596
Atf7ip-201	1.70802	0.221565
Golt1b-201	1.30328	0.188838
Bhlhe41-201	1.25646	0.32758
Kras-201	0.0563596	0.922493
Etnk1-201	0.869189	0.220627
Emc3-201	1.5247	0.0709383
Ccdc91-201	1.05287	0.466192
Slc6a11-201	2.18373	0.137805
Slc6a1-201	1.21769	0.158998
Timp4-201	-1.08578	0.174197
Slc2a3-201	-1.02635	0.134425
Necap1-201	2.87193	0.167874
Mark2-202	1.49793	0.235667
Qpctl-201	0.941358	0.334376
Cyfip1-201	1.73763	0.291174
Tmem126b-201	0.0239838	0.928211
Rab30-201	1.8946	0.0240851
Arl6ip1-201	0.990002	0.259509
Smg1-201	1.10059	0.246044
Ipo5-201	-0.210639	0.812647
Kctd13-201	1.15978	0.0818192
Rab6a-201	0.915464	0.018545
Ppme1-201	1.42043	0.0292678
Rps3-201	0.430349	0.741063
Dgat2-201	1.1234	0.0141944
Thap12-201	1.06739	0.101818
Dkk3-201	3.01452	0.0739465
Nucb1-201	1.62007	0.305992
Nomo1-201	1.48814	0.248984
Lamtor1-201	0.737319	0.165696
Dctn5-201	1.64103	0.182045
Ubfd1-201	1.49459	0.147987
Mettl9-201	0.730232	0.147749
Thumpd1-201	1.65352	0.124991
Atp6ap2-201	0.931639	0.229262
Cask-201	-0.340974	0.706288
Tub-201	-1.53721	0.162049
Gpc4-201	0.197987	0.67623
Praf2-201	1.65411	0.27022
Dynlt3-201	0.901926	0.155909
Vbp1-201	1.57856	0.245543
Fundc2-201	1.77907	0.146108
Rab39b-201	1.99842	0.0987587
Magee1-201	-0.0528496	0.922954
Hmgn5-201	0.541403	0.680133
Sh3bgrl-201	1.0908	0.206877
Cstf2-201	0.243455	0.561506
Pdha1-201	1.7582	0.079975
Nono-201	1.28709	0.240146
Abcb7-201	1.77288	0.0810913
Nsdhl-201	1.29577	0.465163
Tceal6-201	-0.9843	0.313433
Prps1-201	1.37594	0.0551306
Lamp1-201	1.09128	0.173688
Gas6-201	2.0121	0.0940111
Agpat5-201	-0.652327	0.346411
Vps36-201	2.03591	0.167518
Erlin2-201	0.12443	0.845566
Brf2-201	-0.699255	0.279559
Leprotl1-201	1.40282	0.144688
Gpm6a-201	1.97286	0.148804
Eri1-201	1.99808	0.00716049
Tnks-201	0.97627	0.0244514
Mak16-201	1.86559	0.086938
Gsr-201	1.27732	0.148608
Klhl2-201	0.227015	0.744589
Tmem184c-201	0.771067	0.278599
N4bp1-201	0.679233	0.366895
Eif2ak3-201	1.03218	0.334822
Got2-201	1.26672	0.225156
Vps35-201	1.57205	0.140386
Gpt2-201	2.08057	0.222589
Dnaja2-201	1.35008	0.0417687
Itfg1-201	2.31562	0.179736
Ist1-201	-0.0946022	0.863167
St3gal2-201	1.2448	0.250644
Gnao1-201	3.31947	0.107103
Nudt21-201	1.02472	0.335437
Fam192a-201	0.640327	0.299303
Pllp-201	0.0110866	0.993122
Arl2bp-201	0.998573	0.28495
Cx3cl1-201	0.789163	0.219725
Tmem38a-201	1.25188	0.198435
Map1lc3b-201	0.553225	0.231105
Zdhhc7-201	2.30949	0.150986
Cotl1-201	0.556721	0.416404
Hsbp1-201	1.42815	0.0729843
Ntpcr-201	2.34869	0.0750083
Vps4a-201	0.936778	0.424964
Cog8-201	-0.122549	0.735416
Nip7-201	2.10119	0.0816198
Cyb5b-201	1.7592	0.116211
Med17-201	1.04112	0.0834046
Gabarapl2-201	0.196264	0.830564
Gnpat-201	3.76208	0.315334
Egln1-201	1.24291	0.294576
Vps26b-201	1.08394	0.370744
Jam3-201	1.33421	0.278917
Nectin1-201	0.932439	0.0793532
St3gal4-201	0.445074	0.503644
Acat1-201	2.00503	0.0902447
Cryab-201	0.368312	0.459349
Dlat-201	0.995426	0.32645
Pts-201	0.148638	0.861157
Bace1-201	1.50101	0.0095675
Arcn1-201	2.6974	0.0684665
Pin1-201	0.0811208	0.867085
Rsl24d1-201	0.267716	0.44173
Nedd4-201	2.36246	0.167087
Fam81a-201	0.326456	0.660967
Rora-201	2.23266	0.269508
Fem1b-201	1.09952	0.34932
Cln6-201	2.11426	0.346748
Phip-201	1.49061	0.242764
Elovl4-201	1.48772	0.0462048
Acsbg1-201	0.56427	0.198389
Imp3-201	0.46432	0.338472
Ptpn9-201	1.8073	0.16677
Pkm-201	-0.0584258	0.780874
Ireb2-201	2.5748	0.133069
Tspan3-201	0.46076	0.319765
Gclc-201	1.96002	0.274223
Map2k5-201	0.504284	0.52498
Spg21-201	1.54856	0.333475
Dpp8-201	0.783832	0.401419
Snapc5-201	0.0147798	0.987516
Smad3-201	1.58377	0.0576905
Atp1b3-201	0.681226	0.387118
Cmtm6-201	-0.320656	0.499182
Stt3b-201	0.121382	0.756591
Armc8-201	1.01015	0.161535
Mras-201	1.72929	0.232846
Pdcd6ip-201	1.33241	0.249604
Nktr-201	0.17971	0.814682
Rab6b-201	1.64161	0.109196
Uba5-201	1.18862	0.382655
Dnajc13-201	2.28499	0.0129225
Bsn-201	-1.82878	0.0124096
Ip6k1-201	1.39935	0.0363146
Nckipsd-201	0.180928	0.760297
Nicn1-201	1.96537	0.18962
Igtp-201	-1.12749	0.0219918
Degs1-201	0.748163	0.39472
Atp6v1g1-201	-0.35937	0.454221
Sv2a-201	-1.57907	0.120484
Dsel-201	-1.15283	0.39658
Cdv3-201	-0.533528	0.154303
Cyp7b1-201	0.517775	0.540541
Atg12-201	1.05254	0.469676
Vhl-201	2.20405	0.131711
Prpf18-201	1.08295	0.242283
Brk1-201	1.06048	0.14984
Dnttip2-201	-0.0808955	0.807539
Acsl3-201	3.3712	0.199877
Ttl-201	0.979531	0.52029
Ppp1r9a-201	2.91329	0.0689748
Zdhhc5-201	1.30797	0.344554
Tmem127-201	1.86339	0.148542
Bloc1s5-201	2.00112	0.296186
Exoc3-201	0.692927	0.227929
Klhl42-201	1.54005	0.354414
Slitrk2-201	0.555546	0.299983
Zfc3h1-201	-0.618637	0.242602
Cops8-201	1.33706	0.0456305
Ipo13-201	0.264898	0.701995
Ccdc92-201	1.3134	0.127005
Fem1c-201	1.79846	0.359648
Pmepa1-201	2.80779	0.00879291
Chst2-201	1.33769	0.26197
Zfhx2-201	-0.41747	0.584464
Wdr26-201	0.760449	0.410896
Prkx-201	0.733489	0.34842
Ccdc32-201	0.602427	0.442804
Rsbn1l-201	1.66123	0.121193
Fam117b-201	0.986345	0.018858
Arl5a-201	1.87807	0.0620398
Appl1-201	1.70227	0.285754
Hacd3-201	1.11177	0.304157
Prrc2b-201	1.41738	0.164948
Prex1-201	2.98854	0.347415
Thap1-201	0.100145	0.90056
Sncb-201	-1.58404	0.269263
Efhd2-201	1.80215	0.177348
Wipi2-201	1.15807	0.105313
Dennd2a-201	2.08899	0.373395
Klf9-201	1.13349	0.10567
Rnf139-201	0.537463	0.580455
Pebp1-201	0.491147	0.460943
BC022687-201	0.680086	0.288187
Hace1-201	-2.10684	0.189591
Mmd2-201	0.254782	0.542545
Zfp40-201	0.58641	0.586914
Clic4-201	0.373646	0.0802011
Setd7-201	1.71083	0.373312
Hook3-201	1.33516	0.229367
Zfp623-201	0.505588	0.364544
Fam91a1-201	1.89114	0.239795
Ythdf1-201	1.46975	0.266083
Tbc1d12-201	0.570244	0.0557461
Abhd2-201	-0.279959	0.569592
Sorcs2-201	2.16922	0.133816
Tmed8-201	3.01976	0.163933
Ap5m1-201	3.51685	0.117335
Wipf2-201	-0.461148	0.665035
Disp2-201	-1.10132	0.0824105
Hgsnat-201	1.6315	0.16195
Aldh5a1-201	2.61429	0.308695
Zc3h7a-201	0.598623	0.476603
Ina-201	-1.33923	0.0884958
Cbl-201	-0.0186592	0.973932
Rab3gap1-201	1.56473	0.385318
Mfhas1-201	0.435931	0.624861
Tmem35a-201	1.07814	0.130948
Tm7sf3-201	0.456632	0.0178929
Hnrnpu-201	0.226372	0.578237
Hdhd3-201	1.08537	0.0405564
Ubald1-201	1.52752	0.0208611
Heca-201	2.82448	0.115764
Megf9-201	-0.0417206	0.914517
Ssh2-201	1.79811	0.320349
Msl1-201	0.639151	0.25302
Cd81-201	1.96046	0.120859
Mcl1-201	-0.776412	0.0626785
Ensa-201	-0.0754755	0.776015
Dnajc16-201	1.70688	0.178286
Ggact-201	-0.0752049	0.921333
Sde2-201	1.24834	0.16684
Fn3krp-201	2.04893	0.0584139
Ankrd12-201	1.65563	0.192816
Tmem109-201	0.887874	0.117291
Pbx2-201	-0.757604	0.655132
Pnmal1-201	-1.70724	0.14348
Exd2-201	1.22404	0.287203
Limch1-201	1.9493	0.348243
Stxbp5-201	-0.621076	0.714444
Tmx4-201	1.30886	0.276902
B3galt2-201	1.77685	0.0422657
Dexi-201	0.688703	0.208856
Dusp5-201	2.33934	0.466926
Fstl5-201	2.70114	0.180642
Btg1-201	1.17065	0.0760512
Cpsf7-201	1.67531	0.0721459
Washc4-201	1.3344	0.546007
Parp12-201	0.940653	0.4712
Lsm1-201	1.04392	0.148967
Irf2bpl-201	-0.080067	0.681784
Rpp25l-201	-1.00883	0.0762974
Myl12b-201	0.384876	0.604503
Pygo1-201	0.464977	0.528759
Bag4-201	1.48976	0.143259
1700123O20Rik-201	0.191792	0.702566
Klf16-201	0.0326757	0.969741
Spsb1-201	1.62518	0.113505
Nipsnap1-201	-0.568069	0.530208
Zfp91-201	1.26833	0.0473534
Kcna2-201	1.98983	0.157658
Ppp1r9b-201	-0.802547	0.284761
Ndn-201	-0.660184	0.0880997
Gde1-201	1.50687	0.0777627
Cxcl10-201	-0.070292	0.865578
1110059E24Rik-201	1.17205	0.191075
Scai-201	2.38332	0.0628207
Phlda3-201	-0.278678	0.338297
Trp53rka-201	0.709183	0.11305
Uchl4-201	0.20266	0.48316
1810055G02Rik-201	0.659854	0.586184
Atg5-201	1.91006	0.332873
Uba6-201	1.26654	0.243425
Pde4a-202	-1.56817	0.363526
Ntrk3-201	-0.0342424	0.970497
Ntrk3-202	0.0266063	0.966882
Alg14-201	2.01907	0.26047
Ltn1-201	1.67062	0.173784
Gtf2h5-201	0.985301	0.211607
Egln3-201	1.18814	0.281183
Polr3k-201	0.450446	0.513572
Cbr1-201	-0.714737	0.0119455
Osbpl11-201	3.43308	0.0071445
Chd6-201	0.205608	0.787813
Ubac2-201	1.23375	0.388391
Zbtb41-201	0.438765	0.6301
Prorsd1-201	-0.190414	0.68883
Dusp8-201	-0.0800969	0.875272
Slc12a9-201	-0.702085	0.141352
Ube2r2-201	1.02912	0.00098505
Mios-201	1.10294	0.247651
Chst11-201	1.25241	0.150203
Ccdc88a-201	1.06607	0.0615505
Ddx19b-201	0.501948	0.703101
Sobp-201	-0.158926	0.663826
Slc25a23-201	1.47955	0.362303
BC031181-201	-0.0755645	0.688137
Slc22a23-201	0.981076	0.375638
Ppp1r11-201	0.930362	0.231132
Coq5-201	1.49986	0.333352
Tbcc-201	-0.659936	0.431657
Calm2-201	0.958763	0.10404
Thap11-201	1.15626	0.28669
Gcsh-201	-1.40224	0.00505368
Dgkb-201	2.12529	0.25255
Irs2-201	1.26082	0.123986
Tsfm-201	0.114324	0.869603
Rundc1-201	0.536601	0.385151
Parm1-201	0.70863	0.51935
Bicral-201	-0.408108	0.669577
Osbpl2-201	0.649849	0.219535
Cnst-201	1.37213	0.300987
Ostm1-201	1.31375	0.0402657
Ankrd13c-201	0.113984	0.895712
Sdhaf3-201	0.976519	0.262305
Edem2-201	-0.307634	0.584587
Chchd4-201	0.956084	0.011777
Hist1h1c-201	-0.0950128	0.786898
Nudt19-201	-0.779913	0.0175971
Vps37b-201	1.12068	0.0129924
Utp15-201	1.91275	0.331056
Fntb-201	1.88175	0.0468851
Lnpep-201	1.46131	0.232851
Trpc4ap-201	1.58435	0.0198318
Sem1-201	2.0148	0.153277
Zfp704-201	1.50339	0.0644044
Ss18l1-201	0.705692	0.480217
Rab8b-201	2.14353	0.199609
Trim37-201	1.9755	0.392893
Socs5-201	0.633166	0.444177
Manea-201	2.84429	0.246744
Ranbp10-201	0.333932	0.766797
Herc3-202	2.3248	0.263797
Srxn1-201	0.474844	0.595283
Aagab-201	0.524801	0.664679
Mvb12b-201	0.340998	0.700229
Tob1-201	2.00287	0.263495
Pdxk-201	1.0437	0.358006
Enc1-201	-0.375019	0.348076
Pcif1-201	-0.313834	0.704655
Usp22-201	2.20379	0.142787
Taf2-201	2.6695	0.29125
Dync1li2-201	1.18193	0.353585
Lmtk2-201	0.429374	0.545488
Gm49336-201	1.47162	0.0119856
Commd2-201	1.04664	0.306417
Cdc42bpb-201	-0.00341619	0.996356
Tmem135-201	0.277619	0.720938
Sf3b3-201	0.774213	0.365277
Tspyl5-201	0.99244	0.111968
Ssbp2-202	2.31421	0.0514042
Asb13-201	0.321868	0.368139
Qk-201	-1.19939	0.0456344
Man1b1-201	1.81046	0.149747
B3galt1-201	1.59409	0.00953914
Pwp2-201	0.560318	0.603306
Topors-201	0.995049	0.324699
Hectd4-201	2.15698	0.0716618
Mzt1-201	0.786028	0.00839051
Slc16a2-201	0.676697	0.332084
Parp14-201	1.95956	0.077658
Mxd4-201	1.22203	0.00493122
Smim3-201	0.695861	0.0977996
Fbxo45-201	0.929617	0.256203
1700066M21Rik-201	1.10646	0.435499
Tmem246-201	1.24764	0.375769
Ppm1k-201	1.57325	0.196289
Slitrk5-201	1.50945	0.0286481
Zbtb1-201	0.344411	0.444752
Herc1-201	-0.196982	0.824964
Uqcrfs1-201	0.457673	0.385316
Nbl1-201	1.65899	0.29561
Fam210a-201	0.917693	0.518998
Camk4-201	-2.20342	0.244274
Sec23ip-201	1.58836	0.0920825
Plcl1-201	0.286323	0.719638
Serbp1-201	1.07035	0.211667
Chst12-201	0.83461	0.271963
Sema7a-201	-0.446657	0.622876
Thrsp-201	1.39693	0.0510623
Pnpla8-201	1.4686	0.0390299
Aqr-201	1.14859	0.193305
Nfasc-201	0.217163	0.769657
Smap2-201	1.0592	0.122178
Tiprl-201	1.94747	0.160976
Trp53inp2-201	0.115641	0.890605
Wdtc1-201	1.22336	0.0191967
Nmnat2-201	0.0262339	0.980381
Hs2st1-201	1.00848	0.262159
Smarca5-201	-0.678911	0.0795766
Reep2-201	-0.0192936	0.977692
Pvr-201	0.0102716	0.990194
Sec22a-201	0.64265	0.460438
Ankib1-201	0.620557	0.417965
Tubb4b-201	-1.18386	0.0287138
Gna11-201	2.94339	0.0281812
Zyg11b-201	0.205854	0.766833
Med13-201	2.00413	0.0948353
Lgals3bp-201	-0.527787	0.00196058
Abcf1-201	1.75661	0.246622
Upf3a-201	-0.769467	0.363491
Pkn2-201	1.37985	0.276315
Lasp1-201	1.65355	0.339542
Lrrn3-201	-1.21574	0.290149
Actr1b-201	0.732106	0.161709
Abca5-201	0.519031	0.12103
Mrpl47-201	0.602394	0.285005
Igsf3-201	2.18304	0.0491261
Camk1d-201	0.867334	0.330416
Shprh-201	2.5336	0.30186
Dapk1-201	1.12488	0.279143
Psmd7-201	0.320775	0.620572
Ago2-201	1.77424	0.180706
Alg2-201	1.00395	0.0958919
Cdc40-201	1.41467	0.17671
Alkbh5-201	1.93293	0.113384
Nubp2-201	0.948468	0.349465
St6galnac5-201	0.183568	0.755309
Pcnx4-201	0.249213	0.728599
Rfxap-201	1.54912	0.132219
Aldh1b1-201	-1.09665	0.207043
Azi2-201	0.49023	0.0247208
Zfp451-202	1.19325	0.214862
Ogt-201	1.63737	0.178656
Akap9-201	1.62437	0.231578
Alg5-201	0.625371	0.362178
Epg5-201	0.0834409	0.921252
Arl6ip5-201	1.00545	0.216694
Bag2-201	3.17979	0.32692
Tcta-201	2.06113	0.129471
4930402H24Rik-201	0.618056	0.433145
Neurod6-201	0.578071	0.423319
Trappc5-201	0.0279917	0.930743
Slc30a1-201	0.0861636	0.776177
Mgat3-201	2.27523	0.126474
Slc25a16-201	2.70143	0.0147892
Tcaf1-201	0.914039	0.279294
Gbp7-201	1.6201	0.00277244
Dstyk-201	0.598014	0.494813
Pik3ip1-201	1.29318	0.0202817
Ypel5-201	1.21078	0.0577914
Bmt2-201	-0.698862	0.540782
Pde4dip-201	0.0490602	0.935932
Ak5-201	0.204719	0.680829
Smg6-201	1.35488	0.480431
Tmem59l-201	0.127956	0.788133
Tgfb2-201	0.927118	0.255995
Kmt2c-201	1.0519	0.24637
Siah1a-201	0.742481	0.260654
Bpgm-201	-1.0824	0.115957
Lyplal1-201	1.7936	0.359818
Pygb-201	1.22314	0.0829831
Rhou-201	1.75952	0.291044
Socs7-201	2.07459	0.105888
Slc7a5-201	-0.694185	0.0843231
Mrpl41-201	-1.22364	0.00730493
R3hdm4-201	1.33163	0.119235
Ppp1r12b-201	-0.487044	0.672436
Plpp6-201	1.22616	0.103563
Fbxl16-201	-1.1586	0.305882
Tsr1-201	1.44719	0.242929
Gpr26-201	-1.13649	0.299902
Erf-201	1.02403	0.0729098
Hebp1-201	0.528667	0.319759
Ddx21-201	0.545448	0.203002
Cisd1-201	-0.511087	0.247794
Ptma-201	0.149996	0.737296
Fermt2-201	1.63183	0.106712
Emx1-201	-0.832391	0.414879
Gpc1-201	1.05113	0.318744
Esf1-201	0.352925	0.699007
Slc25a28-201	-0.272968	0.515779
Lap3-201	3.13771	0.334293
Gnpnat1-201	1.92621	0.0577493
Rprd1a-201	1.76096	0.227388
Slc16a1-201	-0.467753	0.056618
Hspa13-201	2.45433	0.246965
Crebl2-201	1.27552	0.0347306
Ikzf5-201	2.82962	0.146384
Zcchc14-201	1.92881	0.121257
Apmap-201	1.55428	0.114606
Ubr7-201	3.09716	0.158533
Gtpbp1-201	2.20762	0.166508
Phyhipl-201	1.3175	0.0727559
Nceh1-201	0.888577	0.0607522
Itpk1-201	0.476475	0.54563
Prr7-201	0.641785	0.219404
Scamp5-201	0.697806	0.170028
AW549877-201	2.26294	0.0607355
Spon1-201	1.36499	0.27905
Kcnk1-201	1.45109	0.200944
Fnip1-201	2.44397	0.0653897
Gfer-201	-0.163427	0.803986
Foxn3-201	2.08231	0.33541
Cplx1-201	-1.2766	0.104998
Rfx3-201	1.01863	0.484257
Usp31-201	0.787498	0.418022
Map2k4-201	0.271044	0.71246
Pcgf3-201	1.52678	0.0391986
Smpd1-201	0.435741	0.485872
Lgalsl-201	1.08428	0.277396
Cd3eap-201	-0.319615	0.652651
Wdr43-201	1.22692	0.02267
5031439G07Rik-201	0.741216	0.337025
Agps-201	2.15831	0.00823962
Katnal1-201	3.1463	0.00609915
Rpusd1-201	0.41131	0.204017
Lgi3-201	0.903011	0.589943
Cpsf2-201	1.277	0.196242
Dync1li1-201	1.78161	0.229203
Rgl2-201	1.01909	0.479553
Arhgef4-201	1.50431	0.0277582
Vezt-201	0.668317	0.343342
Disp3-201	0.26889	0.710258
4921524J17Rik-201	0.64365	0.541196
Eef2-201	1.72027	0.0442852
Tspan15-201	0.426953	0.562531
Tspyl4-201	0.606193	0.217122
Rabif-201	2.34593	0.256014
Coro2b-201	0.914473	0.427561
Pigs-201	1.30281	0.27515
Slc7a1-201	0.736645	0.449176
Zbtb7a-201	0.908417	0.405176
Rbm25-201	0.838395	0.507001
Bsdc1-201	1.44601	0.104057
Pdcd7-201	-0.176678	0.699758
Lman1-201	1.28245	0.145451
Wapl-201	2.7263	0.0755641
Atg101-201	-0.741003	0.212501
Plvap-201	-0.154529	0.686694
Snx13-201	1.1285	0.389254
Arglu1-201	-0.895337	0.0306721
Pnp-201	-1.13005	0.00307307
Vps13b-201	0.866276	0.629739
Ptchd4-201	-0.00941327	0.991235
Mis12-201	0.467387	0.636718
Cpe-201	-0.0737557	0.820261
Bmpr1a-201	1.84114	0.122736
Irgq-201	0.988044	0.434491
Mindy2-201	1.62965	0.285481
Gmeb2-201	-0.260008	0.620353
Bri3bp-201	0.561896	0.4527
Fam168a-201	1.73462	0.253175
Fam171a2-201	0.254043	0.715789
Rap2b-201	1.46194	0.0331335
Cox10-201	1.89321	0.135407
Dner-201	0.957215	0.088351
Bex2-201	-0.148598	0.537039
Lrp1-201	1.20559	0.280186
Bet1-201	1.00636	0.461703
Phf12-201	1.95563	0.332623
Rbmxl1-201	-0.311184	0.303646
Garem1-201	0.381634	0.570487
Fam53c-201	1.85528	0.0432938
Lrrn1-201	0.94596	0.21887
Pnrc1-201	0.209194	0.586026
Eif1-201	0.141074	0.451121
Commd10-201	0.423351	0.206278
Zdhhc2-201	-0.267089	0.703317
Ube3c-201	1.8919	0.3131
Tmem183a-201	1.25979	0.330549
Fbxw8-201	1.42855	0.256003
Zrsr1-201	-0.309863	0.380227
Cox19-201	1.51897	0.408832
Fahd1-201	-0.572465	0.4292
Zbtb33-201	1.22427	0.382024
Myt1l-202	-2.04427	0.256808
Cep120-201	2.44445	0.262446
Yod1-201	2.14219	0.34226
Them4-201	2.83906	0.196968
Specc1-201	2.14914	0.145184
Gpkow-201	0.999017	0.157693
Creb1-201	1.2519	0.349113
Asrgl1-201	-0.113162	0.865004
Copg1-201	-1.03146	0.105654
Scg2-201	-0.947251	0.307031
Arf6-201	-0.0729774	0.535338
Sdf4-201	0.372419	0.551801
Zfp518a-201	0.728182	0.499042
Zfp322a-201	1.86287	0.0671474
Kctd4-201	0.834841	0.260642
Cdc37l1-201	1.61025	0.308325
Mical2-202	1.00596	0.530427
Eif2s3x-201	1.99003	0.214939
Tob2-201	1.61224	0.021004
Bzw1-201	1.41529	0.0777982
Ttc19-201	0.991898	0.327066
Zfp770-201	1.26795	0.363092
Hmgn1-201	0.198853	0.441877
Camk2n1-201	1.09785	0.197338
Polr1d-201	0.69128	0.119211
Vamp7-201	1.18133	0.26589
Wdr47-201	0.860221	0.314352
Peg3-201	0.599358	0.348891
Pura-201	0.857902	0.233668
Mfsd5-201	0.658344	0.394569
Dpy19l3-201	2.80147	0.143439
Hnmt-201	2.56938	0.363503
Fam171b-201	1.94961	0.0771096
Cdc42-202	0.84319	0.437005
Mageh1-201	0.511301	0.394368
Idnk-201	-0.301446	0.334044
Ubiad1-201	3.57181	0.371256
Morn4-201	1.48528	0.00131797
Lsm6-201	1.3772	0.29182
Borcs6-201	-0.699412	0.0942015
Gskip-201	1.18282	0.128476
Terf2ip-201	0.770079	0.442606
Otud1-201	0.687282	0.383174
Pcdhb20-201	-0.754367	0.29874
Snip1-201	1.001	0.146683
B3galt6-201	1.58435	0.285074
Nipa1-201	-0.306677	0.710046
Mrps27-201	1.14174	0.36743
Exoc4-201	1.1585	0.283454
Pcdhb14-201	-0.893738	0.341878
Pigm-201	0.0475292	0.939334
Rps19bp1-201	0.705649	0.359849
Tmem186-201	0.737643	0.508787
Zfp771-201	0.150731	0.749956
Ppp1r15b-201	0.459256	0.487967
Abhd17b-201	1.75326	0.458961
Tmem199-201	0.874536	0.0944999
Erp29-201	-0.930848	0.0501522
H2afx-201	0.719139	0.034832
Tgs1-201	0.676575	0.457812
Sc5d-201	1.22227	0.567937
Nhlrc1-201	0.443951	0.474905
Ptges3-201	0.647982	0.480367
Ufsp1-201	-0.435259	0.286654
Mib1-201	0.541754	0.180402
Acot10-201	-0.462366	0.43369
Ormdl3-201	-0.190299	0.790984
Pde12-201	0.845356	0.274704
Camk2n2-201	1.99847	0.0127481
Pcbp1-201	-0.0861059	0.735827
Pcdhb7-201	1.4893	0.343352
Hexim1-201	0.320034	0.187516
Klhl23-201	1.88442	0.19087
Wdfy3-201	1.60728	0.229375
Arf3-201	1.66705	0.101304
Ctxn1-201	1.47528	0.123256
Cdr2l-201	0.850289	0.310488
2510009E07Rik-201	-0.590575	0.483073
Creg2-201	-2.21692	0.0220367
Pyurf-201	0.763836	0.230903
Cdk5r1-201	0.0164549	0.978386
Pptc7-201	3.03263	0.188245
Zbtb22-201	0.206618	0.869037
Eea1-201	1.43589	0.388757
Pou3f1-201	-0.288292	0.672594
Rnf216-201	1.44417	0.124495
Rap2c-201	1.73448	0.200594
Frrs1l-201	1.92057	0.140656
Secisbp2l-201	0.770562	0.294129
B4gat1-201	-0.468614	0.546907
Irf2bp1-201	0.322181	0.452334
Riox1-201	-1.21922	0.202066
Foxo1-201	1.08289	0.357037
Amfr-201	0.477502	0.284682
Ddit4l-201	2.1142	0.354753
Pcdhb17-201	0.756852	0.110229
Ckap4-201	-0.575399	0.15223
Cdc42se1-201	2.12	0.371076
G6pd2-201	-0.475429	0.140878
Grin2b-201	-0.827613	0.406514
Ccny-201	1.29311	0.128297
1110012L19Rik-201	0.251319	0.826379
Socs3-201	0.373714	0.76583
Zfp81-201	1.8757	0.199872
Dcaf5-201	0.461911	0.180232
Nrip1-201	-0.00703355	0.99188
Sfmbt1-201	-0.182745	0.845703
Nek6-201	1.70621	0.272388
Zbtb39-201	1.02998	0.474796
Trim56-201	0.741061	0.120523
Rab33b-201	0.90239	0.431815
Pgm2l1-201	0.50246	0.524084
Pqlc3-201	1.15419	0.37922
Bag5-201	0.446125	0.578271
Hjurp-201	-0.359142	0.456718
Yipf6-201	1.3175	0.00764135
Gpr37-201	-0.0124536	0.971738
Pou3f3-201	0.907953	0.0877379
Sugt1-201	2.37166	0.245551
Emc6-201	-0.600509	0.138415
Irf2bp2-201	2.1347	0.036522
Sft2d3-201	0.0649784	0.912171
Klf7-201	1.11549	0.153589
Tceal1-201	2.12725	0.0498462
Zfp106-201	1.14784	0.252818
Pdf-201	-0.262583	0.707086
Ier5-201	0.731189	0.143809
Gfod1-201	-1.11914	0.543295
Zfp943-201	0.34166	0.779152
Xxylt1-201	1.86378	0.223306
Ppm1e-201	0.546039	0.52087
Fasn-201	3.653	0.313388
Gnai2-201	1.05909	0.0338032
Ywhag-201	0.992964	0.0296484
Rbm15b-201	0.273812	0.684173
Dusp18-201	0.399812	0.67826
Gpr158-201	0.905532	0.15094
Samd14-201	1.59503	0.18933
Pcdhb18-201	0.521897	0.630027
Sbk1-201	1.28065	0.286109
Csl-201	-0.464926	0.120151
Fbrsl1-201	-0.299863	0.588593
Tet3-201	0.0606059	0.953943
Sptssa-201	1.00865	0.0976181
Nat8l-201	1.2338	0.215085
Gm6563-201	0.621115	0.246279
H1fx-201	0.354496	0.397734
Tubb2a-201	-0.323012	0.221212
Gpr107-201	0.95304	0.602117
Nexmif-201	0.641268	0.323151
2900011O08Rik-201	1.50729	0.120067
Klhl11-201	-0.375683	0.553016
Zfp830-201	0.689312	0.395653
Pcdhb4-201	-1.04271	0.221031
Mfap1b-201	1.3747	0.0302383
Ppp3ca-201	0.890372	0.350934
Acot6-201	1.01895	0.0514789
Prdx6b-201	-0.426699	0.107367
Gm6741-201	0.888597	0.243849
Nkrf-201	1.08574	0.234099
Eif3j2-201	0.534597	0.0677561
Tmem18-201	0.735038	0.482227
Flrt2-201	-0.502002	0.526837
Rab11b-201	1.62324	0.0795203
Fbln1-201	1.60605	0.220086
Tmem251-201	1.979	0.283275
Vcpip1-201	0.555172	0.241237
Diras2-201	-0.449451	0.517798
Ankrd46-201	1.40428	0.055734
Rnf7-201	0.832635	0.106706
Zfp871-201	0.498195	0.373842
Wwc2-201	1.33211	0.0833998
Arxes1-201	0.631526	0.120667
Spata2-201	1.08049	0.213984
Gm9803-201	-0.0506774	0.860564
Ubald2-201	1.4245	0.226506
Samhd1-201	2.45586	0.3455
Gpr22-201	-0.453378	0.707399
Mrpl50-201	0.763393	0.206366
B230219D22Rik-201	1.49035	0.0767543
Nrsn1-201	0.7656	0.326987
Rprml-201	-0.800381	0.383853
Rexo1-201	0.289179	0.247565
Mbtps2-201	2.76729	0.210867
Zfp719-201	1.25398	0.110746
Mrps7-201	-0.328326	0.649986
Arxes2-201	0.729359	0.183219
Rabl6-201	0.205643	0.660201
Tmtc3-201	1.86186	0.302214
Cnrip1-201	1.48724	0.0640966
Mafg-201	1.26866	0.1744
Ensa-202	0.403748	0.316091
C1galt1c1-201	0.26778	0.641835
Paip2b-201	1.4986	0.0482254
Dcaf7-201	1.48158	0.101148
Polr2a-201	0.816709	0.389581
Svop-201	1.0561	0.155006
Tmed3-201	0.230145	0.516895
Tmem121-201	0.130129	0.794499
Taok1-202	0.00982461	0.98133
Med26-201	-0.0300403	0.976683
Ccni-201	0.530295	0.471169
Proser1-201	1.73349	0.216026
Pgrmc2-201	0.686914	0.461817
Ddx28-201	-0.0465555	0.907044
Tst-201	-0.297659	0.574169
Lrrc4b-201	1.12277	0.085726
Cd24a-201	0.731308	0.329944
Zmpste24-201	0.859311	0.387858
Basp1-201	-0.378788	0.406237
Eml6-201	-0.891194	0.238282
Tram1l1-201	0.486244	0.399244
Trmt10c-201	1.18225	0.238216
Brms1l-201	1.90763	0.242218
Chmp3-201	1.3502	0.164767
Fam58b-201	0.253486	0.456145
Edem3-201	2.53035	0.0102574
Gdi2-201	1.59265	0.299345
Gm4737-201	0.004684	0.989021
Nap1l5-201	-0.449505	0.105252
Ube2q2-201	0.479752	0.332417
Prkca-201	0.643972	0.362331
Eid2-201	0.512345	0.527829
Saysd1-201	0.147602	0.838228
Hpcal4-201	-0.839377	0.157724
Dcun1d3-201	-0.425757	0.80292
Mmgt1-201	0.938937	0.362116
Fam174a-201	0.68706	0.166413
Rnf182-201	-0.322892	0.323279
Cpox-201	0.374612	0.599639
Tceal8-201	0.233329	0.701826
Ppp1r2-201	0.189967	0.732888
Srgap3-201	0.472412	0.220457
Rab2a-201	2.22159	0.0836434
Fem1a-201	0.615932	0.241888
Slc25a46-201	1.6216	0.175584
Selenon-201	2.83837	0.219408
Zfp3-201	0.898156	0.490207
Sept6-202	0.531639	0.529204
Kif1b-203	2.28917	0.338143
Mgat2-201	1.1279	0.108257
Eny2-201	0.0392443	0.978072
Epm2aip1-201	1.78461	0.257799
Ubqln2-201	1.49079	0.15232
Cxxc5-201	-0.11287	0.845496
Zfp397-201	1.01161	0.408568
Fam120a-201	0.20445	0.637489
Aff4-201	1.84663	0.0355495
Sorl1-201	2.52979	0.158486
Tspan31-201	1.05984	0.0724563
Phlpp1-201	1.32881	0.298698
Pwwp2a-201	-1.76404	0.0413348
Plppr4-201	-0.47873	0.558247
Kbtbd7-201	2.24346	0.330987
Pcdhga11-201	-1.671	0.000763697
Mars2-201	0.742994	0.364056
Tspyl1-201	1.71423	0.036113
Fkrp-201	0.907555	0.062574
Gm9833-201	-0.771242	0.107446
Tmem130-201	-1.87235	0.147002
Bmyc-201	0.335774	0.118274
Slc36a4-201	3.11438	0.326729
Setx-201	-0.234479	0.760727
Zfp507-201	1.09806	0.342373
Patl1-201	3.23696	0.25263
Pcdh20-201	0.635432	0.548749
Rictor-201	0.953024	0.366844
Gm7334-201	0.561105	0.345967
Lamp2-202	0.678814	0.395157
Crebzf-201	0.093254	0.913037
B3galnt1-201	-0.638367	0.309924
Zfp622-201	1.44522	0.163576
Mcat-201	-0.503692	0.33705
Zfp282-201	0.221696	0.787742
Foxo4-201	1.78413	0.439367
Hist1h1e-201	0.318636	0.594079
Rap2a-201	1.34059	0.194215
Timm29-201	0.567512	0.317498
Mcts2-201	1.15211	0.354498
Rilpl1-201	-0.291942	0.418127
Zfp146-201	0.563269	0.266244
Nucks1-201	1.04285	0.242151
Lrrc4-201	0.256468	0.733731
Marcksl1-201	0.548691	0.0232649
Kcnj9-201	-2.66324	0.174646
Crebrf-201	2.15607	0.115266
Rnf149-201	-0.451558	0.149295
Tmem64-201	1.07713	0.286243
Borcs5-201	1.52582	0.00880501
Lacc1-201	-0.751492	0.436035
Ttc7b-201	2.06935	0.369391
Slc35f6-201	0.786509	0.597077
Grpel2-201	0.801674	0.44063
Luzp1-202	-0.361914	0.441649
Xbp1-201	0.598895	0.416351
Msl3l2-201	0.863901	0.183883
Srsf7-201	1.29068	0.353853
Klhdc1-201	1.44046	0.151715
Spats2-201	2.2282	0.0296151
Naa50-202	0.361908	0.660064
Rgs7bp-201	0.565246	0.275094
Tagap1-201	-0.0663962	0.929344
Klf13-201	0.746482	0.220893
Tmem9-201	1.68633	0.10424
Ppp4r2-201	1.81675	0.0678525
Acvr2a-201	1.06028	0.132589
Opa3-201	1.0391	0.18948
Ptpn4-201	0.619604	0.445881
Cdc42se2-201	1.48288	0.0926112
Plpp3-201	-1.02256	0.0905817
Rnf11-202	1.08324	0.113277
Thra-201	0.0599254	0.878165
B630019K06Rik-201	-0.410249	0.474241
Magi3-201	2.79434	0.0478686
Maneal-201	1.19422	0.302985
Afap1-201	2.80172	0.144736
Zfp365-201	0.212881	0.758831
Rap1b-201	1.3618	0.146092
Map1b-201	-0.138517	0.689649
Zfp608-201	0.841329	0.381714
Strap-201	0.818943	0.210287
Junb-201	0.552121	0.280092
Prkcb-202	0.792236	0.357165
Mrpl35-201	-0.949788	0.027799
Ube2ql1-201	0.822059	0.441192
Ier5l-201	0.312613	0.63013
Grk3-201	-0.548752	0.694207
Fam204a-201	-0.174517	0.717934
Lonrf1-201	0.434407	0.672607
Mllt11-201	0.81653	0.200412
Tfg-201	1.3862	0.207705
Jmy-201	0.661758	0.428128
Dand5-201	1.67132	0.42198
Ackr3-201	-1.53652	0.151689
Nrgn-201	-1.2128	0.0876621
Chst1-201	0.943514	0.120974
Ggcx-201	-0.374663	0.626039
Abat-201	-0.00524536	0.995039
Cstf2t-201	0.694474	0.150969
Smad1-202	2.33463	0.295632
Pcdhga8-201	-1.23556	0.208419
Khdrbs1-201	0.195319	0.725149
Hspa12a-201	-1.43415	0.295429
B430305J03Rik-201	0.438841	0.506623
Mprip-201	0.233075	0.628846
Zfp24-201	-0.492734	0.456597
Fpgt-201	1.39053	0.139566
Fam212b-201	0.816567	0.122003
Dbr1-201	0.899425	0.272217
Kidins220-201	1.49349	0.233946
Adnp2-201	2.00752	0.273062
Ppp2r3a-201	3.20456	0.206748
Tusc1-201	1.21896	0.195955
Pi4k2a-201	0.184061	0.628234
Tceal5-201	-0.126354	0.761512
Chl1-201	1.74215	0.085912
Abhd10-201	0.341594	0.213922
Rhob-201	1.04912	0.0927962
Gfap-201	0.349649	0.640519
Sema5a-201	0.675837	0.481016
Spcs3-201	0.396665	0.590483
Slc30a7-201	-1.32973	0.148925
Smpd3-201	2.20237	0.113798
Vapb-201	1.00174	0.222337
Lclat1-201	1.88666	0.225089
Znfx1-202	-0.143439	0.731426
Ncam2-202	1.66451	0.17918
Ywhae-201	0.684619	0.00609152
Tnrc6b-201	1.1189	0.0841177
Cggbp1-201	1.13978	0.282755
Mettl7a1-201	1.47503	0.268429
Slc20a2-201	0.313752	0.645799
Adam10-201	2.01292	0.101976
Ppm1h-201	0.506579	0.449961
Lrrc8c-201	0.489425	0.465945
Cadm4-201	1.21325	0.261489
Slc39a14-202	1.67449	0.231474
Actn4-201	1.5887	0.171921
Pcdh7-201	0.102769	0.860797
Tmem158-201	1.36291	0.279902
Klhdc10-202	0.13857	0.797834
Ep300-201	0.850143	0.142672
Gabra5-201	-0.563245	0.280748
Susd6-201	2.18137	0.197525
Sertad3-201	-0.126131	0.808673
Neo1-201	1.32337	0.0374787
Kcmf1-201	1.71405	0.276419
Wdr6-201	-0.39008	0.454452
Sos1-201	1.41925	0.403472
Tmem245-201	1.5086	0.16559
Mrfap1-201	0.888784	0.0591183
Fam49a-202	0.437721	0.571526
Ago3-201	0.0589703	0.94528
Soga1-201	-0.132043	0.82109
Epm2a-201	1.21811	0.535899
Mapk1-201	1.27222	0.131349
Fam26e-201	2.23263	0.0630263
Cpsf6-201	2.02679	0.186801
Zfp46-201	-0.984909	0.0976147
Syncrip-201	-1.02006	0.427908
Zfp580-201	1.13184	0.341325
Dbndd2-202	-0.658882	0.177108
Kbtbd11-201	1.37764	0.180235
Slain1-201	0.398402	0.640034
Rras2-201	0.306639	0.696964
Ncor1-203	0.148577	0.870842
Rtl6-201	1.60367	0.312606
Abcd2-201	0.703	0.354777
Syp-201	-0.0925776	0.840719
Smad5-201	2.49086	0.149112
Csnk1g3-201	1.96421	0.2227
Tpd52l2-202	0.452363	0.425767
Fto-201	2.02191	0.165121
Emc7-201	1.26294	0.202478
Prrc2b-202	0.551401	0.403708
Mia3-201	0.987268	0.223965
Cdk17-201	1.99229	0.174323
Dnaja4-201	1.1731	0.44455
B4galt6-201	1.37852	0.200747
AI504432-201	2.03735	0.154425
Ppp3ca-202	1.2168	0.187338
Atad1-201	1.56205	0.100521
Kcnq3-201	1.37936	0.102308
Siah2-201	-0.855913	0.484957
Penk-201	-1.82888	0.307188
Sdc3-201	1.91836	0.0959189
Tgoln1-201	-0.0766181	0.827222
Cebpb-201	0.635118	0.209979
Gid4-201	2.22909	0.0841017
Gabrg2-201	-0.84755	0.574158
Slc39a6-201	0.111783	0.675409
Il6st-201	1.59108	0.248033
Adcyap1r1-202	0.726551	0.332507
Zcchc9-202	0.575129	0.369928
Them6-201	0.118457	0.828488
Setd3-201	-0.168516	0.794302
Tubb3-201	-0.0815754	0.916974
Tubb4a-201	0.25003	0.652805
Eif2s1-201	1.94645	0.363071
Dnajc30-201	0.422607	0.183224
Nf1-201	2.02372	0.0587297
Pcdh17-201	0.602821	0.020399
2310039H08Rik-201	-1.47392	0.0681011
Fam136a-201	0.959664	0.0981122
Hpcal1-201	2.63176	0.00997237
Cdpf1-201	-0.0054643	0.993016
Bloc1s4-201	0.183214	0.435215
Rrs1-201	0.478831	0.215193
Tmem65-201	0.673307	0.478639
Zfp329-201	0.348307	0.517799
Dnajc5-201	2.05187	0.0886801
Tpm3-rs7-201	0.950257	0.0423633
Wdr7-201	1.37346	0.0812451
Foxk1-201	1.6452	0.350789
Vps41-201	1.57232	0.175934
Gm10053-201	0.563714	0.416263
Miga1-202	2.1791	0.209733
Ctdspl-201	1.37353	0.253977
Zfp958-201	1.09878	0.119283
Cramp1l-201	1.30723	0.336399
Pgrmc1-201	1.26952	0.150184
Pcdhga3-201	-0.378838	0.704353
Zfp386-201	0.686039	0.535308
Zfp937-201	3.98303	0.0631392
Mon2-202	3.2447	0.144072
Negr1-202	0.813107	0.18361
Sap18b-201	-0.770505	0.0036837
Dcaf8-201	1.99873	0.407755
Fam69b-201	-0.0935468	0.844134
H2afj-201	-0.0742106	0.871655
Snrnp70-201	-0.262767	0.115098
Wbp2-201	2.5542	0.0846637
Hnrnpab-201	0.844015	0.140895
Gnai1-201	1.04979	0.264153
Sept11-201	-0.560901	0.276145
Borcs7-201	0.976141	0.31589
Lamp2-203	0.518314	0.634353
Ntm-201	0.354988	0.700068
Cdh11-201	1.80174	0.102688
Gria2-201	1.52681	0.324516
Pdzd2-201	0.561348	0.265195
Stard5-201	0.853904	0.133865
Ddn-201	-1.17465	0.275062
Chic2-201	0.40705	0.654234
Abcb10-201	1.19349	0.24191
Gm10282-201	0.614361	0.439698
Ap3s2-201	1.17716	0.33399
Ado-201	1.83702	0.199201
Tubb2b-201	-0.27725	0.558946
Arhgap35-201	1.84761	0.330563
Tsnax-201	1.06633	0.230374
Ccdc186-201	-1.09327	0.150731
Mtx3-201	2.59104	0.226093
Herc2-201	2.97766	0.161367
Rcc1l-201	0.724678	0.29493
Rabep1-201	1.01819	0.0948426
Prpf40a-201	2.22924	0.110453
Tspan7-201	2.0129	0.114925
Rpl10-ps3-201	1.14234	0.0875866
Gpr155-202	0.698242	0.472608
Crtc1-201	0.0292267	0.967754
Sypl-202	2.05463	0.199637
Scaf8-201	1.81556	0.141866
Cop1-201	-0.346926	0.606632
Gpn1-201	-0.216534	0.686233
Zdhhc8-201	1.82007	0.185484
4930453N24Rik-201	-0.0599836	0.925949
Uxs1-201	0.514472	0.678179
Ext1-201	0.982075	0.157611
Atrnl1-201	-0.398765	0.485986
Ptpra-202	-0.0415746	0.950631
Dmac2-201	0.696035	0.49562
Bloc1s3-201	0.37641	0.527713
Dapk1-202	-0.0750134	0.856915
Tuba1b-201	-0.45103	0.015594
Nrbf2-201	2.31365	0.107696
Prpf4b-201	1.00334	0.213062
Gfap-202	-0.763683	0.00990084
Kcng2-201	-1.17005	0.247194
Rpl9-ps6-201	0.288454	0.246522
Eif1a-201	1.6505	0.109153
Mllt3-201	1.43688	0.197139
D130040H23Rik-201	0.928417	0.2094
Hist3h2ba-201	-0.018095	0.947189
Rpl7l1-201	-0.693783	0.462613
Rasal2-201	1.22256	0.259508
Tmem175-202	2.2141	0.179561
Csgalnact1-201	1.45571	0.0648496
Emp2-201	-0.194721	0.752055
Memo1-201	-0.47945	0.561578
Rtn1-202	-0.432988	0.544651
Sec22c-201	-0.770655	0.163183
Samd12-201	0.762267	0.588447
Lrrc58-201	-0.510774	0.00353191
Hist2h2aa1-201	-0.733007	0.0619189
Kl-201	-0.669948	0.577174
Zfp706-201	1.58871	0.134029
Slc35e3-201	-0.0862868	0.910919
Sox11-201	1.31756	0.0513049
Aqp4-201	0.275112	0.667754
Scand1-201	-0.980473	0.0264984
Ipmk-201	1.15886	0.316378
Numbl-201	1.28937	0.130053
Ubl3-201	1.03897	0.268102
Gm10093-201	-0.0837259	0.762628
Nap1l3-201	-0.243163	0.527911
U2surp-202	2.02981	0.300673
Ctbp1-201	0.496014	0.424466
Csnk1g2-201	0.313652	0.70084
Ntrk2-201	-0.647702	0.3759
Srsf1-201	0.244683	0.775514
Znrf2-201	-0.169111	0.867528
Scamp4-201	1.31488	0.236788
Htt-201	2.62738	0.0266269
Gm10131-201	-0.545399	0.0615407
Slc1a2-202	0.720549	0.00090119
Ppm1b-201	-0.234313	0.790575
Rpl15-202	1.0084	0.166935
Mtss1-201	3.03428	0.266026
Zfp251-201	0.870165	0.0127109
Abce1-201	1.44977	0.252415
Snu13-202	0.8148	0.176626
Tax1bp1-201	0.94575	0.183323
Rnf169-201	1.88336	0.0745429
Amd2-201	0.0132949	0.975806
Epha7-202	-1.48359	0.135375
Timm17a-201	1.14722	0.109767
Pikfyve-201	2.27467	0.084198
Sgcb-201	1.45358	0.0665991
Manbal-201	1.44342	0.0111641
Cyhr1-202	0.297512	0.798865
Scoc-201	1.58554	0.0370612
Paqr7-201	1.29756	0.328255
Kcnd2-201	0.67861	0.490844
Ctnnd2-201	1.90901	0.0506296
Tmeff2-201	0.219298	0.745866
Lamp3-201	-0.460317	0.177992
Nmt2-201	2.23015	0.0621391
Dtx3l-201	1.99882	0.0802617
Med9-201	-0.60608	0.397675
Rnf217-201	1.51505	0.24502
Rpl5-201	3.09678	0.0631859
Sult4a1-201	-0.946255	0.261139
mt-Nd1-201	-0.242643	0.0341644
mt-Nd2-201	-0.156563	0.4926
mt-Co1-201	-0.563587	0.0675762
mt-Co2-201	-0.319233	0.139473
mt-Atp6-201	-0.506337	0.154026
mt-Co3-201	-0.512593	0.041867
mt-Nd4-201	-0.1793	0.71754
mt-Nd5-201	-0.421569	0.219385
mt-Cytb-201	-0.387642	0.177314
Sephs2-201	0.749462	0.113394
Gpx1-201	0.70266	0.299137
Selenof-201	-0.121503	0.772015
Tacc1-201	1.77582	0.102133
Ube4b-201	-1.20248	0.133979
Tardbp-202	1.4554	0.275405
Zdhhc18-201	-0.892653	0.162942
Akirin2-201	0.664971	0.297896
Hivep3-201	-0.0701599	0.71943
Ifitm10-202	0.459825	0.667821
Oat-201	1.38611	0.103095
Ipo7-201	3.15601	0.00120761
Tmem42-201	1.88408	0.0116491
Fut9-201	2.51166	0.223307
Cd47-201	1.34828	0.0860727
Crip2-201	1.03434	0.160699
Pgm2l1-202	-2.00115	0.0931901
Impad1-201	1.06094	0.293071
Rcor1-201	1.75784	0.181945
Msl2-201	0.493686	0.116927
Isg15-201	-1.42144	0.000632104
Anp32a-201	1.90737	0.0666521
[truncated: 1,674 more rows]

## Sheet: Neuron - DG_vs_BBB - Endo_l2fc
transcript_name	EditsC_l2fc	p_value
Klf6-201	2.30833	0.003535
Actr2-201	1.11374	0.0785868
Sdhd-201	1.87296	0.0494227
Ccnd2-201	1.90919	0.0253695
Ncs1-201	-0.81865	0.161159
Dazap2-201	3.51884	0.0861169
Pdgfb-201	2.40811	0.187383
Grasp-201	1.02659	0.199284
C1d-201	2.50865	0.132397
Rab5b-201	2.6788	0.0260032
Ddx3x-201	3.41418	0.0015085
Efnb2-201	-0.280492	0.563117
Sp1-201	1.78701	0.282871
Zmat2-201	0.49964	0.254585
Npepps-201	2.36932	0.0428965
Tubb5-201	2.397	0.133678
Nom1-201	0.214245	0.739686
Nacc1-201	1.50312	0.283408
Bbc3-201	-0.311104	0.637051
Rhoc-201	2.27461	0.138685
Braf-201	3.1458	0.128534
Cdkn1b-201	-1.86425	0.0214873
Rab8a-201	1.20659	0.083814
Ranbp2-201	0.186377	0.611345
Ogdh-201	0.733564	0.60547
Calr-201	0.251486	0.233211
Mmd-201	1.93327	0.110284
Kpna1-201	2.35119	0.112632
Gstm7-201	1.62419	0.0836284
Tmed4-201	3.27817	0.0683683
Ulk2-201	0.252223	0.755011
Tmem242-201	0.734501	0.375883
Map2k1-201	2.85709	0.0155112
Wdr1-201	-0.364122	0.739478
Txn2-201	2.81289	0.0823236
Prkaca-201	0.895213	0.252736
Igf1r-201	2.31997	0.11152
Cs-201	2.43484	0.164509
Napa-201	2.07781	0.132828
Ctsb-201	2.86785	0.145039
Atp6v1b2-201	1.40961	0.0687438
Gatad1-201	3.13214	0.0829255
Khsrp-201	2.26661	0.0219776
Rhoa-201	3.00526	0.0581369
Hnrnpa0-201	2.6338	0.0834464
Cers4-201	0.741809	0.398968
Sertad1-201	-1.30098	0.230445
Herpud2-201	0.693877	0.508157
Man1a2-201	2.51494	0.0840206
Syngr1-201	-2.71656	0.205398
Snap47-201	-0.0527968	0.889603
Slc3a2-201	0.124332	0.840055
2610507B11Rik-201	0.588088	0.314797
Pgam1-201	2.383	0.0679355
Zfp729a-201	-0.319085	0.689332
Atp6v0d1-201	0.152612	0.63904
Pten-201	2.05058	0.112309
Tvp23b-201	1.03963	0.283851
Rnf166-201	1.07041	0.101744
Tex261-201	1.54152	0.0348875
Ppp1cb-201	2.71315	0.140336
Efr3a-201	3.06017	0.0124478
Capza2-201	2.48338	0.110834
Cnih1-201	3.73753	0.0146512
Cd274-201	0.0150974	0.982047
Mapkapk2-201	-0.115841	0.861375
Myh9-201	1.06	0.287599
Kctd5-201	1.52009	0.36208
Top2b-201	-0.734894	0.131534
Igfbp4-201	0.639438	0.533793
Serinc3-201	2.74108	0.073513
Cdc73-201	4.25733	0.126385
Ywhab-201	1.66627	0.0592838
Appbp2-201	2.37971	0.132872
Pip4k2b-201	-0.0853826	0.953697
Ap2b1-201	1.41019	0.0280613
Pank3-201	2.892	0.102227
Ywhah-201	2.3289	0.0469724
BC005537-201	3.04419	0.00912954
Psme3-201	0.554771	0.349268
Calm3-201	1.5045	0.127932
Cdc37-201	0.490288	0.564625
Ubb-201	1.40542	8.72484e-05
Cd164-201	2.89358	0.227752
Reep3-201	3.60139	0.184197
Serinc1-201	2.4263	0.0555226
Zwint-201	-0.013232	0.985644
Timp3-201	2.01141	0.00214955
Eif4ebp2-201	1.21025	0.348122
Ddit4-201	0.787537	0.0688851
2310011J03Rik-201	0.658721	0.0804772
Rab21-201	3.30002	0.0126762
Tpgs1-201	0.0431771	0.945484
Ccng1-201	1.87497	0.0341266
Ppp2ca-201	2.95778	0.0975788
Sar1b-201	1.22686	0.112709
Ube2b-201	1.6889	0.0499258
Btg2-201	1.03201	0.330544
Ppp4r3b-201	3.39563	0.190796
Sypl-201	3.29587	0.0876553
Nampt-201	3.38659	4.82226e-05
Tspan13-201	3.51498	0.0728271
Rock2-201	3.65013	0.0663694
Laptm4a-201	3.00503	0.0490391
Gna13-201	1.76456	0.318604
Rab10-201	1.92753	0.0411933
Ddx5-201	2.87065	0.0554835
Cpd-201	1.84355	0.196939
Timm22-201	0.994898	0.388686
Lrrc59-201	0.855572	0.27324
Vamp2-201	1.28213	0.120164
Nmt1-201	-0.755752	0.430494
Sec23a-201	2.81727	0.096555
Pnn-201	0.135704	0.756847
Sav1-201	2.99011	0.220971
Ppm1a-201	0.473681	0.539175
Glrx5-201	1.7839	0.0865348
Snapc1-201	1.08543	0.271354
Atp6v1d-201	2.73281	0.0510281
Pcnx-201	2.27958	0.0789342
Atxn3-201	1.37205	0.171801
Vash1-201	-1.05151	0.331107
Yy1-201	1.06292	0.0123492
Mcur1-201	2.57009	0.106146
Wrnip1-201	0.547653	0.514007
Ssr1-201	2.55131	0.063631
Lman2-201	3.05131	0.0768632
Ccnh-201	0.713293	0.56796
Sdha-201	1.60527	0.0700667
Med10-201	1.95534	6.88084e-05
Mrpl36-201	1.85756	0.00885137
Polk-201	1.86761	0.0584016
Plk2-201	0.466306	0.516927
Ptprg-201	1.83393	0.100875
Glud1-201	2.88798	0.121377
Arf4-201	4.19354	0.0147499
Fam208a-201	0.266599	0.68814
Lats2-201	3.67845	0.0619368
Akap11-201	-0.240111	0.712171
Wbp4-201	1.68626	0.0562448
Trim35-201	0.95835	0.126928
Dpysl2-201	1.94644	0.12226
Nefl-201	-1.89665	0.395775
Itm2b-201	3.2898	0.059832
Dnajc3-201	1.73338	0.263233
Ywhaz-201	3.02213	0.102517
Atp6v1c1-201	-0.101018	0.943224
Rad21-201	3.38895	0.271817
Rida-201	1.00661	0.0595587
Rbx1-201	-0.150336	0.833902
Dnal4-201	0.188337	0.807524
Josd1-201	0.181895	0.810436
Tomm22-201	4.42178	0.0593908
Cby1-201	0.480675	0.142379
Slc38a2-201	2.67973	0.00144974
Phf5a-201	0.019718	0.980579
Litaf-201	1.56274	0.0821843
1810013L24Rik-201	1.52138	0.295911
Mapk8ip2-201	-2.60636	0.0304732
Cldnd1-201	1.68188	0.163952
Ncbp2-201	1.49215	0.0160294
Gsk3b-201	1.73431	0.0740216
Klhl24-201	2.67604	0.0263271
Adamts1-201	0.805204	0.0613082
Ets2-201	3.58019	0.0117101
Tmbim6-201	1.86783	0.038531
Cdkn1a-201	2.06999	0.00397832
Scg5-201	-0.830544	0.196942
Tnfrsf21-201	0.191508	0.857292
Fbxl17-201	0.958845	0.434725
Glo1-201	2.16036	0.160932
Yipf4-201	3.41825	0.0736697
Eif2ak2-201	0.942444	0.0176276
Vapa-201	3.31531	0.0135551
Twsg1-201	1.58702	0.14178
Atp6v0c-201	-0.240745	0.772097
Nudt3-201	0.620159	0.3247
Kif5b-201	1.71274	0.131408
Tapbp-201	0.462779	0.39777
Hspa9-201	1.46694	0.0964169
Etf1-201	1.82957	0.120032
Dcp2-201	2.33766	0.0541082
Napg-201	-0.373491	0.82565
Nars-201	1.98816	0.0108473
Fech-201	4.48576	0.153953
Tmx3-201	4.15423	0.347962
Gnaq-201	1.93162	0.128322
Ddb1-201	0.436777	0.512997
Zfand5-201	1.74978	0.28275
Rtn3-201	1.51781	0.150421
Ehd1-201	-0.75006	0.325787
Ak3-201	1.56244	0.144981
Tnks2-201	1.99915	0.000859634
Sf3b2-201	1.49006	0.186362
Rab1b-201	0.846219	0.226581
Cnih2-201	-1.19072	0.213507
Slc1a1-201	3.61685	0.0760149
Prdx3-201	2.00062	0.104529
Tm9sf3-201	3.98014	0.150257
Trim8-201	1.83824	0.109612
Got1-201	-1.26883	0.16691
Scd2-201	1.76766	0.116244
Mgea5-201	1.0318	0.0954224
Sacm1l-201	2.01514	0.035847
Smarcc2-201	1.69745	0.0156607
Tm9sf2-201	4.50084	0.0685094
Nptx1-201	-1.76843	0.34967
Mkln1-201	2.98001	0.192938
Hprt-201	3.70489	0.0368995
Nrp1-201	0.246602	0.711186
Cplx2-201	-1.01283	0.153886
Smad7-201	0.923534	0.07953
Hspd1-201	0.461949	0.534641
Slc39a10-201	2.92498	0.0916222
Trak2-201	0.430145	0.721211
Inpp1-201	1.26804	0.076027
Ppm1f-201	0.349902	0.643549
Igfbp5-201	-1.89769	0.316803
Itm2c-201	2.44395	0.0325355
Serpine2-201	1.59483	0.254343
Ppp1r7-201	2.01006	0.165362
Agap1-201	-0.986113	0.223041
Cln8-201	0.110939	0.901142
Xpr1-201	3.94613	0.147904
Stx6-201	2.98881	0.0397119
Srp9-201	1.40178	0.126398
Atp1b1-201	-1.4496	0.158032
Plxna2-201	3.86595	0.0834667
Atf6-201	1.03928	0.169441
Rgs5-201	-0.620727	0.274206
Ppp6c-201	1.92823	0.213116
Gad2-201	-2.02514	0.00516999
Notch1-201	1.82891	0.163481
Lin7c-201	2.10106	0.0206014
Hipk3-201	3.61682	0.104503
Api5-201	3.02912	0.348334
Gatm-201	2.85148	0.2881
Snap25-201	-0.645704	0.125269
Ubr1-201	1.10347	0.285766
Ehd4-201	1.67017	0.177381
Rtf1-201	-0.0869627	0.953295
Sppl2a-201	2.54699	0.0141729
Mal-202	-0.108955	0.785569
Rbbp9-201	2.60482	0.108501
Gzf1-201	-0.731558	0.0897537
Kif3b-201	0.302669	0.558547
Mapre1-201	2.93172	0.0256433
Stmn2-201	1.20102	0.148088
Car2-201	3.65154	0.223254
Ogfr-201	-0.0234085	0.975626
Armc1-201	1.9082	0.26967
Sec62-201	2.30968	0.147748
Serp1-201	2.4998	0.154069
Ssr3-201	2.87596	0.153685
Trim33-201	1.96983	0.0171251
Nras-201	3.53484	0.130369
Sec22b-201	0.291875	0.764318
Ifi44-201	3.06299	0.101551
Rit1-201	0.822108	0.579021
Gclm-201	4.03331	0.0900353
Cpne3-201	2.86534	0.281335
Abca1-201	4.45952	0.00108609
Chmp5-201	2.72094	0.029091
Rad23b-201	2.14081	0.00232466
Dcaf12-201	1.92388	0.279748
Txndc12-201	1.78441	0.0137534
Eloa-201	1.78518	0.347926
Pik3r3-201	1.40419	0.0255483
Cmpk1-201	2.47732	0.0646069
Syf2-201	1.0993	0.100108
Sfpq-201	-0.7601	0.0954712
Tmem50a-201	2.0584	0.0840325
Ncdn-201	-0.792788	0.194683
Trappc3-201	2.78338	0.00815966
Slc9a1-201	0.964288	0.201555
Stx12-201	3.59338	0.0112344
Rheb-201	2.34381	0.000351702
Abcf2-201	-0.684616	0.686152
Ctnnbip1-201	1.54857	0.386194
Tprgl-201	3.7096	0.00402165
Lrpap1-201	2.02997	0.111841
Ppp2r2c-201	-2.37236	0.0886851
Fosl2-201	1.78041	0.239535
Tada2b-201	1.0072	0.351766
Dr1-201	1.65597	0.0928421
Fam69a-201	2.98572	0.063594
Sparcl1-201	0.258399	0.705146
Rilpl2-201	-1.77623	0.196558
Atp2a2-201	-0.484501	0.38567
Rab35-201	1.20572	0.268674
Tmem106b-201	3.31934	0.138935
Fscn1-201	-1.35609	0.170977
Pdap1-201	0.718113	0.258317
Gigyf1-201	-1.01318	0.186031
Mepce-201	-0.58495	0.287429
Mtpn-201	3.22469	0.0686426
Dusp11-201	1.79053	0.212621
Sec61a1-201	2.48931	0.0729106
Slc6a6-201	1.81026	0.119533
Arl8b-201	3.62961	0.0458364
Gabarapl1-201	2.18162	0.0139759
Lrp6-201	1.10224	0.18636
Kras-201	3.53625	0.115664
Etnk1-201	2.48755	0.0858669
Necap1-201	2.40317	0.181168
Mark2-202	1.56284	0.229221
Arl6ip1-201	2.42118	0.119739
Smg1-201	2.16819	0.0810432
Kctd13-201	-0.319595	0.739642
Dctn5-201	1.72674	0.176736
Atp6ap2-201	1.59259	0.126654
Wee1-201	3.44249	0.330076
Dynlt3-201	4.04045	0.0444017
Magee1-201	-0.40867	0.549587
Sh3bgrl-201	3.87299	0.0849812
Lamp1-201	2.95831	0.0770409
Leprotl1-201	2.83004	0.0864789
Gpm6a-201	-0.464662	0.633699
Tnks-201	1.46055	0.011941
N4bp1-201	0.258206	0.716258
Dnaja2-201	2.22405	0.0159468
Ist1-201	-0.11613	0.819777
Pllp-201	1.7291	0.358911
Arl2bp-201	2.971	0.12676
Cx3cl1-201	1.13461	0.145372
Map1lc3b-201	2.12185	0.0464358
Zdhhc7-201	0.470312	0.538535
Hsbp1-201	2.63654	0.037105
Cyb5b-201	2.91817	0.0830325
Gabarapl2-201	2.21023	0.271768
Vps26b-201	1.42707	0.304001
Pin1-201	0.264335	0.763086
Nedd4-201	3.62051	0.134948
Fem1b-201	1.05342	0.36033
Imp3-201	1.77937	0.0712514
Pkm-201	2.15615	0.0105732
Tspan3-201	1.24014	0.0912577
Cmtm6-201	0.874222	0.256003
Stt3b-201	1.29258	0.0951719
Rab6b-201	-0.644753	0.622138
Ip6k1-201	1.82766	0.0236472
Igtp-201	-0.290951	0.63021
Cdv3-201	-0.752675	0.188752
Atg12-201	1.18962	0.43795
Brk1-201	2.69289	0.0660203
Dnttip2-201	0.458362	0.322027
Ppp1r9a-201	-0.44372	0.550447
Zfc3h1-201	-0.834439	0.168617
Pmepa1-201	3.06755	0.0111314
Chst2-201	0.848872	0.387811
Fam160b1-201	1.85726	0.297785
Rsbn1l-201	0.28562	0.693839
Fam117b-201	1.94835	0.00762185
Efhd2-201	2.22767	0.149326
Klf9-201	0.747462	0.176812
Pebp1-201	0.977562	0.259289
Clic4-201	2.48522	5.50662e-05
Hook3-201	2.04191	0.161259
Tbc1d12-201	1.49055	0.0100624
Abhd2-201	1.43578	0.140285
Mfhas1-201	1.30192	0.30087
Hnrnpu-201	1.05093	0.13786
Ubald1-201	2.88827	0.0162914
Msl1-201	0.485196	0.332957
Mcl1-201	-0.397903	0.280013
Ensa-201	0.987823	0.0738342
Tmem109-201	0.6768	0.2063
Limch1-201	2.88139	0.291888
Tmx4-201	1.65895	0.228798
Btg1-201	2.68887	0.0197056
Cpsf7-201	1.59484	0.0883585
Parp12-201	2.98542	0.248867
Irf2bpl-201	0.473942	0.0565627
Zfp91-201	2.55213	0.0245155
Cxcl10-201	1.23094	0.142201
Phlda3-201	0.942314	0.10419
Polr3k-201	3.05587	0.122317
Ube2r2-201	2.59263	2.76469e-05
Ccdc88a-201	1.40113	0.0750629
BC031181-201	2.28167	0.00669597
Ppp1r11-201	1.33598	0.142696
Tbcc-201	-0.460607	0.646035
Calm2-201	1.2548	0.064851
Thap11-201	1.39061	0.245955
Tsfm-201	-0.46857	0.447669
Rundc1-201	-0.705362	0.20577
Hist1h1c-201	2.6673	0.053105
Nudt19-201	-0.0103309	0.982144
Vps37b-201	2.04684	0.00376384
Lnpep-201	3.94483	0.131619
Ss18l1-201	-0.950235	0.166491
Rab8b-201	2.87902	0.169729
Tob1-201	1.47622	0.318272
Enc1-201	1.12729	0.122509
Usp22-201	1.93709	0.147604
Lmtk2-201	-0.328725	0.835813
Tmem135-201	1.08096	0.341045
Asb13-201	1.34918	0.0744507
Qk-201	0.868969	0.26205
Topors-201	1.66897	0.21693
Slc16a2-201	1.92599	0.126599
Parp14-201	1.63597	0.0968868
Mxd4-201	2.25372	0.00125061
Ppm1k-201	1.41259	0.20839
Zbtb1-201	0.657324	0.327285
Uqcrfs1-201	2.17196	0.0860255
Plcl1-201	-0.330668	0.610451
Serbp1-201	2.90401	0.0914355
Sema7a-201	2.25286	0.291782
Smap2-201	0.749181	0.301561
Trp53inp2-201	1.27368	0.356194
St8sia4-201	3.09188	0.108018
Smarca5-201	-0.333642	0.520971
Pvr-201	2.34152	0.240913
Tubb4b-201	0.950391	0.0165629
Zyg11b-201	0.610106	0.475676
Med13-201	3.13381	0.0693859
Lgals3bp-201	0.686116	0.137474
Pkn2-201	2.66368	0.179294
Lasp1-201	2.41195	0.276879
Lrrn3-201	1.37506	0.131041
Actr1b-201	-0.320538	0.834635
Camk1d-201	-0.808366	0.148537
Ago2-201	2.47912	0.142808
Alkbh5-201	1.84675	0.114305
St6galnac5-201	-3.9794	0.198297
Rfxap-201	0.716789	0.313589
Arl6ip5-201	3.21226	0.086827
4930402H24Rik-201	-0.0376139	0.973319
Trappc5-201	1.70936	0.0475284
Slc30a1-201	1.10529	0.049715
Gbp7-201	2.81717	0.000146007
Dstyk-201	-0.848073	0.548705
Ypel5-201	1.71416	0.0293058
Tgfb2-201	1.15515	0.203978
Kmt2c-201	-0.244164	0.787726
Siah1a-201	2.01225	0.088313
Bpgm-201	0.955399	0.400751
Slc7a5-201	1.07083	0.018839
Mrpl41-201	-0.476067	0.335401
R3hdm4-201	2.78299	0.0672346
Plpp6-201	1.35942	0.0982106
Ddx21-201	-0.549326	0.43174
Fermt2-201	3.83537	0.0648835
Rprd1a-201	0.643639	0.483569
Slc16a1-201	1.8626	0.0158819
Crebl2-201	1.43639	0.0261614
Zcchc14-201	1.797	0.117521
AW549877-201	2.99616	0.0423227
Gfer-201	0.149881	0.815591
Foxn3-201	1.88355	0.352808
Cplx1-201	-1.54128	0.429245
Pcgf3-201	1.60072	0.031448
Eef2-201	3.8137	0.0257322
Rabif-201	1.2865	0.367655
Coro2b-201	2.44962	0.224961
Slc7a1-201	2.64064	0.188275
Zbtb7a-201	0.64019	0.513184
Pdcd7-201	0.8142	0.246344
Lman1-201	2.9987	0.0736979
Wapl-201	1.85089	0.101486
Atg101-201	-1.11111	0.241908
Snx13-201	3.71714	0.202867
Arglu1-201	-0.998893	0.0335911
Pnp-201	0.121046	0.866136
Cpe-201	1.04526	0.099002
Mindy2-201	4.52262	0.178222
Fam168a-201	1.22822	0.3227
Fam171a2-201	-1.78206	0.0324355
Rap2b-201	0.762025	0.158607
Bex2-201	-0.154082	0.645249
Pnrc1-201	0.45602	0.370197
Eif1-201	0.654165	0.213873
Ube3c-201	2.67001	0.262823
Fbxw8-201	1.41417	0.257917
Serinc5-201	1.90111	0.0159356
Cep120-201	2.93158	0.241404
Arf6-201	0.383772	0.333514
Zfp518a-201	0.816557	0.476204
Cdc37l1-201	0.878953	0.465506
Hmgn1-201	2.31988	0.0167929
Camk2n1-201	0.961592	0.237528
Pura-201	1.82107	0.0989351
Cdc42-202	3.20733	0.191538
Borcs6-201	-1.16885	0.129726
Terf2ip-201	0.136629	0.860519
Exoc4-201	2.34645	0.168165
Zfp771-201	0.620868	0.288258
Ppp1r15b-201	0.601772	0.365498
Tmem199-201	0.52374	0.177318
Tgs1-201	0.665289	0.46512
Mib1-201	1.14091	0.151734
Acot10-201	-0.632412	0.267904
Ormdl3-201	1.77668	0.265675
Pde12-201	0.12184	0.840613
Pcbp1-201	0.789896	0.160251
Hexim1-201	0.388282	0.491241
Klhl23-201	-1.54435	0.535861
Arf3-201	1.36978	0.112848
Ctxn1-201	-0.592234	0.501542
2510009E07Rik-201	1.70995	0.361468
Secisbp2l-201	2.16325	0.114785
Riox1-201	-1.83731	0.177465
Foxo1-201	1.76713	0.251929
Ddit4l-201	2.42471	0.333622
Cdc42se1-201	2.6607	0.33732
G6pd2-201	-0.583608	0.127238
Ccny-201	3.0238	0.0654991
Socs3-201	0.86449	0.56827
Dcaf5-201	-0.305239	0.826027
Nrip1-201	-0.0952706	0.884014
Trim56-201	1.11497	0.0713687
Pgm2l1-201	0.969984	0.422219
Hjurp-201	-0.128933	0.810235
Yipf6-201	3.48951	0.00691813
Emc6-201	1.77678	0.0685251
Irf2bp2-201	2.76413	0.0250849
Sft2d3-201	0.117349	0.869611
Klf7-201	0.66418	0.340207
Pdf-201	-0.508817	0.535617
Ier5-201	1.05322	0.0815935
Xxylt1-201	1.87049	0.216189
Ppm1e-201	-0.555101	0.59606
Gnai2-201	2.12441	0.0113084
Ywhag-201	0.996666	0.106314
Rbm15b-201	-0.00303479	0.996166
Csl-201	-0.410232	0.162081
Tet3-201	-0.311438	0.686913
Sptssa-201	3.86994	0.0328436
Gm6563-201	1.70852	0.075976
Tubb2a-201	0.828533	0.0951616
Klhl11-201	-0.439194	0.468303
Zfp830-201	1.09061	0.269565
Ppp3ca-201	0.416533	0.612147
Prdx6b-201	-0.515817	0.063087
Rab11b-201	2.8731	0.0495086
Vcpip1-201	1.09186	0.0956474
Rnf7-201	1.65929	0.0426416
Wwc2-201	3.66081	0.0395031
Gm9803-201	0.53975	0.193351
Ubald2-201	1.99437	0.169598
Samhd1-201	3.20533	0.31357
Mrpl50-201	2.30677	0.0633356
B230219D22Rik-201	2.38977	0.048667
Rexo1-201	-0.318905	0.791912
Rabl6-201	0.101782	0.88316
Mafg-201	-0.00774099	0.991912
Dcaf7-201	2.59422	0.0641658
Taok1-202	-0.0495677	0.948302
Ccni-201	2.636	0.130986
Zmpste24-201	2.91136	0.167286
Fbxl7-201	0.223815	0.827427
Chmp3-201	2.72891	0.0946765
Gdi2-201	2.02497	0.25622
Hpcal4-201	-0.308176	0.699231
Fam174a-201	1.61585	0.0438042
Tceal8-201	3.78451	0.110619
Ppp1r2-201	4.54016	0.0866835
Rab2a-201	4.4928	0.0621283
Fem1a-201	-0.434513	0.503737
Kif1b-203	0.734693	0.608054
Mgat2-201	1.59672	0.0691789
Fam120a-201	2.85553	0.0665387
Aff4-201	2.43689	0.0314013
Fat4-201	0.200621	0.770366
Tspyl1-201	2.66945	0.0256175
Fkrp-201	0.491211	0.374814
Bmyc-201	0.453656	0.363036
Slc36a4-201	2.01936	0.387317
Setx-201	-0.484338	0.714629
Rictor-201	1.55024	0.241605
Gm7334-201	3.17201	0.0748929
Lamp2-202	3.4464	0.119812
Crebzf-201	-0.651804	0.345145
Zfp282-201	-0.853792	0.0447322
Hist1h1e-201	0.186199	0.757582
Rilpl1-201	-0.144239	0.726959
Marcksl1-201	0.540754	0.244414
Crebrf-201	3.08702	0.0917864
Tmem64-201	3.31708	0.109262
Luzp1-202	-0.331258	0.193187
Xbp1-201	1.244	0.222874
Naa50-202	0.702711	0.494201
Klf13-201	1.2734	0.119986
Ppp4r2-201	2.6792	0.0447955
Ptpn4-201	1.88266	0.179108
Cdc42se2-201	3.79625	0.0468256
Rnf11-202	2.3446	0.04516
Thra-201	2.31602	0.0658636
Rap1b-201	3.95759	0.0701108
Map1b-201	0.03738	0.948668
Zfp608-201	-0.334713	0.689085
Junb-201	0.676796	0.222807
Tmcc3-201	1.42998	0.129325
Mllt11-201	-0.540757	0.471745
Tfg-201	1.64527	0.171313
Jmy-201	2.8868	0.139415
Ackr3-201	2.57245	0.133355
Nrgn-201	-0.118076	0.816903
Cstf2t-201	-0.715359	0.598797
B430305J03Rik-201	0.380222	0.545976
Zfp24-201	0.794395	0.415086
Shank3-202	1.87883	0.0959516
Pi4k2a-201	-0.483257	0.358823
Rhob-201	0.883049	0.101387
Gfap-201	-0.21534	0.74067
Slc30a7-201	-2.04756	0.222574
Znfx1-202	0.776341	0.256812
Ywhae-201	1.8556	0.000512708
Tnrc6b-201	-0.549123	0.582652
Cggbp1-201	2.81559	0.14748
Adam10-201	4.81329	0.0668691
Klf2-201	0.857836	0.309549
Lrrc8c-201	2.09512	0.0776943
Actn4-201	3.56029	0.106773
Ep300-201	0.794162	0.171177
Susd6-201	2.0134	0.208272
Sos1-201	2.2338	0.315585
Tmem245-201	2.38221	0.119336
Mrfap1-201	0.351985	0.254915
Soga1-201	-0.147352	0.800203
Mapk1-201	3.13749	0.0656916
Zfp46-201	-0.48605	0.406932
Dbndd2-202	-1.65633	0.0221126
Kbtbd11-201	0.968051	0.266577
Smad5-201	2.73917	0.141221
Fto-201	1.54881	0.195996
B4galt6-201	-0.970563	0.306852
Ppp3ca-202	1.47725	0.155495
Kcnq3-201	-1.19349	0.0280727
Sdc3-201	2.90396	0.0702003
Tgoln1-201	1.41515	0.0904514
Cebpb-201	1.40379	0.0613961
Gid4-201	0.132147	0.883411
Il6st-201	2.94923	0.17108
Tubb4a-201	-0.794807	0.508458
Dnajc30-201	0.330951	0.618689
Cdpf1-201	0.847972	0.343276
Bloc1s4-201	0.267155	0.551984
Tpm3-rs7-201	1.0873	0.0243784
Foxk1-201	1.64529	0.350874
Gm10053-201	2.03688	0.125146
Pgrmc1-201	2.49658	0.0797668
Zfp386-201	-0.222396	0.819371
Zfp937-201	1.82398	0.0927335
Sap18b-201	0.914541	0.0271941
Dcaf8-201	2.35181	0.380888
H2afj-201	-0.0283807	0.973377
Wbp2-201	2.49746	0.0874527
Gnai1-201	-1.03441	0.388071
Sept11-201	1.63369	0.156718
Ntm-201	-1.4581	0.0700001
Pdzd2-201	-0.0177128	0.979704
Tubb2b-201	-0.774881	0.296606
Ccdc186-201	-1.65751	0.182075
Tspan7-201	0.94285	0.230991
Rpl10-ps3-201	3.09321	0.0369756
Crtc1-201	0.3115	0.47569
Sypl-202	2.84834	0.169005
Cop1-201	1.03775	0.333454
4930453N24Rik-201	0.293026	0.760464
Atrnl1-201	0.503967	0.454363
Dapk1-202	0.0887255	0.838019
Tuba1b-201	2.71905	0.000942465
Nrbf2-201	1.45316	0.156438
Prpf4b-201	2.24161	0.097636
Rpl9-ps6-201	2.79666	0.0166059
Hist3h2ba-201	-1.39313	0.0662283
Samd12-201	2.88873	0.307947
Lrrc58-201	1.25454	0.0311276
Aqp4-201	-0.244447	0.659249
Scand1-201	0.195123	0.631071
Ubl3-201	2.59422	0.131999
Gm10093-201	0.838988	0.0986714
U2surp-202	0.819539	0.522261
Gm10131-201	-0.576803	0.0558357
Slc1a2-202	-0.465017	0.194252
Rpl15-202	1.20398	0.126278
Snu13-202	2.90769	0.0519126
Tax1bp1-201	2.73619	0.0718711
Manbal-201	2.43767	0.002653
Scoc-201	2.70714	0.0162416
Paqr7-201	1.61565	0.280373
Lamp3-201	-0.679627	0.0682961
Med9-201	1.14298	0.400038
mt-Nd1-201	-0.264614	0.0201492
mt-Nd2-201	-0.389716	0.0792239
mt-Co1-201	-0.853594	0.14382
mt-Co2-201	-0.263742	0.528054
mt-Atp6-201	-0.653835	0.216092
mt-Co3-201	-0.870455	0.0288289
mt-Nd4-201	-0.306041	0.58491
mt-Nd5-201	0.0842208	0.84651
mt-Cytb-201	-0.498778	0.204696
Gpx1-201	1.32774	0.153524
Selenof-201	3.29317	0.0772323
Ipo7-201	3.65609	2.63736e-05
Cd47-201	2.7943	0.0518148
Crip2-201	3.05675	0.0567842
Pgm2l1-202	1.1017	0.0962944
Impad1-201	1.80577	0.187207
Msl2-201	1.44216	0.0374712
Isg15-201	-0.0540835	0.818405
Anp32a-201	2.60833	0.0575829
Tecpr1-201	1.10541	0.173026
Glul-201	2.76406	0.0447847
Suds3-201	2.12294	0.16141
Pkd2-201	2.40254	0.144317
Armcx3-203	0.288158	0.687201
Creb1-202	3.36589	0.0134159
Bmpr2-201	3.43006	0.0347102
Gda-201	0.0763222	0.916333
Pcna-ps2-201	0.310655	0.630253
BC003965-201	1.64237	0.00854664
Rtl8b-201	1.78975	0.107841
Rtl8a-201	2.56271	0.017122
Snn-201	2.69532	0.262038
Cenpb-201	-0.0407475	0.901176
Mcc-201	0.160282	0.798136
Itgb1-201	1.44523	0.192331
March6-201	3.19312	0.158056
Usp53-201	1.42815	0.0720884
Sec14l1-202	0.78038	0.285281
Rraga-201	1.65067	0.0101839
Slc7a14-201	-2.61631	0.128122
Prnp-201	3.04443	0.0375902
Insr-201	2.09713	0.219104
Cltb-202	1.81827	0.211672
Lrrtm2-201	-1.25643	0.553092
Gm10273-201	1.02475	0.0867116
Marcks-201	2.68494	0.0911123
Synrg-202	-0.139888	0.845469
Ahnak-202	-1.23597	0.00748816
Gm12166-201	2.69303	0.0143169
Spred2-202	2.24191	0.0545364
Arhgap23-201	2.05156	0.345028
Ccnd1-201	1.6514	0.00946743
Rnf187-201	1.19002	0.0955715
Tlnrd1-201	0.418076	0.35597
Nsmce3-201	0.40155	0.356129
Eid2b-201	1.06034	0.0218764
Pnmal2-201	-1.26105	0.075087
Sae1-201	2.28466	0.0648301
Klhl9-201	1.34846	0.0604412
Jund-201	-0.276215	0.352592
Nutf2-ps1-201	1.73813	0.138501
Cebpd-201	0.78126	0.123252
Arid2-201	1.19456	0.187463
BC005561-201	-1.15487	0.299046
Hnrnpul2-201	0.0749038	0.923414
Tuba1a-201	1.15176	0.0204447
Qk-202	3.38966	0.0192385
Srgap2-201	1.27737	0.189843
Ramp1-201	-3.15966	0.108693
Rab18-201	4.03952	0.0727874
Sdhaf1-201	0.0461693	0.905979
Kcnd3-202	-1.53231	0.220741
Vps37a-201	2.57861	0.1132
Pdzd8-201	2.32891	0.0162183
Atxn7l3b-201	0.81328	0.0990214
Papolb-201	-0.485963	0.0293095
Fam8a1-201	2.14166	0.0464046
Yae1d1-201	2.21884	0.254053
Amd1-201	3.02504	0.11089
Net1-202	1.08457	0.295611
Gm13695-201	0.291623	0.650683
Itga4-201	2.49674	0.298436
Ccdc50-203	1.20192	0.445432
Rprm-201	-0.619485	0.104459
Dolk-201	-0.654506	0.450041
Rac1-202	4.02442	0.091036
Actb-201	3.66621	0.0359421
Gm10874-201	-0.786779	0.0852473
Tsc22d4-202	-1.71092	0.125719
Trim25-202	-1.29913	0.033298
Smim10l1-201	1.94261	0.0699543
Rybp-201	1.77498	0.259871
Nhsl2-201	0.345785	0.530836
Arl4a-201	1.14766	0.0776656
Ptn-201	2.61859	0.0796757
Ece1-201	2.18263	0.246763
Ythdf2-202	0.253986	0.722813
Trim44-201	1.10903	0.057061
Kpna6-202	2.31607	0.207864
Tjp1-202	4.74892	0.000719143
Ube2l6-201	0.972364	0.0564866
Sestd1-202	2.07323	0.258829
Nfe2l2-201	1.90058	0.211749
Kti12-201	0.961156	0.092807
Vdac1-202	2.96027	0.0737713
Ifit1-201	0.416929	0.404895
Ifit3-201	0.0394881	0.92439
Ifit2-201	0.729913	0.350778
Rtn4-204	0.555204	0.291704
Ppp3r1-201	1.87021	0.119179
Camk2a-203	-1.75258	0.0156212
Ube2h-202	0.91618	0.21703
Pitpnc1-202	0.574953	0.326213
Smurf2-202	3.36483	0.2332
Nsf-202	1.48844	0.0426086
Fbxl20-201	2.28175	0.0599648
Dstn-201	2.82811	0.0571935
Pex14-201	-0.400559	0.714093
Gm12355-201	-0.549469	0.145944
AK157302-201	3.5103	0.0303305
Psme2b-201	0.369779	0.342198
Gm12184-201	1.90936	0.0697289
Rbm8a2-201	-0.794818	0.0443804
Hmga1b-201	3.71903	0.0554956
Sf3b5-201	0.631256	0.166945
AW011738-201	-1.14781	0.210336
Kitl-202	3.11432	0.13821
Nfic-203	3.97977	0.233226
Clstn1-202	3.11811	0.0890451
Prdm2-201	0.669527	0.369411
Pink1-202	1.58213	0.00211391
Tmem222-201	1.05732	0.110603
Tnrc6c-202	-0.820234	0.0403658
Usp24-202	-0.897109	0.18272
Dab1-203	-3.41291	0.0283101
Mapt-204	-2.08617	0.0710172
Jun-201	0.0347301	0.835214
Zfp592-201	0.280129	0.67714
Zfp652-202	2.29194	0.0644981
Stx17-202	0.203064	0.856617
Ankrd40-203	2.26241	0.0181008
Msi2-203	2.872	0.0535378
Selenot-201	3.00771	0.0241186
Prkci-201	1.08925	0.453491
Zbtb4-202	2.5105	0.189138
Cbx5-201	2.46778	0.076192
B4galt5-201	2.2087	0.222849
Fitm2-201	-0.426397	0.563192
Col4a3bp-202	2.42183	0.118642
Zhx3-203	-0.836411	0.158708
Plcg1-203	1.68862	0.206018
Rasa1-201	2.94945	0.106822
Rab1a-202	4.3371	0.032478
Nfix-204	2.15586	0.105236
Ppp2r5c-202	1.97903	0.20452
Znrf3-201	2.49206	0.246416
Nf2-205	1.21696	0.21259
Hmgb1-203	2.30077	0.090475
Arhgap5-201	1.62214	0.163495
Ap1s1-201	0.719235	0.384363
Pom121-201	0.903402	0.203405
Tagln2-202	0.254486	0.499522
Pex19-202	1.216	0.383679
Pcp4l1-201	4.27293	0.272582
Sdhc-202	1.93804	0.0846649
Ildr2-201	2.40396	0.189669
Dennd5b-201	3.33829	0.124367
Xpr1-203	2.07005	0.07192
Rab9-202	1.97262	0.025588
Pbrm1-207	2.54454	0.269839
Crim1-201	1.34071	0.187333
Arpc5l-202	0.967244	0.000177506
Cxcl12-202	5.32608	0.0223151
Nck1-201	1.32096	0.111925
Mob1b-202	1.50958	0.324482
Atrx-202	0.690906	0.55611
Slc5a3-201	2.50694	0.16411
Klf7-202	1.77992	0.178866
Rcn2-201	2.26606	0.0423708
Cadm2-201	-1.81698	0.0581851
Atp6v1a-202	1.33523	0.239359
Zbtb20-204	1.39902	0.134281
Thy1-201	0.180914	0.706605
Opcml-202	-1.45461	0.473659
Apc-203	0.657586	0.481927
Cyth3-202	2.88922	0.249566
Atg4a-ps-201	-0.568318	0.215054
Slc48a1-201	1.52985	0.0335774
Cbx5-202	2.60819	0.0664339
Hipk1-203	3.21856	0.0524967
Kctd20-203	0.553899	0.395539
Mef2d-204	1.92718	0.0437003
Sacs-203	-0.70354	0.462804
Samd9l-201	0.734409	0.0527585
Spock2-201	2.96353	0.074229
Nrip1-202	2.03321	0.218979
Gm5580-201	-0.428141	0.570431
Son-205	1.68299	0.131782
Ppp1r15b-202	1.75598	0.0036942
Mcf2l-209	2.79328	0.0535008
Kras-203	0.56658	0.427679
Tmf1-202	0.990295	0.0906435
Zfp407-202	-0.644054	0.198243
Hjurp-203	-0.220807	0.586066
Rbm39-205	-0.481427	0.447928
Sap18-204	2.28821	0.175707
Kmt2a-203	-0.330761	0.263981
Clk1-204	0.0513567	0.927702
Dennd5a-203	2.86649	0.154108
Cebpg-202	1.98928	0.0222069
Coa7-202	-0.651478	0.286768
Strn4-206	-0.840854	0.436616
Spopl-203	-0.70235	0.0204088
Srsf11-208	1.04503	0.0538738
Rpl35a-206	-0.278414	0.725855
Tmem250-ps-201	1.75764	0.188746
Serf2-203	-0.578968	0.361724
Nfib-208	0.284489	0.56681
Mrps10-206	-1.35883	0.136674
Map3k20-204	1.97644	0.0918114
Mrps14-203	1.67047	0.164722
Epm2aip1-202	0.692058	0.520879
Nme1-203	1.02706	0.0742342
Ergic2-208	0.0697327	0.934166
Sorbs2-216	1.24511	0.367672
Stum-201	-1.96382	0.324012
Sqstm1-204	0.395371	0.633065
Zfp738-203	-0.5856	0.694424
Ddx58-205	1.87342	0.117314
Kmt2a-204	0.513902	0.343986
Ube2m-206	2.50414	0.00713944
Cmtr1-207	0.600514	0.53763
Prps1l3-201	1.08166	0.156501
Aff4-205	-0.387767	0.595729
Myh10-206	2.62136	0.154864
Smim14-205	3.11944	0.192468
Pten-202	0.771846	0.264661
Thrap3-209	2.26742	0.0269582
Smim12-201	1.59367	0.0603474
Tspan5-207	2.63482	0.0516868
Mbd3-206	0.142688	0.627913
Rasal2-206	-0.869031	0.106107
Tmed7-202	3.72521	0.101726
Zfp950-204	1.50898	0.454095
Asb8-204	0.183818	0.837916
Sptan1-210	-0.936151	0.424577
Oasl2-205	2.00525	0.0347595
Herc1-207	-0.065386	0.891531
Sptbn1-207	4.28877	0.0811119
Cnot6-203	4.2528	0.137053
Zfp398-203	-0.472339	0.5787
Ufm1-203	-0.095915	0.902131
Srsf3-204	-0.890485	0.219316
Tanc1-210	1.83767	0.0625309
Ptprg-205	-0.310225	0.673595
Elmo2-211	1.82936	0.099578
Rsrp1-204	-0.0561549	0.94009
Sptbn1-208	-0.460018	0.418213
Mkl2-204	2.33078	0.171508
Inafm2-201	2.75855	0.127541
Pabpn1-207	-0.907439	0.400783
Stk25-204	1.63107	0.183355
Hdac7-211	1.50907	0.124546
Pkp4-209	4.85375	0.119291
Pnisr-211	1.08789	0.178344
Add1-213	3.04468	0.105125
Nr3c1-208	0.854287	0.111601
Rit2-203	-1.30074	0.184432
1700020I14Rik-202	3.49029	0.138944
Synj1-208	0.965984	0.229051
Ap3m1-206	2.85021	0.10715
Agrn-205	3.63812	0.0998298
Ptk2b-207	-1.77806	0.239951
Cnot6l-210	3.61549	0.165082
Nsmaf-209	-0.752453	0.102508
Eif4g1-222	1.72653	0.0950035
Mef2a-208	3.69949	0.0818676
Hnrnpu-205	0.306812	0.826091
Wnk1-208	0.646155	0.237954
Rnf146-203	0.428022	0.636224
Arap2-204	2.82897	0.26742
Nbeal1-203	2.86717	0.0746653
Eif4g2-206	3.32313	0.10103
Auts2-207	0.178874	0.823429
Tmem167-203	2.30831	0.12911
Rc3h1-202	1.56851	0.0945125
Hnrnpu-206	-1.28168	0.0361731
Exoc5-207	3.44969	0.0887569
Slc1a1-205	2.68383	0.0154417
Eif4g2-213	3.41623	0.0682666
Mycbp2-205	0.0651949	0.847926
Zmiz1-208	2.48776	0.105084
Znhit2-201	-0.424883	0.571824
Cd200-202	3.28133	0.0825052
Sh3glb1-201	1.69933	0.211407
Snx19-201	-0.388074	0.630263
Eid1-201	2.0914	0.109377
Csnk1a1-204	0.823766	0.193239
Klf3-201	3.20156	0.17472
Arhgef12-202	0.886211	0.226705
Kctd17-209	1.26943	0.0081501
Abl2-202	1.48345	0.113989
Smim7-203	2.21592	0.065451
Iqgap1-201	3.16843	0.242689
Eif1a-202	-0.311358	0.780352
Phc3-209	1.99546	0.139561
Atp10a-201	2.32312	0.293575
Phf10-203	1.20871	0.172
Glg1-204	1.9895	0.174302
Eif4b-201	3.82145	0.0683629
Slc3a2-202	0.99398	0.186545
Ggps1-201	1.30454	0.156492
Lifr-203	1.49411	0.144571
St13-205	3.04899	0.14291
Rnf213-203	2.37422	0.000963144
Ccdc71l-201	1.32932	0.113903
Pafah1b2-201	2.42422	0.0684359
Malat1-201	1.5801	0.074007
Znrf1-205	0.496282	0.265338
Malat1-204	-0.129243	0.846372
Neat1-201	1.07704	0.213281
H2-T23-202	0.891165	0.278242
Neat1-202	0.0495404	0.933086
Zfp266-202	1.87053	0.254316
Ube2g2-204	1.36653	0.0414589
Xpo4-209	2.31018	0.24168
Gm27194-201	-0.456032	0.122009
Kdm2a-208	0.258945	0.678671
Pbx1-205	1.07846	0.138185
Senp6-213	-0.436835	0.643887
Trip11-204	-0.364027	0.544819
Spaca6-211	-0.0208302	0.977906
Tiam1-215	-1.12321	0.325091
AC149090.1-202	-0.487479	0.486284
Gm9049-201	-0.973095	0.0179355
Ptrhd1-201	-0.763078	0.049767
Gm13698-202	-0.560595	0.433425
Purb-201	2.16274	0.0199697
Pitpna-205	3.75206	0.0480281
H1f0-201	1.05376	0.170013
Gm26526-201	1.79314	0.142353
Gm26825-201	0.242913	0.60984
Gm42418-201	-0.841089	0.0204824
Rbm25-206	-0.386631	0.594602
Tmem185b-202	1.92742	0.100395
Atf7-210	1.82856	0.259253
Kctd12-202	4.58613	0.139087
Ep300-202	0.456472	0.569085
Atf7ip-203	0.00682622	0.981159
Kcnq1ot1-201	0.960799	0.0824062
Atf7ip-204	0.495151	0.48508
Matr3-204	1.38493	0.159677
Srrm2-204	-0.694407	0.0859736
Gm37494-202	-0.084318	0.94161
Mdm4-210	0.227599	0.783764
Ly6e-209	1.81073	0.030328
Agfg1-206	4.22972	0.0997828
Srrm2-206	-0.698863	0.221073
Gm10031-201	0.132392	0.716289
A630072M18Rik-201	0.995787	0.234917
Zbed6-201	-0.0594397	0.935386
Gm9774-202	0.39684	0.37291
Schip1-208	-0.598775	0.415369
Prdx6-208	1.59429	0.00350504
Gm26917-202	-0.916841	0.00720311
2900097C17Rik-202	1.04923	0.132397
Arid5a-215	-1.57676	0.213181
Rhoa-204	0.328925	0.622021
Enah-211	0.71567	0.305981
Camsap2-205	0.0249776	0.960063
Pcdhgc4-203	1.67986	0.0890269
Dnajb14-203	-0.272775	0.84128
Ube2d3-203	1.467	0.096236
Mef2c-209	0.163604	0.877255
Ankrd17-204	2.91008	0.154454
Cox19-206	1.18722	0.260226
Cyth3-206	-0.316633	0.541747
Trrap-214	0.422395	0.735445
Krit1-208	1.48523	0.173425
Grin2a-206	-2.20492	0.262042
Ankrd13c-208	-1.12261	0.0586692
Gatad2b-205	1.85425	0.200974
AY036118-201	-0.796774	0.0675006
Ube3a-203	1.60014	0.13462
Eif4h-203	-0.787084	0.200498
Vkorc1l1-203	1.36271	0.0817825
Sptan1-215	-0.142434	0.818641
0610012G03Rik-201	0.911047	0.0999292
Ptms-204	1.55219	0.00534784
Arpc4-203	2.14807	0.0350775
Atp6v1e1-204	1.65384	0.0184348
Tra2a-203	0.651853	0.106173
Mlf2-206	1.62648	0.017124
Iqsec1-208	2.08101	0.107674
Hnrnpa2b1-213	-0.623795	0.426724
0610030E20Rik-204	-0.273847	0.617542
D430042O09Rik-208	0.611505	0.25797
Arhgap17-206	-0.129994	0.689721
4931406P16Rik-208	0.701505	0.560841
Aqp11-205	1.65456	0.036649
Lsm14a-208	3.84678	0.147375
Whamm-202	-1.49771	0.174221
Prss23-204	2.35188	0.19382
Sesn3-204	2.37435	0.183985
Synm-204	2.44647	0.38855
Arglu1-204	0.263178	0.710464
Mosmo-208	1.90277	0.23734
Elavl1-204	2.2465	0.0675953
Gpat4-205	-1.74271	0.135506
Dock9-203	4.59704	0.00462138
Golga4-204	1.03467	0.220368
Scn1b-203	-0.733216	0.171126
Gm42047-201	1.24268	0.200664
Sntb2-203	1.24322	0.11039
Gm42047-202	1.39786	0.0677923
Cyb5b-202	2.66904	0.0269977
Gm20300-201	-0.496724	0.477849
Syne1-205	0.207455	0.553871
Ctnnb1-215	2.39397	0.013312
Gnb5-206	0.419441	0.56881
Zfp445-206	0.848904	0.392204
Aplp2-207	3.80349	0.070354
Reep3-202	4.61001	0.226585
Ddx50-204	-0.68469	0.210496
Cog5-202	2.32534	0.289442
Heca-204	0.0206029	0.972739
Myl6-209	0.325217	0.65695
Nap1l1-203	3.97249	0.0172605
Fut8-206	-0.0875857	0.879278
Ralgapa1-208	0.257928	0.568278
Gm20075-201	2.9632	0.104806
2010111I01Rik-211	-0.60664	0.0986256
Prpf4b-206	0.087582	0.895673
Tes3-ps-201	-0.400904	0.423156
Ftl1-ps1-202	1.60584	0.0467018
Tmed10-202	2.66921	0.0232907
Rlf-204	-0.589014	0.34338
Dock4-211	0.286171	0.630027
Ppm1a-208	0.813937	0.270647
Lysmd3-202	0.464484	0.643095
Emb-203	-0.664195	0.0438681
Fam208a-204	-0.0779298	0.784921
Vps13a-213	-1.48777	0.403898
Dgkh-202	3.62785	0.11762
AC160336.1-201	-0.25754	0.457086
Tmem65-202	0.245065	0.791239
App-205	4.93189	0.0507069
Klf12-205	2.408	0.251814
Eny2-208	-1.86044	0.0461265
Gspt1-206	0.910586	0.0806019
Atf4-203	1.41006	0.0403732
Chn1-215	-0.246187	0.626684
Klhl24-202	-1.22439	0.0707615

## Sheet: Neuron - CA3_vs_Neuron - GABA_l
transcript_name	EditsC_l2fc	p_value
Gnai3-201	0.763411	0.48379
Actr2-201	1.77143	0.0695191
Sdhd-201	1.35775	0.286681
Ncs1-201	2.37953	0.255943
Acvr1b-201	1.54857	0.0845893
Gm2a-201	0.433507	0.680564
Clcn4-201	1.67797	0.166391
Rab5b-201	2.85635	0.00535462
Chmp1a-201	0.457848	0.545061
Ddx3x-201	1.28074	0.0304488
Agpat3-201	1.95801	0.0385485
Kpnb1-201	2.92483	0.215744
Npepps-201	0.434657	0.766752
Mrpl10-201	0.789897	0.125453
Tubb5-201	2.45801	0.0844012
Chordc1-201	1.67046	0.251631
Tollip-201	-0.450097	0.767085
Ccdc47-201	2.03176	0.0453834
Acp2-201	3.21615	0.234165
Rmnd5a-201	2.044	0.228939
Kdm7a-201	2.23665	0.04728
Ncan-201	3.13999	0.0641637
Braf-201	1.29333	0.0290127
Baz1b-201	0.14001	0.822763
Tmed5-201	5.3101	0.112017
Epdr1-201	2.29693	0.0447536
Ranbp2-201	-0.455487	0.543016
Elavl3-201	1.29005	0.138901
Phyhip-201	1.82483	0.199595
Aak1-201	1.21802	0.112594
Insig2-201	2.34224	0.0539446
Man1a-201	1.17421	0.327691
Calr-201	1.09124	0.335854
Mmd-201	2.20025	0.00144746
Hlf-201	2.89432	0.363692
Kpna1-201	2.25619	0.129078
Dyrk2-201	1.85771	0.111864
Tmed4-201	1.85377	0.00592116
Dnajb11-201	1.4513	0.100452
Ulk2-201	3.60081	0.365468
Tmem242-201	1.56587	0.457672
Map2k1-201	1.77437	0.117162
Kdm5a-201	1.6049	0.379004
Wdr1-201	-0.755977	0.642103
Cadm3-201	1.00866	0.506843
Txn2-201	1.6555	0.057675
Prkaca-201	2.34657	0.307105
Cs-201	1.5046	0.351808
Reep5-201	2.4808	0.064164
Napa-201	1.41605	0.0887063
Ctsb-201	1.63585	0.0280309
Atp6v1b2-201	1.72085	0.0869093
Hcn1-201	1.00881	0.0294659
Syngr3-201	0.519632	0.620655
Gatad1-201	2.22862	0.368207
Hapln4-201	1.14723	0.376809
Gabrb2-201	1.78177	0.23835
Khsrp-201	2.17209	0.0523013
Rhoa-201	2.34363	0.109301
Hnrnpa0-201	0.65876	0.561544
Cers4-201	-0.679115	0.535419
Man1a2-201	2.27601	0.0932197
Rala-201	3.00637	0.130704
Cabp7-201	-0.00835485	0.992454
Syn2-201	2.26384	0.218214
Elk1-201	2.16896	0.0531445
Syngr1-201	1.65217	0.203404
Snap47-201	0.642406	0.194958
Kdsr-201	0.702443	0.515083
Pgam1-201	1.33639	0.010705
Atp6v0d1-201	0.773619	0.0545615
Pten-201	2.13502	0.0349889
Cacybp-201	1.49631	0.161076
Anapc1-201	0.565643	0.569362
Dnajb9-201	1.07116	0.161891
Ppp1cb-201	2.76924	0.0058322
Efr3a-201	2.68582	0.133329
Casd1-201	-0.207305	0.681241
Capza2-201	1.46161	0.00997624
Cnih1-201	2.52762	0.0160646
Gatsl2-201	1.74737	0.180747
Wasf3-201	1.7836	0.0722841
Timp2-201	2.73073	0.116584
Top2b-201	1.3103	0.0687695
Igfbp4-201	1.02983	0.0642045
Rab11fip4-201	2.07671	0.070827
Serinc3-201	1.13735	0.331424
Vmp1-201	1.4262	0.146183
Cdc73-201	1.74213	0.0307153
Ywhab-201	1.64603	0.112974
Appbp2-201	2.63357	0.025724
Pip4k2b-201	2.35328	0.0740074
G3bp1-201	-0.00904001	0.988829
Ap2b1-201	1.02416	0.129569
Ndel1-201	2.68651	0.15764
Fxr2-201	0.261077	0.838392
Ywhah-201	1.95233	0.042804
Slc35b4-201	0.726979	0.527912
Scrn1-201	0.545147	0.61383
BC005537-201	0.688541	0.289769
Cacng2-201	2.39578	0.0724796
Calm3-201	1.59602	0.0409017
Ubb-201	0.691981	0.0362205
Serinc1-201	2.10521	0.0814939
Zwint-201	1.50304	0.041696
Atp2b1-201	2.87179	0.118432
Nudt4-201	-0.237086	0.338614
Sar1a-201	1.14343	0.143634
Eif4ebp2-201	3.167	0.181142
Mcu-202	1.85955	0.41113
Cand1-201	2.9214	0.162475
Rab21-201	1.79887	0.015715
D10Wsu102e-201	1.22244	0.221626
Pex13-201	2.16829	0.237577
Nsg2-201	1.88883	0.164139
Tpgs1-201	0.135014	0.895508
Ccng1-201	0.334934	0.58102
Ppp2ca-201	1.3144	0.002149
Hspa4-201	3.03915	0.151789
Ube2b-201	1.85382	0.0544229
Igfbp3-201	-0.0594844	0.959399
Adcy1-201	1.96388	0.136772
Arf5-201	0.562185	0.426284
Gdpd1-201	0.479213	0.3338
Nampt-201	1.0986	0.15694
Tspan13-201	1.74414	0.301704
Rock2-201	2.18376	0.00374433
Laptm4a-201	1.4597	0.0975527
Rdh14-201	1.06997	0.205661
Klhl29-201	2.14135	0.0331749
Fkbp1b-201	0.691484	0.394221
Id2-201	-0.29416	0.491295
Dnajc27-201	0.888195	0.53757
Rab10-201	2.15118	0.213305
Ddx5-201	0.55331	0.423023
Jpt1-201	-1.11353	0.275423
Blmh-201	1.08107	0.37709
Cpd-201	2.33487	0.134346
Lrrc59-201	0.615616	0.700162
Snx11-201	-0.939874	0.307967
Vamp2-201	1.7534	0.10992
Gtf2a1-201	1.72038	0.328365
Sec23a-201	2.75589	0.0565335
Rab15-201	2.53509	0.237078
Tmx1-201	1.49199	0.106771
Actr10-201	2.2623	0.320804
Serpina3n-201	1.24911	0.310805
Ppm1a-201	2.21444	0.0312749
Glrx5-201	0.769589	0.230467
Atp6v1d-201	1.36343	0.0921721
Pcnx-201	2.50216	0.240518
Erg28-201	0.955194	0.269403
Cyp46a1-201	0.84941	0.273824
Yy1-201	1.09466	0.194901
Mrs2-201	1.97081	0.183859
Ssr1-201	1.24635	0.254792
Habp4-201	2.17964	0.139404
Sfxn1-201	1.7355	0.325297
Lman2-201	0.940066	0.20402
Tppp-201	2.1969	0.0216653
Sdha-201	-0.0548126	0.947198
Ccdc127-201	1.7212	0.234565
Scamp1-201	1.72745	0.0279846
Ptprg-201	0.981698	0.150422
Ube2e1-201	0.336554	0.780604
Glud1-201	1.81385	0.255133
Ero1l-201	1.70429	0.194283
Arf4-201	1.33098	0.0036689
Eaf1-201	0.939791	0.286679
Fam208a-201	0.400333	0.664501
Kpna3-201	1.24617	0.0709943
Lats2-201	0.31961	0.765683
Amer2-201	1.77854	0.0391107
Akap11-201	1.25443	0.13376
Wbp4-201	1.48558	0.0850368
Trim35-201	1.93029	0.204347
Dpysl2-201	1.77751	0.182421
Nefl-201	2.66703	0.0264124
Itm2b-201	1.71903	0.0922076
Slc7a8-201	1.54112	0.198621
Sub1-201	1.51863	0.0105805
Jph4-201	3.48069	0.0690268
Ank-201	0.592427	0.612009
Ywhaz-201	3.09959	0.0487717
Atp6v1c1-201	1.19807	0.0144771
Fam135b-201	0.761201	0.229275
Slc25a17-201	1.4527	0.485179
Josd1-201	1.68347	0.267376
Tomm22-201	0.589649	0.589587
Sept3-201	2.0187	0.0043121
Slc38a2-201	1.05417	0.106282
Srebf2-201	1.03654	0.385741
Grina-201	0.481208	0.541235
Lynx1-201	1.28332	0.0944329
Mapk8ip2-201	1.98919	0.225585
Alcam-201	1.70028	0.0811974
Nectin3-201	1.4173	0.3171
Slc35a5-201	3.84022	0.156391
Rrn3-201	2.72077	0.191252
Ncbp2-201	1.32999	0.164467
Fyttd1-201	1.1129	0.0808662
Gsk3b-201	2.24276	0.0110153
Klhl24-201	1.82232	0.260321
Dirc2-201	2.11557	0.308567
Cxadr-201	1.33835	0.0902544
Tmem50b-201	2.69701	0.215438
Tmbim6-201	1.4534	0.139969
Slc4a8-201	0.185091	0.811793
Cdkn1a-201	0.597113	0.619345
Scg5-201	1.17127	0.0159431
Agpat4-201	1.47578	0.204985
Tnfrsf21-201	2.16106	0.155198
Cmtr1-201	-0.221381	0.795942
Abcg1-201	1.58026	0.147716
Ehd3-201	1.99256	0.32899
Yipf4-201	2.53159	0.0611215
Eif2ak2-201	-0.374182	0.739235
Vapa-201	2.68841	0.000993995
Twsg1-201	1.44329	0.133267
Atp6v0c-201	0.975947	0.0170656
Caskin1-201	0.839895	0.417242
Cript-201	0.724116	0.132084
Nudt3-201	2.68338	0.0503275
Kif5b-201	2.379	0.0904138
Tmem178-201	0.335101	0.450209
Syt4-201	2.67661	0.20695
Kcnc1-201	0.163581	0.686556
Dnajc18-201	0.726911	0.58125
Hspa9-201	1.84532	0.269009
Etf1-201	0.810481	0.332815
Impact-201	0.456881	0.581407
Dcp2-201	0.904785	0.515127
Mal2-201	1.0774	0.265258
Yipf5-201	2.67586	0.22402
Setbp1-201	1.28255	0.236146
Napg-201	1.80445	0.0771762
St8sia3-201	2.30366	0.144275
Nars-201	2.40175	0.194368
Tmx3-201	0.461889	0.687867
Camk2a-201	2.19031	0.182566
Gnaq-201	1.833	0.0554758
Rfk-201	0.610768	0.504087
Zfand5-201	2.18127	0.0765939
Rtn3-201	1.59023	0.0355513
Tnks2-201	3.1722	0.180397
Sf3b2-201	-0.628827	0.621122
Rab1b-201	0.369454	0.699498
Cnih2-201	1.86889	0.0397016
Apba1-201	2.25539	0.160383
Slc1a1-201	1.7521	0.25634
Esrra-201	0.349404	0.676001
Eif3a-201	1.83217	0.254151
Tm9sf3-201	1.37031	0.211566
Slk-201	-1.41735	0.562669
Btbd1-201	3.04238	0.000461997
Bhlhe22-201	0.0125365	0.987302
Wdr45b-201	0.509828	0.696005
Got1-201	0.889716	0.0788136
Scd2-201	1.53078	0.0460397
Mgea5-201	1.24242	0.0965152
Jph3-201	2.17754	0.109598
Tm9sf2-201	2.02637	0.0288087
Nptx1-201	2.18645	0.0590967
Mkln1-201	1.63217	0.10009
Hprt-201	0.0978039	0.846808
Cnksr2-201	3.09547	0.239532
Prps2-201	1.00686	0.294954
Gdap1-201	2.66702	0.20011
Cplx2-201	2.10048	0.0334374
Slc39a10-201	3.79789	0.0921716
Eif5b-201	1.61697	0.364197
Coa5-201	1.83072	0.168843
Inpp4a-201	1.34074	0.147917
Ogfrl1-201	1.89081	0.0677965
Ptprn-201	0.0179118	0.975092
Itm2c-201	0.942619	0.0103562
Serpine2-201	-0.596805	0.32071
Ppp1r7-201	0.851841	0.41363
Bok-201	2.07093	0.163522
Cln8-201	0.177774	0.869835
Lrrn2-201	-0.0195671	0.97757
Xpr1-201	3.05752	0.315461
Srp9-201	1.68201	0.300093
Atp1b1-201	1.37143	0.106686
Mark1-201	2.19537	0.315974
Plxna2-201	2.47881	0.193011
Atf6-201	0.236168	0.761623
Rgs5-201	-0.624343	0.428026
Rabgap1l-202	1.96245	0.103812
Plxdc2-201	2.51934	0.370121
Kif5c-201	2.85531	0.139516
Rbm18-201	0.709402	0.554121
Strbp-201	1.46473	0.113869
Dnajc10-201	1.31727	0.00937478
Cers6-201	1.77981	0.176277
Lin7c-201	2.53051	0.101201
Caprin1-201	0.385712	0.670782
Api5-201	3.17356	0.0862557
Syt13-201	1.88053	0.216657
Snap25-201	1.28508	0.183871
Ubr1-201	0.896501	0.523789
Atrn-201	2.43059	0.0550762
Ivd-201	-1.71277	0.276991
Slc23a2-201	2.0201	0.183349
Chgb-201	-0.422509	0.0815055
Spred1-201	1.60704	0.104467
Sppl2a-201	0.351511	0.704275
Pcsk2-201	2.47936	0.215643
Kif3b-201	1.44432	0.375568
Mapre1-201	1.89399	0.152492
Fam210b-201	1.36129	0.490444
Pkia-201	1.54586	0.0146819
Stmn2-201	2.43307	0.146834
Armc1-201	1.26847	0.0815283
Ggt7-201	1.02141	0.449452
1110008F13Rik-201	0.580857	0.455877
Zmat3-201	1.08676	0.15399
Sec62-201	2.50087	0.0685191
Ppm1l-201	2.35178	0.0739794
Nbea-201	-0.732969	0.12513
Gmps-201	2.62707	0.220683
Ssr3-201	3.30227	0.0505318
Serpini1-201	2.24609	0.194555
Sike1-201	1.17612	0.334159
Mrpl9-201	0.120322	0.840122
Cisd2-201	0.930348	0.0191065
Mmp16-201	3.23244	0.00158416
Tmeff1-201	1.97073	0.272307
Brinp1-201	2.26391	0.102165
Ugcg-201	2.08044	0.0954011
Zdhhc21-201	0.409171	0.737066
Chmp5-201	-1.01228	0.341618
Rad23b-201	2.77319	0.0877535
Unc13a-201	0.499311	0.487233
Sh3gl2-201	2.04952	0.0799437
Rnf11-201	3.26631	0.0792265
Cdc42-201	1.51064	0.180601
Eloa-201	1.72144	0.175263
Pik3r3-201	1.55389	0.237449
Cmpk1-201	1.4728	0.255644
Sfpq-201	-0.275377	0.552707
Tmem50a-201	0.77915	0.329774
Ncdn-201	1.83539	0.0238246
Trappc3-201	0.624507	0.434788
Slc9a1-201	1.51337	0.290924
Pclo-201	2.29445	0.076148
Rheb-201	1.37052	0.0318217
Tprgl-201	1.3916	0.112959
Ppp2r2c-201	2.43886	0.106478
Nsg1-201	2.05194	0.0951671
Sel1l3-201	0.890465	0.450532
D5Ertd579e-201	0.320357	0.595937
Grpel1-201	-0.486319	0.278362
Gabra4-201	2.31771	0.200426
Gabrb1-201	2.23706	0.0738104
Dr1-201	2.26457	0.171708
Wsb2-201	1.4649	0.0529268
Scarb2-201	0.696852	0.237609
Mmp17-201	2.07102	0.104078
Atp2a2-201	0.115643	0.859817
Tmem132b-201	1.90155	0.188289
Rab35-201	0.0882867	0.940035
2210016L21Rik-201	1.37079	0.0459825
Tmem106b-201	2.16846	0.136756
Gigyf1-201	0.869958	0.596896
Avl9-201	2.26979	0.294534
Mtpn-201	1.86202	0.0257786
Pcyox1-201	1.96075	0.333625
Dusp11-201	1.79183	0.375918
Sec61a1-201	1.19867	0.0440341
Slc6a6-201	2.47567	0.0802126
Arl8b-201	1.92428	0.139735
Gabarapl1-201	2.00443	0.0238778
Golt1b-201	2.89337	0.233431
Bhlhe41-201	2.09075	0.0844791
Kras-201	1.49688	0.136797
Etnk1-201	0.814918	0.231192
St8sia1-201	1.69808	0.243732
Emc3-201	1.35558	0.172682
Slc2a3-201	1.34076	0.172718
Prmt8-201	2.1173	0.296503
Rab30-201	2.20962	0.0412589
Arl6ip1-201	1.81696	0.0792974
Smg1-201	2.41764	0.185937
Kctd13-201	0.635869	0.606559
Thap12-201	1.39828	0.188625
Parva-201	0.0557795	0.952311
Dkk3-201	2.2382	0.052959
Nomo1-201	1.66798	0.356666
Ubfd1-201	1.96328	0.0566263
Mettl9-201	1.25128	0.173857
Atp6ap2-201	2.03004	0.075409
Tub-201	1.05677	0.250866
Dynlt3-201	1.67609	0.0316125
Vbp1-201	1.19332	0.399718
Rab39b-201	3.14391	0.152133
Magee1-201	0.179518	0.711285
Sh3bgrl-201	-0.0919189	0.944554
Cstf2-201	1.73627	0.44312
Pdha1-201	1.27827	0.202568
Prps1-201	2.11492	0.34071
Lamp1-201	1.03319	0.278389
Erlin2-201	1.56563	0.169689
Leprotl1-201	2.90603	0.162723
Gpm6a-201	2.50537	0.0855674
Tnks-201	1.95647	0.381627
Klhl2-201	0.656153	0.465158
Tmem184c-201	1.87005	0.0559845
N4bp1-201	2.28077	0.0259748
Got2-201	0.78553	0.0797335
Vps35-201	1.13498	0.266044
Gpt2-201	-0.911213	0.483165
Dnaja2-201	0.745844	0.216286
Itfg1-201	3.04637	0.10298
Arl2bp-201	1.67537	0.173651
Cx3cl1-201	2.16611	0.0302375
Tmem38a-201	1.31882	0.014446
Map1lc3b-201	1.54711	0.171945
Pik3r2-201	1.52278	0.12969
Hsbp1-201	1.49089	0.0676636
Nectin1-201	3.20098	0.171947
Clmp-201	-1.22511	0.319127
Pts-201	-0.29346	0.873063
Pin1-201	0.0543474	0.933802
Nedd4-201	2.81153	0.00827967
Fam81a-201	1.86708	0.160726
Fem1b-201	2.48482	0.0411664
Elovl4-201	3.08937	0.200417
Imp3-201	2.50218	0.0919004
Ptpn9-201	2.97059	0.196085
Pkm-201	0.346217	0.32539
Ireb2-201	0.916054	0.231089
Tspan3-201	1.04683	0.106976
Elovl5-201	1.8189	0.342178
Gclc-201	1.77295	0.404463
Atp1b3-201	0.266136	0.539308
Clstn2-201	1.42796	0.030781
Armc8-201	0.154099	0.761282
Mras-201	2.38925	0.165598
Pdcd6ip-201	1.91366	0.341664
Rab6b-201	2.74272	0.0358228
Bsn-201	0.475925	0.173728
Ip6k1-201	1.32906	0.0948128
Prkar2a-201	1.49222	0.0897268
Nicn1-201	1.95666	0.120777
Pak7-201	1.37018	0.199202
Degs1-201	1.79764	0.0172716
Sv2a-201	1.04487	0.0202897
Chrm1-201	0.834309	0.515791
Atg12-201	1.97348	0.224242
Brk1-201	1.43133	0.063873
Tmem127-201	1.54996	0.102891
Exoc3-201	1.25429	0.208601
Klhl42-201	0.564983	0.484804
Zfc3h1-201	-0.184429	0.628736
Chst2-201	0.222488	0.752674
Fam160b1-201	0.389482	0.837596
Ccdc32-201	1.75646	0.284796
Arl5a-201	1.55691	0.254319
Appl1-201	3.01591	0.195334
Hacd3-201	1.51727	0.00286486
Prrc2b-201	2.31008	0.00255518
Sncb-201	0.605875	0.384297
Wipi2-201	1.74964	0.00995688
Klf9-201	1.69437	0.0911673
Setd7-201	2.51089	0.269014
Hook3-201	2.06843	0.160255
Fam91a1-201	1.97714	0.169989
Tbc1d12-201	1.25368	0.183734
Tmed8-201	0.920905	0.643693
Wipf2-201	2.39391	0.188384
Disp2-201	0.590643	0.380294
Hgsnat-201	2.8461	0.00580397
Aldh5a1-201	1.51643	0.399989
Ina-201	1.9618	0.00282426
Rab3gap1-201	0.77409	0.328977
Mfhas1-201	-1.09362	0.563491
Tmem35a-201	1.30846	0.179268
Hnrnpu-201	1.2284	0.0126973
Ubald1-201	0.588274	0.500772
Megf9-201	1.54057	0.370164
Ssh2-201	0.665253	0.487755
Cd81-201	1.23423	0.0217834
Mcl1-201	1.34729	0.286245
Ensa-201	1.06579	0.248043
Dnajc16-201	1.92492	0.0427603
Ankrd12-201	2.31354	0.119256
Pnmal1-201	1.34507	0.0760023
Stxbp5-201	1.95934	0.328511
Ackr1-201	1.09763	0.0997179
Tmx4-201	1.88082	0.00535408
B3galt2-201	0.689145	0.698125
Mgat5-201	1.15457	0.0761111
Jph1-201	0.614528	0.544988
Pygo1-201	1.33216	0.0292039
Bag4-201	1.98384	0.0365499
Nipsnap1-201	1.48779	0.431932
Zfp91-201	2.13034	0.19179
Kcna2-201	2.52276	0.11852
Ppp1r9b-201	0.751714	0.567849
Ndn-201	-0.00195195	0.997163
Gde1-201	1.31789	0.0053813
Scai-201	1.5795	0.019199
Phlda3-201	0.483108	0.637988
Pde4a-202	-0.327187	0.509025
Ntrk3-201	1.9276	0.114538
Polr3k-201	3.03338	0.0738426
Tigar-201	0.0207696	0.976062
Dusp8-201	2.64996	0.0417542
Tln2-202	1.90393	0.385181
Ccdc88a-201	1.71023	0.153512
Sobp-201	2.05194	0.328397
Slc25a23-201	2.93668	0.111432
BC031181-201	1.34216	0.0321391
Calm2-201	1.15475	0.0284205
Dgkb-201	1.61081	0.075255
Parm1-201	2.68019	0.00113422
Bicral-201	2.92481	0.135695
Ostm1-201	2.26293	0.29756
Ankrd13c-201	2.76549	0.138564
Chchd4-201	2.60088	0.0568593
Map6d1-201	1.53282	0.209906
Lnpep-201	2.49463	0.0620952
Zfp704-201	1.38188	0.173886
Elac1-201	0.258465	0.732974
Rab8b-201	1.83221	0.368321
Trim37-201	1.37619	0.323352
Manea-201	2.50258	0.1246
Herc3-202	1.66308	0.0750487
Srxn1-201	1.45066	0.371844
Mvb12b-201	-0.638075	0.445603
Pdxk-201	0.897641	0.0779186
Enc1-201	2.65397	0.0720582
Usp22-201	2.04962	0.205304
Neurod2-201	-0.376743	0.556514
Hdac11-201	2.36618	0.274705
Dync1li2-201	1.48329	0.0774698
Lmtk2-201	-0.0486986	0.969425
Hectd4-201	1.97256	0.14934
Mzt1-201	0.871038	0.301632
Ppm1k-201	2.23587	0.132241
Slitrk5-201	0.651818	0.538852
Herc1-201	0.916513	0.583016
Uqcrfs1-201	2.25722	0.043343
Camk4-201	2.83794	0.0278347
Serbp1-201	2.37654	0.0485566
Sema7a-201	1.18399	0.561901
Pnpla8-201	1.83305	0.270056
Nfasc-201	1.39364	0.221818
Trp53inp2-201	-0.36146	0.645129
Nmnat2-201	2.66047	0.0607638
Hs2st1-201	2.27953	0.237166
Smarca5-201	-0.636816	0.550268
Reep2-201	-0.344391	0.55607
Ankib1-201	2.18464	0.143503
Zyg11b-201	1.99364	0.114083
Lrrn3-201	1.56913	0.191292
Actr1b-201	0.46682	0.697199
Camk1d-201	2.69422	0.00569164
Shprh-201	0.937013	0.224295
Psmd7-201	0.573347	0.579354
Alg2-201	1.74753	0.219107
Alkbh5-201	2.05619	0.174447
St6galnac5-201	1.88482	0.0716771
Grm1-201	2.2341	0.235677
Sgtb-201	2.48725	0.159119
Zfp451-202	0.390808	0.665673
Ogt-201	2.05454	0.153157
1700025G04Rik-201	0.0729003	0.921002
Arl6ip5-201	1.83515	0.0127505
Neurod6-201	0.861388	0.241656
Trappc5-201	2.16217	0.144373
Slc30a1-201	2.09953	0.113695
Mgat3-201	2.04618	0.0547846
Tcaf1-201	1.69097	0.0192414
Ak5-201	-0.0140521	0.982605
Tgfb2-201	1.31669	0.280962
Pygb-201	0.222567	0.849107
Slc7a5-201	1.79797	0.16757
R3hdm4-201	1.76613	0.111683
Ppp1r12b-201	0.0135015	0.981306
Plpp6-201	1.70682	0.475738
Fbxl16-201	3.28471	0.045739
Slc32a1-201	0.832211	0.509707
Gpr26-201	1.31006	0.0269363
C1qb-201	-0.394416	0.69079
Phyhipl-201	1.44204	0.342849
Nceh1-201	3.44567	0.103319
Scamp5-201	1.57164	0.197221
AW549877-201	1.93413	0.383385
Kcnk1-201	3.84251	0.0414172
Fnip1-201	2.28204	0.194605
Cplx1-201	1.26931	0.107845
Usp31-201	1.84041	0.14821
Map2k4-201	1.01551	0.176635
Smpd1-201	0.807969	0.52711
Trim41-201	0.903475	0.508059
Lgi3-201	0.551799	0.490545
AU040320-201	0.952756	0.268958
Arhgef4-201	1.48132	0.221862
Eef2-201	1.8694	0.147803
Tspyl4-201	1.51247	0.128863
Myrip-201	-0.516394	0.521496
Zbtb7a-201	1.92382	0.0267659
Rbm25-201	-0.154858	0.8844
Bsdc1-201	0.500899	0.436883
Snx13-201	1.589	0.293105
Arglu1-201	-0.047457	0.845114
Cpe-201	1.34282	0.0554819
Irgq-201	0.839029	0.405153
Mindy2-201	0.691596	0.452628
Bri3bp-201	2.27886	0.164187
Fam168a-201	2.16733	0.238567
Fam171a2-201	1.35342	0.208876
Rap2b-201	0.348953	0.682003
Dner-201	0.0338733	0.950935
Bex2-201	1.30963	0.0734501
Lrp1-201	0.703551	0.154877
Pnrc1-201	1.25388	0.295087
Eif1-201	0.767699	0.0607569
Tmem183a-201	1.21943	0.217258
Yod1-201	2.39591	0.0360382
Sdf4-201	1.14512	0.251522
Eif2s3x-201	0.396067	0.78313
Ttc19-201	0.819278	0.394143
Camk2n1-201	2.52635	0.0679165
Polr1d-201	2.29679	0.107579
Gprin3-201	1.22417	0.213704
Vamp7-201	2.23553	0.46614
Wdr47-201	1.10635	0.284816
Peg3-201	-0.232806	0.665219
Pura-201	0.464607	0.379564
Fam171b-201	1.32688	0.259638
Nipa1-201	2.69152	0.284072
Exoc4-201	1.30338	0.211443
Zfp771-201	-1.07294	0.198582
Erp29-201	1.16221	0.0144581
Mib1-201	0.858833	0.329563
Acot10-201	0.583789	0.552607
Camk2n2-201	2.30707	0.0522346
Pcbp1-201	-0.788473	0.168319
Klhl23-201	4.73457	0.0998792
Wdfy3-201	2.35139	0.317116
Arf3-201	2.38139	0.0935251
Ctxn1-201	1.75596	0.0271545
2510009E07Rik-201	2.18125	0.181604
Creg2-201	3.83169	0.161874
Cdk5r1-201	2.32399	0.0761428
Pptc7-201	1.70762	0.072611
Eea1-201	-0.105422	0.942996
Frrs1l-201	2.48824	0.0819805
B4gat1-201	1.94027	0.100306
Epha5-201	1.49109	0.433201
Ckap4-201	0.880854	0.412495
Grin2b-201	2.03992	0.107765
Ccny-201	1.68841	0.26561
Yipf6-201	3.11823	0.0356748
Pou3f3-201	2.00658	0.223436
Sugt1-201	2.05212	0.0367076
Irf2bp2-201	-0.671131	0.46206
Kcna1-201	1.54617	0.149242
Zfp106-201	3.00176	0.119089
Ppm1e-201	2.09783	0.106225
Ywhag-201	2.02109	0.0529799
Rbm15b-201	1.24318	0.150071
Gpr158-201	2.15446	0.071453
Sptssa-201	1.76977	0.138657
Nat8l-201	0.476852	0.435847
Tubb2a-201	0.58996	0.00590277
2900011O08Rik-201	1.01925	0.239297
Klhl11-201	-0.0298342	0.97652
Mfap1b-201	1.2553	0.41003
Gldn-201	1.87072	0.174507
Ppp3ca-201	0.967048	0.3081
Olig1-201	1.12309	0.223515
Prdx6b-201	-0.603824	0.0978805
Tmem18-201	0.904083	0.386741
Flrt2-201	-0.0293323	0.976768
Rab11b-201	2.18724	0.0433543
Vcpip1-201	1.37641	0.348077
Diras2-201	2.08618	0.00513048
Ankrd46-201	2.50905	0.00887905
Rnf7-201	1.40335	0.221342
Mblac2-201	3.22504	0.185213
Gm9803-201	0.420737	0.673962
B230219D22Rik-201	2.24781	0.0069089
Nrsn1-201	1.38254	0.0474942
Mbtps2-201	-0.331523	0.702815
Arxes2-201	2.06032	0.122655
Rabl6-201	1.48048	0.359431
Cnrip1-201	1.42452	0.284922
Mafg-201	1.20001	0.146855
Ensa-202	2.28716	0.0491736
Paip2b-201	2.00445	0.140909
Dcaf7-201	0.464735	0.577855
Svop-201	2.17622	0.119857
Ccni-201	1.84013	0.125828
Pgrmc2-201	1.38015	0.0324172
Lrrc4b-201	0.885303	0.391201
Neto1-201	1.43118	0.252586
Basp1-201	1.53575	0.0779763
Sprn-201	1.68049	0.00115636
Gdi2-201	1.4719	0.107722
Nap1l5-201	0.115032	0.779015
Rtn4r-201	0.964075	0.371172
Prkca-201	1.29072	0.18388
Hpcal4-201	3.08543	0.0665943
Mmgt1-201	1.58601	0.334158
Fam174a-201	1.3189	0.259679
Ppp1r2-201	0.639288	0.698999
Srgap3-201	-1.08808	0.226184
Rab2a-201	3.24336	0.00874785
Slc25a46-201	1.36948	0.185089
Eif5a2-201	0.535767	0.217902
Kif1b-203	1.51531	0.0248033
Mgat2-201	2.0468	0.314209
Epm2aip1-201	1.20367	0.155718
Ubqln2-201	2.13923	0.0536201
Cxxc5-201	2.02251	0.267866
Fam120a-201	1.30478	0.223091
Aff4-201	1.54272	0.122345
Sorl1-201	1.04022	0.193499
Plppr4-201	1.82292	0.0482403
Gal3st3-201	1.21499	0.198624
Mars2-201	-0.809174	0.108684
Tspyl1-201	1.39854	0.0785416
Fkrp-201	1.89526	0.203746
Tmem130-201	-0.342442	0.669384
Bmyc-201	-0.224396	0.665752
Slc36a4-201	1.23037	0.0604078
Setx-201	1.82577	0.279933
Unc80-201	2.2584	0.0652384
Pcdh20-201	0.827578	0.3081
Trhde-201	1.00988	0.327609
Crebzf-201	-0.630471	0.267297
B3galnt1-201	3.50148	0.252915
Zfp282-201	-0.0150005	0.990016
Rap2a-201	2.25718	0.132029
Timm29-201	0.0362708	0.975828
Nucks1-201	1.37493	0.0541812
Crebrf-201	1.0194	0.266294
Rnf149-201	-0.162656	0.853921
Ttc7b-201	1.94434	0.179746
Xbp1-201	1.23736	0.351382
Iqcj-201	-0.218527	0.805536
Rgs7bp-201	2.40939	0.0412649
Klf13-201	3.14464	0.17687
Tmem9-201	0.865032	0.0376283
Ppp4r2-201	1.13258	0.342118
Opa3-201	2.19158	0.280248
Ptpn4-201	0.146805	0.895689
Cdc42se2-201	3.69973	0.0263925
Rnf11-202	2.57751	0.176428
Thra-201	0.911298	0.0658306
Maneal-201	1.39072	0.182899
Zfp365-201	3.68107	0.0387876
Rap1b-201	2.51046	0.00140337
Map1b-201	1.98415	0.0768936
Strap-201	1.18534	0.0110314
Prkcb-202	2.5513	0.0614494
Mllt11-201	1.80357	0.0333731
Jmy-201	1.71464	0.154561
Ackr3-201	0.583622	0.213408
Nrgn-201	1.66417	0.041175
Chst1-201	1.01451	0.249886
Abat-201	1.22012	0.145761
Hspa12a-201	2.48739	0.0606383
B430305J03Rik-201	-1.30216	0.0373033
Kidins220-201	0.809701	0.513603
Tmem179-201	0.357706	0.395668
Tceal5-201	1.19311	0.115718
Chl1-201	0.517551	0.156082
Rhob-201	1.6904	0.154165
Gfap-201	-1.15601	0.171338
Sema5a-201	1.40671	0.132956
Spcs3-201	0.756834	0.31099
Smpd3-201	1.80657	0.0963568
Vapb-201	0.593231	0.56907
Ncam2-202	1.33002	0.303746
Ywhae-201	1.06513	0.0875041
Cggbp1-201	2.83887	0.0170566
Srsf12-201	0.669949	0.551827
Ppm1h-201	2.5502	0.00110578
Lrrc8c-201	2.06527	0.104747
Ppp2r5a-201	0.232788	0.816019
Cadm4-201	1.71144	0.310204
Miga1-201	2.21091	0.0414481
Gabra5-201	1.20135	0.221938
Wdr6-201	1.15356	0.0532884
Sos1-201	2.34226	0.123792
Tmem245-201	2.32482	0.124364
Mrfap1-201	1.21349	0.00455994
Gabrg3-202	1.47152	0.508408
Fam49a-202	2.34635	0.151311
Ago3-201	0.663794	0.241977
Mapk1-201	1.70011	0.00695046
Cpsf6-201	1.36214	0.0489477
Rtl6-201	2.0548	0.191045
Syp-201	1.23705	0.0311583
Csnk1g3-201	2.28694	0.201573
Emc7-201	1.8472	0.0988536
Slitrk4-201	0.812977	0.331423
B4galt6-201	2.80886	0.120928
Ppp3ca-202	1.50807	0.0827326
Atad1-201	2.05919	0.171274
Kcnq3-201	1.31535	0.167602
Dnm3-201	1.39781	0.325677
Sdc3-201	2.85786	0.149414
Tgoln1-201	1.30298	0.0528847
Xkr4-201	3.22785	0.146245
Gabrg2-201	1.89905	0.16041
Adcyap1r1-202	1.5666	0.101411
Setd3-201	1.29905	0.368955
Tubb3-201	0.399754	0.668688
Tubb4a-201	1.20096	0.0665022
Nf1-201	1.50593	0.227551
Pcdh17-201	1.34649	0.0305089
Nptx2-201	3.8941	0.0836551
Hpcal1-201	3.10325	0.2068
Tmem65-201	3.32427	0.296507
Zfp329-201	0.263815	0.415274
Tpm3-rs7-201	-0.113891	0.678447
Wdr7-201	3.10036	0.169157
Vps41-201	0.222953	0.766067
Gm10053-201	-1.00372	0.100821
Miga1-202	2.3428	0.0322598
Ccdc177-201	-0.687097	0.499199
Pgrmc1-201	1.26942	0.242205
Mon2-202	3.30986	0.375506
Sema3e-201	1.25582	0.0560124
Negr1-202	2.09899	0.169351
Sap18b-201	-0.024631	0.943097
H2afj-201	-1.06894	0.0155754
Snrnp70-201	-0.87418	0.418721
Wbp2-201	2.47831	0.175874
Gnai1-201	1.82551	0.149606
Sept11-201	-0.795142	0.576724
Gria2-201	1.57035	0.168971
Ddn-201	0.616978	0.464593
Ptpn3-201	-0.306211	0.830356
Ap3s2-201	0.88574	0.338837
Tubb2b-201	1.10988	0.231271
Tspan7-201	2.32602	0.0341343
Rpl10-ps3-201	0.877829	0.0213569
Tmem151a-201	-1.10476	0.0589929
Ext1-201	-0.274483	0.803514
Atrnl1-201	1.69771	0.159699
Tuba1b-201	0.823856	0.334511
Rpl9-ps6-201	0.699251	0.0434535
Eif1a-201	0.929912	0.177646
Hist3h2ba-201	0.729386	0.390605
Rasal2-201	1.42744	0.196148
Rnf150-201	1.21325	0.105202
Trank1-201	-0.58379	0.310405
Samd12-201	2.88165	0.0219603
Lrrc58-201	0.953668	0.349198
Zfp706-201	2.69997	0.0988012
Sox11-201	1.51775	0.411331
Scand1-201	0.130282	0.898239
Nrsn2-201	2.24962	0.154902
Ubl3-201	1.8193	0.204492
Paqr9-201	1.98378	0.02167
Ntrk2-201	2.38192	0.0106283
Srsf1-201	0.368257	0.764762
Gm10131-201	-0.36498	0.0530105
Slc1a2-202	1.90364	0.061059
Rpl15-202	1.57606	0.0310834
Atp8a2-201	-0.178939	0.875289
Abce1-201	2.75672	0.0445445
Rnf169-201	0.279527	0.699504
Pikfyve-201	1.4913	0.209005
Sgcb-201	1.55792	0.269046
Manbal-201	2.0769	0.0160471
Scoc-201	2.18303	0.170818
Kcnd2-201	2.33059	0.250634
Ncoa2-203	1.29743	0.166638
Ctnnd2-201	0.476317	0.598986
Tmeff2-201	1.0913	0.101523
Nmt2-201	-0.280827	0.833616
Sult4a1-201	1.71601	0.0192234
Luzp2-201	3.46808	0.282751
mt-Nd1-201	-0.403397	0.0761983
mt-Nd2-201	-0.717926	0.202317
mt-Co1-201	-0.223259	0.492978
mt-Co2-201	-0.472494	0.0631184
mt-Atp6-201	-1.81179	0.0188507
mt-Co3-201	0.140947	0.767235
mt-Nd4-201	-0.532541	0.0601908
mt-Nd5-201	-0.604921	0.277929
mt-Cytb-201	-0.467223	0.0393277
Selenof-201	0.505315	0.428652
Akirin2-201	2.78954	0.29312
Fut9-201	1.69775	0.00469629
Cd47-201	1.73857	0.00447284
Pgm2l1-202	3.64227	0.0776343
Impad1-201	2.30776	0.0724826
Anp32a-201	0.546705	0.279345
Ncoa1-201	0.778344	0.268124
Atp1a2-201	1.50672	0.229603
Slc41a1-201	1.94291	0.447033
Man2a1-201	0.479541	0.67335
Bicd1-202	1.42146	0.318425
Eif1ax-201	1.16914	0.268989
Lgi1-201	2.16691	0.225128
Bmpr2-201	2.12656	0.126541
Gda-201	0.720487	0.288154
Prune2-201	0.867181	0.233811
Rtn3-203	1.52558	0.109665
Rtl8b-201	0.41695	0.435663
Rtl8a-201	2.36181	0.266633
Snn-201	0.0223092	0.985305
Pdxp-201	2.44743	0.20727
Cenpb-201	1.54679	0.385066
Aak1-202	0.170241	0.678579
Dnajb14-201	1.7506	0.200703
March6-201	2.75609	0.000215843
Slc37a3-201	1.17184	0.269684
Marf1-201	3.02442	0.191892
Utp3-201	0.190152	0.845001
Sec14l1-202	0.492665	0.256452
Celsr2-201	1.95137	0.108591
Rraga-201	2.4549	0.00867248
Slc7a14-201	1.93563	0.135477
Prnp-201	2.27087	0.0417778
Atxn1-201	2.81882	0.245828
Lrrtm2-201	2.3926	0.133165
Cep170b-201	0.732043	0.278954
Srsf2-201	1.69689	0.333357
Marcks-201	1.97866	0.310016
9330159F19Rik-201	0.255456	0.708537
Soga3-201	-0.15049	0.882453
Synrg-202	1.7612	0.371733
Kxd1-201	1.00642	0.531652
Rnf187-201	2.25914	0.154823
Fam217b-201	2.72285	0.162153
Nsmce3-201	1.94809	0.0539557
Entpd6-201	0.56333	0.659869
Nfasc-202	0.470095	0.0610907
Dnajc8-202	2.51278	0.225415
Pnmal2-201	0.26941	0.777741
Klhl9-201	2.27648	0.140025
Lmbrd1-201	1.54058	0.344189
Znrf1-201	1.55797	0.123804
Jund-201	-0.662425	0.207294
Akap6-201	1.98818	0.0152484
Spin1-201	1.83686	0.125518
Nutf2-ps1-201	2.0521	0.336022
Ganab-201	2.69766	0.212789
2900055J20Rik-201	0.110999	0.849964
Map3k2-201	1.24895	0.36622
Hnrnpul2-201	0.499175	0.692194
Tuba1a-201	0.0627589	0.934704
Prkce-201	1.70059	0.314897
Prkce-202	2.33143	0.0105916
Qk-202	4.09816	0.199008
Rab18-201	1.88168	0.139333
Plekhm3-201	2.97514	0.295007
Fam126b-202	3.35109	0.0149032
Homer2-202	2.18929	0.0647265
Svip-201	1.91146	0.0444494
Sdhaf1-201	1.03398	0.154502
Pias1-201	0.130239	0.824013
Kcnd3-202	0.690731	0.348256
Vps37a-201	1.78389	0.171977
CT025619.1-201	0.711774	0.381873
Elavl1-201	1.36969	0.045975
Arfgef2-201	1.24794	0.350395
Ttc14-201	0.308149	0.326929
Kif5a-201	2.25195	0.159745
Pdzd8-201	0.962915	0.523521
Atxn7l3b-201	1.80091	0.0756655
Ube2n-201	0.161141	0.884617
Plxnc1-201	1.12275	0.472547
Nt5dc3-201	1.39407	0.126318
Hcn2-202	0.6328	0.131528
Ranbp6-201	0.510327	0.588842
Fam8a1-201	2.21842	0.0684979
Fjx1-201	1.56678	0.25266
Nxpe3-201	-0.393968	0.734895
Yae1d1-201	1.29233	0.112333
Lsamp-202	2.10971	0.0939507
Ccdc50-203	0.760484	0.331935
Samd5-201	3.62511	0.286154
Dip2b-202	0.629025	0.656067
Slitrk1-201	2.99477	0.0286779
Tanc2-202	2.02883	0.0300455
Rac1-202	1.10633	0.187725
Gm10874-201	-0.545455	0.320027
Ube2z-201	1.86191	0.183494
Nufip2-201	1.63482	0.180503
Med13l-201	1.51086	0.215129
2610524H06Rik-201	1.06204	0.145956
Smim10l1-201	1.60979	0.110892
Gtf2h5-202	1.32997	0.436416
Atp2b2-203	1.65099	0.154245
Nhsl2-201	1.26685	0.429987
E330009J07Rik-202	0.0802694	0.915218
Tmem185a-201	1.85685	0.109747
Ids-201	2.33179	0.0621407
Ptn-201	0.642552	0.523703
Ddi2-201	-0.0960056	0.912375
Rtn4rl1-201	1.3698	0.193948
Prkacb-202	1.72383	0.23549
Ece1-201	1.65419	0.0485332
Pafah1b1-202	1.90423	0.191185
Nipal3-201	2.17341	0.0398383
Trim44-201	1.28304	0.0440031
Kpna6-202	1.65099	0.111259
Fndc5-201	1.37717	0.106295
Sort1-201	2.67927	0.0759737
Chn1-202	0.978347	0.489976
Eps15-202	0.118958	0.912305
Btf3l4-204	2.63606	0.283194
Vdac1-202	1.53063	0.0470274
Cdkn2aipnl-201	0.173858	0.890903
Gap43-201	1.52113	0.158064
Ttc39b-203	2.38469	0.180853
Rtn4-204	0.319213	0.698219
Ppp3r1-201	2.47096	0.0260045
Camk2a-203	1.7821	0.0780945
Sec61a2-202	0.389526	0.622056
Ube2h-202	1.76491	0.364108
Nsf-202	1.83995	0.00505595
Cntnap1-201	1.58554	0.248442
Fbxl20-201	2.30094	0.280145
Dstn-201	1.69163	0.348015
Ube4b-202	1.5616	0.219657
Gm12355-201	-0.231436	0.563067
AK157302-201	2.89245	0.193547
Psme2b-201	0.463174	0.684052
Rbm8a2-201	-0.441765	0.156802
Sf3b5-201	1.83971	0.0874615
Osbpl8-202	1.58392	0.231313
Slc35f1-201	1.27846	0.096333
Grm1-203	1.54184	0.285183
Slc35e2-202	1.42282	0.454222
Clstn1-202	2.27511	0.142084
Pink1-202	2.15255	0.262409
Pithd1-201	2.82461	0.122638
Tmem222-201	0.69665	0.39026
Bnip3-201	2.61119	0.0948982
Unc5c-202	1.94492	0.0072445
Stx1b-201	0.651662	0.379895
Hivep3-202	2.20637	0.426631
Tnrc6c-202	-0.459957	0.579071
Lrp8-202	1.16085	0.29103
Helz-203	1.73895	0.341046
Dab1-203	2.05222	0.146624
Mapt-204	2.17985	0.254394
Hdgfl3-202	1.31753	0.130874
Megf9-202	2.69373	0.0906111
Fam174b-201	1.47885	0.0380957
Srcin1-203	1.42617	0.0157269
Gabbr2-201	2.72587	0.076735
Ankrd40-203	2.00071	0.239255
Dgke-202	1.86464	0.475817
Msi2-203	2.1492	0.180946
Selenot-201	1.51318	0.0425161
Shank1-203	0.367796	0.503738
Usp32-202	0.844951	0.40222
Zbtb4-202	0.545538	0.0296782
Gas7-204	0.91386	0.232543
Cbx5-201	0.319206	0.72978
Zfp354c-202	2.11962	0.206288
Slc2a13-202	2.12138	0.407078
Fitm2-201	2.24074	0.193637
Col4a3bp-202	1.3735	0.305727
Snhg11-201	0.157698	0.234554
Bcl11a-202	0.386878	0.544935
Vstm2l-201	0.647038	0.00158407
Tef-202	0.872082	0.280684
Zc3h7b-201	3.17424	0.0512702
Rab1a-202	0.360081	0.684196
Cbx6-203	2.0973	0.0727836
Neto2-201	0.165259	0.88661
Nfix-204	0.950825	0.133186
Ppp2r5c-202	1.36622	0.269092
Nf2-205	1.90071	0.206459
Syt16-201	4.13702	0.287624
Lyst-201	1.717	0.182335
Oxct1-201	2.4082	0.0982347
Arhgap5-201	1.92837	0.434825
Lpgat1-201	1.71741	0.119623
Kcnk2-202	1.40406	0.156332
Ap1s1-201	1.65012	0.170203
Pom121-201	0.899534	0.384415
Cadm3-202	2.46196	0.0598589
Caln1-203	3.16141	0.231769
Sdhc-202	0.689188	0.600519
Ildr2-201	3.67471	0.249478
C1qtnf4-201	0.709902	0.324375
Dennd5b-201	0.835768	0.481375
Rgs8-202	3.19201	0.0374477
Grin2b-202	0.956064	0.0316286
Mapk8-205	1.80944	0.125444
Hnrnpa3-203	1.28162	0.295465
Mlec-201	1.44329	0.00248582
1500011B03Rik-202	1.59842	0.086954
Ppm1b-202	1.97905	0.470191
Crim1-201	3.56904	0.109819
Cnksr2-202	1.66197	0.201292
Evi5-201	1.65535	0.0661403
Lrrc8b-201	2.601	0.0519715
Zcchc18-203	1.80791	0.464568
Sh3bgrl2-201	2.65369	0.134056
Mob1b-202	0.132377	0.907552
Cab39-202	3.36637	0.167769
Nrxn2-202	1.45804	0.0353145
Nr2c2-201	3.00209	0.179028
Tmem63b-201	-0.568987	0.630533
Gfpt1-204	1.07103	0.168946
Tpm1-209	1.70414	0.330053
Brwd1-203	0.90478	0.322599
Slc5a3-201	1.41901	0.0876065
Itsn1-208	2.212	0.191957
Cacfd1-202	2.06718	0.245657
Map2-204	0.188805	0.804514
Rcn2-201	0.57256	0.305513
Cadm2-201	1.7595	0.141229
Maea-201	0.843633	0.528015
Gls-204	1.77375	0.200452
Atp6v1a-202	2.38601	0.000321666
Zbtb20-204	0.161675	0.769589
Dnajb6-203	1.68972	0.0597677
Thy1-201	1.52358	0.0288605
Luc7l-202	0.900696	0.299092
Tcf4-207	2.74574	0.0186783
Plxna4-201	2.12236	0.0125872
Ubxn7-201	1.91593	0.367283
Opcml-202	1.84758	0.168602
Ube2v2-202	0.85016	0.296903
Apc-203	1.19146	0.476738
Celf4-202	2.19456	0.127308
Mapre2-202	1.54625	0.0927929
Arl1-202	1.56146	0.0991954
Sept3-202	0.882063	0.478063
Chic1-201	1.11217	0.155305
Csnk1e-201	1.46775	0.29691
Slc48a1-201	1.70326	0.183311
Ttc14-203	0.408165	0.442238
Cbx5-202	2.50687	0.186331
N4bp2l2-201	-0.289327	0.776828
Hipk1-203	2.69857	0.126527
Emc10-202	3.15004	0.274523
Gm14308-203	-0.0684975	0.942877
Cap2-202	2.6256	0.138216
Nkain3-202	0.228304	0.781368
Samd8-202	2.0031	0.17937
Sacs-203	1.28743	0.321393
Prr14l-201	1.55177	0.263851
Araf-202	0.952374	0.450135
Stt3a-201	1.71867	0.357335
Cadm2-202	4.33544	0.0483167
Kif3a-203	2.83329	0.0901392
Cadm2-203	0.47535	0.214133
Dpysl3-204	-0.722912	0.560366
Spock2-201	1.60286	0.104255
Gm5580-201	-0.653184	0.304004
Csrnp3-204	1.27946	0.0741988
Zfr-201	2.43783	0.0688731
Myo5a-201	1.3146	0.130346
Nyap2-203	2.64311	0.170867
Shisa6-202	1.38758	0.0918206
Dnal1-202	1.37178	0.439235
Opcml-203	2.88719	0.139132
Akap11-202	2.45011	0.0353493
Meg3-201	0.916096	0.253217
Slc25a36-203	-0.63304	0.550112
Thoc2-203	0.131112	0.878774
BC029722-201	1.70039	0.0160258
Bsn-202	1.3095	0.0652458
Grm5-202	1.26354	0.0259175
Ncor2-207	-1.21424	0.315992
Snap25-203	0.495337	0.585853
Trnp1-202	1.17892	0.456776
Gnao1-202	2.15849	0.279153
Enpp5-202	2.07737	0.313889
Faf2-203	1.24595	0.16428
Map2-211	-0.116866	0.902535
Rbm39-205	0.766549	0.290651
Frrs1l-202	2.5149	0.092562
Map2-212	1.37474	0.458791
Actr3b-202	-1.11172	0.381272
Kmt2a-203	1.1807	0.312948
Fus-206	-0.035506	0.972623
Atrx-206	0.720477	0.350334
Meg3-205	0.398507	0.120963
Tmem170b-201	3.1819	0.135961
Srsf3-202	-1.50327	0.054886
Mcf2l-212	0.573419	0.548256
Dennd5a-203	4.41676	0.119146
Plcxd2-201	3.27702	0.0911146
Fzd3-202	2.47712	0.0428277
Mboat7-205	1.53726	0.345596
Spopl-203	0.685488	0.399415
Pds5b-204	1.9448	0.026983
Srsf11-208	0.308153	0.603412
Ddx5-208	0.90803	0.0365986
Tmem250-ps-201	2.90375	0.00630847
Ank-202	4.36032	0.0336248
Abcc5-208	0.804483	0.262444
Mrps14-203	2.20496	0.0468199
Epm2aip1-202	2.93604	0.149036
Nme1-203	1.98691	0.0846987
Sorbs2-216	0.533627	0.404343
Tia1-213	-0.776754	0.413424
Stum-201	3.1993	0.0922301
Gfra4-207	0.998364	0.0230927
Micu3-203	1.39273	0.199603
Sqstm1-204	2.22705	0.163146
C230004F18Rik-203	1.21492	0.0620582
Shroom2-204	-0.176498	0.842024
Zfp644-213	2.04506	0.137374
Slc12a5-205	2.17743	0.162469
Snhg11-202	0.226129	0.677047
Frmd4a-207	0.359779	0.697649
Map3k10-204	1.16116	0.405932
Ube2m-206	1.98797	0.08781
Zfp365-204	0.187133	0.786432
Cep350-204	-0.0839416	0.868434
Slc11a2-205	0.193449	0.765196
Smim14-205	2.07308	0.186591
Cttnbp2-203	0.0169503	0.982052
Rev3l-205	2.88531	0.346793
Pten-202	1.17734	0.33101
Raph1-204	1.69931	0.142203
Adgrl1-207	2.82656	0.0219201
Mettl16-205	0.156591	0.796733
Prkce-204	0.259347	0.78
Smim12-201	1.34523	0.0509607
Lrp1b-207	0.454636	0.147872
Nos1-206	1.27481	0.276785
Tspan5-207	0.96158	0.278161
Mbd3-206	1.23636	0.18486
Rpl27a-203	1.84831	0.0533174
Cdc42bpa-211	0.339088	0.778299
Tmed7-202	2.08898	0.0104722
Zfp950-204	1.05224	0.508718
Meg3-206	1.14615	0.0918211
Oasl2-205	2.23276	0.103647
Srrm3-204	1.51292	0.138217
Herc1-207	-0.515124	0.454998
N4bp2l2-203	0.860838	0.356769
Selenoi-203	1.48984	0.187938
Sptbn1-207	2.66695	0.0530306
Gls-212	1.88676	0.088823
Kcnma1-205	2.44177	0.0268752
Lingo2-209	0.443158	0.647014
Clcn3-209	1.30433	0.0953817
Strn-203	1.4413	0.241583
Dgkq-208	-0.196318	0.875781
Asph-217	2.10003	0.230941
Ufm1-203	0.52725	0.546801
Meg3-209	0.918041	0.101455
1700020I14Rik-201	3.12354	0.101129
Lonrf2-202	2.43706	0.301472
Atp6v0b-206	-0.624547	0.383224
Lyrm9-203	-0.723574	0.584149
Elmo2-211	1.26697	0.115941
Slc4a4-207	-1.11067	0.332098
Rsrp1-204	-0.0148269	0.980037
Snhg11-205	1.22388	0.0633363
Ndfip2-203	2.17078	0.102238
Ogt-204	0.20437	0.709359
Kif1b-210	0.852646	0.114278
Stk25-204	0.975711	0.212714
Fam163b-201	5.29914	0.0864141
Pkp4-209	0.982821	0.527226
Pfkp-212	0.490863	0.40233
Slc25a12-206	2.50571	0.154546
Pnisr-211	1.89561	0.0715912
Trhde-203	0.448259	0.0686595
Add1-213	2.21145	0.0196121
Unc80-204	4.00544	0.16046
Zranb2-205	0.522452	0.618498
Gm4724-203	0.751581	0.42353
Rit2-203	3.42376	0.0193183
Megf8-202	0.392742	0.359083
1700020I14Rik-202	2.0796	0.0519502
Dmxl2-208	0.210745	0.665252
Synj1-208	1.43368	0.260453
Chka-214	0.97819	0.199439
Agrn-205	1.77093	0.0228853
Meaf6-205	1.18272	0.18884
Lnpk-212	2.83678	0.364439
Ptk2b-207	0.0286669	0.956366
Grm5-204	1.46948	0.241923
Lrp3-204	-0.258649	0.830981
Unc5c-207	-0.643017	0.49433
Gpr158-202	-0.270775	0.729694
Dlgap1-215	-0.361554	0.656719
Cnot6l-210	2.52424	0.162809
Peg3-204	1.78836	0.103672
Med28-205	-0.341694	0.78014
Abhd12-207	0.874488	0.225801
Mef2a-208	2.01256	0.0041264
Kndc1-204	1.56663	0.491407
Hnrnpu-205	-0.216686	0.688211
Tnik-201	1.02759	0.121449
Epha6-202	-0.861817	0.0875945
Trove2-202	-0.0917653	0.930221
Pigk-204	1.00397	0.144726
Gng2-204	0.980011	0.111743
Cdk5r2-201	-0.260919	0.518516
Kcnc1-203	0.600948	0.363166
Ubn2-205	1.15881	0.0896673
Pcdh1-203	0.822107	0.228398
Fbll1-201	-0.759486	0.19204
Nbeal1-203	0.858814	0.24659
Tnik-207	2.47612	0.0290227
Eif4g2-206	1.9964	0.147672
Auts2-207	1.09165	0.0312836
Mycbp2-204	1.11078	0.200826
Tmem167-203	2.17775	0.136947
Nav3-204	2.44315	0.0681147
Fam126b-207	1.93967	0.193425
Rc3h1-202	2.09324	0.0715031
Hnrnpu-206	-0.818383	0.0928296
Fgd4-206	2.51112	0.380133
Pag1-204	0.293862	0.582557
Nos1ap-207	-0.158772	0.718075
Exoc5-207	3.92053	0.155457
Lhfpl4-201	1.16784	0.417595
Eif4g2-213	1.99986	0.00954282
Mycbp2-205	0.14499	0.551925
Aig1-205	2.51362	0.184299
Zmiz1-208	2.74977	0.200301
Cul3-201	1.15527	0.427846
Nrxn3-205	0.700512	0.320364
Csnk1a1-202	-0.83151	0.205271
Cd200-202	0.37676	0.520495
Baalc-201	1.05814	0.0420401
Ahi1-202	0.526189	0.338013
Tef-203	1.89879	0.136
Eid1-201	2.12084	0.0292725
Rims1-207	-0.40988	0.702916
Rasgef1a-201	1.20531	0.192966
Csnk1a1-204	0.154417	0.884133
Zfp148-202	1.18914	0.182291
Nup50-201	0.24087	0.825224
Klf3-201	1.67795	0.270531
Ctif-201	1.56631	0.271463
Smim13-201	2.58363	0.15732
Arhgef12-202	2.29407	0.182745
Lats1-202	-1.29578	0.580542
Kctd17-209	1.42042	0.130554
Nell2-202	1.75763	0.0734261
Abl2-202	0.941903	0.298802
Cdr1-201	-0.0564709	0.951612
Arpp19-203	2.69152	0.075401
Matr3-201	-1.28107	0.462424
Tomm70a-201	3.19562	0.273607
Smim7-203	0.810828	0.179784
Vldlr-207	2.37635	0.0545571
Endod1-201	1.70918	0.332331
Ergic1-206	2.09036	0.126408
Rab3c-201	1.36349	0.075566
Slc6a17-206	1.82648	0.00802177
Phc3-209	1.84998	0.0331456
Glg1-204	1.64684	0.278943
Ndst1-201	0.847687	0.145147
Eif4b-201	1.68473	0.293304
Map4-206	2.43201	0.0210271
Kcnb2-201	0.898362	0.277514
Rgmb-201	2.13625	0.135525
Pcdh10-202	0.733178	0.469479
Ggps1-201	4.40221	0.231094
Scn2b-202	3.17364	0.248174
Lifr-203	1.64963	0.00284836
Kif1a-204	0.772388	0.223257
Mtdh-209	1.26559	0.329203
St13-205	2.5743	0.113108
Rab11a-208	0.284836	0.74577
Dusp7-201	1.33492	0.165956
Hnrnpd-211	-0.533955	0.557555
Pafah1b2-201	2.49141	0.222801
Malat1-201	1.0781	0.120697
Il1rap-204	-0.502748	0.462641
Malat1-204	-1.36071	0.0215971
Nrxn1-215	2.93516	0.181685
Gm27194-201	-0.533792	0.00241687
Cers4-205	-0.256366	0.799955
Zeb2-212	1.34217	0.374766
Pbx1-205	1.72816	0.0415675
Pbx1-207	0.140682	0.831763
1700047I17Rik2-201	1.78381	0.103117
Spaca6-211	0.505707	0.675815
AC149090.1-202	-0.253542	0.273229
Purb-201	1.72264	0.126516
Pitpna-205	2.45656	0.130224
AC149090.1-201	-0.574676	0.239732
Cmtm4-201	2.61701	0.188705
Tomm20-201	1.79519	0.0358433
Atp2a2-203	2.1985	0.335011
H1f0-201	1.2199	0.400243
Ksr2-202	2.36317	0.119384
Tmem178b-202	1.19676	0.159233
Mir124a-1hg-201	-0.0264738	0.958267
Gm26526-201	0.803404	0.071215
Gm26825-201	1.66864	0.022589
Ndfip2-206	3.41077	0.133151
Gm42418-201	-0.634001	0.0167128
Anks1b-214	1.10949	0.434828
Gm26917-201	-0.8993	0.139635
Ank2-216	2.04287	0.0821546
B830012L14Rik-201	0.543053	0.381991
Arhgap32-206	2.68834	0.0688442
Snhg20-203	-0.773376	0.377756
Celf2-223	1.93885	0.0511765
Ank3-231	4.31698	0.244592
Nktr-213	0.399711	0.552233
Pclo-204	0.398386	0.678456
Gm27000-201	0.875222	0.126271
Gm27032-201	1.20834	0.0438937
Gm26945-201	1.06627	0.494199
Rbm4b-207	-0.423874	0.432077
Tmem196-203	2.83417	0.275178
Kctd12-202	1.53634	0.0708507
2610037D02Rik-202	-0.811949	0.510909
Ep300-202	0.611159	0.405218
R3hdm1-202	0.785947	0.407469
Spock1-202	1.5678	0.0195488
Itm2c-203	1.34607	0.167414
Kcnq1ot1-201	0.459632	0.159221
Spock1-204	1.20271	0.292457
Matr3-204	0.596738	0.413012
Sf3b1-203	0.22799	0.52611
Cacna1e-203	1.62536	0.301815
Lsamp-206	3.02087	0.240449
Gm37494-202	0.691624	0.21786
Mdm4-210	0.0885869	0.853572
Peak1-204	1.81799	0.344127
Eloc-208	2.41142	0.163779
Trpc1-204	2.35257	0.0186229
Agfg1-206	1.96796	0.205957
Nucks1-203	1.63863	0.21707
Srrm2-206	-1.13416	0.0781946
Dgkd-205	1.26603	0.155773
Matr3-215	2.64333	0.208493
Cspp1-222	-0.438687	0.484149
Gm10031-201	-0.596537	0.054841
Zbed6-201	-0.0278987	0.937178
Mturn-203	3.17035	0.0110321
Gm38393-203	1.11876	0.462432
Pcdh7-203	1.73973	0.0372515
Tnr-202	2.71876	0.0711821
Slitrk3-202	0.086094	0.913146
Prdx6-208	-0.320527	0.566961
Gm26917-202	-0.607157	0.00884952
2900097C17Rik-202	2.07987	0.0287174
Gria2-204	0.490208	0.366629
Enah-211	0.839314	0.0505304
Gria2-206	-1.01886	0.485998
Sec61a2-210	0.532915	0.401309
Camsap2-206	3.79958	0.195534
Pcdhgc4-203	2.28854	0.131791
Kantr-207	2.62947	0.115004
Dnajb14-203	3.50422	0.144429
Galnt11-205	2.1119	0.0162605
Dnajb4-206	-0.141319	0.802154
Atp11b-202	1.29708	0.383629
Gm10419-202	2.18166	0.162699
Atp11b-203	0.00583581	0.990206
Srpk2-204	1.54745	0.246197
Trank1-202	0.906829	0.0210497
Negr1-205	-0.828213	0.156943
Nrxn1-225	2.34424	0.0789065
Kcna2-203	1.12677	0.484468
Srpk2-205	0.406148	0.642442
Ube2d3-212	-0.40628	0.57194
Ywhag-205	1.94435	0.0346614
4632415L05Rik-202	0.851194	0.0571828
Gm10419-204	0.190966	0.858254
Gabra2-204	1.58039	0.509799
Cdkl5-205	2.84225	0.0473743
Commd8-204	0.490841	0.728826
Smim14-208	0.978767	0.457317
Cntnap2-205	2.57515	0.127153
Agap3-203	2.97815	0.181104
Krit1-208	0.818002	0.213047
Rimbp2-205	-0.179076	0.806901
Grin2a-206	1.5808	0.0824137
Ankrd13c-208	0.439	0.505003
Nbea-209	2.60326	0.115554
AY036118-201	-0.684605	0.0129307
Unc5c-208	0.959038	0.16836
B230334C09Rik-201	1.00757	0.214137
Ube3a-203	1.72688	0.0335817
Ube3a-205	0.167595	0.796616
Scn2a-206	0.358889	0.620493
Ubl3-205	-1.23804	0.283658
Vkorc1l1-203	2.86877	0.181337
Tcf4-241	-0.134164	0.82021
D5Ertd579e-207	-0.369936	0.634562
Slc30a9-207	1.159	0.23934
Slc9a6-204	0.976411	0.231712
0610012G03Rik-201	0.616876	0.275343
Etnk1-202	-0.0540188	0.891657
Ptms-204	1.39058	0.104661
Zfp638-209	-0.492654	0.457835
Arpc4-203	1.00982	0.0157603
Aak1-205	1.01837	0.461151
Atp6v1e1-204	1.14151	0.356972
Tra2a-203	0.744051	0.171587
Add2-209	0.799841	0.143057
Mlf2-206	0.761051	0.330467
Hspa4l-208	2.71218	0.114802
Ntrk3-208	1.92066	0.147463
Gm42372-201	0.695485	0.447245
Aqp11-205	1.03162	0.467156
Prkcb-208	3.27584	0.00739068
Gpi1-211	0.360168	0.378536
Cbl-211	1.44749	0.301542
Hcn1-202	1.04421	0.386399
Gdf1-201	0.327295	0.705023
Fam168a-205	1.28061	0.0269169
Kcnb1-204	1.29812	0.125006
Prss23-204	-0.484742	0.653412
Sesn3-204	2.21074	0.214317
Arglu1-204	-0.326635	0.613821
Gm45159-201	1.48069	0.0354813
Arhgef17-204	1.3623	0.228736
Igip-201	-0.366089	0.824624
Snrnp70-216	1.47819	0.139332
Golga4-204	2.35089	0.45379
Scn1b-203	2.29575	0.102076
C78859-201	0.440059	0.161113
Cyb5b-202	0.538618	0.523029
Zfp612-203	1.67379	0.0171903
Vps13c-202	1.26309	0.153525
Ppib-202	-0.10414	0.870248
Igsf9b-204	1.83842	0.150974
Gm47512-202	1.01834	0.401104
Ctnnb1-215	1.17049	0.113693
Arfgef3-202	0.920875	0.115871
Gnb5-206	1.23554	0.144753
Zfp445-206	0.0581286	0.904222
Aplp2-207	1.21398	0.0734302
Fat3-204	0.705867	0.484852
Nrcam-205	1.93341	0.255404
Cog5-202	-2.01682	0.455881
Grik2-207	0.346124	0.690657
Nap1l1-203	3.05113	0.0902262
Atp2b1-205	0.597543	0.539161
Arhgap5-204	1.30394	0.388674
Ppp2r5e-205	0.0550538	0.957929
Usp15-211	1.2648	0.419559
Gm20075-201	0.0113634	0.98803
Mark3-207	-0.952666	0.185028
Mboat2-204	2.54992	0.373654
Clptm1l-204	2.15507	0.0306987
Tes3-ps-201	-1.48712	0.0567142
Ftl1-ps1-202	0.809295	0.028501
Klhl28-203	-0.666576	0.607154
Tmed10-202	1.55343	0.198338
Ppm1a-208	3.04146	0.300178
Cdk13-207	1.8223	0.47554
Gm49336-202	1.35003	0.287511
Trim35-203	0.399293	0.309696
Rab3c-202	1.55406	0.180278
Celf4-205	0.790801	0.114778
Map1b-206	-0.193117	0.854651
Cadps-209	-0.67789	0.511066
Emb-203	-0.115056	0.442695
Cadps-210	-0.0849227	0.876475
4833420G17Rik-205	-0.101118	0.917548
Dgkh-202	1.87782	0.0908549
AC160336.1-201	-0.391885	0.13764
Lmbrd2-204	2.54628	0.272293
App-205	2.23861	0.0450747
App-206	2.37817	0.133514
Akap11-205	2.47124	0.20426
Nudcd1-206	1.14558	0.425844
Trio-212	1.89675	0.130851
Slc22a17-209	0.501043	0.435058
Puf60-205	-0.479521	0.588327
Ddx17-202	0.000445663	0.99961
Elfn2-202	2.06823	0.154432
Phf20l1-206	0.631962	0.342984
Gspt1-206	-0.0130804	0.98621
Atf4-203	-0.177137	0.826986
Phf20l1-209	3.60761	0.0550318
Chn1-215	2.36471	0.0213069
Faim2-206	2.81215	0.109272
Senp5-205	0.219748	0.790029
C230004F18Rik-206	1.68657	0.05184
C230004F18Rik-210	1.341	0.118995

## Sheet: Neuron - CA3_vs_Neuron - CA1_l2
transcript_name	EditsC_l2fc	p_value
Gnai3-201	0.607317	0.559404
Klf6-201	0.273465	0.685769
Actr2-201	1.07013	0.132375
Sdhd-201	0.118658	0.870713
Ccnd2-201	-0.258749	0.654696
Ncs1-201	1.15691	0.39598
Mkrn2-201	2.12127	0.426173
Pdgfb-201	1.83298	0.403956
Acvr1b-201	0.298729	0.692231
Gm2a-201	0.62371	0.526574
Clcn4-201	-0.315147	0.604374
Rab5b-201	1.56891	0.00573779
Chmp1a-201	0.68937	0.406564
Ddx3x-201	0.0558684	0.872335
Agpat3-201	0.684418	0.168894
Smg5-201	0.619551	0.416842
Mef2d-201	0.947975	0.284893
Kpnb1-201	1.21919	0.361953
Npepps-201	-0.72334	0.497072
Mrpl10-201	0.970786	0.134549
Tubb5-201	1.70139	0.114413
Chordc1-201	0.493872	0.580955
Tollip-201	-0.362284	0.56551
Ccdc47-201	0.363908	0.531834
Acp2-201	1.63359	0.329321
Rmnd5a-201	-0.203801	0.803266
Kdm7a-201	1.20093	0.0927785
Ncan-201	1.24278	0.133652
Braf-201	-0.228206	0.593024
Ykt6-201	1.80105	0.473028
Baz1b-201	-0.0186115	0.976052
Tmed5-201	2.68042	0.14169
Ppp2r5d-201	1.7725	0.135468
Epdr1-201	1.3814	0.0790434
Ap2a2-201	1.19961	0.00666912
Fam32a-201	2.22585	0.366687
Sh3gl1-201	-1.69124	0.0895978
Ranbp2-201	-0.337557	0.63132
Elavl3-201	0.286672	0.593039
Phyhip-201	1.22173	0.273095
Aak1-201	0.407274	0.392149
Insig2-201	0.66251	0.229914
Man1a-201	0.819597	0.42784
Calr-201	0.531452	0.543909
Mmd-201	1.05821	0.0587324
Hlf-201	1.31928	0.504401
Kpna1-201	0.412323	0.533349
Dyrk2-201	0.639406	0.385539
Tmed4-201	0.221942	0.655429
Dnajb11-201	1.29743	0.0819563
Ulk2-201	2.15644	0.430095
Hdgf-201	1.1045	0.186978
Tmem242-201	1.67079	0.441883
Map2k1-201	1.00108	0.214549
Kdm5a-201	1.3459	0.417842
Wdr1-201	-0.13327	0.826883
Cadm3-201	0.765607	0.576576
Txn2-201	0.825216	0.159086
Prkaca-201	0.873627	0.524448
Igf1r-201	0.155633	0.725638
Cs-201	1.19002	0.406897
Slc30a4-201	0.563379	0.663651
Reep5-201	1.4506	0.0947793
Napa-201	-0.580747	0.339777
Ctsb-201	1.02612	0.036902
Atp6v1b2-201	1.24921	0.117644
Pdk1-201	0.518232	0.578014
Qrich1-201	-0.201456	0.627459
Pip4k2a-201	0.133167	0.763562
Hcn1-201	1.5681	0.0193101
Syngr3-201	0.963074	0.430685
Gatad1-201	1.19487	0.496604
Hapln4-201	0.586787	0.55314
Gabrb2-201	1.20563	0.318308
Khsrp-201	1.07341	0.12129
Rhoa-201	1.12492	0.198349
Hnrnpa0-201	1.28549	0.215176
Abhd8-201	-0.366419	0.274432
Cers4-201	1.16927	0.147431
Ubqln4-201	1.46851	0.093383
Man1a2-201	0.629894	0.322131
Rala-201	2.44434	0.150681
Cabp7-201	0.464417	0.530314
Bcl2l13-201	0.490822	0.59033
Syn2-201	1.29636	0.315151
Elk1-201	0.862	0.14446
Syngr1-201	1.14767	0.273032
Snap47-201	0.567876	0.200465
Kdsr-201	-0.158735	0.812499
Tmem115-201	3.15728	0.0411972
2610507B11Rik-201	0.926005	0.190965
Gosr1-201	1.48149	0.263462
Pgam1-201	0.978739	0.0113259
Atp6v0d1-201	0.0441255	0.881518
Fnbp4-201	0.333768	0.580005
Pten-201	1.18396	0.0805972
Pip4k2c-201	0.581686	0.483909
Rnf170-201	1.0011	0.381972
Cacybp-201	1.84464	0.135158
Anapc1-201	-1.18952	0.271481
Rbsn-201	-0.284192	0.755259
Surf4-201	0.898919	0.205277
Dnajb9-201	0.772681	0.157679
Ppp1cb-201	-0.211955	0.55911
Efr3a-201	0.839131	0.331192
Casd1-201	-1.0364	0.305069
Prrt1-201	0.267753	0.688514
Lpl-201	1.98176	0.166769
Srf-201	-1.67322	0.103563
Capza2-201	0.553246	0.0697305
Ppil4-201	0.506448	0.400463
Cnih1-201	1.20429	0.0303113
Gatsl2-201	0.710883	0.393011
Wasf3-201	2.10129	0.0487364
Nkap-201	2.35089	0.373202
Myh9-201	1.60837	0.286543
Timp2-201	1.86939	0.157094
Top2b-201	0.667836	0.0612011
Igfbp4-201	0.913594	0.0902053
Rab11fip4-201	0.748254	0.222899
Serinc3-201	1.1109	0.337188
Vmp1-201	0.882635	0.23078
Cdc73-201	1.53778	0.00410293
Ywhab-201	1.29464	0.136134
Appbp2-201	1.52964	0.0260034
Pip4k2b-201	1.31293	0.126069
G3bp1-201	-0.67559	0.192253
Ap2b1-201	0.41529	0.449447
Ndel1-201	-0.399014	0.568666
Fxr2-201	0.913968	0.384498
Pank3-201	1.28689	0.269804
Mrpl45-201	1.74272	0.162723
Ywhah-201	0.906076	0.0891275
Slc35b4-201	0.381738	0.570192
Scrn1-201	2.10917	0.266493
BC005537-201	-0.221448	0.684994
Cacng2-201	1.0824	0.146329
Rnf145-201	-0.0303848	0.955055
Calm3-201	0.573442	0.197657
Zfp874b-201	0.854068	0.45279
Ubb-201	0.0291785	0.850536
Clvs2-201	1.44701	0.396634
Serinc1-201	1.12407	0.14604
Zwint-201	1.03385	0.0608966
Atp2b1-201	1.39654	0.196668
Uhrf1bp1l-201	2.8188	0.262632
Nudt4-201	-1.97559	0.112442
Nuak1-201	0.806443	0.0508035
Sar1a-201	-0.000675494	0.998642
Eif4ebp2-201	1.07256	0.363163
Ddit4-201	1.07436	0.22266
Cand1-201	2.58835	0.176075
Rab21-201	0.665235	0.176564
Hcfc2-201	0.925123	0.200245
D10Wsu102e-201	1.08128	0.249712
Pex13-201	1.54611	0.294695
Nsg2-201	1.39797	0.209615
Tpgs1-201	0.666268	0.558674
Ccng1-201	0.812454	0.0869628
Ppp2ca-201	0.313173	0.254736
Hspa4-201	1.08408	0.306699
Ube2b-201	1.19117	0.0985902
Igfbp3-201	-0.892639	0.353714
Adcy1-201	0.100396	0.854346
Arf5-201	-0.589988	0.272154
Ppp4r3b-201	0.148546	0.863726
Ska2-201	-0.109369	0.906835
Gdpd1-201	-0.605931	0.488544
Sap30l-201	1.04617	0.406155
Twistnb-201	0.664386	0.319559
Nampt-201	-0.169989	0.832525
Tspan13-201	0.69992	0.53153
Rock2-201	0.144452	0.497049
Laptm4a-201	0.536143	0.310295
Rdh14-201	0.340246	0.567402
Klhl29-201	1.25942	0.0599962
Fkbp1b-201	1.02351	0.285174
Id2-201	-2.09146	0.00113492
Dnajc27-201	0.314857	0.79176
Rab10-201	1.10208	0.340509
Ddx5-201	0.0343479	0.939646
Jpt1-201	-1.01803	0.0478432
Cpd-201	1.85555	0.15787
Lrrc59-201	0.596633	0.704034
Snx11-201	-0.051349	0.887805
Vamp2-201	0.857927	0.21905
Nmt1-201	0.048139	0.928985
Gosr2-201	1.11792	0.177066
Gtf2a1-201	1.498	0.3567
Sec23a-201	0.378381	0.506336
Ppp2r5e-201	-0.194756	0.741165
Sptb-201	0.0621569	0.96321
Rab15-201	0.98248	0.42887
Tmx1-201	1.12524	0.141975
Actr10-201	1.33035	0.424758
Serpina3n-201	1.73251	0.239156
Ppm1a-201	0.237253	0.702235
Glrx5-201	0.33899	0.508685
Atp6v1d-201	0.213162	0.596318
Pcnx-201	1.64936	0.309997
Trip11-201	1.06842	0.0950912
Atxn3-201	0.418552	0.676339
Erg28-201	-0.240147	0.664773
Cyp46a1-201	-0.647483	0.186134
Yy1-201	0.89906	0.227911
Mrs2-201	-0.181222	0.813427
Ssr1-201	0.611191	0.464501
Habp4-201	0.947896	0.276903
Sfxn1-201	1.61952	0.339534
Zfp346-201	-0.863858	0.0923073
Lman2-201	-0.397336	0.413362
Fam193b-201	0.844983	0.232342
Agtpbp1-201	0.668071	0.324999
Tppp-201	1.2629	0.0273712
Sdha-201	-0.488674	0.238685
Ccdc127-201	0.545207	0.538584
Rhobtb3-201	0.943541	0.31438
Med10-201	0.894115	0.446683
Scamp1-201	0.857828	0.0875622
Kif2a-201	-0.0612823	0.936871
Emb-201	1.68274	0.0273837
Atxn7-201	0.207445	0.755635
Ptprg-201	0.947008	0.146462
Ndufs4-201	1.88093	0.439378
Ube2e1-201	2.03466	0.231801
Glud1-201	0.722444	0.486167
Ero1l-201	0.679574	0.440334
Arf4-201	0.516807	0.196004
Eaf1-201	-0.527064	0.606357
Fam208a-201	0.476173	0.571784
Kpna3-201	1.08794	0.0550502
Zmym2-201	0.000197381	0.999773
Lats2-201	0.167281	0.856155
Amer2-201	1.35821	0.0612133
Gpalpp1-201	0.0423865	0.971705
Akap11-201	0.724204	0.255473
Wbp4-201	1.11195	0.133564
Trim35-201	0.720697	0.459631
Dpysl2-201	1.43859	0.212982
Nefm-201	0.696629	0.437065
Nefl-201	1.61492	0.0388018
Fam160b2-201	2.26318	0.394778
Rb1-201	-1.11836	0.228973
Itm2b-201	0.990152	0.150223
Dnajc3-201	1.21447	0.195695
Tox4-201	1.12918	0.472336
Slc7a8-201	-0.357432	0.637692
Bcl2l2-201	0.999987	0.172098
Sub1-201	0.716446	0.081766
Jph4-201	0.640912	0.299944
Ank-201	0.451329	0.67533
Rnf19a-201	1.42128	0.327124
Ywhaz-201	1.31359	0.0905716
Rrm2b-201	1.62177	0.0324374
Atp6v1c1-201	0.162423	0.475354
Fam135b-201	-0.0674641	0.906283
Kcnv1-201	0.0262966	0.94245
Derl1-201	0.517955	0.659837
Slc25a17-201	0.134636	0.921181
Dnal4-201	0.577366	0.33433
Josd1-201	0.854585	0.42885
Tomm22-201	0.321276	0.72068
Sept3-201	1.01499	0.0320035
Slc38a2-201	0.777794	0.126255
Srebf2-201	-0.380164	0.598343
1810013L24Rik-201	-0.567785	0.558948
Crebbp-201	0.821863	0.0803442
Grina-201	0.1985	0.776567
Lynx1-201	1.30849	0.0976696
Mapk8ip2-201	1.28935	0.307904
Alcam-201	0.634562	0.292863
Nectin3-201	0.936209	0.45421
Slc35a5-201	1.42178	0.271959
Rrn3-201	1.14663	0.335944
Ncbp2-201	1.01404	0.220897
Fyttd1-201	0.484604	0.183668
Gsk3b-201	1.60767	0.00403188
Klhl24-201	0.633296	0.549616
Dirc2-201	1.23046	0.420917
Cxadr-201	1.93654	0.0431939
Ets2-201	1.74801	0.0667888
Tmem50b-201	1.37205	0.323766
Tmbim6-201	0.731757	0.278774
Slc4a8-201	0.800671	0.357223
Cdkn1a-201	0.491628	0.643978
Nus1-201	1.54909	0.213368
Noct-201	1.81579	0.340527
Msrb2-201	-0.328332	0.619037
Scg5-201	0.0421083	0.848433
March5-201	1.07089	0.334973
Celsr3-201	-0.395806	0.31326
Pcbp4-201	-0.232685	0.791964
Agpat4-201	1.94445	0.168548
Igf2r-201	0.701542	0.396845
Slc25a27-201	-0.0324634	0.972554
Tnfrsf21-201	0.947101	0.31215
Cmtr1-201	0.41922	0.672256
Abcg1-201	1.329	0.17159
Ehd3-201	0.95309	0.502259
Spast-201	-0.052966	0.956974
Yipf4-201	1.29003	0.107652
Vapa-201	0.915599	0.00692541
Twsg1-201	0.365055	0.656589
Atp6v0c-201	0.32693	0.169735
Caskin1-201	0.185692	0.816044
Cript-201	-0.53155	0.150622
Nudt3-201	1.35615	0.0878104
Mllt1-201	0.797045	0.270861
Kif5b-201	0.675451	0.307848
Tmem178-201	0.159858	0.703024
Syt4-201	2.29087	0.225542
Cdh2-201	3.3058	0.403467
Kcnc1-201	0.29146	0.621238
Dnajc18-201	0.178025	0.862483
Hspa9-201	1.36897	0.329776
Etf1-201	1.11269	0.200145
Impact-201	-0.256347	0.72942
Dcp2-201	1.55341	0.377075
Mal2-201	-0.0160813	0.979409
Yipf5-201	1.43361	0.326424
Smad4-201	-0.258405	0.735923
Afg3l2-201	-0.616097	0.354405
Setbp1-201	0.40101	0.589029
Napg-201	0.964321	0.157508
St8sia3-201	2.31496	0.145276
Nars-201	1.14814	0.326348
Fech-201	1.68528	0.0346668
Dctn4-201	2.16415	0.301062
Rbm22-201	-0.0201811	0.972079
Tmx3-201	-0.0821547	0.933776
Camk2a-201	1.4615	0.249727
Gnaq-201	1.2734	0.0881664
Sdhaf2-201	-0.0995393	0.820937
Rfk-201	0.27634	0.7181
Zfand5-201	0.934244	0.170758
Rtn3-201	1.00849	0.0759873
Naa40-201	0.31906	0.752161
Ehd1-201	1.98683	0.252071
Ak3-201	0.73316	0.253257
Tnks2-201	2.12618	0.220559
Sf3b2-201	0.572792	0.447284
Rab1b-201	-0.0456006	0.947304
Cnih2-201	0.910462	0.0881567
Apba1-201	0.634752	0.472984
Slc1a1-201	1.37711	0.305311
Esrra-201	0.149341	0.850092
Eif3a-201	1.91842	0.249175
Tm9sf3-201	0.463605	0.542171
Slk-201	0.28922	0.775196
Trub1-201	1.80252	0.279575
Btbd1-201	2.01144	0.00760727
Bhlhe22-201	0.65168	0.446144
Wdr45b-201	0.415652	0.731895
Got1-201	0.949588	0.0759763
Scd2-201	0.697556	0.188675
Mgea5-201	0.271	0.638925
Sacm1l-201	0.612286	0.486992
Jph3-201	0.49764	0.415414
Sp4-201	-1.40193	0.313359
Dctn2-201	1.25311	0.243424
Rnf165-201	-0.172265	0.859912
Echs1-201	1.5903	0.255722
Tm9sf2-201	1.46815	0.0526067
Cbx4-201	-0.00824007	0.991422
Nptx1-201	1.02336	0.115628
Mkln1-201	0.774584	0.203152
Hprt-201	-0.225758	0.636679
Cnksr2-201	0.782236	0.518244
Prps2-201	2.51192	0.0814929
Gdap1-201	1.34203	0.307232
Nrp1-201	0.256886	0.743921
Cplx2-201	1.57828	0.0436366
Smad7-201	0.0668809	0.948441
Tram1-201	1.47205	0.299138
Lactb2-201	-0.0714644	0.932817
Nrp2-201	-0.546333	0.549286
Hspd1-201	1.26902	0.235648
Slc39a10-201	3.05905	0.101926
Trak2-201	1.01343	0.120336
Slc9a2-201	0.464964	0.413341
Eif5b-201	0.45372	0.697386
Coa5-201	0.122303	0.839575
Inpp4a-201	0.390798	0.492497
Plekhb2-201	0.219445	0.799347
Smap1-201	0.096781	0.944751
Ogfrl1-201	1.2049	0.112621
Ppm1f-201	-0.0455968	0.958988
Ptprn-201	-0.277937	0.516352
Itm2c-201	0.114524	0.439359
Ncl-201	1.83364	0.270164
Serpine2-201	0.0190418	0.97227
Ppp1r7-201	-0.0991516	0.883327
Bok-201	0.498751	0.510582
Atg4b-201	2.00422	0.405459
Cln8-201	1.82129	0.362672
Ubxn4-201	1.24304	0.207139
Tsn-201	0.71387	0.315535
Lrrn2-201	-0.21731	0.454069
Xpr1-201	1.3027	0.465
Acbd3-201	1.65449	0.203645
Desi2-201	1.87722	0.270069
Srp9-201	1.30625	0.354028
Nvl-201	-0.451412	0.69567
Atp1b1-201	1.0277	0.136799
Mark1-201	1.55611	0.380452
Plxna2-201	1.32604	0.294195
Sephs1-201	0.101121	0.925264
Atf6-201	0.0390988	0.959429
Hsd17b7-201	1.24366	0.214653
Rgs5-201	-1.7774	0.207428
Rabgap1l-202	0.80417	0.269826
Ppp6c-201	1.74705	0.193613
Kif5c-201	1.42276	0.221663
Rbm18-201	-0.0976571	0.929102
Strbp-201	0.422753	0.439616
Frzb-201	2.25262	0.0164105
Dnajc10-201	0.323095	0.690705
Cers6-201	0.545993	0.509028
Lin7c-201	1.1399	0.195657
Hipk3-201	0.932896	0.346957
Caprin1-201	-0.476839	0.507887
Syt13-201	1.03358	0.340915
Snap25-201	0.653324	0.350241
Ubr1-201	0.29114	0.816851
Rtf1-201	1.35022	0.0420401
Atrn-201	1.00858	0.132776
Ivd-201	-1.73032	0.0262099
Slc23a2-201	0.388584	0.618939
Chgb-201	-0.0705665	0.726544
Spred1-201	1.2233	0.128889
Sppl2a-201	-0.569973	0.541533
Mrps5-201	1.47318	0.470239
Pcsk2-201	1.53115	0.290913
Kif3b-201	1.57115	0.357434
Mapre1-201	1.342	0.208377
Fam210b-201	2.79352	0.359689
Pkia-201	0.546071	0.127221
Stmn2-201	1.2857	0.238245
Armc1-201	0.971947	0.114663
Ggt7-201	0.773299	0.520981
Mmp24-201	-0.138524	0.808648
1110008F13Rik-201	0.298727	0.659787
Sec62-201	0.672324	0.251597
Ppm1l-201	1.12275	0.153346
Nbea-201	-1.07646	0.0478294
Slc33a1-201	0.737126	0.506728
Gmps-201	0.687843	0.517886
Ssr3-201	1.51592	0.081268
Serpini1-201	2.56431	0.180527
Trim33-201	0.941101	0.213208
Sike1-201	1.73467	0.251815
Slc35a3-201	0.611794	0.473147
Mfsd14a-201	1.00074	0.430076
Efna3-201	-0.418261	0.508755
Snx27-201	1.19187	0.241567
Mrpl9-201	1.36415	0.211641
Eif4e-201	-0.313009	0.721924
Metap1-201	1.96347	0.364283
Cisd2-201	-0.412336	0.366078
Mmp16-201	1.39425	0.0141765
Abca1-201	0.843256	0.513695
Tmeff1-201	1.98672	0.272398
Brinp1-201	1.07244	0.208835
Ugcg-201	1.09793	0.166433
Snx30-201	-0.242359	0.776471
Zdhhc21-201	-0.375598	0.688826
Chmp5-201	-1.32332	0.0459642
Rad23b-201	1.98693	0.108489
Unc13a-201	-0.952943	0.0988268
Sh3gl2-201	0.999614	0.166642
Prkaa2-201	1.29543	0.111552
Cachd1-201	0.248962	0.660094
Eps15-201	1.10264	0.132393
Rnf11-201	2.15904	0.0999987
Cdc42-201	0.980185	0.274004
Eloa-201	0.331342	0.735692
Pnrc2-201	1.41418	0.42974
Pik3r3-201	1.77822	0.214981
Cmpk1-201	1.23029	0.294782
Sfpq-201	-0.553627	0.0467711
Tmem50a-201	0.0279366	0.958864
Ncdn-201	0.696849	0.122685
Trappc3-201	0.17985	0.740706
Slc9a1-201	0.335991	0.696453
Pclo-201	1.2669	0.139166
Stx12-201	0.540833	0.600973
Sesn2-201	-0.884674	0.41301
Rheb-201	0.411487	0.0705938
Fam126a-201	0.723118	0.501256
Tprgl-201	0.802784	0.20575
Ccnl2-201	-0.249482	0.482782
Lrpap1-201	0.499066	0.57985
Ppp2r2c-201	1.54794	0.148669
Nsg1-201	1.08292	0.170174
Fosl2-201	-0.0256656	0.965586
Sel1l3-201	-0.0447674	0.970291
D5Ertd579e-201	-0.181991	0.745229
Grpel1-201	0.160479	0.742371
Gabra4-201	0.928739	0.389557
Gabrb1-201	1.15458	0.140813
Dr1-201	1.51263	0.234507
Coq2-201	-0.330143	0.441001
Wsb2-201	0.479515	0.241577
Dck-201	2.02346	0.255697
Scarb2-201	0.902349	0.207008
Vps33a-201	2.93121	0.211777
Mmp17-201	0.807827	0.254458
Atp2a2-201	0.127942	0.845467
Tmem132b-201	1.32469	0.244569
Rab35-201	0.104202	0.923704
2210016L21Rik-201	1.14641	0.0679625
Tmem106b-201	0.678427	0.378741
Wasl-201	1.55792	0.0564795
Gigyf1-201	0.965676	0.568482
Avl9-201	0.947575	0.493549
Mtpn-201	1.0995	0.0345453
Mrps33-201	2.06861	0.289193
Pcyox1-201	1.85967	0.342923
Dusp11-201	1.25713	0.453885
Eif4e3-201	0.427942	0.544552
Sec61a1-201	0.206979	0.574215
Tmem43-201	1.71654	0.353106
Slc6a6-201	0.289072	0.652395
Arl8b-201	0.829432	0.291784
Gabarapl1-201	1.33205	0.0459552
Atf7ip-201	-0.0299594	0.974849
Aebp2-201	0.711868	0.0602822
Golt1b-201	2.02917	0.277703
Bhlhe41-201	0.202762	0.7727
Kras-201	0.0442481	0.93963
Etnk1-201	0.0226605	0.962739
St8sia1-201	0.743403	0.443123
Emc3-201	0.591264	0.339709
Slc2a3-201	0.520462	0.438511
Necap1-201	1.27351	0.0341364
Mrpl51-201	2.18076	0.177986
Prmt8-201	1.52026	0.357745
Mark2-202	0.581443	0.0105219
Nav3-201	0.26762	0.849743
Tarsl2-201	1.87151	0.385908
Rab30-201	0.967158	0.132257
Arl6ip1-201	1.0916	0.125351
Smg1-201	1.41933	0.266509
Xylt1-201	0.749027	0.239028
Kctd13-201	0.799979	0.454425
Thap12-201	0.189075	0.80744
Dkk3-201	1.36771	0.0959652
Nomo1-201	1.09871	0.453078
Lamtor1-201	1.44629	0.250613
Ubfd1-201	0.812622	0.233426
Mettl9-201	1.05046	0.0569234
Atp6ap2-201	1.36131	0.108223
Tub-201	0.0866246	0.877857
Rab33a-201	1.13467	0.353397
Praf2-201	0.624933	0.464777
Dynlt3-201	1.52962	0.034972
Vbp1-201	0.422927	0.692759
Brcc3-201	0.0315846	0.961412
Rab39b-201	1.54188	0.233659
Magee1-201	0.773631	0.222654
Sh3bgrl-201	1.29477	0.236865
Cstf2-201	1.03629	0.562287
Pdha1-201	1.95041	0.145288
Nono-201	-0.338869	0.607762
Plp1-201	0.185382	0.898891
Prps1-201	1.39395	0.42386
Lamp1-201	0.368202	0.620502
Vps36-201	1.14779	0.0707652
Erlin2-201	0.156772	0.837423
Leprotl1-201	2.06127	0.196256
Gpm6a-201	1.20711	0.156362
Tnks-201	1.15099	0.497918
Ddhd2-201	1.38008	0.445704
Gsr-201	-0.0606346	0.92591
Klhl2-201	0.196074	0.759646
Tmem184c-201	1.97748	0.0516844
N4bp1-201	1.89497	0.0400263
Got2-201	0.284737	0.198861
Vps35-201	0.220914	0.745374
Gpt2-201	-1.80522	0.280565
Dnaja2-201	0.992024	0.154508
Itfg1-201	1.86812	0.13827
St3gal2-201	2.26659	0.149904
Gnao1-201	0.866838	0.478913
Nudt21-201	1.05795	0.357159
Arl2bp-201	-0.16159	0.76946
Cx3cl1-201	0.823191	0.0728856
Tmem38a-201	0.380353	0.213087
Map1lc3b-201	0.95597	0.273088
Emc8-201	0.854134	0.40789
Zdhhc7-201	1.42439	0.2066
Pik3r2-201	0.183638	0.773844
Hsbp1-201	1.07988	0.0994006
Cyb5b-201	1.2197	0.457534
Gnpat-201	0.953175	0.323037
Vps26b-201	1.71757	0.295116
Nectin1-201	2.10505	0.213473
Clmp-201	-0.0678991	0.879356
Dlat-201	0.773583	0.42611
Pts-201	-0.0141267	0.991828
Pin1-201	0.0608941	0.889739
Rsl24d1-201	1.16152	0.125268
Nedd4-201	1.25941	0.0256006
Fam81a-201	1.43824	0.203141
Rp9-201	2.29643	0.138642
Fem1b-201	2.0368	0.0489088
Phip-201	0.234282	0.827102
Elovl4-201	2.58881	0.217234
Imp3-201	1.59116	0.12333
Thsd4-201	0.307714	0.712453
Ptpn9-201	0.675925	0.516029
Pkm-201	0.176665	0.548511
Ireb2-201	0.115731	0.842148
Tspan3-201	1.01413	0.0999507
Hmg20a-201	1.52019	0.103494
Gclc-201	-0.244263	0.820579
Csnk1g1-201	0.919275	0.421666
Dpp8-201	0.220608	0.635634
Atp1b3-201	-0.0459356	0.891899
Rasa2-201	1.16451	0.251884
Me1-201	-0.00436791	0.99551
Clstn2-201	0.411076	0.290042
Armc8-201	0.284313	0.568476
Mras-201	0.693093	0.443515
Ptgs2-201	0.580093	0.51679
Pdcd6ip-201	0.730223	0.579386
Rab6b-201	1.34025	0.0509427
Dnajc13-201	1.5517	0.337919
Bsn-201	0.241844	0.558692
Ip6k1-201	0.790248	0.182691
Nckipsd-201	-0.127968	0.727585
Prkar2a-201	0.949371	0.230333
Nicn1-201	1.92656	0.122158
Pak7-201	1.84356	0.154033
Degs1-201	1.47029	0.0270578
Sv2a-201	0.812465	0.108311
Chrm1-201	1.28723	0.399875
Dsel-201	-0.438402	0.535609
Atg12-201	0.708394	0.482097
Brk1-201	0.806872	0.107979
Ttl-201	1.39691	0.0179087
Ppp1r9a-201	0.875456	0.286024
Tmem127-201	0.68508	0.292042
Exoc3-201	1.45164	0.183307
Klhl42-201	1.34581	0.176654
Zfc3h1-201	0.0127979	0.979534
Ccdc92-201	1.97359	0.286801
Fem1c-201	2.94224	0.0538206
Chst2-201	0.673231	0.301731
Zfhx2-201	0.265911	0.736963
S100b-201	0.849202	0.607509
Fam160b1-201	1.51712	0.559438
Ccdc32-201	0.899595	0.436963
Fam117b-201	0.00224679	0.997913
Arl5a-201	1.44688	0.269602
Appl1-201	1.2572	0.332125
Bahd1-201	1.0022	0.375839
Hacd3-201	0.435518	0.0498273
Prrc2b-201	-0.241485	0.616232
Fstl4-201	2.03997	0.271323
Sncb-201	0.441294	0.492833
Wipi2-201	1.31278	0.0270849
Klf9-201	1.86143	0.0938649
Pebp1-201	0.789205	0.552751
Kcna4-201	0.321944	0.730646
Jcad-201	1.50793	0.251513
Mmd2-201	0.207862	0.651436
Setd7-201	1.53371	0.35259
Mdga2-201	0.366018	0.518101
Hook3-201	1.00296	0.292223
Fam91a1-201	1.35598	0.235787
Ythdf1-201	0.770247	0.30972
Tbc1d12-201	0.710145	0.3463
Abhd2-201	-0.458313	0.545411
Tmed8-201	2.11206	0.467448
Wipf2-201	1.07632	0.333551
Dock4-201	1.45145	0.0497491
Disp2-201	0.512964	0.38719
Hgsnat-201	0.363939	0.335012
Aldh5a1-201	-0.957201	0.455409
Ina-201	1.94405	0.00694571
Rab3gap1-201	0.841063	0.0654394
Mfhas1-201	0.133747	0.866045
Tmem35a-201	0.630925	0.357862
Tm7sf3-201	-0.0658936	0.908705
Hnrnpu-201	0.530614	0.078857
Ubald1-201	-0.575746	0.323162
Megf9-201	1.44475	0.384195
Ssh2-201	-0.154908	0.851415
Msl1-201	-1.58166	0.23318
Cd81-201	-0.181842	0.810815
Ttll7-201	0.918756	0.0202172
Mcl1-201	1.50827	0.265031
Ensa-201	-0.0951071	0.886591
Dnajc16-201	0.675721	0.233321
Ankrd12-201	0.741542	0.32564
Pnmal1-201	1.50691	0.0173459
Exd2-201	1.39019	0.398974
Stxbp5-201	1.08473	0.458829
Ackr1-201	0.207443	0.709764
Tmx4-201	1.02369	0.0404049
B3galt2-201	-0.130141	0.919607
Dusp5-201	-0.065462	0.868763
Mgat5-201	1.38028	0.00152588
Cpsf7-201	0.85683	0.188152
Jph1-201	1.50518	0.285779
Raver2-201	0.0963445	0.888648
Pygo1-201	0.958788	0.0756314
Bag4-201	1.58075	0.0595998
Nipsnap1-201	0.539361	0.682724
Zfp91-201	0.835961	0.40296
Kcna2-201	0.764951	0.332707
Ppp1r9b-201	0.781883	0.551458
Ndn-201	0.314046	0.574778
Gde1-201	0.304677	0.166067
1110059E24Rik-201	2.38665	0.29199
Scai-201	1.07075	0.03591
Phlda3-201	-0.943592	0.234024
Trp53rka-201	1.54372	0.175823
Pde4a-202	-1.37481	0.0640637
Ntrk3-201	0.952387	0.222593
Ntrk3-202	0.611441	0.19345
Ltn1-201	0.163726	0.80072
Polr3k-201	0.590489	0.333167
Cbr1-201	1.77571	0.167773
Ubac2-201	-1.27791	0.0764647
Camk2a-202	0.379014	0.587176
Tigar-201	1.77199	0.0354005
Dusp8-201	0.178748	0.687566
Slc41a2-201	2.42929	0.181813
Ube2r2-201	0.846613	0.344918
Mios-201	2.36216	0.228925
Tln2-202	0.747865	0.635346
Chst11-201	2.00814	0.168337
Ccdc88a-201	0.259105	0.672949
Sobp-201	0.639648	0.607572
Slc25a23-201	0.322269	0.656719
BC031181-201	0.815796	0.046099
Calm2-201	0.310239	0.25371
Hif1an-201	0.493799	0.625307
Dgkb-201	0.748099	0.153556
Parm1-201	1.62854	0.00467449
Bicral-201	0.796578	0.360489
Ostm1-201	1.06844	0.45673
Ankrd13c-201	0.783655	0.40639
Chchd4-201	1.13906	0.130901
Oxsr1-201	1.15962	0.0686888
Map6d1-201	0.362278	0.651708
Capn5-201	1.76766	0.234772
Utp15-201	1.9006	0.327895
Nek9-201	0.569774	0.437943
Ipo9-201	1.12662	0.00823808
Lnpep-201	1.8327	0.0701164
Neurod1-201	0.856214	0.44058
Zfp704-201	-0.0245056	0.968608
Elac1-201	-0.229962	0.794533
Rab8b-201	1.58709	0.397133
Trim37-201	-0.0844718	0.913749
Manea-201	1.79831	0.159889
Ranbp10-201	0.165395	0.726642
Herc3-202	0.777392	0.202709
Srxn1-201	0.729779	0.555585
Mvb12b-201	0.458074	0.660616
Tob1-201	0.737581	0.491417
Pdxk-201	1.04476	0.117333
Enc1-201	2.30284	0.0770699
Sdk2-201	1.28298	0.0757905
Usp22-201	0.762458	0.432849
Neurod2-201	-0.0850141	0.87147
Hdac11-201	1.14045	0.41971
Dync1li2-201	0.77654	0.201358
Lmtk2-201	0.122658	0.854954
Dicer1-201	-0.0676869	0.952635
Man1b1-201	1.64318	0.285705
Inhba-201	2.03614	0.0867784
Hectd4-201	1.40541	0.201237
Mzt1-201	0.42351	0.547811
Slc16a2-201	0.185408	0.894325
Smim3-201	1.99582	0.175583
Fbxo45-201	0.999155	0.159323
Ppm1k-201	2.13836	0.134207
Slitrk5-201	-0.274753	0.715472
Herc1-201	0.19302	0.872745
Uqcrfs1-201	2.10193	0.0475061
Nbl1-201	-0.830578	0.385612
Fam210a-201	1.51384	0.292128
Camk4-201	1.16202	0.0618561
Serbp1-201	0.187343	0.687684
Sema7a-201	1.3107	0.536183
Pnpla8-201	-0.622253	0.453547
Gng12-201	0.36449	0.679332
Nfasc-201	0.888422	0.329049
Trp53inp2-201	-0.134982	0.794234
Nmnat2-201	2.1278	0.0808364
Hs2st1-201	1.16648	0.365625
Smarca5-201	0.372945	0.583587
Reep2-201	-0.545702	0.578785
Sec22a-201	0.79169	0.56339
Ankib1-201	1.40074	0.21516
Tubb4b-201	0.067082	0.879101
Gna11-201	1.69409	0.266011
Zyg11b-201	1.42651	0.154571
Pkn2-201	0.816625	0.434338
Lrrn3-201	1.10003	0.261379
Actr1b-201	-0.242447	0.755792
Abca5-201	0.0152373	0.990453
Camk1d-201	0.817431	0.0335807
Shprh-201	0.614427	0.287225
Psmd7-201	1.15616	0.219149
Ago2-201	-0.0271689	0.971082
Alg2-201	1.44042	0.252867
Cdc40-201	0.413324	0.762912
Alkbh5-201	0.773838	0.382275
St6galnac5-201	0.965177	0.151594
Grm1-201	1.80355	0.268188
Sgtb-201	1.80383	0.19905
Azi2-201	0.103084	0.762409
Zfp451-202	0.754281	0.322468
Ogt-201	0.377808	0.583564
1700025G04Rik-201	0.179713	0.627852
Epg5-201	-1.22864	0.516232
Arl6ip5-201	0.793023	0.0430946
4930402H24Rik-201	-0.457634	0.622984
Neurod6-201	1.06702	0.122767
Trappc5-201	2.31305	0.138342
Slc30a1-201	1.8033	0.129202
Mgat3-201	0.196261	0.664121
Tcaf1-201	0.662674	0.101387
Dstyk-201	0.692411	0.180888
Ypel5-201	0.733063	0.165899
Pde4dip-201	1.58517	0.232827
Ak5-201	0.968995	0.0486638
Smg6-201	2.5137	0.315853
Tmem59l-201	0.45908	0.665701
Tgfb2-201	1.86898	0.216599
Pygb-201	0.631392	0.633566
Socs7-201	1.10206	0.390968
Slc7a5-201	-0.601755	0.50859
R3hdm4-201	0.056094	0.91038
Atad2b-201	0.726036	0.383498
Ppp1r12b-201	-1.61476	0.257139
Plpp6-201	2.12532	0.431435
Fbxl16-201	0.872008	0.149737
Slc32a1-201	-1.27503	0.154726
Gpr26-201	0.275504	0.549547
Gpc1-201	0.193423	0.637595
Slc16a1-201	1.63341	0.194086
Hspa13-201	0.575896	0.387807
Zcchc14-201	0.572432	0.636873
Rad54l2-201	2.23193	0.0717264
Phyhipl-201	0.67947	0.55112
Nceh1-201	2.12041	0.129716
Itpk1-201	-0.489836	0.559823
Scamp5-201	1.00144	0.287354
AW549877-201	0.203354	0.879756
Kcnk1-201	1.46802	0.064332
Olfml2b-201	0.496606	0.219759
Cplx1-201	1.39493	0.104962
Usp31-201	0.246446	0.740539
Map2k4-201	0.103832	0.845425
Pcgf3-201	2.0115	0.00062795
Smpd1-201	0.523649	0.65056
Trim41-201	0.281339	0.789984
Agps-201	-0.359581	0.723755
Lgi3-201	-0.397342	0.476956
Dync1li1-201	0.815205	0.48278
AU040320-201	1.28738	0.173652
Cep104-201	-0.863633	0.309957
Arhgef4-201	1.15105	0.276604
Acad11-201	-1.82986	0.445482
Fam199x-201	0.263751	0.789524
Eef2-201	1.81906	0.158571
Eef2k-201	1.38661	0.110599
Tspyl4-201	1.10846	0.171323
Dhcr24-201	1.21282	0.0833186
Coro2b-201	1.3033	0.292167
Myrip-201	-0.164259	0.515169
Zbtb7a-201	1.80636	0.00401565
Rbm25-201	-0.0290371	0.973439
Bsdc1-201	0.603988	0.347299
Lman1-201	-1.58559	0.244692
Wapl-201	0.918028	0.636917
Snx13-201	0.897939	0.434064
Arglu1-201	-0.567923	0.157938
Spred3-201	0.658164	0.40119
Tbr1-201	1.88432	0.0792146
Cpe-201	1.15765	0.0737535
Bmpr1a-201	0.50833	0.61315
Irgq-201	0.325245	0.680034
Mindy2-201	0.979006	0.276043
Bri3bp-201	1.4867	0.222176
Fam168a-201	1.05126	0.393429
Fam171a2-201	0.655775	0.392774
Rap2b-201	1.4473	0.29144
Dner-201	0.255322	0.689794
Bex2-201	0.837747	0.135392
Lrp1-201	-0.251241	0.400662
Pnrc1-201	0.741271	0.439461
Eif1-201	0.997409	0.0307005
Ube3c-201	0.669661	0.557007
Tmem183a-201	1.08371	0.245678
Serinc5-201	0.938514	0.253782
Myt1l-202	0.927497	0.0952945
Yod1-201	1.96012	0.0417406
Them4-201	2.54878	0.281653
Creb1-201	0.0724401	0.843007
Asrgl1-201	-0.442649	0.674775
Sdf4-201	0.169126	0.814455
Kctd4-201	2.10685	0.203344
Mical2-202	0.428467	0.542093
Eif2s3x-201	0.89926	0.468091
Bzw1-201	0.920718	0.342067
Ttc19-201	0.412207	0.603352
Hmgn1-201	-0.964801	0.286468
Camk2n1-201	1.41076	0.115222
Polr1d-201	2.54163	0.102432
Gprin3-201	2.02122	0.137942
Vamp7-201	0.324953	0.842849
Wdr47-201	1.14627	0.274807
Peg3-201	0.224824	0.688098
Pura-201	0.0352263	0.932633
Dpy19l3-201	1.74056	0.0994166
Pcdhb16-201	-0.0443149	0.938369
Fam171b-201	0.579306	0.511731
Cdc42-202	-1.77892	0.0786247
Morn4-201	0.601066	0.461709
Gskip-201	0.759027	0.494311
Nipa1-201	2.34631	0.302495
Exoc4-201	1.50744	0.184893
Pigm-201	1.68538	0.208879
Zfp771-201	-1.47753	0.115529
Abhd17b-201	1.75004	0.249806
Tmem199-201	1.90232	0.141079
Erp29-201	1.35221	0.0229188
Sc5d-201	-0.348812	0.733983
Mib1-201	-0.0359348	0.958637
Acot10-201	1.20993	0.314046
Ormdl3-201	1.04972	0.244971
Camk2n2-201	0.518367	0.40353
Pcbp1-201	-0.911149	0.090057
Klhl23-201	2.39994	0.125532
Wdfy3-201	1.37542	0.419611
Arf3-201	1.14217	0.170993
Ctxn1-201	0.426779	0.253212
2510009E07Rik-201	0.818243	0.388861
Creg2-201	1.67875	0.247841
Cdk5r1-201	1.90876	0.102379
Pptc7-201	1.45028	0.090358
Eea1-201	0.204706	0.798953
Rnf216-201	1.1278	0.351453
Rap2c-201	1.35096	0.293551
Frrs1l-201	1.03139	0.180021
B4gat1-201	1.53395	0.119767
Epha5-201	1.19406	0.484204
Amfr-201	0.606247	0.458028
Ckap4-201	1.45444	0.207323
Grin2b-201	1.23357	0.164882
Ccny-201	1.02813	0.380937
Zfp81-201	1.1343	0.0241297
Dcaf5-201	0.778679	0.0502196
Sfmbt1-201	0.595101	0.497311
Eogt-201	2.1707	0.0676167
Rab33b-201	4.12879	0.17753
Pgm2l1-201	1.60214	0.232159
Bag5-201	2.29482	0.0579282
Yipf6-201	1.03337	0.0894791
Hrk-201	1.20177	0.186595
Pou3f3-201	1.26183	0.307859
Sugt1-201	1.12617	0.0812648
Irf2bp2-201	0.55275	0.395207
Klf7-201	1.96778	0.252583
Lemd2-201	2.00677	0.122499
Kcna1-201	0.716434	0.325037
Zfp106-201	1.40853	0.197366
Gfod1-201	0.360486	0.512981
Ppm1e-201	0.99498	0.202824
Gnai2-201	0.166372	0.75818
Ywhag-201	1.36239	0.0763349
Rbm15b-201	1.02468	0.0451076
Lurap1l-201	1.57014	0.251187
Gpr158-201	0.98031	0.178864
Sbk1-201	1.89369	0.190306
Dscam-201	0.82895	0.504767
Sptssa-201	-1.20147	0.227223
Nat8l-201	0.0580558	0.829851
Rbfox1-201	1.21052	0.0316574
Tubb2a-201	0.491166	0.0173238
Gpr107-201	0.670305	0.416801
Zfp445-201	1.59536	0.318476
2900011O08Rik-201	0.22337	0.713619
Klhl11-201	0.0574723	0.955884
Mfap1b-201	0.781384	0.54679
Ppp3ca-201	0.943618	0.307935
Prdx6b-201	-0.369607	0.257327
Tmem18-201	0.145293	0.862511
Flrt2-201	0.767539	0.203344
Rab11b-201	1.19815	0.104426
Vcpip1-201	0.993918	0.429969
Diras2-201	1.76672	0.0026014
Ankrd46-201	0.468287	0.277416
Rnf7-201	0.737595	0.378019
Zfp871-201	0.538083	0.592818
Wwc2-201	1.48113	0.398494
Mblac2-201	2.57217	0.206517
Gm9803-201	0.992287	0.33707
Ubald2-201	1.79665	0.467722
Gpr22-201	1.36442	0.271959
Mrpl50-201	1.80995	0.304294
B230219D22Rik-201	1.13527	0.0235448
Nrsn1-201	0.701059	0.179252
Rprml-201	0.576574	0.471143
Mbtps2-201	0.99132	0.382616
Zfp719-201	1.82604	0.187826
Arxes2-201	1.86057	0.131743
Rabl6-201	0.787149	0.52071
Tmtc3-201	-0.224055	0.756893
Cnrip1-201	0.914577	0.398321
Mafg-201	-0.0171264	0.971866
Ensa-202	0.84915	0.134226
Ccdc137-201	-0.44339	0.507011
Paip2b-201	0.870789	0.351719
Dcaf7-201	0.282046	0.619286
Polr2a-201	-0.0889863	0.879837
Svop-201	1.07303	0.216196
Ccni-201	1.31151	0.182373
Pgrmc2-201	-0.243754	0.710143
Lrrc4b-201	0.105076	0.882416
Sun1-201	1.40706	0.540998
Neto1-201	2.20098	0.187676
Basp1-201	1.2188	0.109041
Fbxo31-201	0.323911	0.618994
Sprn-201	1.10937	0.0119068
Chmp3-201	0.424458	0.672289
Gdi2-201	1.74522	0.0450615
Nap1l5-201	0.572366	0.290662
Ube2q2-201	0.126159	0.868301
Rtn4r-201	0.567618	0.522531
Prkca-201	1.27358	0.162011
Hpcal4-201	1.63693	0.0913168
Mmgt1-201	0.709426	0.550576
Fam174a-201	0.697045	0.428471
Rnf182-201	1.99898	0.300203
Scn4b-201	0.766101	0.645488
Mosmo-201	-1.44147	0.453316
Ppp1r2-201	0.644909	0.699469
Srgap3-201	-0.940002	0.117734
Rab2a-201	0.822512	0.062389
Fem1a-201	0.758929	0.149418
Slc25a46-201	0.257267	0.691457
Eif5a2-201	-0.235866	0.633614
Kif1b-203	0.566143	0.157487
Mgat2-201	0.98414	0.479506
Epm2aip1-201	0.538801	0.419307
Ubqln2-201	1.79393	0.0629128
Cxxc5-201	1.0881	0.398747
Fam120a-201	0.957526	0.292343
Aff4-201	1.28288	0.14939
Sorl1-201	1.21266	0.0791197
Tspan31-201	1.34661	0.100263
Plppr4-201	0.23028	0.633493
Hacd2-201	2.13833	0.270444
Gal3st3-201	1.01934	0.237395
Kbtbd7-201	0.739026	0.591598
Pcmtd1-201	1.3335	0.300383
Mars2-201	-0.372427	0.420705
Tspyl1-201	1.46348	0.037395
Fkrp-201	0.984412	0.338056
Tmem130-201	-0.330946	0.685241
Bmyc-201	-0.528266	0.251855
Peak1-201	0.375718	0.641949
Slc36a4-201	0.0272239	0.951612
Setx-201	0.510693	0.616422
Unc80-201	0.576607	0.279083
Pcdh20-201	0.619465	0.360762
Trhde-201	-0.30849	0.666985
Rictor-201	-0.244861	0.735722
Tmem178b-201	1.06674	0.101833
Crebzf-201	-0.167989	0.737719
Fktn-201	-0.50271	0.487604
B3galnt1-201	2.56008	0.284666
Zfp282-201	0.99514	0.564678
Hist1h1e-201	1.15241	0.190737
Rap2a-201	1.78316	0.152094
Timm29-201	-0.275738	0.75868
Nucks1-201	0.158183	0.743922
Crebrf-201	-0.0075272	0.993
Rnf149-201	0.172059	0.859146
Ttc7b-201	2.26773	0.168564
Xbp1-201	0.543136	0.578191
Tmem150c-201	1.34893	0.1708
Ewsr1-201	1.70554	0.0245756
Iqcj-201	1.35081	0.249144
Srsf7-201	-0.383803	0.544777
Naa50-202	1.80042	0.0222344
Rgs7bp-201	1.39021	0.0676635
Klf13-201	1.42304	0.284091
Tmem9-201	-0.0444948	0.864168
Ppp4r2-201	0.849915	0.394978
Opa3-201	1.21073	0.398548
Ptpn4-201	-0.551565	0.548902
Cdc42se2-201	1.0975	0.0644533
Rnf11-202	1.93613	0.209639
Thra-201	0.520927	0.0380175
Maneal-201	0.641391	0.36848
Zfp365-201	0.975648	0.102946
Rap1b-201	0.119541	0.803017
Map1b-201	1.25693	0.122016
Strap-201	0.0486343	0.887302
Junb-201	0.673378	0.337846
Prkcb-202	0.901488	0.189802
Ube2ql1-201	1.86863	0.127279
Lonrf1-201	0.169069	0.730914
Azin1-201	0.700464	0.405929
Mllt11-201	0.767447	0.0962592
Arhgap20-201	0.334803	0.663294
Jmy-201	1.65694	0.161048
Socs4-201	2.61476	0.275142
Ackr3-201	-0.131013	0.738945
Nrgn-201	1.01033	0.0938483
Chst1-201	0.12061	0.70355
Abat-201	2.01659	0.0857829
Cstf2t-201	0.348572	0.733558
Hspa12a-201	1.04249	0.133834
B430305J03Rik-201	-0.41678	0.461191
Mprip-201	0.12081	0.903576
Fam212b-201	0.202778	0.823766
Kidins220-201	0.25409	0.793249
Tmem179-201	0.20723	0.303615
Ercc6-201	0.00335249	0.997378
Tceal5-201	0.126784	0.743482
Chl1-201	0.74019	0.144249
Rhob-201	0.976147	0.258616
Gfap-201	-0.63558	0.478626
Sema5a-201	-0.177519	0.714388
Spcs3-201	0.445551	0.475797
Smpd3-201	1.50651	0.121281
Vapb-201	-0.249656	0.745346
Ncam2-202	1.19248	0.32981
Ywhae-201	0.370521	0.304271
Tnrc6b-201	0.844439	0.243118
Cggbp1-201	1.71846	0.012751
Srsf12-201	0.130082	0.884286
Adam10-201	1.63301	0.0906134
Ppm1h-201	1.57107	0.0359778
Lrrc8c-201	0.158951	0.798256
Rock1-201	-0.469774	0.579094
Ppp2r5a-201	-0.306081	0.691417
Cadm4-201	0.262341	0.791818
Slc39a14-202	1.45179	0.342488
Actn4-201	3.89368	0.346299
Kcnmb4-201	2.43071	0.152513
Miga1-201	1.48938	0.0642727
Klhdc10-202	-1.12162	0.0452366
Gabra5-201	0.697138	0.366443
Susd6-201	-0.280895	0.734687
Neo1-201	-0.81548	0.148917
Kcmf1-201	1.90832	0.0755507
Wdr6-201	0.827831	0.23589
Sos1-201	1.83837	0.137296
Tmem245-201	1.63964	0.159276
Mrfap1-201	0.872966	0.06621
Gabrg3-202	1.45687	0.510644
Fam49a-202	1.39753	0.219562
Ago3-201	-0.253906	0.565998
Soga1-201	0.804512	0.496582
Mapk1-201	0.63771	0.0878526
Cpsf6-201	-0.579449	0.130169
Zfp580-201	1.15167	0.0954889
Kbtbd11-201	0.900344	0.398391
Rtl6-201	1.81778	0.20337
Syp-201	0.681514	0.0551226
Smad5-201	0.330892	0.81478
Csnk1g3-201	0.0180475	0.981282
Emc7-201	0.866359	0.213058
Slitrk4-201	0.180012	0.786283
B4galt6-201	2.14724	0.141945
Ppp3ca-202	0.212032	0.593763
Atad1-201	1.02572	0.297991
Kcnq3-201	0.496364	0.427806
Sdc3-201	1.63338	0.216226
[truncated: 1,285 more rows]

[truncated: 13 more sheets: Neuron - CA3_vs_BBB - Endo_l2fc, Neuron - CA1_vs_Neuron - GABA_l, Neuron - CA1_vs_BBB - Endo_l2fc, Glia - Oligo_vs_Neuron - GABA_l, Glia - Oligo_vs_Neuron - CA3_l2, Glia - Oligo_vs_Neuron - CA1_l2, Glia - Oligo_vs_Glia - Astro_l2, Glia - Oligo_vs_BBB - Endo_l2fc, Glia - Astro_vs_Neuron - GABA_l, Glia - Astro_vs_Neuron - CA3_l2, Glia - Astro_vs_Neuron - CA1_l2, Glia - Astro_vs_BBB - Endo_l2fc, BBB - Endo_vs_Neuron - GABA_l2f]
