# Supplementary material for: Single-cell and isoform-specific translational profiling of the mouse brain
Source: Nature. 2026 Feb 18;652(8111):965–77. doi: 10.1038/s41586-026-10118-1 (PMC13102718; doi:10.1038/s41586-026-10118-1)
Supplement: Supplementary file 11 — EditsC and RNA differential expression analysis in oligodendrocytes versus astrocytes. [file 41586_2026_10118_MOESM11_ESM.xlsx]

## Sheet: Supplementary Table 9
Supplementary Table 9. EditsC and RNA differential expression analysis in Oligod. vs Astro. in Fig. 5.
Transcript_name	EditsC_l2fc	EditsC_pval	RNA_l2fc	RNA_adj_pval
Gnai3-201	-0.350393	0.609962	0.385118	1
Cav2-201	0.368744	0.620139	-6.48478	2.12475e-150
Klf6-201	-0.355476	0.524949	0.650663	0.250284
Actr2-201	-0.76404	0.0679246	0.739727	0.00832867
Gna12-201	-0.656856	0.0666438	5.10098	4.95264e-190
Sdhd-201	-0.89108	0.0403828	-1.04422	2.43589e-14
Ccnd2-201	2.48576	0.0202449	-5.33041	1.74513e-17
Ncs1-201	3.14347	0.34952	-1.85853	0.217502
Nalcn-201	-0.756286	0.554729	3.71619	0.179398
Mnt-201	0.0569249	0.916757	1.28961	1
Dbt-201	-1.34501	0.0200964	-0.0917841	1
Dazap2-201	-1.92455	0.000724576	-0.313819	3.52299e-05
Mkrn2-201	-0.385388	0.564161	1.4633	0.0395669
Acvr1b-201	-0.0120708	0.989671	-0.862577	1
C1d-201	-1.49044	0.0334855	0.0883374	1
Gm2a-201	-1.06205	0.0237864	-2.34337	9.8123e-31
Clcn4-201	-1.80266	0.012586	2.00347	2.0181e-16
Kat2b-201	-0.46197	0.192499	3.58207	1.82562e-45
Rab5b-201	-0.838179	0.378261	1.19534	0.000127623
Chmp1a-201	1.04885	0.384302	0.70655	0.1401
Rpa1-201	-0.6074	0.433494	0.401014	1
Ddx3x-201	-1.11983	0.0422969	1.16329	9.27943e-09
Pxmp4-201	-1.16586	0.0448372	-0.888396	0.650395
Hip1r-201	0.0848481	0.903645	1.96407	7.82743e-06
Heatr6-201	-0.00268921	0.997823	0.55729	1
Ilf2-201	-0.901928	0.00586047	1.83196	0.204654
Sec24b-201	0.609323	0.241404	1.04773	0.000912878
Poldip2-201	-1.43975	0.173794	0.192619	1
Gmcl1-201	-0.744403	0.438904	1.26971	1
Agpat3-201	-0.0334968	0.955919	-1.01853	0.991166
Sp1-201	0.119858	0.636664	1.22498	3.4159e-05
Zmat2-201	-0.37678	0.356265	-0.140044	1
Smg5-201	-0.286122	0.595324	0.647831	1
Mef2d-201	-0.444184	0.513582	1.53538	0.292289
Kpnb1-201	-0.572595	0.023519	1.71871	2.50179e-14
Npepps-201	-1.29499	0.0173162	0.452264	0.241174
Mrpl10-201	-0.569544	0.190196	0.247496	1
Cyp51-201	-0.599349	0.0123274	3.81095	6.65397e-139
Tubb6-201	-1.84448	0.00193197	-4.83298	1.68514e-43
Vwa5a-201	-1.56636	0.0490396	-0.0863422	1
Tubb5-201	-0.492836	0.41963	-1.50326	1.98111e-15
Nom1-201	0.0640698	0.889143	0.438578	0.500937
Stk38l-201	0.920116	0.330759	-0.665944	1
Eef1e1-201	-1.69443	0.0101143	-0.854981	0.00096896
Akt1-201	-0.904794	0.0657285	-0.421023	1
Chordc1-201	-1.00936	0.359197	1.01178	0.102381
Pwp1-201	1.0335	0.378852	0.301257	1
Clpb-201	-0.195501	0.828198	0.159043	1
Tollip-201	-0.122085	0.851778	0.748027	0.348103
Nacc1-201	-0.0709954	0.84192	0.70501	0.0837527
Emd-201	-1.18069	0.0681556	-0.725711	1
Ccdc47-201	-1.2491	0.0498431	1.86471	9.75375e-10
Bbc3-201	1.06759	0.143372	1.50416	5.47316e-05
Rmnd5a-201	-0.579732	0.477663	2.19248	3.30457e-08
Rhoc-201	-1.95107	0.000440539	-1.27783	1.20367e-16
Kdm7a-201	-0.65971	0.169178	1.2172	0.00148946
Ncan-201	3.05469	0.326357	-6.07992	7.92826e-83
Snx9-201	-0.41384	0.604393	0.686415	1
Nr2f6-201	1.02068	0.273295	-1.07309	0.930334
Braf-201	-1.28744	0.188577	1.61573	1.91583e-07
Ccdc97-201	-1.30637	0.0764159	0.721688	1
Cse1l-201	-0.0184742	0.970508	-0.442891	1
Prkra-201	-1.18746	0.233747	-0.830363	1
Baz1b-201	0.387207	0.490901	1.25153	4.21911e-06
Tmed5-201	-1.56283	0.00162784	1.22643	8.11777e-05
Ppp2r5d-201	-0.154492	0.863915	0.00665842	1
Adprh-201	-1.04003	0.017765	0.0849774	1
Cdkn1b-201	-0.257288	0.317742	1.47227	2.84525e-15
Rab8a-201	-0.461069	0.366463	0.260314	1
Fam32a-201	-0.724792	0.38497	1.40275	0.872842
Ranbp2-201	0.0377573	0.882869	1.24986	2.63117e-09
Ogdh-201	0.116709	0.851491	0.285735	1
Elavl3-201	-1.14622	0.0038586	9.28133	0
Nosip-201	0.374985	0.631915	1.26781	0.373537
Pcdhgb6-201	0.323096	0.561214	-0.419	1
Slc25a1-201	-0.13583	0.846038	1.55784	6.39595e-05
As3mt-201	-1.03057	0.127641	-0.840242	0.876279
Aak1-201	0.408849	0.639785	-0.155714	1
Crot-201	-1.07118	0.0961246	-2.74818	1.02081e-10
Man1a-201	-2.00101	0.0770313	4.0395	2.12493e-63
Calr-201	-0.255443	0.184925	1.77889	3.62539e-25
Efnb3-201	-0.956539	0.234729	10.7583	0
Mmd-201	2.15099	0.0935093	-2.29733	0.731911
Kpna1-201	0.415754	0.662704	0.673054	0.856106
Grm3-201	-0.716698	0.0891133	-0.923343	0.000106648
Cux1-201	-0.659737	0.66592	1.04617	1
Gstm7-201	-1.53158	0.11913	3.36313	1.15904e-32
Cdip1-201	-0.492707	0.487889	2.24817	0.000368328
G6pdx-201	0.275458	0.313969	0.321354	1
Clcn5-201	-0.702943	0.0726791	3.51576	6.23422e-10
Tmed4-201	-0.617679	0.118981	0.841772	0.000524511
Dnajb11-201	-2.47706	0.120695	1.52555	0.000843667
Clec11a-201	-0.525451	0.289383	-0.12314	1
Zfp110-201	0.540709	0.673006	1.49751	0.116335
Ulk2-201	-0.440451	0.0208364	2.97898	1.82632e-62
Traf6-201	-0.367411	0.551318	2.02112	0.000471901
Prcc-201	0.923416	0.00478534	0.783113	0.153673
Hdgf-201	0.514668	0.702246	-0.101221	1
Tmem242-201	-2.21412	0.0229041	-0.752936	0.0987222
Map2k1-201	-0.725741	0.0147743	1.44768	1.43207e-08
Kdm5a-201	-0.840242	0.43214	1.48124	0.0061524
Wdr1-201	-0.656032	0.0300826	-0.531695	0.355719
Ndrg1-201	-1.10536	0.0749987	8.85634	0
Cadm3-201	-0.326685	0.705577	2.27723	0.488139
Txn2-201	-0.726684	0.000227689	-1.58653	1.18483e-25
Slc1a3-201	-0.962727	0.0707446	-10.2103	0
Hmox1-201	-0.224257	0.745156	-3.86529	1.10776e-50
Prkaca-201	-0.166899	0.706461	0.598992	0.608594
Pkn1-201	2.00959	0.0828054	-0.896311	1
Igf1r-201	-0.4573	0.388469	-1.21413	0.000410587
Ube2m-201	-0.0657858	0.927504	1.10096	0.930632
Ctr9-201	-0.83344	0.477015	3.31777	3.56604e-17
Snx6-201	-2.20535	0.0363078	1.57496	2.71188e-06
Cs-201	-0.345441	0.232743	-1.10762	1.61319e-05
Ctcf-201	-1.24042	0.00341639	1.12451	2.71412e-07
Slc30a4-201	-1.29858	0.109637	1.59781	0.040058
Reep5-201	-2.09098	0.0319669	3.05471	2.00668e-78
Napa-201	-0.551399	0.146079	2.21559	3.38315e-35
Ctsb-201	-1.21664	0.000246653	-1.55679	1.62686e-136
Crkl-201	-0.186959	0.673371	0.354398	0.597622
Atp6v1b2-201	-0.203758	0.685613	0.908117	0.00134123
Tmem189-201	-0.637496	0.36909	2.80759	1.49357e-10
Qrich1-201	-0.811704	0.437255	1.16657	0.223882
Pip4k2a-201	-0.389816	0.334621	5.22228	1.33023e-153
Acat2-201	-0.504048	0.283489	1.22772	0.0248829
Sod2-201	-2.05812	0.0058874	-0.689498	1
Gatad1-201	-0.741733	0.0230751	1.18664	5.06076e-09
Khsrp-201	-0.383954	0.411305	0.834379	0.160978
Rhoa-201	-1.88433	6.63089e-05	1.66778	6.66003e-15
Hnrnpa0-201	-1.24767	0.00751466	-0.693891	0.0839563
Carhsp1-201	-0.73137	0.041567	3.49425	5.88546e-96
Herpud2-201	-0.31271	0.403095	1.32202	8.03653e-10
Gprc5b-201	-0.823374	0.0759115	3.24355	2.02561e-83
Man1a2-201	-1.14726	0.0473794	2.22811	2.08505e-23
Rala-201	-1.78976	0.00370183	0.982997	0.00712498
Gabpa-201	-0.232037	0.668383	-0.120248	1
Stk38-201	0.388703	0.0560461	0.139826	1
Bcl2l13-201	-0.943552	0.185314	-0.270934	1
Pttg1ip-201	-1.34393	0.0350114	-1.47849	3.76636e-15
G0s2-201	-0.321124	0.719818	0.654101	0.442254
Snap47-201	-0.863439	0.0644833	-0.876601	0.000452542
Kdsr-201	-2.18494	0.0706298	0.951306	0.040142
Tmem115-201	-0.389592	0.473658	0.281788	1
Slc3a2-201	-0.132448	0.491575	-2.88826	1.08309e-61
2610507B11Rik-201	0.314855	0.366185	0.593131	0.142745
AI597479-201	-0.256601	0.650535	0.68355	1
Tmem86a-201	-0.44079	0.592158	-0.707878	1
Gosr1-201	-0.473076	0.518922	1.75134	1.05199e-05
Fads1-201	-0.374704	0.28902	-2.27957	1.66299e-13
Kdelr3-201	-0.962044	0.0767985	1.35173	1
Dnajc19-201	-1.72429	0.0234782	-0.274393	1
Pdhx-201	-2.30213	0.137908	0.119882	1
Dhdh-201	0.340888	0.57984	-0.42883	1
Pgam1-201	-2.03049	0.0170423	-0.740112	0.044238
Gltp-201	-0.997172	0.0532263	7.53154	0
Zfp729a-201	-0.235495	0.696096	1.30468	5.88934e-05
Amotl1-201	0.893228	0.334147	-3.733	9.02238e-11
Atp6v0d1-201	-0.789178	0.331443	0.139266	1
Pten-201	-0.850955	0.11003	0.402237	0.570713
Pip4k2c-201	-0.171127	0.692644	0.644778	1
Clip3-201	-0.296485	0.0489718	1.85443	1.68645e-27
Tvp23b-201	-2.42989	0.000500626	0.117518	1
Cacybp-201	-2.18985	0.00823406	-0.343962	1
Anapc1-201	-1.22497	0.394859	0.558485	1
Rnf166-201	-1.07651	0.0520798	-0.697838	1
Ankrd52-201	-0.377854	0.602818	1.6814	1
Rbsn-201	-0.417548	0.327674	0.97682	0.353419
Tex261-201	-1.10023	0.110646	-0.395855	1
Dll1-201	-0.848783	0.208029	2.12964	0.346934
Surf4-201	-0.956885	0.0243985	-0.179842	1
Dnajb9-201	-1.60173	0.0751836	-0.405322	1
Ppp1cb-201	-1.29727	0.00511488	0.70292	0.00370157
Efr3a-201	-1.59534	0.0223587	-0.379302	1
Casd1-201	-0.827954	0.208274	0.621899	1
Cnksr3-201	-0.847904	0.549776	2.71967	0.000924236
Nipsnap3b-201	-2.3525	0.0259047	1.31635	0.401926
Sash1-201	0.222996	0.436792	-1.1967	1.37232e-07
Slc39a1-201	-0.616691	0.27555	0.321649	1
Endog-201	0.336029	0.492652	-1.68151	9.65936e-05
Atf6b-201	-0.97939	0.0274447	0.835873	0.628446
Prrt1-201	0.679058	0.400171	2.48999	3.04901e-06
Rnf5-201	-1.40715	0.0350551	1.38841	0.071481
Lpl-201	1.70853	0.0603563	-0.838426	1
Srf-201	-0.84556	0.243251	0.921315	1
Prune1-201	-0.730024	0.395317	0.842239	1
Cers2-201	-0.766063	0.109391	5.95107	1.30999e-259
Capza2-201	-0.460746	0.382712	-0.902643	1.77845e-09
Ppil4-201	-1.60451	0.142946	1.30349	0.643326
Cnih1-201	-2.47816	0.0228728	0.695554	0.0038236
Gatsl2-201	-1.25854	0.172909	0.807975	0.498972
Fnta-201	-0.61033	0.169588	0.8517	0.000251801
Wasf3-201	-0.48849	0.434161	-1.48116	0.00144567
Prelid3b-201	-1.65821	0.0207469	-0.142325	1
Nkap-201	-0.199332	0.613703	2.80681	1.5204e-52
Cd274-201	0.0638402	0.890083	-1.2121	0.874007
Mapkapk2-201	0.115142	0.82299	0.659603	0.0810132
Lamp2-201	-0.183784	0.641186	2.5652	3.06223e-26
Myh9-201	-0.279016	0.456277	0.808913	0.212033
Kctd5-201	-0.820653	0.148275	-0.803608	0.456875
Sdc4-201	0.289408	0.637236	-10.7366	0
Glod4-201	-1.85968	0.031896	4.0736	9.85129e-70
Psmd11-201	0.146487	0.776118	0.695774	1
Timp2-201	-0.952029	0.0504379	0.696479	0.00831161
Top2b-201	0.276252	0.334818	0.907897	0.000205631
Igfbp4-201	0.929062	0.446346	-2.41759	0.475664
Rab11fip4-201	0.099847	0.761335	1.34498	0.00324527
Rnf135-201	-0.212501	0.686493	0.302868	1
Serinc3-201	-1.74134	0.0250033	1.8147	3.31021e-20
Rab5a-201	-1.78229	0.00960056	1.46154	9.41024e-14
Nkiras2-201	-0.525125	0.461223	1.18054	0.444415
Rrp7a-201	0.0615509	0.932629	0.102952	1
Vmp1-201	-1.05288	0.166243	2.13115	5.03776e-27
Cdc73-201	-1.15366	0.100726	1.36875	0.000623994
Trove2-201	-1.36344	0.00292014	0.267632	1
Ywhab-201	-1.13739	0.0383597	-0.0346989	1
Vezf1-201	-0.105122	0.856145	0.347727	0.79493
Dhx40-201	0.826357	0.370825	1.31521	0.0904529
Appbp2-201	-0.783384	0.0130701	3.07936	6.43917e-68
Pip4k2b-201	-0.82343	0.583659	0.228713	1
G3bp1-201	-0.678793	0.168892	-0.0143072	1
Dync1h1-201	-0.228853	0.800141	2.84423	9.04114e-16
Ap2b1-201	-0.355108	0.522718	0.833306	0.0657056
Mpdu1-201	-0.498988	0.329821	0.199915	1
Fxr2-201	-0.659074	0.24108	1.54009	0.0523778
Pank3-201	-0.691983	0.027075	1.90955	2.47816e-19
Med11-201	-0.280548	0.65539	-0.37039	1
Natd1-201	0.283468	0.802537	2.55375	3.91336e-10
Ywhah-201	-0.629456	0.0372217	1.06623	1.39063e-07
Plod1-201	-1.30213	0.179591	2.5335	3.01578e-23
Scrn1-201	-1.17649	0.327583	1.02564	0.0727034
BC005537-201	-1.04626	0.0353171	2.20331	6.72823e-39
Rnf145-201	-0.373002	0.47532	0.964892	0.508289
Psme3-201	-1.23378	0.0498488	-0.681534	1
Calm3-201	-0.752393	0.191765	0.87756	0.00290512
Cdc37-201	-0.550144	0.22635	0.956387	0.0641843
Ubb-201	-1.40892	0.00629186	-0.326529	1.48768e-27
Plin3-201	-0.627529	0.270074	-0.109897	1
Cd164-201	-2.92331	0.000331685	-1.09255	5.21539e-05
Reep3-201	-0.443172	0.151833	4.72035	6.55095e-205
Serinc1-201	-1.58184	0.00161219	3.24825	6.45046e-104
Ccdc59-201	-0.796449	0.184436	0.733487	0.269633
Lims1-202	-0.977058	0.0237968	0.647216	0.143148
Zwint-201	0.608283	0.176928	-2.18358	5.238e-27
Ube2d1-201	-1.73739	0.028097	3.93006	9.44816e-58
Atp2b1-201	-2.07475	0.162743	1.70304	6.9753e-09
Uhrf1bp1l-201	1.86325	0.398348	0.345613	1
Ikbip-201	-1.38776	0.156497	-0.640783	1
Fgd6-201	0.990934	0.449447	-1.98091	2.04508e-08
Nudt4-201	-1.31101	0.0381736	5.38558	1.3377e-224
Tcp11l2-201	-0.998871	0.154573	0.770389	0.109915
Timp3-201	0.92721	0.589786	-3.86084	3.65616e-14
Srgn-201	-0.504535	0.113339	-5.01826	2.97251e-05
Tysnd1-201	0.409922	0.180986	0.339774	1
Sar1a-201	-0.806515	0.106083	0.490142	0.509275
Eif4ebp2-201	-1.77859	0.283414	-0.773515	0.260512
Ddit4-201	0.289261	0.530699	2.37507	2.48505e-39
Cand1-201	0.0562429	0.925401	-0.00863544	1
Pno1-201	-1.72224	0.00106256	-0.188782	1
Tbc1d15-201	-1.76171	0.0120559	2.08035	4.13473e-05
2310011J03Rik-201	0.283181	0.333908	0.0998683	1
Rab21-201	-1.38202	0.00174872	0.51893	0.0965099
Frs2-201	-0.931486	0.260244	0.722629	1
Ap3d1-201	-0.704004	0.44889	-0.12202	1
Timm13-201	-0.0292818	0.935134	0.147137	1
Helb-201	0.112536	0.707036	0.882632	1
D10Wsu102e-201	-0.639172	0.0466536	2.38514	9.47838e-25
Pofut2-201	0.889634	0.560425	0.44007	1
Aldh1l2-201	-1.51191	0.293392	3.357	0.0411165
Appl2-201	-0.98416	0.145183	-1.69136	1.8439e-07
Pex13-201	-1.59579	0.0272252	-0.00997768	1
Nsg2-201	0.333045	0.724073	-0.396947	1
Tpgs1-201	-0.560436	0.0300938	0.596855	0.0564663
Ccng1-201	-0.921242	0.0102057	0.452332	0.316295
Nudcd2-201	-2.2121	0.00643967	-0.631307	0.00383189
Ppp2ca-201	-1.64129	0.0100617	2.29474	2.53807e-45
Hspa4-201	-0.791538	0.341222	1.13993	0.307029
Sar1b-201	-2.29628	0.0020118	-1.32857	7.45284e-36
Ube2b-201	-0.822734	0.0130857	0.327288	0.645502
Med7-201	-0.554727	0.514896	-1.57898	1.99394e-06
Btg2-201	0.743198	0.317039	0.226786	1
Tns3-201	-0.824937	0.101906	1.1676	5.00042e-07
Adcy1-201	-0.0450644	0.957107	0.146606	1
Arf5-201	0.6719	0.0680675	0.139758	1
Ppp4r3b-201	-0.911421	0.196939	1.23423	0.000127863
Ska2-201	0.885402	0.391615	-0.344281	1
Sap30l-201	0.167436	0.598905	-0.632152	0.0353925
Ppm1d-201	-0.504959	0.15519	0.145886	1
Cox11-201	-0.33518	0.620798	-0.717583	1
Sypl-201	-1.67915	0.000877629	5.03444	6.43962e-249
Nampt-201	-1.7445	0.000401351	1.827	3.66346e-10
Tspan13-201	1.46481	0.3111	-2.05036	0.141514
Rock2-201	-0.763335	0.300648	1.10729	0.000124274
Laptm4a-201	-2.20886	0.0018189	-5.50967	0
Fam84a-201	3.47061	0.202191	-2.20186	1
Gna13-201	0.324873	0.110751	-2.5113	8.78121e-51
Rdh14-201	0.126979	0.655014	0.275349	1
Adi1-201	-2.00307	0.0365383	1.49296	0.00349262
Fkbp1b-201	0.572916	0.265699	-2.47018	1
Cmpk2-201	-0.329344	0.262696	-0.955935	0.00404129
Rab10-201	-0.441504	0.00767311	2.23983	2.81856e-31
Ddx42-201	-0.664688	0.118566	0.85251	0.149725
Ddx5-201	-1.02022	0.00331238	1.26173	1.25086e-09
Jpt1-201	-0.619213	0.0980315	-2.8658	3.70868e-09
Blmh-201	-0.545056	0.243318	1.62175	0.00033367
Cpd-201	-0.133126	0.71413	4.16076	3.74642e-109
Timm22-201	-1.83691	0.0114867	0.0944046	1
Lrrc59-201	-1.26204	0.0475034	-1.22014	0.0159283
Snx11-201	0.643228	0.364876	1.00025	1
Vamp2-201	-0.3108	0.254165	1.4033	6.2807e-12
Tmem101-201	-0.639255	0.0924417	2.04208	1.08634e-15
Nmt1-201	-0.714419	0.462048	-0.0871693	1
Gosr2-201	-0.756718	0.0947791	0.726359	0.28571
Dtd2-201	-0.865973	0.316239	0.497827	0.319675
Gtf2a1-201	-1.75358	0.0461184	1.96605	5.09419e-10
Dnaaf2-201	0.0452765	0.958449	1.05235	0.21123
Sec23a-201	-1.92326	0.00318972	-0.0011636	1
Pnn-201	-0.0241452	0.945324	1.15964	5.76483e-09
Galc-201	-0.682221	0.27516	0.990352	0.676026
Sgpp1-201	-1.18606	0.159355	2.83148	1.91367e-27
Tmx1-201	-1.93899	0.000238831	-0.325306	1
Actr10-201	-0.29664	0.620707	1.75515	0.356334
Serpina3n-201	-1.02439	3.19368e-05	-2.25395	1.03502e-49
Ppm1a-201	-0.0340361	0.952416	1.56525	0.000507203
Glrx5-201	-0.786952	0.0559364	-0.631402	6.181e-07
Snapc1-201	-0.400347	0.502874	0.28546	1
Atp6v1d-201	-0.64518	0.227788	-0.399608	0.514662
Pcnx-201	-2.07963	0.0162245	0.922486	1
Gtpbp4-201	-0.922311	0.194237	0.754861	0.780247
Trip11-201	-0.889057	0.140947	1.25169	0.00457507
Acot2-201	-0.402675	0.551255	0.583156	1
Npc2-201	-1.03657	0.00981388	2.38183	3.72397e-34
Fos-201	-0.789055	0.0890296	-0.824556	0.027034
Erg28-201	-1.50115	0.00145563	1.28708	1.01752e-11
Cyp46a1-201	-0.560775	0.0789286	-0.136873	1
Yy1-201	-0.0685036	0.734649	0.808673	0.000306898
Slc25a29-201	2.05807	0.0703775	-0.121382	1
Zfyve21-201	-1.9793	0.00138018	-0.800628	4.30765e-05
Mrs2-201	0.736491	0.56734	1.11606	0.00948255
Mcur1-201	-0.0194212	0.942861	-2.36325	4.28968e-09
Nup153-201	-1.77549	0.0202377	0.375517	0.952097
Tpmt-201	-0.255474	0.737467	-0.592533	1
Wrnip1-201	-0.963987	0.174947	0.773541	0.0923483
Ssr1-201	-0.675621	0.0528837	1.69858	6.26647e-15
Sptlc1-201	-1.80254	0.0523996	1.32125	0.00331267
Habp4-201	-0.419073	0.603151	1.41349	1
Zfp346-201	-0.69773	0.405023	0.967837	1
Lman2-201	-0.963908	0.100163	0.476154	0.883563
Txndc15-201	-2.70692	0.0197953	-0.0852625	1
Agtpbp1-201	0.424488	0.57798	1.91891	0.109438
Tppp-201	-2.5959	0.155259	11.6427	0
Sdha-201	-1.22566	0.180894	0.0940493	1
Ccdc127-201	-0.728035	0.364993	0.148396	1
Rhobtb3-201	-2.58503	0.0279487	2.66339	1.5378e-06
Mrpl36-201	-0.8183	0.184417	-0.421209	0.108792
Hapln1-201	3.41368	0.263867	-7.32157	8.08816e-25
Polk-201	-0.442522	0.56452	0.404085	1
Hmgcr-201	-0.895548	0.230092	1.36437	0.000854222
Scamp1-201	-0.997307	0.113703	0.888846	0.00298138
Elovl7-201	-1.10166	0.0711678	6.92689	2.14265e-175
Zfyve16-201	-1.02649	0.321308	1.25429	2.5463e-07
Atxn7-201	0.736242	0.185972	0.0206839	1
Ube2e1-201	-1.84457	0.032444	-1.00408	0.258287
Glud1-201	-0.616079	0.173637	-6.14844	0
Dnajc9-201	-2.25019	0.00529506	-0.0984331	1
Ero1l-201	-1.29535	0.225959	2.15224	0.000204542
Tmem254b-201	-1.58357	0.144902	1.01011	0.0421823
Ppif-201	0.362823	0.743099	-0.951304	1
Arf4-201	-1.759	0.000718266	-1.59499	1.66592e-16
Eaf1-201	-0.954685	0.290062	1.90995	0.0713639
Fam208a-201	0.240319	0.478471	2.31436	1.60744e-40
Kpna3-201	-1.04307	0.142718	1.07343	0.0239246
Pspc1-201	-1.79385	0.0322494	0.74413	1
Zmym2-201	-1.1041	0.372869	1.97698	0.00988263
Lats2-201	-0.335504	0.70333	-0.27958	1
Hmbox1-201	-0.856936	0.253445	1.24455	0.163159
Amer2-201	-0.0377236	0.752397	0.0684027	1
Gpalpp1-201	-0.979208	0.257129	1.79394	0.357543
Akap11-201	-0.172826	0.618233	1.736	8.75393e-23
Wbp4-201	-1.25594	0.0375999	-0.603429	1
Ccdc25-201	0.00388341	0.996382	-0.486307	1
Trim35-201	-0.840064	0.28281	2.33985	1.39467e-26
Dpysl2-201	-1.7508	0.054199	4.91918	1.97255e-216
Nefl-201	-1.72827	0.104466	0.334248	1
Tnfrsf10b-201	-1.83848	0.0383214	-2.23171	0.467849
Bin3-201	-0.0731534	0.831269	1.33395	0.566153
Rb1-201	-2.37031	0.0212923	0.477935	0.361037
Itm2b-201	-1.32867	0.00680474	-0.111527	5.849e-59
Cln5-201	-1.66835	0.00120157	1.43958	0.00241971
Gpr180-201	-2.06051	0.0130432	0.566253	1
Dnajc3-201	-1.86764	0.00167502	0.686441	0.0349079
Tox4-201	-1.4522	0.198312	1.05308	0.121079
Lrp10-201	-2.44973	0.00700685	-0.515751	1
Slc7a8-201	1.61756	0.144488	-5.55101	0.00036126
Sub1-201	-0.939691	0.349894	0.0296507	1
Jph4-201	-3.26113	0.152472	4.97981	1.24071e-10
Mtdh-201	-1.40916	0.0630167	0.862118	0.0223593
Sdc2-201	-0.413448	0.0190875	-4.08677	5.30469e-35
Ank-201	-0.688559	0.562493	2.30217	2.31799e-05
Retreg1-201	-1.50869	0.185711	4.17728	0.00195042
Rnf19a-201	-1.45297	0.0938631	1.29808	1
Ywhaz-201	-0.65333	0.119201	1.14816	4.30548e-09
Rrm2b-201	-1.49905	0.171329	1.58358	0.0669232
Atp6v1c1-201	-1.08789	0.203201	0.53564	0.553226
Slc25a32-201	0.516564	0.544069	1.36749	0.64075
Rad21-201	-1.43696	0.00961826	1.26044	6.20924e-05
Rida-201	-2.06718	4.4825e-05	-5.06066	1.23731e-158
Sqle-201	-0.00827676	0.963731	2.45135	2.7765e-48
Derl1-201	-1.03179	0.134973	0.780969	0.126742
Rbx1-201	-1.11927	0.0243152	0.248379	1
Slc25a17-201	-1.37211	0.096239	0.0798305	1
Tab1-201	1.7834	0.0158375	-0.00071319	1
Dnal4-201	-1.4163	0.0176318	0.30658	1
Josd1-201	-0.283269	0.601299	0.608104	0.233879
Tomm22-201	-1.214	0.00112416	0.018868	0.198242
Cby1-201	0.0738071	0.900334	-1.17115	4.72031e-05
Parvb-201	-0.7795	0.508714	3.95608	5.37253e-31
Twf1-201	-1.74521	0.00077357	0.998524	0.000143223
Sept3-201	1.71507	0.244661	-1.24476	1
Slc38a2-201	-2.42552	0.268361	6.26759	2.43848e-159
Srebf2-201	-0.188938	0.729471	0.644336	0.0330787
Polr3h-201	-0.769743	0.180073	-1.85662	8.84938e-17
Phf5a-201	-0.845848	0.0528613	0.2744	1
Litaf-201	-0.71527	0.020092	5.497	3.493e-256
Nubp1-201	0.193174	0.709022	0.240624	1
1810013L24Rik-201	-0.784609	0.114964	0.427355	0.281251
Il1rap-201	-1.36622	0.00902184	5.57997	6.0442e-130
Crebbp-201	-0.848144	0.230684	0.986555	0.0904244
Grina-201	0.168227	0.578839	-1.68625	2.1267e-09
Alcam-201	0.760985	0.6184	-2.12461	5.32752e-22
Nectin3-202	0.108141	0.919368	-1.01296	0.491251
Slc35a5-201	-1.81355	0.171566	2.60629	1.1609e-35
Pdxdc1-201	-0.468364	0.664027	1.71876	0.28571
Pmm2-201	0.15063	0.646915	0.574363	1
Cldnd1-201	-1.65975	0.00425703	2.82246	6.52425e-60
Snap29-201	-0.57901	0.163206	1.37224	0.0260536
Sdf2l1-201	-1.52834	0.00445337	1.20415	7.04071e-05
Ppil2-201	-0.0978677	0.90683	0.926988	1
Ncbp2-201	-0.62333	0.223643	1.09575	5.78825e-06
Pak2-201	-1.37638	0.00418309	0.967905	0.00292796
Igsf11-201	-0.199964	0.794609	-0.182547	1
Arhgap31-201	-0.0626376	0.920647	-0.0606648	1
Fyttd1-201	0.435886	0.758532	1.01055	0.136815
Gsk3b-201	-0.18417	0.101244	1.21047	2.14709e-05
Klhl24-201	-0.176412	0.674304	2.4326	4.6058e-42
Gtf2e1-201	-0.590966	0.284488	0.00601436	1
Dirc2-201	-2.64555	9.07055e-05	0.36097	0.65164
Usp25-201	-2.52866	0.0751377	1.88856	3.31575e-08
Adamts1-201	-0.710388	0.142024	-0.412137	0.388191
Runx1-201	-1.49377	0.236424	1.2227	1
Tmem50b-201	-1.52538	0.00763842	1.11712	0.00260496
Ifnar1-201	-0.499707	0.20744	0.385714	1
Tmbim6-201	-1.27835	0.00427258	1.6979	7.61244e-15
Smarcd1-201	0.229525	0.662743	2.5906	2.49239e-09
Gpd1-201	-0.654302	0.309107	3.07716	4.56909e-21
Slc4a8-201	0.485335	0.591301	0.577701	1
Csad-201	0.0952981	0.921222	-0.293285	1
Prr13-201	0.812461	0.24449	-0.405604	1
Calcoco1-201	-0.694592	0.346466	0.988691	1
Cdkn1a-201	-0.0341123	0.893665	0.931076	2.38116e-08
Nus1-201	-0.887019	0.0719035	1.18256	1.6593e-08
Wrb-201	-1.66992	0.0095933	0.269228	1
Rpp14-201	0.0116856	0.985338	-0.374908	1
Scg5-201	-1.67894	0.00829159	1.0975	0.00143884
Pcbp4-201	-0.707652	0.310137	3.71705	1.60342e-54
Agpat4-201	-0.173556	0.724318	6.73084	0
Igf2r-201	0.308303	0.148323	1.17012	0.45736
Paqr4-201	-0.313129	0.233186	1.8221	6.06288e-10
Tnfrsf21-201	-0.867079	0.102926	-0.428336	1
Cd2ap-201	-0.619006	0.383	1.54441	8.81465e-05
Rrp36-201	-0.199129	0.757521	1.06304	0.000171334
Med20-201	0.225741	0.836497	1.32054	0.385508
Usp49-201	-0.926277	0.561029	0.618087	1
Bysl-201	-1.26372	0.105571	0.245295	1
Ppil1-201	-1.0821	0.13776	-0.467183	1
Cmtr1-201	-0.509703	0.509478	0.681557	1
Glo1-201	-1.76236	0.00228197	-0.052266	1
Abcg1-201	-0.81797	0.240547	5.73588	6.1625e-48
Lbh-201	-0.857712	0.239575	2.08626	4.16769e-16
Ehd3-201	0.0289461	0.963684	1.12917	0.011913
Spast-201	-1.64673	0.359354	2.66042	2.20528e-06
Yipf4-201	-0.958214	0.124953	1.63309	4.73374e-13
Eif2ak2-201	-0.131689	0.279288	-0.576322	0.176786
Vapa-201	-1.57951	0.00186956	1.14689	7.47355e-09
Twsg1-201	-1.07113	0.0847245	-0.198242	1
Atp6v0c-201	-0.808731	0.178374	-0.312587	1
Epas1-201	-0.44742	0.18797	-1.36412	3.64776e-06
Rhoq-201	-1.70789	0.00785276	0.223205	1
Cript-201	-1.92642	0.00469877	1.32549	2.61956e-09
Jpt2-201	-0.310421	0.406073	0.889168	0.66133
Nudt3-201	-0.957923	0.00628455	0.443068	0.279992
Mllt1-201	-0.172928	0.79685	-0.371507	1
Taf11-201	-0.165196	0.80243	0.82739	0.0142072
Kif5b-201	-0.13572	0.47537	-0.596211	9.46644e-17
Polr2d-201	-1.46134	0.0861919	-0.0259165	1
Syt4-201	-1.3775	0.184612	0.208501	1
Esco1-201	-0.312551	0.265778	-0.0886013	1
Tapbp-201	-0.911734	0.0193814	-0.535177	0.108463
Vps52-201	-0.55971	0.521884	1.07655	0.191703
Kcnc1-201	1.64932	0.0150352	0.929944	1
Dnajc18-201	-0.627788	0.216589	2.19887	5.78577e-16
Sil1-201	-0.00106439	0.998845	0.266017	1
Hspa9-201	-2.54502	0.00137995	0.206993	1
Etf1-201	-0.224301	0.496207	0.601646	0.469638
Wdr33-201	0.104409	0.874379	0.971974	1
Riok3-201	-1.17493	0.126058	1.24992	0.0532192
Npc1-201	-0.789531	0.049271	3.56211	9.57953e-66
Impact-201	-0.168143	0.430594	0.450483	0.458623
Pggt1b-201	-1.95218	0.0235787	0.730787	1
Smad4-201	-0.686573	0.297131	0.519697	1
Pmaip1-201	0.141138	0.863349	-1.34976	1
Seh1l-201	-2.70588	0.0861776	1.51076	0.744846
Setbp1-201	0.613962	0.491891	-1.50341	0.0367068
Rbfa-201	-1.2985	0.110776	-0.859391	0.140052
Pcyox1l-201	-0.759828	0.0442641	1.91875	1.07187e-11
Napg-201	-1.89434	0.342372	1.20587	0.0533021
Txnl1-201	-1.94384	0.0539199	0.233473	1
St8sia3-201	-2.10932	0.0542538	3.6104	0.000218409
Nars-201	-1.08625	0.170203	0.36534	1
Fech-201	-1.42625	0.085369	1.58923	1.34103e-06
Prrc1-201	0.0188041	0.963721	1.11923	0.893089
Dctn4-201	-0.718084	0.251377	1.05706	0.216251
Rbm22-201	-0.906412	0.143578	0.967911	0.145639
Tmx3-201	-1.58321	0.0248845	0.971459	0.000800703
Gnaq-201	-0.673436	0.173498	0.454039	0.242591
Sdhaf2-201	-0.424038	0.58243	-0.605089	0.536032
Osbp-201	-0.284705	0.617357	2.18407	1.99615e-05
Rfk-201	-2.5413	0.00753903	-0.195852	1
Ccdc86-201	0.00495706	0.987626	-0.523304	1
Ddb1-201	-1.40608	0.000376031	0.668499	0.0216968
Zfand5-201	-1.35351	0.0335854	1.49982	1.53591e-11
Rtn3-201	-1.41389	0.00257848	2.48452	3.81632e-49
Naa40-201	0.318318	0.666822	1.09831	0.500348
Ehd1-201	-0.489676	0.239808	1.69544	2.28539e-12
Fas-201	0.263928	0.696426	-2.86679	3.70474e-07
Ppp2r5b-201	-0.477379	0.664147	1.63899	0.00115236
Ak3-201	-0.812828	0.0469877	0.89959	0.00167943
Frmd8-201	-0.0941091	0.564322	5.00001	2.06333e-172
Tnks2-201	-0.197659	0.538943	2.13227	5.93411e-38
Eif1ad-201	-1.55672	0.320506	2.90857	0.41423
Sf3b2-201	-1.69441	0.00492063	1.07742	2.13888e-05
Rab1b-201	-0.723918	0.00218199	0.820442	0.0125235
Cnih2-201	-0.555454	0.404862	0.950133	0.192309
Minpp1-201	-0.130743	0.834702	1.17157	0.0799533
Apba1-201	-1.11417	0.0855285	2.97779	3.78317e-17
Dpp3-201	-0.71528	0.23724	1.06335	0.201889
Rela-201	-0.0187379	0.953706	1.12953	0.00187291
Prdx5-201	0.0394724	0.944843	0.21223	1
Esrra-201	0.460957	0.476253	-0.737427	1
Pla2g16-201	-1.41376	0.134371	3.32323	1.6133e-21
Eif3a-201	-0.822314	0.11787	0.614736	0.0268193
Prdx3-201	-1.83614	0.00348771	-1.12501	3.43518e-10
Tm9sf3-201	-2.11617	0.0011235	2.01476	4.1301e-28
Kctd1-201	1.8924	0.108377	-3.38005	0.00458437
Smndc1-201	-1.93979	0.1711	0.210254	1
Trim8-201	-0.104735	0.789151	0.527739	0.125189
Maoa-201	-0.51769	0.19527	0.342583	1
Fundc1-201	-2.19495	0.0311458	0.10742	1
Slk-201	-2.11849	0.00287121	4.15111	1.43636e-43
Casp7-201	-0.261753	0.712448	-0.295941	1
Btbd1-201	-1.45547	0.00973067	-0.541753	0.997971
Bhlhe22-201	-1.17004	0.233722	1.92131	0.249762
P4hb-201	-1.81832	0.00849457	1.9017	5.82905e-25
Wdr45b-201	-1.56974	0.207773	0.414231	1
R3hcc1l-201	0.29649	0.641495	1.83896	0.0158173
Got1-201	-1.77377	0.0116955	0.135375	1
Scd2-201	-1.51723	0.00351681	3.90406	0
Mgea5-201	-0.0636386	0.838896	1.16575	1.72425e-09
Limd1-201	0.422748	0.517248	0.423098	1
Sacm1l-201	-1.32234	0.0671035	0.965914	0.186972
Jph3-201	-0.893797	0.383803	2.12906	1
Itgb8-201	-1.95893	0.00786239	-0.0362803	0.0725064
Sp4-201	-0.280905	0.83706	0.641261	1
Sbds-201	-2.21758	0.0863959	0.940901	0.0153315
Ormdl2-201	-1.12053	0.111902	0.714557	0.140323
Smarcc2-201	0.734719	0.569107	1.37263	0.000484559
Chmp6-201	0.656096	0.144623	-0.342028	1
Ddit3-201	-0.720741	0.0386464	-0.117621	1
Dctn2-201	-1.44507	0.0358073	1.20295	3.94305e-05
Paip1-201	-0.740919	0.189762	2.37699	0.128966
Echs1-201	-2.41469	0.000331191	-0.724139	0.000852198
Bet1l-201	0.586165	0.234666	0.140042	1
Ptdss2-201	-0.626433	0.331041	0.267159	1
Crcp-201	-0.111045	0.882281	0.354402	1
Tm9sf2-201	-1.52401	0.0358623	0.610288	0.0331434
Cbx8-201	0.39961	0.708141	0.570752	1
Cbx4-201	0.188597	0.628273	2.45154	6.01937e-10
Nptx1-201	-1.14887	0.13655	-0.217954	1
Mkln1-201	-0.849318	0.240276	-0.236798	1
Bach1-201	-0.647287	0.45983	1.54664	0.0106122
Cct8-201	-1.1602	0.204783	0.779269	1
Hprt-201	-0.0293492	0.943187	-0.971927	0.431818
Tmem47-201	-0.0161984	0.981254	-9.23474	0
Prps2-201	-1.53469	0.0535699	1.4919	1.19184e-05
Mfsd8-201	-2.31875	0.0718435	0.985709	0.699894
Zdhhc3-201	0.254789	0.854556	0.546794	1
Cplx2-201	1.78444	0.0574319	-1.61776	0.218627
Nop16-201	-1.00187	0.177103	-0.419517	1
Smad7-201	-0.232455	0.674037	6.44427	3.91475e-196
Cwf19l2-201	-1.26039	0.11518	1.11339	1
Lypla1-201	-1.49935	0.124138	-1.41854	0.340821
Tmem14a-201	-1.24021	0.0945606	0.348654	1
Tram1-201	-1.54295	0.0658785	0.0580082	1
Lactb2-201	-1.60832	0.0865873	0.516154	1
Maip1-201	-0.495511	0.494831	0.0420481	1
Rftn2-201	-0.6397	0.388852	-2.24413	1.54377e-05
Hspd1-201	-1.4479	0.120141	-0.123678	1
Ikzf2-201	0.12237	0.660845	0.831356	0.0951644
Trak2-201	0.480767	0.596399	0.279328	1
Ptp4a1-201	-0.970954	0.464083	3.45641	1.13416e-20
Eif5b-201	-0.244408	0.764893	0.858286	1
Ormdl1-201	-1.31744	0.330028	1.13667	0.645308
Inpp1-201	1.43701	0.249622	-1.67537	0.0184691
Coa5-201	-1.34069	0.0235608	-0.270319	1
Plekhb2-201	0.323256	0.686314	-1.00726	0.49019
Smap1-201	-1.60798	0.0889353	0.381255	1
Ogfrl1-201	0.358245	0.654389	-0.183076	1
Ppm1f-201	-0.479705	0.579852	0.914296	0.553301
Ptprn-201	-2.08678	0.0255383	3.21641	5.11695e-19
Itm2c-201	-0.509636	0.0753608	-1.28081	1.8837e-33
Ncl-201	-1.44892	0.0196696	0.669555	0.94216
Serpine2-201	-0.650138	0.0106585	-8.25851	0
Efhd1-201	-1.292	0.0746468	3.80853	2.74483e-35
Ppp1r7-201	-0.845275	0.171369	1.91347	9.5441e-07
Cln8-201	-0.361689	0.232427	2.86937	5.91938e-53
Ubxn4-201	-1.02644	0.00467694	0.563142	0.0747855
Dars-201	-3.17569	0.00181304	-0.300632	1
Tsn-201	-1.54609	0.221985	0.150021	1
Nifk-201	0.513312	0.566634	-0.32351	1
Gpr37l1-201	-1.19436	0.0398227	-10.183	0
Lrrn2-201	0.432321	0.614037	0.440761	1
Xpr1-201	-0.510609	0.535511	-2.65226	1.95284e-10
Stx6-201	-0.105728	0.819836	3.15626	5.12244e-29
Lamc1-201	0.0249464	0.865462	1.60833	0.00731755
Ahctf1-201	0.519213	0.529555	1.31354	0.489598
Parp1-201	-1.8264	0.0538579	1.79349	0.0545346
Acbd3-201	-2.17797	0.0357739	0.699886	0.585826
Desi2-201	-0.648027	0.127256	-0.771144	1
Srp9-201	-2.85819	0.00186414	0.0765294	1
Tada1-201	-0.575702	0.0638646	2.07058	1.78296e-07
Atp1b1-201	2.03214	0.0312709	-5.78491	1.01895e-177
Blzf1-201	-0.103635	0.895113	1.34783	0.431412
Bpnt1-201	-1.69361	0.0338679	1.95789	1.37034e-06
Atf6-201	-0.998744	0.189073	2.39616	1.25244e-10
Hsd17b7-201	-1.16191	0.0438575	1.8558	1.11141e-13
Aldh9a1-201	-2.22256	0.00120459	0.635668	0.722591
Rabgap1l-202	-1.20752	0.124342	3.06098	1.44428e-28
Plxdc2-201	-0.792343	0.102227	2.98853	8.62308e-74
Ppp6c-201	-1.35456	0.158354	0.429361	1
Orc4-201	-1.34128	0.224489	1.16904	0.794851
Kif5c-201	-0.461709	0.49487	0.231931	1
Yme1l1-201	-0.0504171	0.951928	0.630778	1
Gad2-201	0.206621	0.803195	-0.376703	1
Dpm2-201	-0.963376	0.016773	0.661485	0.00621498
Tor1a-201	-0.368529	0.597782	-0.408024	0.969623
Rbm18-201	-1.65084	0.0575083	0.695324	0.217205
Gca-201	-0.137674	0.855585	0.292149	1
Strbp-201	0.773071	0.547642	-0.267254	1
Notch1-201	0.534571	0.304854	-1.92051	2.71491e-15
Arl6ip6-201	-2.42517	0.0150888	-0.253927	1
Dnajc10-201	-1.53149	0.0413715	0.81353	0.814756
Ube2e3-201	-2.21635	0.00658082	0.967928	0.174752
Cers6-201	2.54139	0.297645	-2.47026	1
Lin7c-201	-1.10287	0.0382227	0.34675	0.817074
Commd9-201	-0.992918	0.131704	1.25646	1.05081e-08
Hipk3-201	1.14629	0.434057	0.722324	1
Cat-201	-0.983854	0.0558792	0.750679	0.009881
Api5-201	-0.929359	0.030158	1.24183	0.0031197
Ext2-201	-1.15441	0.332003	0.665829	1
Gatm-201	-1.81586	0.00059519	8.15582	0
Eif3j1-201	-2.24054	0.0111857	1.05289	0.00422539
Snap25-201	-0.169036	0.823939	-0.183382	1
Ubr1-201	0.171356	0.6964	1.21107	0.155717
Atrn-201	-1.75674	0.0671271	4.43526	1.2933e-129
Ivd-201	0.129084	0.684353	-1.4916	0.0107951
Slc23a2-201	0.583211	0.579337	-0.776638	0.304936
Spred1-201	-0.888181	0.153602	-0.381595	0.00505408
Sppl2a-201	-1.81483	0.00693918	0.819342	0.00163905
Mal-202	-0.328624	0.451017	14.3896	0
Polr3f-201	-0.702481	0.677107	0.0991971	1
Rbbp9-201	-1.03559	0.062684	-0.233321	0.946934
Gzf1-201	-0.756087	0.233736	0.0016793	1
Kif3b-201	-0.246034	0.714584	-0.0286136	1
Mapre1-201	-1.14151	0.0195285	0.379407	0.435932
Pkia-201	1.68516	0.348972	-3.19071	2.66162e-08
Stmn2-201	0.82247	0.465368	-0.864582	1
Car2-201	-3.29818	1.63925e-05	4.60585	0
Ogfr-201	0.137716	0.663301	0.233185	1
Armc1-201	-1.8845	0.00031863	1.43565	2.42302e-10
Ggt7-201	0.765157	0.577858	1.17743	0.50334
Acss2-201	-1.96794	0.00889353	0.607837	0.921501
Nfs1-201	-0.449043	0.457445	-0.58714	1
1110008F13Rik-201	-1.71811	0.0544815	-1.12818	5.48794e-23
Zmat3-201	0.188007	0.731136	0.529312	1
Sec62-201	-2.06254	0.0118506	1.68538	5.01647e-19
Dhx36-201	-1.24201	0.00679265	0.7901	0.199692
Mfsd1-201	-1.78206	0.00275817	-0.0767824	1
Kpna4-201	-0.472456	0.58151	1.98717	0.223362
Ppm1l-201	-1.24005	0.40596	2.41803	6.82252e-11
Nbea-201	-0.0562186	0.885892	3.32579	9.09686e-23
Serp1-201	-1.69653	0.0069413	0.473019	0.315647
Slc33a1-201	-2.08331	0.0668998	-0.185389	1
Ssr3-201	-1.20344	0.00209562	1.59754	3.2187e-18
Serpini1-201	-1.47517	0.0489974	1.06449	1
Trim33-201	0.651844	0.29246	1.32393	4.42749e-06
Nras-201	-1.4019	0.00729501	1.73711	2.50105e-14
Sike1-201	-0.852544	0.0398943	1.26558	1.23124e-07
Tspan2-201	-0.660366	0.306123	14.6789	0
Sec22b-201	-2.07918	0.00803394	-0.905901	0.468091
Gpsm2-201	-0.533423	0.419333	0.945248	1
Npr1-201	-1.83698	0.194659	0.981126	1
Slc35a3-201	-2.01491	0.00803344	0.534298	1
Mfsd14a-201	-1.51386	0.0447354	4.14298	2.25495e-70
Hadh-201	-0.831299	0.0580953	1.04692	0.00018434
Pla2g12a-201	-1.69162	0.0288954	0.851769	0.432714
Ctso-201	-1.84273	0.00274194	-0.912265	0.00311815
Ints12-201	-1.72795	0.0207874	0.555492	1
Gstcd-201	-0.985795	0.533651	1.08018	1
Ifi44-201	-1.52248	0.0043632	-3.71637	7.83178e-08
Rit1-201	-1.66374	0.00367109	-0.284264	1
Dclk2-201	1.87372	0.357931	-0.54458	1
Mettl14-201	-0.891159	0.207506	0.898981	0.771455
Gclm-201	-0.340781	0.496172	1.62602	3.89684e-16
Snx27-201	-0.880341	0.183157	0.423131	1
Mrpl9-201	-0.184869	0.524952	-0.404463	0.668547
Eif4e-201	-1.72208	0.0204586	0.553729	0.490696
Metap1-201	-0.466188	0.625561	0.507145	1
Cisd2-201	-1.59208	0.0739509	1.16063	1.04385e-06
Bcl10-201	-0.981121	0.150748	-0.360042	1
Calb1-201	0.181438	0.861592	-0.342714	1
Cpne3-201	-2.43277	0.0148296	-1.54711	0.0283007
Ubxn2b-201	-1.82049	0.0252271	-0.13433	1
Abca1-201	-0.880866	0.161767	-3.13282	9.66247e-46
Erp44-201	-0.824862	0.370179	1.15823	0.693394
Tmeff1-201	-2.69632	0.167442	6.78453	1.71394e-154
Fmn2-201	-0.381692	0.389499	-2.61289	2.75232e-12
Ugcg-201	-0.316119	0.775062	0.792376	1
Snx30-201	-0.894348	0.469915	6.62628	4.89616e-98
Zdhhc21-201	0.42668	0.113327	1.45505	0.000149616
Tmem38b-201	-0.700608	0.396642	0.887867	0.259246
Chmp5-201	-1.69265	0.00203124	0.451663	0.201311
Rad23b-201	-1.57219	0.126921	-0.0799276	1
Dcaf12-201	-1.05104	0.115417	0.0797801	1
Nudt2-201	-2.69891	0.000454757	-1.57327	2.19493e-15
Vcp-201	-0.834415	0.0608962	0.562585	0.73879
Tln1-201	-0.646824	0.129384	1.64145	0.144279
Gba2-201	1.06062	0.061288	0.221776	1
Psip1-201	-1.75789	0.0669224	0.969215	0.573758
Sh3gl2-201	-0.251244	0.686718	2.88533	1.61906e-06
Cachd1-201	-0.0253031	0.929865	-1.00792	0.2616
Eps15-201	-1.62305	0.0940526	1.83617	1.22059e-05
Rnf11-201	-1.21497	0.0216874	0.450171	0.212407
Txndc12-201	-1.08762	0.000657453	0.236803	1
Scp2-201	-1.21801	0.0551572	-0.569544	0.724758
Cpt2-201	0.00951688	0.984703	-0.303571	1
Ssbp3-201	-0.359827	0.583782	0.86275	0.673348
Ctps-201	-2.85294	0.124117	2.15779	3.75321e-05
Cdc42-201	0.371482	0.528577	-0.372747	1
Eloa-201	0.626001	0.261803	1.24842	5.47348e-05
Pnrc2-201	-0.8772	0.0220263	-0.533799	0.176192
Mmachc-201	-2.00556	0.0698094	-0.442977	1
Pik3r3-201	-0.229441	0.641049	2.36875	9.81704e-15
Cmpk1-201	-2.32864	0.0431178	1.12705	0.0247147
Ddost-201	-0.539299	0.499744	0.191073	1
Rcan3-201	0.125237	0.858435	0.267994	1
Syf2-201	-0.500148	0.267194	-0.476871	0.100384
Sfpq-201	-0.0985372	0.4798	1.58096	1.7643e-17
Tmem50a-201	-1.30609	0.00174415	0.289836	1
Ncdn-201	-1.21477	0.0603569	2.28853	2.95917e-11
Trappc3-201	-0.217878	0.557758	-0.192202	1
Slc9a1-201	0.0340268	0.954846	0.446927	1
Stx12-201	-0.499694	0.520403	0.979017	0.000102998
Ppp1r8-201	0.134564	0.854956	0.883871	0.642452
Sesn2-201	-0.163006	0.68928	-1.33368	0.000631922
Casp9-201	-0.0503811	0.964343	0.507209	1
Fbxo42-201	1.35905	0.0595882	0.93863	0.902849
Padi2-201	-0.151359	0.791321	3.43648	1.59411e-46
Rheb-201	-1.41245	0.0133129	-2.16675	6.26701e-45
Vamp3-201	-1.37064	0.00465313	3.06	3.79482e-81
Kif1b-201	0.153797	0.849083	0.599523	0.103079
Ctnnbip1-201	-0.768649	0.00207801	-0.0232394	0.947202
Lzic-201	-0.400755	0.405482	-1.42903	7.2343e-08
Fam126a-201	-0.757507	0.0627154	1.53763	0.00411092
Tprgl-201	-2.04782	0.00334536	0.832263	0.000657524
Ccnl2-201	-0.16602	0.801662	1.20094	0.00177599
Adgra3-201	-2.00685	0.137188	-0.512037	1
Lrpap1-201	-1.17846	0.120929	-0.5749	1
Ppp2r2c-201	-3.5926	0.119411	6.13563	5.18622e-81
Nsg1-201	-0.506237	0.441224	-0.915599	0.340538
Dhx15-201	-0.663708	0.0916445	-0.0500562	1
D5Ertd579e-201	-0.338225	0.238513	2.35391	1.30547e-27
Tada2b-201	-0.713056	0.3904	0.690629	1
Grpel1-201	-0.820234	0.0197432	-1.28487	1.7422e-19
Gnpda2-201	-3.07254	0.000333829	0.213158	1
Gabra4-201	3.47762	0.0906971	-3.68619	0.415797
Gabrb1-201	2.64618	0.342653	-7.51659	8.2172e-181
Tmem165-201	-2.05074	0.000259954	0.849251	0.00768123
Dr1-201	-0.200388	0.561942	1.00291	0.00018938
Fam69a-201	-1.99901	0.220177	1.60103	0.000845491
Zfp326-201	-1.68741	0.206032	0.715735	1
Sparcl1-201	-0.0697353	0.759581	-10.583	0
Coq2-201	-0.73098	0.305123	0.285637	1
Cds1-201	-1.30806	0.26074	1.25333	1
Asphd2-201	-0.0939427	0.899309	0.667801	1
Wsb2-201	-1.21526	0.273919	0.758645	0.38635
Eif2b1-201	-0.516955	0.32662	0.473176	0.720952
Cdk2ap1-201	-1.62235	0.000224034	0.122964	1
Arl6ip4-201	0.755093	0.00614682	-0.382647	1
Abcb9-201	0.945751	0.340343	-2.26758	0.15158
Scarb2-201	-2.28529	0.00491804	2.59845	1.33095e-58
Vps33a-201	-1.04786	0.326566	1.44278	0.139184
Mmp17-201	0.517085	0.38361	-0.519783	1
Mapkapk5-201	-1.21564	0.368069	1.87832	0.0341865
Atp2a2-201	0.166011	0.35058	0.838419	0.218222
Rnf34-201	-2.67417	0.119028	0.902929	0.167335
Aacs-201	-0.0942694	0.864848	1.67344	0.00647838
Tmem132b-201	-0.672849	0.257034	2.3409	3.61729e-26
Ulk1-201	1.57092	0.183404	0.48274	1
Rab35-201	0.381758	0.596961	-0.799704	0.454378
Triap1-201	-0.549902	0.48528	0.228735	1
Sppl3-201	-0.904049	0.162265	1.19852	0.579409
Mrm2-201	0.883364	0.263929	0.641485	1
2210016L21Rik-201	-0.0516778	0.910981	0.124258	1
Gm4951-201	-0.385197	0.108553	-4.10487	1.62915e-29
Tmem106b-201	-1.75722	0.000414129	1.40016	3.16544e-14
Fscn1-201	-0.143668	0.568157	4.09648	3.31438e-88
Usp30-201	0.465755	0.131604	2.87245	4.46687e-13
Plbd2-201	0.258094	0.465979	0.106744	1
Pdap1-201	-0.217087	0.70135	-0.025133	1
Pan3-201	-0.100791	0.884509	0.699595	1
Bcl7b-201	0.0728367	0.913175	0.146268	1
Wasl-201	-0.406528	0.59053	0.247659	1
Gigyf1-201	-0.511553	0.50577	1.52163	0.0188283
Mepce-201	0.310812	0.413444	1.4929	8.20793e-05
Hibadh-201	-1.84565	0.0078025	-1.26268	0.0392339
Fkbp9-201	-0.618481	0.413874	-0.619784	1
Avl9-201	-1.07259	0.133181	1.66675	0.000107366
Herc6-201	-1.25876	0.0765581	-1.93209	3.12123e-05
Mtpn-201	-0.896619	0.0605562	-3.69163	1.54225e-146
Pcyox1-201	-0.35897	0.0883422	1.53832	5.26966e-08
Tgfa-201	-0.497305	0.409665	4.99533	9.06327e-102
Dusp11-201	-0.0794824	0.71035	1.57962	6.09504e-09
Fbxl14-201	0.0692813	0.931259	0.630226	1
Rpn1-201	-0.990015	0.036482	0.0568441	1
Eif4e3-201	-0.19059	0.85366	1.43685	1
Sec61a1-201	-1.4309	0.0354347	0.647985	0.078285
Tmem43-201	-0.724348	0.23551	-0.867474	0.199871
Slc6a6-201	-2.24666	0.260027	6.50821	1.2118e-106
Sumf1-201	1.60569	0.25024	-0.356044	1
Arl8b-201	-1.40014	0.0341842	0.781565	0.00133444
Cops7a-201	-0.836317	0.273278	-0.480109	1
Gabarapl1-201	-1.04761	0.0352513	0.52699	0.121339
Adipor2-201	0.124985	0.877798	1.77302	4.54184e-05
Lrp6-201	-1.52624	0.25916	1.48451	0.000216975
Atf7ip-201	0.0456486	0.925317	1.94128	4.18856e-09
Aebp2-201	-1.33398	0.35678	1.93314	0.000533884
Golt1b-201	-1.61958	0.127909	0.417541	1
Bhlhe41-201	-0.199942	0.602624	-0.79594	0.439447
Kras-201	-2.90843	0.002574	1.01726	0.00885964
Etnk1-201	-0.835777	0.0472036	2.73308	2.49357e-64
Emc3-201	-1.1332	0.0223047	-0.0356601	1
Slc6a1-201	-0.878118	0.00058926	-3.55472	3.85029e-128
Timp4-201	-0.484057	0.0868051	-6.15677	9.75618e-143
Necap1-201	1.51132	0.397788	0.431739	1
Mrpl51-201	0.0880166	0.70709	-0.620029	1
Ltbr-201	0.938866	0.122537	-2.59573	0.000229103
Mark2-202	0.437404	0.480809	1.72688	0.0148006
Qpctl-201	-0.318297	0.637593	0.710624	1
Prmt3-201	-0.182113	0.851586	0.451619	1
Mtmr10-201	-0.595521	0.258106	1.7097	2.15811e-05
Ctsc-201	-0.0633325	0.897601	0.935416	0.274026
Tmem126b-201	-0.681887	0.183513	1.03595	0.834659
Ddias-201	0.474139	0.621325	-0.0501007	1
Rab30-201	-0.0565981	0.93633	-0.0994515	1
Arl6ip1-201	-1.67457	0.000277053	-0.129131	1.85702e-14
Smg1-201	-0.820252	0.566653	0.789193	0.591775
Kctd13-201	-1.7315	0.158592	5.57333	4.49846e-131
Rab6a-201	0.786121	0.0622207	1.36648	0.000191481
Ppme1-201	-0.346061	0.708796	0.712522	0.320146
Dgat2-201	-0.668993	0.17053	5.62534	8.20358e-23
Thap12-201	-1.22423	0.0989178	0.203094	1
Dkk3-201	2.94321	0.126573	-5.2916	1.48755e-41
Nucb1-201	-0.947968	0.391203	0.402669	1
Nomo1-201	0.679384	0.36357	1.00803	0.141103
Lamtor1-201	-0.344778	0.48613	-1.05916	1.80468e-05
Dctn5-201	0.0616465	0.949749	0.976419	0.0936485
Ubfd1-201	0.577746	0.651851	-0.0957575	1
Mettl9-201	-1.45449	0.00162564	-0.473564	0.265432
Tpp1-201	-1.02943	0.0272009	-0.831718	1
Thumpd1-201	0.253942	0.758248	2.02664	0.0015686
Atp6ap2-201	-2.53599	0.000185846	1.76637	5.05899e-20
Tub-201	0.362287	0.722141	1.57459	1
Fadd-201	-0.454048	0.550874	0.372179	1
Gpc4-201	2.41243	0.0983531	-4.80949	0.199016
Slc9a9-201	-0.293751	0.615827	2.6805	4.21177e-05
Dynlt3-201	-3.44108	0.000462036	1.10591	1.4906e-08
Vbp1-201	-1.6838	0.0551507	2.37044	6.24314e-32
Fundc2-201	-2.16491	0.0208762	0.00611856	1
Brcc3-201	-3.23076	0.327857	1.89337	0.99613
Rab39b-201	-0.687112	0.126864	3.54692	3.73837e-53
Magee1-201	-0.435661	0.140113	0.978206	0.00373672
Sh3bgrl-201	-0.0146356	0.98924	-2.21663	9.49152e-11
Cstf2-201	-1.50623	0.0310316	0.528983	1
Pdha1-201	-2.04325	0.0215596	-0.609193	0.386226
Rps6ka3-201	0.196248	0.877909	-0.0684304	1
Nono-201	-2.48552	0.0365655	0.102589	1
Abcb7-201	-0.331895	0.289754	1.24226	0.274244
Nsdhl-201	-0.868589	0.139356	0.537461	0.413753
Slc6a8-201	0.992048	0.145163	1.06163	0.53318
Mecp2-201	-1.50347	0.205593	1.32573	1
Plp1-201	-1.41244	0.101912	14.2745	0
Prps1-201	-0.0755942	0.909527	-0.791852	1
Lamp1-201	-1.02326	0.00799319	3.10577	2.55975e-126
Gas6-201	1.0689	0.212257	-4.70228	4.53212e-41
Agpat5-201	-0.659569	0.207094	-0.717857	0.0517954
Erlin2-201	-2.11704	0.0188071	0.487315	0.509231
Brf2-201	0.119526	0.837622	0.0929042	1
Leprotl1-201	-0.967228	0.0473927	1.90053	7.07479e-27
Gpm6a-201	2.00403	0.1452	-10.1542	0
Eri1-201	-0.522155	0.398163	2.25596	0.0108532
Tnks-201	-0.325643	0.140834	3.54924	1.20036e-114
Plat-201	-2.26782	0.0012801	1.11949	6.28959e-06
Ddhd2-201	0.607022	0.364945	1.28427	1
Gsr-201	-1.26138	0.0043909	-0.371833	1
Msmo1-201	-1.24051	0.0146788	-0.204939	0.165219
Klhl2-201	-3.8449	0.168221	5.27672	5.88987e-31
Tmem184c-201	-1.36845	0.00261187	0.827286	0.000208231
Acsl1-201	-2.93781	0.125625	5.6866	1.13446e-23
Slc25a4-201	-1.18514	0.278135	-0.350563	1
N4bp1-201	0.236285	0.626781	-0.543877	0.0306652
Sall1-201	-0.930314	0.2174	1.77507	4.67235e-09
Eif2ak3-201	-0.15454	0.867272	2.98838	5.12911e-08
Got2-201	-0.707986	0.241684	1.82214	7.96137e-05
Vps35-201	-0.997919	0.0221778	1.5519	5.55392e-12
Dnaja2-201	-0.776604	0.189631	-0.109975	1
Itfg1-201	-1.48653	0.0506838	1.4214	1.59045e-06
Ist1-201	0.0614381	0.886553	1.1359	0.0211896
Gnao1-201	0.276257	0.690526	-0.680575	1
Nudt21-201	-1.18854	0.372154	0.850206	0.977624
Fam192a-201	-0.214319	0.649369	0.454755	0.888781
Pllp-201	-1.1772	0.446709	13.2031	0
Arl2bp-201	-2.32961	0.00566864	0.316468	0.850979
Cx3cl1-201	2.54492	0.0956214	-1.16175	1
Ciapin1-201	-1.07382	0.013811	0.544984	0.503649
Coq9-201	-0.247017	0.727926	-0.513056	1
Mmp15-201	0.816926	0.0323527	0.0417508	1
Tmem38a-201	-0.775946	0.10793	-0.576601	0.297548
Usb1-201	0.141051	0.723442	0.0892136	1
Map1lc3b-201	-1.08221	0.00030647	0.0560453	0.603812
Emc8-201	-0.517186	0.535967	1.02877	0.649765
Zdhhc7-201	0.787892	0.281099	0.543199	1
Cotl1-201	0.961761	0.315267	-3.76701	0.000262491
Hsbp1-201	-1.02805	0.0259098	-0.0840069	0.679831
Vps4a-201	-2.13671	0.00019363	1.13784	0.0316013
Cog8-201	-1.61635	0.00667627	0.290073	1
Nip7-201	0.56112	0.307783	-0.284399	1
Cyb5b-201	-0.0992492	0.831419	0.402117	1
Gabarapl2-201	-1.79906	0.00057382	2.04643	9.08759e-11
Tmem170-201	-1.61858	0.16433	1.91336	0.118198
Aars-201	-0.801731	0.124935	0.745931	0.123041
2310022B05Rik-201	0.0372962	0.905017	-1.07365	2.81599e-07
Gnpat-201	-0.899265	0.393495	1.36733	0.0465757
Egln1-201	-0.671555	0.252335	1.12719	0.0774925
Jam3-201	-1.06147	0.0489506	6.57984	1.06094e-279
Nectin1-201	-0.758224	0.229926	5.67426	1.39728e-64
Srpr-201	-0.787929	0.352372	0.451044	1
Acat1-201	-0.207412	0.843109	0.899329	0.986888
Cryab-201	-1.70627	0.000904908	4.32913	8.65529e-182
Dlat-201	-1.37513	0.0794921	-0.498617	1
Pts-201	-2.5136	0.00434248	-2.02807	3.10035e-25
Bace1-201	0.930378	0.0945493	3.32469	6.0576e-24
Arcn1-201	-0.808621	0.0483118	0.445925	1
Tmem218-201	1.93589	0.358824	-2.47428	1.76655e-05
Pin1-201	-1.21356	0.0255941	-0.326608	0.000340762
Rsl24d1-201	-1.55703	0.0361663	0.0879456	1
Nedd4-201	-1.05498	0.00865187	0.0997216	1
Rora-201	-0.0168142	0.980775	-2.23671	1.42862e-05
Fem1b-201	-0.69566	0.0791233	0.631594	0.0397229
Phip-201	-1.17991	0.0913843	0.664962	0.255379
Elovl4-201	0.0294658	0.969046	1.51789	0.00258652
Imp3-201	-0.558126	0.0659235	0.951817	6.13271e-05
Ptpn9-201	0.0620421	0.923664	-1.3988	0.313445
Pkm-201	-1.63138	0.00463371	-1.38922	7.01011e-12
Ireb2-201	-0.523418	0.514585	1.05215	0.0217638
Csk-201	-0.180205	0.872383	0.650293	1
Tspan3-201	-1.89265	0.000908595	-0.123765	5.20482e-30
Elovl5-201	-2.03236	0.0152233	-0.746227	0.000240164
Gclc-201	-1.21675	0.0281071	0.714588	0.0606829
Map2k5-201	0.773983	0.177986	1.19689	1
Spg21-201	0.120524	0.451011	-0.695264	0.145106
Dpp8-201	-1.69612	0.035512	0.48283	1
Snapc5-201	-2.26881	0.0197618	-0.202905	1
Tfdp2-201	-1.16916	0.0545172	2.63579	0.000516365
Atp1b3-201	-2.0333	0.00147019	3.45531	4.31517e-93
Rasa2-201	-0.0597346	0.943714	-2.00208	0.0246919
Me1-201	-0.00727139	0.995008	-0.605608	1
Cmtm6-201	-1.38672	0.0358593	-0.194584	1
Stt3b-201	-0.859294	0.138592	-0.411801	0.895543
Armc8-201	-0.216061	0.635556	0.172202	1
Mras-201	0.346616	0.616452	-3.4023	1.37882e-17
Pdcd6ip-201	-1.45907	0.24004	3.23468	1.68076e-30
Slc25a38-201	1.11184	0.0130457	3.74455	4.50436e-64
Nktr-201	0.595538	0.424921	1.77271	0.00134542
Rab6b-201	-0.88056	0.370647	2.71367	1.33496e-26
Ip6k1-201	0.457287	0.552518	0.647842	0.261702
Prkar2a-201	-0.311653	0.184669	-0.368258	0.938107
Nicn1-201	-0.596439	0.512677	0.579758	1
Igtp-201	-1.30444	0.0280879	-2.98489	8.01295e-52
Degs1-201	-1.78842	0.00208723	4.13788	1.43463e-174
Atp6v1g1-201	-1.79939	0.00260609	0.703691	0.261702
Sv2a-201	-2.96376	0.0792981	7.6101	0
Dsel-201	-0.0677833	0.941085	0.779049	0.674023
Chchd5-201	-0.761695	0.296614	-0.0920771	1
Cdv3-201	0.139728	0.409063	0.706502	0.461922
Pik3r1-201	-0.600563	0.464985	2.05313	2.29605e-09
Phf2-201	-2.16603	0.175291	0.479892	1
Olig2-201	0.353296	0.361518	4.1947	1.70174e-79
Bmp2k-201	0.109864	0.558289	1.66151	2.55126e-12
Vhl-201	-0.260924	0.589148	0.0302328	1
Brk1-201	-1.22313	0.00311118	0.248511	0.0250362
Dnttip2-201	-0.906368	0.0028771	0.831807	0.00015584
Mon1b-201	-0.625833	0.441032	0.998095	1
Acsl3-201	-1.3067	0.0112751	0.120531	1
Fgl2-201	-0.0325121	0.958765	-1.41953	1
Ppp1r9a-201	-0.982378	0.189399	1.97193	0.000126203
Zdhhc5-201	-0.366091	0.729381	0.553093	1
Npat-201	-0.204996	0.754251	3.84195	2.34036e-59
Tmem127-201	0.679207	0.328972	0.748812	0.0089223
Bloc1s5-201	0.351866	0.638818	-0.230601	1
Exoc3-201	-1.31547	0.00837204	0.869148	0.0648341
Klhl42-201	-0.179661	0.668777	0.20619	1
Zfc3h1-201	0.298175	0.496395	1.22617	1.5622e-05
Cops8-201	-0.192922	0.86966	0.345782	1
Ipo13-201	0.160409	0.842976	2.89692	2.73731e-08
Ccdc92-201	0.55905	0.518232	2.45913	0.0116069
Foxj1-201	-0.426362	0.169188	3.12579	3.5942e-67
Fem1c-201	-0.0494534	0.897334	1.63117	4.40136e-10
Pmepa1-201	0.127457	0.839298	0.615116	0.777
Chst2-201	-0.894595	0.00228244	-3.52605	3.07059e-146
Zfhx2-201	-0.556887	0.440764	1.63768	4.19283e-07
Wdr26-201	-0.952553	0.269063	1.71089	0.025929
Prkx-201	-2.15565	0.13556	0.132896	1
S100b-201	-1.55519	0.0745613	-2.64557	1.0895e-26
Ccdc32-201	-1.07539	0.28792	0.142019	1
Rsbn1l-201	-0.240103	0.760601	0.760746	1
Fam117b-201	-0.616486	0.181247	3.62286	1.14825e-51
Arl5a-201	-1.83539	0.00279921	2.4229	8.79707e-23
Appl1-201	0.178314	0.823436	1.24702	0.0225494
Hacd3-201	-1.2671	0.00500081	-1.19502	4.22151e-08
Thap3-201	0.109969	0.917169	0.12469	1
Fkbpl-201	-0.324505	0.607444	0.309731	1
Sncb-201	-0.375923	0.661012	-0.258036	1
Efhd2-201	1.93237	0.171058	-5.34832	5.06119e-36
Wipi2-201	-0.25194	0.601943	1.2977	0.00010699
Klf9-201	0.0390137	0.897614	-0.886766	7.36989e-07
Rnf139-201	-0.854001	0.062195	0.221243	1
Trmt12-201	0.941269	0.200782	0.0872138	1
Pebp1-201	-1.68967	0.0270642	-0.844168	0.00511867
BC022687-201	-0.329577	0.555043	-1.41386	0.205187
Jcad-201	-1.16592	0.253157	3.18736	4.82582e-11
Mmd2-201	-0.907135	0.0824803	-3.31766	1.39875e-84
Clic4-201	-1.8335	0.0160871	5.11858	1.67045e-261
Setd7-201	-0.788509	0.0219692	2.23925	8.99079e-21
Mdga2-201	-0.328324	0.537754	0.249368	1
Hook3-201	-0.732296	0.000329773	2.58063	9.21209e-54
Fam91a1-201	-1.80226	0.0669192	1.39434	0.00467024
Ythdf1-201	-0.911282	0.108406	0.429577	1
Tbc1d12-201	-1.1493	0.0382639	1.21664	6.22307e-06
Abhd2-201	-1.94463	0.0492862	0.253194	1
Eda2r-201	-0.421206	0.304988	-0.129207	1
Lefty1-201	0.287681	0.699225	1.3649	1
Tmed8-201	-1.40535	0.0119695	1.05844	0.783836
Wipf2-201	-0.507536	0.629557	0.778014	0.194414
Dock4-201	0.791025	0.47636	0.0742515	1
Disp2-201	-1.33362	0.0177646	0.0357885	1
Dennd6a-201	0.502095	0.767827	0.991361	0.760548
Aldh5a1-201	-0.306575	0.679521	0.493831	1
Zc3h7a-201	0.676334	0.534347	-0.558068	1
Ina-201	-0.950011	0.131358	0.587509	1
Rab3gap1-201	-0.350086	0.40418	1.0888	0.16038
Tmem35a-201	2.25832	0.161184	-3.05319	0.219458
Tm7sf3-201	-1.51357	0.00305075	2.83438	1.52898e-65
Hnrnpu-201	-0.397164	0.0435212	1.28039	0.00537712
Ncam2-201	-0.797986	0.000385379	2.1886	6.09024e-18
Pomt2-201	-1.12624	0.112924	0.613944	1
Cmtm5-201	-0.151713	0.378756	2.43938	4.736e-39
Hdhd3-201	-0.10017	0.880495	1.42999	0.0757783
Ubald1-201	-0.779368	0.0886152	2.05509	3.40201e-12
Kdelc2-201	-1.45358	0.0173368	-0.660156	1
Atp6v0a2-201	-1.97323	0.150878	1.96105	0.000291009
Rrbp1-202	0.101323	0.742564	1.84013	3.00448e-25
Heca-201	0.71361	0.371693	1.19781	0.802718
Megf9-201	-0.149022	0.720008	0.711984	0.283417
Tmem177-201	0.909493	0.500824	-0.975066	1
Ssh2-201	-0.144138	0.832937	3.18202	4.26409e-10
Msl1-201	0.313811	0.441835	1.43222	3.5022e-07
Cd81-201	-1.01012	0.0310856	2.2657	5.83748e-44
Mcl1-201	-0.540416	0.145	-1.24695	1.31368e-41
Ensa-201	-0.85264	0.00190984	1.01296	9.92935e-05
Dnajc16-201	-1.11458	0.266783	2.05019	0.0747807
Ggact-201	-0.89823	0.139009	-2.89162	2.88845e-17
Sde2-201	-0.689533	0.558617	0.743093	1
Ankrd12-201	0.404569	0.650871	1.19375	6.60566e-10
Tmem109-201	0.690146	0.0877859	1.34625	0.000284778
Pnmal1-201	-1.48806	0.155199	2.23366	0.00136974
Exd2-201	-0.362347	0.535922	1.60209	0.193788
Limch1-201	-0.924748	0.0190617	2.76805	1.31667e-32
Stxbp5-201	-0.927038	0.620997	0.822902	1
Tmx4-201	-0.582208	0.430826	0.269459	1
B3galt2-201	0.039595	0.961878	-0.250333	1
Ube2q1-201	0.301823	0.662539	0.560234	1
Mgat5-201	-1.43251	0.0313257	0.285011	0.944257
Btg1-201	-0.833356	0.0298503	-1.98996	2.98516e-10
Cpsf7-201	0.658764	0.257523	0.967479	0.0724987
Washc4-201	-1.43278	0.260153	1.37611	0.00344341
Parp12-201	-1.23989	0.0312814	-0.320979	1
Lsm1-201	-0.796451	0.0317973	-0.270416	1
Irf2bpl-201	-0.680683	0.0553217	-2.07777	2.03108e-18
Pdk2-201	-0.84422	0.0759887	0.0931018	1
Rpp25l-201	-0.157816	0.783554	-1.69513	9.98867e-17
Sidt2-201	-0.278712	0.670264	0.295761	1
Pygo1-201	1.57002	0.032488	-2.6371	0.0632129
Bag4-201	-1.90106	0.226508	1.15051	0.528582
1700123O20Rik-201	-0.0155145	0.983382	-0.636787	0.0951527
Coro7-201	-3.60226	0.156641	3.33755	0.000556916
Spsb1-201	-0.0782052	0.73856	1.68701	1.22646e-14
Zfp91-201	-0.284593	0.689144	0.616353	0.0414995
Kcna2-201	-0.630694	0.38194	0.213186	1
Ppp1r9b-201	0.263633	0.567858	-1.04543	1
Ndn-201	-1.38478	0.00771855	-1.27468	3.9245e-11
Gde1-201	-1.76362	0.00331815	3.77536	2.60541e-150
Dpp9-201	-0.144713	0.887107	1.60579	0.885829
Cxcl10-201	1.58415	0.176877	-6.17156	8.17501e-85
1110059E24Rik-201	-1.25555	0.106326	-0.439597	1
Scai-201	-0.818915	0.408232	0.41382	1
Dennd4a-201	-1.97677	0.00867983	1.82287	1
Pbxip1-201	-0.823241	0.220447	-5.51901	3.76023e-145
Phlda3-201	0.0177759	0.688876	1.2541	1
Trp53rka-201	0.413021	0.436577	0.0618345	1
Uchl4-201	-1.64385	0.0295986	0.0268503	1
Apln-201	0.0122808	0.967949	1.90415	3.94051e-07
2610008E11Rik-201	-0.410307	0.427646	1.59667	0.00042364
Pdpr-201	-0.570116	0.433604	0.435549	1
Uba6-201	-0.190902	0.74017	1.5011	0.0775227
Pde4a-202	-1.26939	0.412121	1.22615	1
Alg14-201	-1.62219	0.0379585	1.2064	0.116097
Ltn1-201	-2.02534	0.00462718	1.29982	0.349335
Gtf2h5-201	-0.911128	0.203045	0.0796313	1
Polr3k-201	-2.7755	4.34873e-05	0.495924	0.656576
Zfp51-201	-0.148126	0.88575	0.9326	1
Cbr1-201	-0.612526	0.117772	-1.95637	1.56846e-15
Chd6-201	-0.67459	0.177845	2.15762	1.02822e-17
Ubac2-201	-0.498803	0.516664	0.451437	1
Prorsd1-201	-1.07886	0.197227	-1.67196	9.49257e-05
Dusp8-201	-1.05198	0.17009	3.23666	2.98569e-11
Slc41a2-201	1.43792	0.455152	-1.52945	1
Slc12a9-201	-1.73254	0.00911621	0.149907	1
Ube2r2-201	-1.34617	0.0148715	-0.659314	0.00541085
Mios-201	0.962549	0.230831	0.809835	0.155499
Chst11-201	2.03948	0.0693341	-4.74775	1.04567e-16
C1galt1-201	-0.456391	0.487637	1.14402	0.0754736
Ccdc88a-201	-0.142601	0.216892	0.660228	1
Actr1a-201	-0.231274	0.434853	2.47361	1.91263e-20
Sobp-201	-0.479306	0.239995	0.410398	1
Slc25a23-201	-1.31143	0.231756	1.48605	2.25851e-11
BC031181-201	-2.12715	0.000170983	0.121336	0.000462853
Slc22a23-201	-0.368791	0.548251	3.2997	8.27531e-19
Ddx19a-201	-1.2729	0.0854495	-0.373941	1
Vat1-201	0.29591	0.674467	0.340758	1
Tbcc-201	-0.366655	0.329789	0.549141	0.155075
Calm2-201	-0.518386	0.0630001	0.254173	0.333194
Thap11-201	-0.628524	0.454344	0.280789	1
Gcsh-201	-2.12556	0.00101206	-3.28448	6.4349e-58
Dgkb-201	3.59767	0.193098	-4.87543	0.0557789
Irs2-201	0.868395	0.137987	1.13179	0.0022243
Tsfm-201	0.0279006	0.957065	-1.21609	0.00279301
Rundc1-201	0.113571	0.843562	0.0853424	1
Parm1-201	-1.88111	0.428801	5.62824	1.07285e-51
Heatr5a-201	-0.480029	0.425384	2.43475	0.000437631
Bicral-201	-0.835741	0.447965	1.91444	0.000542606
Cnst-201	-0.778572	0.186529	1.41027	1
Ostm1-201	-1.42155	0.142499	1.52964	0.00751268
Tmed10-201	-2.47389	0.0110799	1.6603	7.12478e-09
Ankrd13c-201	-1.96351	0.0124275	0.38527	1
Edem2-201	-0.470415	0.337958	2.02145	7.87122e-12
Chchd4-201	-1.78575	0.0071524	-0.00588689	1
Tmem98-201	-1.81921	1.62966e-05	3.20544	3.50015e-51
Hist1h1c-201	-1.17028	0.00786638	1.86034	2.96627e-28
Nudt19-201	-1.98187	0.00121127	-1.00756	2.5473e-05
Vps37b-201	-0.821687	0.273544	-0.967156	0.771455
Utp15-201	-1.2752	0.206158	0.927996	1
Nek9-201	0.0210219	0.935639	0.561354	0.731529
Fntb-201	-0.82987	0.225463	2.37119	0.0440741
Lnpep-201	-1.54077	0.0122982	0.965275	3.89237e-06
Trpc4ap-201	1.02923	0.488501	0.719297	0.857171
Fzd8-201	-1.05034	0.144615	0.536183	1
Creb3l2-201	0.159204	0.681086	2.70078	2.36276e-12
Zfp704-201	-0.965324	0.406601	3.89912	1.23489e-48
Rab8b-201	-1.48713	0.130862	2.10659	6.68356e-08
Abhd4-201	-1.27325	0.0270447	0.222454	1
Psme4-201	1.39323	0.441579	0.852591	0.729312
Trim37-201	0.794583	0.631878	-0.917106	1
Scd1-201	-2.1872	0.0205082	1.21437	4.3399e-06
Socs5-201	-0.207385	0.442313	1.01776	0.000107695
Manea-201	-1.21802	0.00589699	0.645897	0.0135463
Ranbp10-201	-0.335913	0.824226	1.2945	0.580173
Herc3-202	1.83489	0.379666	-0.571982	1
Cyb561d2-201	-1.22666	0.168705	1.24904	0.577247
Srxn1-201	0.0667924	0.861155	-1.56658	5.7167e-05
Aagab-201	-0.433953	0.235536	0.667474	1
Mvb12b-201	-0.939395	0.510669	2.9237	8.73664e-20
Tob1-201	0.0533815	0.870745	1.5673	8.15676e-19
Enpp2-201	-1.51308	0.114655	8.9867	0
Gas7-201	-2.21731	0.417669	5.5244	1.7013e-33
Pdxk-201	-0.584093	0.563242	4.0799	1.75376e-22
Enc1-201	0.651606	0.124954	0.0278227	1
Pcif1-201	-0.946603	0.00847289	1.08347	0.751862
Usp22-201	-0.541867	0.0645544	2.75153	2.08877e-31
Caskin2-201	-0.352078	0.726488	1.25182	1
Taf2-201	-1.93085	0.0927408	0.472342	1
Dync1li2-201	-0.978447	0.230333	2.64493	6.29077e-13
Lmtk2-201	-1.25465	0.288752	1.323	0.178131
Gm49336-201	-1.11978	0.209058	1.12019	1
Commd2-201	-0.767057	0.264895	-0.580015	0.518953
Cdc42bpb-201	0.299123	0.425654	1.46661	2.03956e-06
Tmem135-201	-1.13417	0.0385208	0.424938	1
Tspyl5-201	-0.176152	0.805273	0.410651	1
Stx18-202	0.169385	0.705723	0.482612	1
Vwa1-201	-0.931359	0.326299	0.569311	1
Wdr5b-201	0.0544222	0.912543	-0.0192425	1
Qk-201	-1.7361	1.35239e-05	3.98037	0
Ctnna1-201	-1.77294	0.0008604	1.34315	9.70047e-10
Man1b1-201	0.934997	0.274071	1.37341	0.37344
B3galt1-201	0.40523	0.446538	-0.457699	1
Usp6nl-201	-0.573202	0.438977	3.04683	2.88858e-05
Topors-201	-0.273317	0.506003	1.08368	8.41248e-05
Gm6685-201	-0.469965	0.255218	-0.517613	1
Hectd4-201	0.981527	0.199302	2.22819	1.07767e-08
Mzt1-201	-1.87703	0.00391833	0.132915	1
Parp14-201	-1.03357	0.160661	-1.34334	0.108855
Mxd4-201	-0.211278	0.674842	1.00046	8.63842e-05
Fam173b-201	0.0367855	0.929035	-0.301795	1
Smim3-201	-1.77142	0.0125449	-1.86444	3.28881e-13
Usp38-201	0.373767	0.525209	0.897991	0.074385
Fbxo45-201	-0.803908	0.542782	1.83828	0.000399135
1700066M21Rik-201	-0.735623	0.159608	1.53421	0.000357897
Tmem246-201	0.199122	0.721125	-0.287431	1
Ppm1k-201	-0.355858	0.346839	0.492803	0.317959
Slitrk5-201	0.953589	0.182606	0.9175	0.339482
Zbtb1-201	-0.109541	0.824236	0.979929	0.000174455
Pim3-201	-0.129191	0.916072	2.64428	0.000107366
Herc1-201	-0.503095	0.680831	0.782902	1
Uqcrfs1-201	-1.75834	7.60667e-05	-2.75576	7.75837e-181
Fam210a-201	-0.0900708	0.771723	1.55751	3.93893e-08
Camk4-201	0.573452	0.694902	-0.470408	1
Sec23ip-201	0.355279	0.579163	0.451031	1
Plcl1-201	-0.446083	0.196007	6.84778	0
Serbp1-201	-0.574423	0.388417	0.398224	0.592466
Chst12-201	0.579707	0.460338	0.676752	1
Sema7a-201	-2.20896	0.106404	5.44904	4.2136e-19
Pnpla8-201	-0.843782	0.334707	1.07946	0.130246
Gng12-201	-1.71191	0.00204586	2.12366	3.789e-32
Utp6-201	-1.78915	0.21592	0.610954	1
Nfasc-201	-0.858601	0.0209666	6.66549	0
Smap2-201	-0.00861991	0.988079	1.88041	5.82949e-09
Fbxo33-201	0.337874	0.575663	0.541694	1
Tiprl-201	-1.07822	0.117705	-0.063766	1
Trp53inp2-201	-1.77625	0.00173208	-0.626052	0.438148
Wdtc1-201	1.20601	0.0169776	2.24556	0.12079
Hs2st1-201	-0.902344	0.129569	-0.0715577	1
Sft2d2-201	-0.324234	0.346286	1.20704	0.0127595
Smarca5-201	-0.11476	0.618863	2.08788	4.84676e-36
Reep2-201	1.56982	0.251098	-0.806464	1
Ice1-201	-0.607823	0.482058	1.79898	0.0211294
Ankib1-201	-1.92517	0.00839109	2.94848	2.43072e-28
Tubb4b-201	-2.12227	0.015248	-4.33549	1.20297e-209
Gna11-201	-0.275766	0.71571	0.445672	1
Zyg11b-201	-0.643276	0.502825	1.27992	1.43939e-08
Med13-201	-0.615446	0.0536953	2.11506	5.12376e-29
Lgals3bp-201	-0.541711	0.310806	-5.42579	5.76793e-187
Pkn2-201	-0.708811	0.0272118	0.500792	0.677322
Lasp1-201	1.54091	0.351747	-3.87604	5.42544e-07
Lrrn3-201	-0.706862	0.442191	1.40379	1
Actr1b-201	-0.799991	0.0351925	0.389508	1
Abca5-201	-0.205007	0.294953	1.14042	1
Mrpl47-201	1.0779	0.382338	-0.0366614	1
Igsf3-201	-0.571067	0.429352	1.05748	0.801565
Shprh-201	-0.601204	0.519214	2.39216	0.00022093
Psmd7-201	-1.53542	0.228051	0.569377	0.0564253
Ago2-201	0.719162	0.233109	-0.203934	1
Alg2-201	-0.206358	0.605916	-0.0897009	1
Ubash3b-201	-0.699095	0.420908	1.70316	0.158827
Cdc40-201	0.585262	0.535141	0.968005	0.830162
Tmc7-201	0.84902	0.43693	0.955947	0.539656
Alkbh5-201	-0.37277	0.225166	1.87639	8.05147e-15
Nubp2-201	-1.74812	0.0622824	0.28872	1
St6galnac5-201	1.22699	0.45796	-1.84169	0.0265126
Pcnx4-201	-1.33841	0.118567	0.427593	1
Rfxap-201	0.956591	0.0607109	0.553252	0.232246
Lpar6-201	0.284747	0.62466	-0.00230025	1
Ptk7-201	1.03165	0.410133	-1.42247	1
Azi2-201	-0.504439	0.509389	0.549098	1
Zfp451-202	-0.899802	0.153523	2.17795	2.74295e-22
Ogt-201	-1.74236	0.0809843	0.277293	1
Akap9-201	-0.240159	0.656642	1.76154	6.05215e-19
Dap-201	-0.888014	0.0359417	-3.01017	1.11794e-06
Ick-202	-2.1753	0.395533	4.90931	2.46081e-18
Epg5-201	-0.43195	0.684094	1.58145	0.00787145
Arl6ip5-201	-1.16275	0.00972096	0.0659717	1
Tcta-201	-0.467484	0.348116	1.0632	0.0387185
4930402H24Rik-201	-0.61495	0.167538	3.03496	2.0386e-69
Neurod6-201	0.391015	0.568086	-0.083474	1
Trappc5-201	-0.613379	0.0514096	-0.0883439	1
Slc30a1-201	-0.590464	0.114085	-0.0205082	1
Mgat3-201	0.704505	0.25322	4.62344	3.29604e-42
Slc25a16-201	0.271816	0.840982	-0.538543	1
Gbp7-201	0.319253	0.622817	-1.55219	1.35533e-08
Dstyk-201	-0.466515	0.549768	2.38677	7.03255e-08
Pik3ip1-201	-0.731913	0.0822452	0.180612	1
Ypel5-201	-1.16415	0.0373541	0.21189	1
Bmt2-201	-0.472263	0.683345	0.887338	1
Pde4dip-201	-0.505112	0.197003	0.825622	0.0441537
Ak5-201	2.04568	0.266126	-0.78686	1
Smg6-201	-0.10215	0.691969	1.04185	0.0125235
Kmt2c-201	-0.338421	0.545424	1.09355	0.130612
Siah1a-201	-0.570065	0.0645347	0.556119	0.0563738
Bpgm-201	-1.74388	0.0304315	4.05096	6.86828e-130
Rhou-201	0.543053	0.474308	4.60908	1.36265e-97
Socs7-201	0.534082	0.430948	0.43025	1
Mrpl41-201	-1.15079	0.00636131	-1.71222	9.37841e-28
R3hdm4-201	-0.432501	0.342286	1.87571	4.933e-11
Atad2b-201	-1.35596	0.352961	1.67837	0.0652802
Ppp1r12b-201	-1.64342	0.360872	0.787318	1
Plpp6-201	-0.519515	0.246342	1.72359	0.00016389
Fbxl16-201	-1.06153	0.327216	-0.287845	1
Slc32a1-201	0.404571	0.722393	0.712378	1
Zxdc-201	-0.18181	0.802246	0.483885	1
Pdk3-201	-3.01355	0.11024	2.20687	0.0103021
Ttyh2-201	0.62709	0.281299	5.04584	1.69489e-110
Tsr1-201	1.27064	0.248253	0.138942	1
Erf-201	0.77751	0.138981	2.60172	4.99645e-12
Hebp1-201	-1.64359	0.0347741	1.77915	1.83516e-12
Cisd1-201	-1.9192	0.0112145	0.832148	0.015904
Ptma-201	-2.87602	0.020604	1.72883	9.3663e-17
Fermt2-201	-1.00872	0.0867906	0.730852	0.00963214
Gpc1-201	-1.1944	0.319721	3.24886	1.14754e-07
Esf1-201	-0.332041	0.549336	-0.8557	0.0811538
Slc25a28-201	-0.603481	0.206649	-0.000201198	1
Lap3-201	-1.89149	0.0181764	0.697377	0.00507951
Cldn11-201	-0.877924	0.137138	15.1595	0
Rprd1a-201	-0.281537	0.691404	1.32984	0.00137807
Slc16a1-201	-1.46181	0.000249724	-0.0362832	0.441139
Ndufv3-201	0.60102	0.321927	-0.0704813	1
Crebl2-201	-0.28822	0.621362	0.931253	1
Ikzf5-201	-0.779168	0.449996	0.725986	0.822888
C1qc-201	0.725819	0.472615	-1.32878	1
Zcchc14-201	0.840275	0.108332	0.413454	1
Apmap-201	-0.224607	0.76031	0.407552	1
Ubr7-201	0.0716025	0.87242	-0.596815	1
Phyhipl-201	-0.995628	0.0107517	2.84319	4.46264e-74
Nceh1-201	-1.6873	0.0103107	2.01844	7.29756e-24
Itpk1-201	0.200782	0.535905	3.71601	2.00043e-29
Scamp5-201	-1.864	0.0911957	3.27692	3.04535e-46
AW549877-201	-0.868797	0.0404902	1.22419	2.19166e-07
Dcbld2-201	-0.474596	0.699829	1.5707	0.791561
Kcnk1-201	3.69116	0.14982	-7.63928	4.29598e-140
Fnip1-201	-0.427625	0.409219	1.7517	4.54927e-14
Gfer-201	0.571673	0.227865	0.761913	0.434991
Foxn3-201	0.399333	0.181332	7.13866	0
Fbxw4-201	-0.31115	0.663048	0.6849	1
Cplx1-201	0.156147	0.709517	0.115267	1
Ckap2-201	-0.380062	0.482773	-2.28798	0.000614175
Usp31-201	-1.45086	0.309482	3.44162	4.31955e-20
Map2k4-201	-1.15306	0.0809996	1.73057	1.11384e-07
Pcgf3-201	-0.532867	0.601552	1.29302	0.0035296
Smpd1-201	-0.50818	0.202506	-0.478037	1
Cavin3-201	-0.620233	0.0613179	-5.19995	2.87243e-248
Wdr43-201	0.0708716	0.941226	0.473472	1
5031439G07Rik-201	-0.391588	0.345639	6.24014	1.14165e-106
Trim41-201	1.13267	0.470419	0.682411	0.273395
Wipi1-201	-0.993202	0.1571	2.14267	3.53186e-12
Agps-201	-0.256178	0.499251	2.49375	3.20718e-12
Katnal1-201	-0.684626	0.421324	3.08822	3.27407e-16
Lgi3-201	-1.94351	0.0906035	9.52908	1.83535e-271
Dync1li1-201	-1.01138	0.160072	2.0628	0.00161961
Cercam-201	-1.00854	0.229587	1.61203	0.303598
Kdm5b-201	0.925079	0.157539	0.715904	1
4921524J17Rik-201	-1.89591	0.178166	0.531936	1
Acad11-201	-1.68238	0.129197	-0.283435	1
Fam199x-201	-1.87528	0.0132784	0.78215	0.346934
Eef2-201	-0.639685	0.026025	1.61731	2.01025e-20
Tspan15-201	-0.528513	0.0630738	4.17545	7.39223e-154
Atp1b2-201	1.87359	0.202299	-8.3053	8.69634e-152
Tiparp-201	-0.694621	0.154017	-1.56363	2.69082e-08
Tspyl4-201	-0.897267	0.256261	2.47558	2.65997e-12
Dhcr24-201	-0.265832	0.593275	3.24281	2.27472e-36
Rabif-201	0.226102	0.732148	1.00698	0.0579924
Coro2b-201	-1.11363	0.165895	2.47593	2.8183e-14
Pigs-201	-0.763358	0.0629227	0.29279	1
Slc7a1-201	0.433805	0.648656	-0.616396	1
Zbtb7a-201	-0.60806	0.266807	2.027	7.41747e-13
Rbm25-201	-0.915536	0.0724846	0.971281	0.183895
Bsdc1-201	-0.679594	0.6213	1.81009	6.92162e-05
Pdcd7-201	-0.126572	0.769979	1.32454	0.000405106
Brsk1-201	-1.07427	0.0189607	2.95957	0.155717
Wapl-201	-2.21054	0.050192	1.28408	0.484792
Suco-201	-1.08543	0.0797909	1.84301	1.20935e-05
Atg101-201	0.737453	0.0928817	0.571609	0.197827
Plvap-201	-1.02219	0.0598235	-1.17816	0.0345558
Snx13-201	-1.59984	0.16723	1.45977	0.0430054
Bicd2-201	-0.43292	0.213284	1.49688	1
Arglu1-201	-0.159689	0.358724	0.531591	1
Pnp-201	-0.500088	0.243498	-5.493	1.73371e-157
Vps13b-201	-2.4431	0.369673	1.36857	0.0936485
Cpne2-201	1.23847	0.016766	-3.24827	0.319045
Gm5617-201	-1.45482	0.0305092	-0.907479	0.000497703
Leo1-201	-0.309249	0.579196	0.20533	1
Cpe-201	-0.0120693	0.931994	-10.1838	0
Bmpr1a-201	-0.875856	0.0721214	-1.61765	7.7662e-12
Irgq-201	0.0716066	0.929609	0.290128	1
Mindy2-201	-2.36023	0.0245755	-0.113707	1
Bri3bp-201	-0.643755	0.0366636	-0.66413	0.0856566
Fam168a-201	-1.4024	0.0284087	1.80853	7.55021e-06
Rap2b-201	0.387236	0.627062	-1.04476	0.0290789
Ptprf-201	-0.27391	0.745337	0.115305	1
Cox10-201	1.17992	0.310245	-0.605474	1
Dner-201	-1.31457	0.0279028	-0.0586795	1
Bex2-201	-0.328339	0.222006	-1.45581	5.64849e-07
Lrp1-201	1.52632	0.0559666	-6.48998	4.01856e-101
Bet1-201	-2.56303	0.000698235	1.35397	6.51592e-11
Rbmxl1-201	0.325862	0.679302	-0.133519	1
Lrrn1-201	-0.837415	0.453779	9.0185	0
Pnrc1-201	0.0614635	0.628186	3.6679	1.34812e-133
Eif1-201	-0.498817	0.0787939	0.107583	6.39249e-06
Commd10-201	-2.11257	0.0138202	0.310244	1
Kank1-201	-2.31962	0.0694787	1.31105	0.186484
Ube3c-201	0.742398	0.509701	0.677916	1
Tmem183a-201	-0.986257	0.0194044	0.430822	1
Fbxw8-201	0.434447	0.540569	0.792308	0.237407
Zrsr1-201	-0.829736	0.178429	1.80395	0.000394644
Cox19-201	0.726977	0.0660559	-0.626155	1
Fahd1-201	-0.053468	0.930357	-0.606301	0.0473445
Zbtb33-201	-0.660096	0.390515	0.512922	1
Myt1l-202	-0.929017	0.430304	0.269983	1
Cep120-201	-1.91114	0.0893637	2.49193	0.000914922
Yod1-201	-0.331331	0.620732	1.04651	0.13869
Gpkow-201	-0.860686	0.320853	0.83026	1
Creb1-201	-0.333537	0.655899	2.06518	0.00987967
Asrgl1-201	-0.796299	0.0449549	-1.96131	1.69818e-73
Copg1-201	-0.929468	0.133778	-1.16585	0.888262
Arf6-201	-0.537411	0.140722	-0.383	0.920121
Sdf4-201	-1.83135	0.0441574	1.02185	0.481579
Zfp518a-201	-0.166251	0.419855	1.88617	2.17836e-09
Zfp322a-201	0.669933	0.436287	0.477343	1
Kctd4-201	-1.07432	0.342033	3.00848	6.46614e-31
Cdc37l1-201	-0.628707	0.13916	3.49148	6.78383e-44
Jrk-201	-0.61708	0.0302683	0.385074	1
Eif2s3x-201	0.255396	0.856758	0.806885	0.394693
Tob2-201	-0.544208	0.315835	0.837058	0.0114615
Bzw1-201	-1.88128	0.000877507	1.51016	2.12722e-10
Zfp770-201	0.00606556	0.988785	0.283776	1
Hmgn1-201	-1.67923	0.00148342	-3.3292	6.67634e-44
Snx33-201	-0.355356	0.34226	2.49004	8.92481e-21
Camk2n1-201	0.814735	0.273223	-4.00864	5.04111e-110
Polr1d-201	-1.04774	0.0137278	-0.755701	0.000854222
Vamp7-201	-2.39144	0.0483832	1.65368	0.00107354
Lrrc75b-201	-1.04645	0.10413	1.14374	0.265174
Fam181b-201	0.0306862	0.944004	-4.86661	4.22754e-80
Peg3-201	0.240122	0.597334	0.975438	0.0111805
Pura-201	-0.619741	0.0103744	1.47323	1.61237e-14
Ddhd1-201	-0.674213	0.63403	0.976759	0.0255386
Mfsd5-201	-0.700645	0.0517375	0.115616	1
Dpy19l3-201	0.55281	0.170591	-2.08542	0.0178811
Synm-201	0.887608	0.0887797	2.15616	0.0362701
Fam171b-201	-0.13228	0.711435	1.2695	3.81354e-11
Cdc42-202	-1.32036	0.00281371	0.930003	0.0306401
Mageh1-201	-0.359815	0.31209	-2.37397	2.04256e-36
Idnk-201	-0.813026	0.0870843	-1.10234	1.13495e-05
Zfp105-201	1.90242	0.0816794	-0.229287	1
Slk-202	-0.767844	0.362594	4.57417	3.54731e-90
Morn4-201	-1.8433	0.0199807	0.685632	0.895041
Aldh3b1-201	-0.143518	0.857143	2.24675	7.77076e-05
Hepacam-201	-0.626952	0.00561248	0.0216305	0.000167848
Lsm6-201	-1.54126	0.162813	0.654311	1
Borcs6-201	-0.532934	0.105926	0.299956	1
Gskip-201	-1.08235	0.39001	0.00808595	1
Terf2ip-201	-0.000137638	0.999825	0.783687	0.574161
Pcdhb20-201	-0.818096	0.276056	0.990279	1
B3galt6-201	-0.0622254	0.939873	-0.312977	1
Nipa1-201	-2.5208	0.0239507	4.66283	1.11565e-172
Exoc4-201	-0.790686	0.0101983	0.632965	0.0154336
Pcdhb14-201	-1.3926	0.207267	-0.712653	1
Pigm-201	0.258964	0.640029	1.46555	5.75657e-05
Rps19bp1-201	-0.712795	0.30989	-1.941	2.11289e-08
Tmem186-201	0.549071	0.376172	0.915774	0.991166
Zfp771-201	0.202298	0.552104	0.00375812	1
Ppp1r15b-201	0.359612	0.411199	2.12575	2.51353e-23
Lrp1b-201	0.0939299	0.890079	-0.615913	1
Abhd17b-201	-1.10694	0.0908608	5.35512	3.33604e-230
Tmem199-201	-1.61136	0.0177559	1.21265	0.0015623
Erp29-201	-0.700988	0.0720791	-0.44738	0.000405238
H2afx-201	-0.452874	0.292557	0.845263	0.0112272
Sc5d-201	-1.0355	0.00273112	2.07096	7.14749e-20
Nhlrc1-201	0.798015	0.195661	0.306363	1
Ptges3-201	-1.76147	0.0126111	0.197841	1
Mib1-201	-1.00112	0.141288	0.449165	0.324922
Efnb1-201	-0.522522	0.633312	-0.0102485	1
Acot10-201	0.0376887	0.93276	-0.376985	1
Ormdl3-201	-1.28802	0.0278339	-0.536651	0.25375
Pde12-201	0.00846053	0.988666	1.04605	0.0284519
Camk2n2-201	0.419623	0.691192	-1.01457	1
Nipbl-201	-1.0626	0.0488308	1.32772	1.01456e-08
Ston2-201	-0.0472674	0.834181	0.759844	0.0113587
Pcbp1-201	-0.518736	0.0628262	0.688538	1
Hexim1-201	-0.712031	0.0654175	-0.172818	1
Map10-201	0.251172	0.702353	0.420609	1
Wdfy3-201	-1.11846	0.0810808	1.76158	4.68082e-06
Arf3-201	0.378759	0.456417	-0.0557703	1
Ctxn1-201	0.0719131	0.850645	-2.25009	5.76321e-29
Cdr2l-201	-0.871008	0.419537	4.81027	2.22269e-40
2510009E07Rik-201	-1.86116	0.000425059	1.48835	6.94024e-14
Creg2-201	-3.72367	0.0294131	2.40395	0.820266
Pyurf-201	-1.01898	0.10845	-2.52359	2.8271e-23
Pptc7-201	2.21412	0.260377	0.378671	1
Zbtb22-201	-0.516778	0.339367	0.917364	0.895041
Eea1-201	-0.859577	0.00852543	0.757453	0.692011
Pou3f1-201	-0.475033	0.499663	7.1312	4.99769e-160
Rnf216-201	0.433681	0.745638	0.758543	1
Rap2c-201	-1.58753	0.0715396	0.587538	0.879668
Frrs1l-201	1.64899	0.374458	-1.4414	0.789028
Secisbp2l-201	-1.01408	0.181997	7.51506	0
B4gat1-201	-0.46397	0.51934	0.66113	0.0768634
Irf2bp1-201	0.370755	0.454544	0.276203	1
Riox1-201	-0.471859	0.466361	0.76074	1
Foxo1-201	-1.57294	0.0801394	-1.57398	1.4906e-08
Amfr-201	-1.8402	0.00698979	0.0484171	1
Pcdhb17-201	-1.7092	0.113747	0.842602	1
Cdc42se1-201	-0.210613	0.619253	-0.692592	0.013913
G6pd2-201	0.281059	0.0685076	0.38069	1
Grin2b-201	0.280359	0.715519	-0.262193	1
Ccny-201	-0.888782	0.0644503	1.02587	0.000355576
Pycrl-201	1.33913	0.0832992	-0.996761	1
1110012L19Rik-201	-1.20182	0.00281378	-1.39998	1.75309e-07
Socs3-201	-0.510824	0.403133	-0.771316	0.281251
Zfp81-201	-0.682701	0.259488	1.51845	0.00717199
Dcaf5-201	-0.989026	0.0704006	0.922749	0.358214
Nrip1-201	-0.0269377	0.960335	0.336525	1
Trim56-201	0.197651	0.633296	-1.02799	0.0214869
Rab33b-201	-0.867679	0.143338	1.45582	8.24194e-12
Hilpda-201	0.980508	0.212708	-0.272014	1
4930430F08Rik-201	-1.35078	0.0496104	1.74479	0.185796
Pqlc3-201	-1.80726	0.0483627	-1.41921	0.207328
Bag5-201	-0.473097	0.551304	0.220254	1
Hjurp-201	0.199271	0.393884	0.781072	1
Yipf6-201	-1.27964	0.072249	0.99984	0.0141266
Suox-201	-0.00855471	0.990881	-0.770867	1
Gpr37-201	-1.23476	0.0360618	8.72461	0
Pou3f3-201	0.101485	0.550023	-0.568613	1.83885e-11
Sugt1-201	-0.620667	0.41561	0.155309	1
Emc6-201	-1.83581	0.000602421	-0.984337	1.81786e-27
Irf2bp2-201	0.142532	0.556199	1.0158	2.26228e-05
Sft2d3-201	-0.534686	0.154372	1.65012	2.5132e-13
Klf7-201	0.670114	0.0379694	1.09172	2.39088e-06
Tceal1-201	-1.33204	0.0709084	-0.83125	0.00884549
Lemd2-201	0.488644	0.5022	0.737077	0.0562264
Pdf-201	-0.70548	0.146407	0.00432973	1
Ier5-201	-0.740062	0.337827	-2.02122	1.04623e-05
Gfod1-201	-2.92859	0.361289	3.86444	0.00202977
Xxylt1-201	-1.25921	0.0426273	1.05316	0.108615
Rhoj-201	-0.779772	0.280822	-1.10052	0.783896
Ppm1e-201	0.82229	0.383435	0.295735	1
Cdc42ep2-201	0.34911	0.462165	8.87442	0
Pik3r1-202	-0.490077	0.355837	1.47747	1.87027e-05
Fasn-201	0.250318	0.579599	1.32138	1.07671e-05
Gnai2-201	-0.410405	0.273041	-1.33231	4.98094e-20
Ywhag-201	-1.01101	0.0231448	1.41056	6.35164e-12
Rbm15b-201	0.179244	0.720943	1.33355	0.00834836
Gpr158-201	2.79312	0.058105	-2.06882	1
Pcdhb18-201	-1.78291	0.162965	0.528455	1
Isg20l2-201	0.700889	0.343533	0.547187	0.328342
Sbk1-201	-0.818798	0.183058	1.34634	0.00269374
Csl-201	0.1994	0.149549	-1.93837	3.57833e-05
Fbrsl1-201	-0.605051	0.362024	-2.37779	1.19251e-05
Kcnj10-201	-0.874788	0.0182667	0.780204	1
Tet3-201	-0.380604	0.736594	3.87268	1.46289e-49
Sptssa-201	-1.6875	0.00912512	1.98008	1.9435e-29
Gm6563-201	-0.996051	0.117308	-2.21262	3.51788e-40
H1fx-201	0.0397409	0.910987	1.91991	2.16838e-06
Tubb2a-201	-0.544471	0.035377	-9.16505	0
Gpr107-201	-0.308226	0.811445	0.539319	1
Zfp445-201	0.724853	0.262938	1.64774	0.00593457
2900011O08Rik-201	0.162851	0.738562	-1.10559	0.673348
Klhl11-201	-0.148624	0.693372	0.138285	1
Zfp830-201	0.43313	0.130033	1.18698	6.37281e-06
Mfap1b-201	-0.487198	0.292623	1.07873	0.000363353
Panx1-201	0.325442	0.721841	0.816495	1
Ppp3ca-201	0.173251	0.748122	0.105712	1
Acot6-201	-0.0837558	0.848529	1.4675	0.0997615
Olig1-201	-0.893229	0.0324025	7.91947	0
Prdx6b-201	0.365021	0.0110902	-7.96484	0
Nkrf-201	-0.68267	0.514693	0.418536	1
Eif3j2-201	-0.988554	0.108502	-2.18347	7.97021e-36
Tmem18-201	-0.984569	0.163176	0.230453	1
Fgfbp3-201	0.471566	0.520877	0.246747	1
Rab11b-201	-0.913224	0.042801	1.16424	1.05956e-06
Tmem251-201	-0.0329088	0.942593	-0.437119	1
Vcpip1-201	-0.556489	0.140015	0.847536	0.000158048
Diras2-201	2.54319	0.000638062	-2.06617	1
Ankrd46-201	-1.67837	0.17745	1.99875	1.69222e-18
Rnf7-201	-1.67782	0.000985365	3.67044	8.6914e-147
Zfp871-201	-0.867832	0.213484	1.2586	0.000134876
Mcmbp-201	0.05518	0.934512	0.886262	0.393366
Wwc2-201	-1.29535	0.00595224	0.833976	0.221544
Trnt1-201	-2.1169	0.189743	2.92261	3.95689e-12
Mblac2-201	0.453641	0.323982	1.70775	0.00360703
Arxes1-201	-0.986269	0.0827525	-2.37713	1.08913e-06
Spata2-201	-0.900554	0.0582252	2.95695	1.89037e-10
Gm9803-201	-0.515548	0.0834761	-1.65523	1.34856e-45
Ubald2-201	-1.00388	0.0255006	1.22946	0.226081
Pon2-201	-2.43849	0.00519745	-0.72177	2.03514e-05
Mrpl50-201	-0.382482	0.411079	-0.75158	0.0195551
B230219D22Rik-201	-1.27713	0.285418	3.28609	3.95477e-67
C1ql1-201	-0.171731	0.589729	-0.644604	1
Nrsn1-201	1.92786	0.115759	0.0662874	1
Rprml-201	0.282581	0.756902	-0.475905	1
Rexo1-201	0.602119	0.459339	1.61493	4.08347e-09
Bod1-201	-0.898088	0.195551	0.378788	1
Mbtps2-201	-0.854821	0.426801	1.1487	0.882791
Mrps7-201	-0.248096	0.464461	0.100578	1
Arxes2-201	-1.37907	0.0263319	-3.46969	3.05046e-50
Rabl6-201	-0.267741	0.483417	1.72042	0.000156142
Tmtc3-201	0.212708	0.751447	-0.44188	1
Cnrip1-201	-0.849739	0.192157	-1.05663	0.0771147
Mafg-201	0.297842	0.20435	0.297911	0.992217
Ensa-202	0.943134	0.0218037	-2.27023	0.0766534
C1galt1c1-201	-1.50006	0.00361918	1.76915	9.47022e-16
Ccdc137-201	0.40068	0.690278	-0.540131	1
Paip2b-201	-0.131994	0.897774	1.38571	0.696989
Dcaf7-201	-0.774814	0.158867	0.359903	1
Polr2a-201	-1.01483	0.00153612	2.80502	3.2549e-43
Svop-201	-0.801471	0.223225	0.607052	0.941032
Tmed3-201	-1.17336	0.00550487	0.0310727	1
Taok1-202	0.0742463	0.842677	1.04536	0.000203889
Ccni-201	-1.51679	0.0322166	1.21857	3.64462e-09
Proser1-201	-0.950336	0.161673	0.778601	1
Pgrmc2-201	-1.64313	0.0085136	0.986975	0.0277758
Ddx28-201	-0.329378	0.546677	-0.248974	1
Tst-201	0.0845019	0.64983	-6.89433	2.94614e-300
Lrrc4b-201	0.0971436	0.677282	1.71751	2.67293e-15
Zmpste24-201	-2.46812	0.00582672	0.769819	0.0130323
Basp1-201	-0.164687	0.697871	0.0272638	1
Eml6-201	-0.18854	0.726865	2.59247	7.81757e-06
Tram1l1-201	0.0493094	0.891639	0.812357	0.012562
Insig1-201	-0.486364	0.258066	2.12842	1.02542e-13
Brms1l-201	-0.648923	0.420672	1.04948	1
Chmp3-201	-1.02636	0.223355	1.19717	0.00744131
Fam58b-201	0.276038	0.640694	-1.53271	2.79873e-09
Edem3-201	-0.667542	0.455699	1.39417	0.0152623
Gdi2-201	-1.50903	0.00784502	0.205068	1
Gm4737-201	-1.72336	0.0253034	1.16247	0.0830359
Nap1l5-201	-0.581524	0.0106415	2.26379	2.16096e-43
Kmt5a-201	-0.245105	0.763355	3.27324	3.7252e-15
Prkca-201	-0.777143	0.488046	0.972522	0.308538
Eid2-201	1.00116	0.278933	-0.760662	1
Cdc42ep1-201	0.118352	0.573406	2.76866	1.12667e-25
Otulin-201	-0.181013	0.801986	-0.0731645	1
Saysd1-201	-1.13191	0.0118568	-0.8548	0.00089939
Hpcal4-201	1.44779	0.125386	-0.786694	1
4632415L05Rik-201	1.31068	0.0270109	-0.210333	1
Zfp367-201	-1.26536	0.143387	0.830468	0.950222
Mmgt1-201	-1.88986	0.0126564	1.53584	1.38879e-12
Fam174a-201	-0.833928	0.161464	3.15834	9.27022e-93
Cpox-201	-1.41336	0.262993	7.9636	0
Tceal8-201	-1.70255	0.0354147	-2.39783	1.30525e-52
Hivep1-201	0.318136	0.632311	-1.21041	0.165219
Ppp1r2-201	-1.5467	0.0274998	0.324698	1
Srgap3-201	-0.694186	0.253459	-0.40206	0.232362
Zadh2-201	0.0364839	0.863778	1.16899	1.70861e-05
Rab2a-201	-0.78354	0.18909	1.33173	1.7647e-10
Fem1a-201	0.44619	0.454163	1.0903	0.00425773
Zfp36l2-201	-0.129525	0.636278	-3.29976	3.52739e-37
Slc25a46-201	-0.905961	0.159348	0.891809	0.000401954
Selenon-201	1.33741	0.431358	-0.113642	1
Eif5a2-201	-0.880621	0.145316	1.75673	0.0153793
Kif1b-203	-0.11191	0.620764	6.43279	0
Mgat2-201	-0.189974	0.621898	0.227571	1
Epm2aip1-201	0.0133714	0.986218	1.50403	0.000274203
Ubqln2-201	-0.853796	0.0432305	0.886175	3.87298e-05
Cxxc5-201	-0.0493836	0.806921	2.38479	5.97445e-44
Zfp397-201	-0.084679	0.903744	0.690047	0.067472
Fam120a-201	-2.10274	0.00299573	0.250664	1
Aff4-201	-1.24108	0.0844819	1.41553	1.45699e-13
Sorl1-201	-0.551198	0.0537381	0.254167	1
Tspan31-201	-0.511398	0.27136	0.09045	1
Phlpp1-201	-0.50271	0.0316403	3.26438	5.76173e-92
Pwwp2a-201	0.459577	0.452156	0.859878	1
Plppr4-201	0.107166	0.90682	0.223121	1
Hacd2-201	0.941844	0.34456	-1.05133	0.208997
Kbtbd7-201	-1.01996	0.189032	0.4298	1
Pcdhga11-201	-0.339773	0.336922	0.223193	1
Mars2-201	-0.274748	0.696647	0.903418	0.0704122
Tspyl1-201	-0.322171	0.659199	1.49666	9.01339e-11
Fkrp-201	0.0348869	0.951047	1.41155	0.0365588
Gm9833-201	-0.118443	0.764295	0.639817	0.348805
Bmyc-201	-0.169599	0.314107	-0.271392	1.74097e-06
Peak1-201	-0.075233	0.858356	-0.0671682	1
Slc36a4-201	0.95867	0.297175	2.41941	0.0459414
Setx-201	-0.588694	0.296031	1.73986	9.61925e-13
Zfp507-201	0.041183	0.959664	0.954963	0.415797
Patl1-201	-0.840849	0.2403	-0.218135	1
Spty2d1-201	-0.802842	0.267253	1.36661	0.0976874
Rictor-201	-0.292006	0.690238	2.70584	2.13523e-24
Gm7334-201	-1.06384	0.0320306	-3.03932	3.46541e-06
Tmem178b-201	-2.12032	0.0796814	5.01775	7.22271e-12
Lamp2-202	-1.62751	0.00196531	-1.908	5.96838e-38
Crebzf-201	0.257114	0.559872	2.72156	1.70771e-40
Fktn-201	0.444664	0.484973	1.48552	0.43945
Mcat-201	0.0299184	0.96485	0.227543	1
Zfp282-201	-0.0970579	0.921335	1.54836	0.626625
Foxo4-201	-0.232301	0.820352	1.09864	1
Hist1h1e-201	0.317745	0.0917054	1.7571	1.49657e-22
Rap2a-201	-0.89328	0.0523074	3.1251	8.73625e-84
Timm29-201	-0.607051	0.222765	0.261315	1
Mcts2-201	-0.794871	0.186779	0.0032432	1
Rilpl1-201	0.0956247	0.781433	0.951206	0.0132522
Zfp146-201	-0.179728	0.630068	0.537299	1
Nucks1-201	-1.30643	0.11019	1.08184	2.80712e-05
Lrrc4-201	-0.334652	0.708147	1.9827	0.0298598
Marcksl1-201	-0.799243	0.0345435	5.47054	3.41678e-294
Crebrf-201	-0.44314	0.607529	1.27272	0.00110329
Rnf149-201	-1.83239	0.00709392	0.33158	0.874007
Borcs5-201	-0.413911	0.549145	0.238286	1
Slc35f6-201	-0.974129	0.100525	-0.211297	1
Grpel2-201	-0.437218	0.480509	1.13041	0.105815
Xbp1-201	-0.485376	0.233876	0.936432	0.0324899
Gstz1-201	-0.833567	0.274038	0.514534	0.976131
Msl3l2-201	-0.673349	0.338999	0.418067	1
Tbc1d22a-201	0.0643398	0.918882	0.894788	1
Srsf7-201	-1.56779	0.0298292	0.131647	1
Klhdc1-201	0.598907	0.737125	1.34393	1
Spats2-201	-0.0098423	0.986983	-0.530837	1
Cdkn2c-201	-1.75732	0.00584818	-0.586501	0.841869
Rgs7bp-201	1.89488	0.162849	-2.4636	0.00132361
B3gat2-201	-1.63941	0.305206	0.286373	1
Tagap1-201	-0.393599	0.598203	2.1716	0.424432
Klf13-201	-0.616063	0.0163554	7.5214	0
Ppp4r2-201	0.0656174	0.874339	1.28192	0.0121188
Acvr2a-201	0.335325	0.640225	0.162399	1
Opa3-201	0.982562	0.391325	0.66944	0.406971
Ptpn4-201	-1.21713	0.0832687	-0.446342	1
Cdc42se2-201	-1.21617	0.0137619	2.56254	4.21746e-21
Plpp3-201	-0.99317	0.0450718	-7.44425	0
Rnf11-202	-1.03985	0.0348187	0.342231	0.68906
Thra-201	-1.73938	0.00593188	3.22452	1.14017e-72
B630019K06Rik-201	-2.06824	0.0888366	1.72366	0.277567
Maneal-201	-0.987859	0.169092	1.15051	1
Rnf103-201	-0.0722096	0.918655	1.7569	1
Zfp365-201	-2.79506	0.015763	3.22883	3.59077e-15
Rap1b-201	-1.96395	0.0112099	0.142605	1
Map1b-201	-1.45173	0.00208905	3.06168	3.97397e-59
Zfp608-201	0.738851	0.195714	1.5659	4.36036e-09
Strap-201	-2.16271	0.0124645	0.291287	0.901944
Junb-201	-0.117016	0.491768	-3.23531	1.02842e-59
Prkcb-202	-1.53837	0.162934	3.34156	0.189705
Mrpl35-201	-1.5882	0.0492398	-0.71101	1
Ube2ql1-201	2.62394	0.00717227	-1.91394	1
Ier5l-201	-0.151717	0.849778	-1.58328	0.0140352
Fam204a-201	-1.80293	0.00250501	0.363636	1
Lonrf1-201	-1.39501	0.225926	3.45651	1.76795e-09
Azin1-201	1.18706	0.590863	-1.23952	1
Mllt11-201	-0.59474	0.152626	1.09715	0.00220211
Tfg-201	-1.30076	0.00784917	0.690965	0.0119148
Jmy-201	-1.32244	0.0759636	2.2914	2.19836e-19
Dand5-201	1.16128	0.206443	-0.209016	1
Socs4-201	-0.124444	0.651926	1.10006	0.000251108
Nrgn-201	-0.264655	0.572828	-0.729595	1
Ficd-201	-1.61657	0.00337714	-0.461269	1
Ggcx-201	-0.240579	0.823765	0.00218082	1
Tnfaip6-201	-1.56901	0.00266389	5.18473	9.62226e-124
Abat-201	-1.35308	0.00481198	-1.35709	3.21697e-06
Cstf2t-201	-1.01879	0.176388	0.336641	0.760304
Smad1-202	1.19688	0.275165	-1.11882	1
Khdrbs1-201	-1.17101	0.0754127	1.01655	0.00817391
Taf7-201	0.565102	0.0842946	1.16739	0.00308158
Hspa12a-201	-0.943713	0.40572	1.72391	0.918259
B430305J03Rik-201	0.28603	0.501391	-1.5225	5.69773e-22
Mprip-201	0.247932	0.609112	-0.550503	1
Zfp24-201	-1.65473	0.0412561	1.3174	9.77719e-07
Fpgt-201	-1.47674	0.0644142	2.7806	1.07103e-13
Fam212b-201	-0.736909	0.0143407	1.89903	2.85339e-13
Kidins220-201	-1.1973	0.0286613	0.0132006	1
Ppp2r3a-201	-0.793134	0.178357	2.81505	8.82185e-32
Tusc1-201	0.238797	0.59805	0.454045	1
Pi4k2a-201	-0.663935	0.223636	-0.339711	1
Chl1-201	1.81212	0.406224	-5.54888	7.09713e-21
Abhd10-201	-0.807528	0.34015	-1.13157	0.251135
Zfp395-201	0.643447	0.459838	0.800249	1
Sox4-201	0.513516	0.374183	-0.00912492	1
Rhob-201	0.0524543	0.560899	6.03139	0
Zfp747-201	0.599353	0.313229	1.72093	1
Gfap-201	0.66647	0.432716	-10.1268	0
Sema5a-201	-2.37708	0.238708	4.35545	2.85096e-20
Spcs3-201	-1.54168	0.114395	0.461654	0.950334
Slc30a7-201	-0.292495	0.390699	0.493236	1
Smpd3-201	1.29974	0.0912507	-0.111599	1
Vapb-201	-1.25345	0.0900423	1.04433	0.00102697
Trib1-201	1.75061	0.40096	-2.8182	3.36506e-08
Znfx1-202	-0.571982	0.0875468	-0.0199472	1
Ncam2-202	-1.05599	0.00624172	1.56718	1.49313e-06
Dram2-202	-3.1601	0.0800812	2.41375	0.0701342
Ywhae-201	-1.13779	0.000870284	0.101312	4.08678e-16
Adam12-201	-0.252677	0.764632	1.37259	1
Tnrc6b-201	-0.154695	0.646823	2.09698	4.49488e-29
Cggbp1-201	-1.48645	0.0563903	0.838915	0.000185555
Mettl7a1-201	-0.462883	0.513234	1.21264	0.0227579
Slc20a2-201	-1.92174	0.0109204	0.692469	0.00401301
Adam10-201	-0.662163	0.177684	1.82064	7.85243e-06
Ppm1h-201	-1.13868	0.377566	0.745338	1
Lrrc8c-201	-1.08154	0.289022	2.45698	4.23636e-34
Rock1-201	-1.22539	0.235757	1.45895	0.0143252
Ppp2r5a-201	-0.777081	0.167597	0.184864	1
Cadm4-201	-0.570313	0.0342008	2.07263	1.59247e-35
Pcdh7-201	-0.256054	0.6435	0.721142	0.0211294
Klhdc10-202	0.0104742	0.990044	0.185215	1
Ep300-201	-0.434651	0.550613	1.15443	0.0849013
Capn2-201	-1.92861	0.00120965	-1.58015	3.2351e-05
Susd6-201	0.0338502	0.905489	0.558063	0.557779
Sertad3-201	-0.304335	0.613664	0.201831	1
Neo1-201	-1.09831	0.0221588	1.82795	7.20656e-07
Kcmf1-201	-0.844967	0.225695	-0.214067	1
Wdr6-201	-1.06712	0.142422	-1.12694	0.748474
Sos1-201	-0.570872	0.424393	2.34735	2.20798e-14
Tmem245-201	-0.315676	0.383793	1.74818	6.66472e-19
Mrfap1-201	-0.22689	0.597553	0.883594	6.13271e-05
Wls-201	-2.33533	0.00324926	2.6135	3.34853e-10
Fam49a-202	2.04937	0.0981184	-2.52277	0.00507302
Ago3-201	-1.16914	0.0387165	3.05208	1.43789e-49
Soga1-201	-0.25587	0.408196	4.16368	9.92404e-69
Mapk1-201	-0.327859	0.389272	0.81148	0.0134184
Cpsf6-201	0.0757097	0.94575	1.43853	6.58557e-05
Zfp46-201	-0.941619	0.105025	1.61821	0.1401
Zfp580-201	-0.309549	0.475091	-0.0748583	1
Dbndd2-202	-0.697433	0.121818	2.16091	3.72822e-14
Kbtbd11-201	0.223903	0.812843	-0.377238	1
Slain1-201	-1.62896	0.00043987	7.6069	0
Rras2-201	-1.73247	0.0539876	1.39117	0.327668
Ncor1-203	-1.00987	0.428251	2.00894	0.000466253
Rtl6-201	0.283316	0.791256	1.22529	0.524796
Fbrsl1-202	0.56628	0.0491152	-2.12148	0.000105688
Syp-201	0.483887	0.474227	0.0119231	1
Smad5-201	-0.00926452	0.986834	0.452677	1
Csnk1g3-201	0.0807891	0.938649	1.41278	0.192391
Tpd52l2-202	-1.60849	0.0220962	0.753584	0.00479667
Fto-201	0.313699	0.615952	0.974915	0.0113974
Emc7-201	-1.18427	0.010952	0.550627	0.91731
Prrc2b-202	0.983688	0.445198	-0.0592316	1
Mia3-201	-0.588805	0.574723	0.9183	0.873162
Cdk17-201	-0.924311	0.3226	0.963836	0.0499673
B4galt6-201	1.95486	0.32528	-2.21857	0.0178189
AI504432-201	-0.515899	0.0594025	-0.133649	1
Socs6-201	0.0314601	0.944799	1.57248	0.186987
Gramd3-201	0.112611	0.836465	1.05582	0.00495332
Pgpep1-201	-1.06723	0.0255619	-1.92275	1.84072e-07
Ppp3ca-202	-0.569853	0.245604	0.669958	0.0108155
Atad1-201	-0.11801	0.794376	0.717989	0.0230229
Kcnq3-201	-0.680261	0.157961	3.05842	2.82013e-42
Purg-201	-0.518341	0.445775	1.2922	0.0914314
Siah2-201	-1.30927	0.374074	3.06125	4.49829e-09
Sdc3-201	0.618027	0.196971	-2.87417	3.67143e-07
Tgoln1-201	-0.403685	0.049412	2.59064	5.5084e-61
Cebpb-201	1.57803	0.160063	-3.69266	4.55994e-15
Rab31-201	-1.28356	0.0349309	2.27728	3.40715e-44
Gid4-201	-0.845921	0.266738	1.31396	0.242305
Gabrg2-201	0.250891	0.811109	-0.180742	1
Slc39a6-201	-0.540254	0.0789281	0.61443	0.0736889
Il6st-201	-0.693495	0.356772	-0.510738	1
Alg13-202	-1.73682	0.0109063	0.677213	1
Them6-201	0.33006	0.425738	1.98417	3.47419e-07
Setd3-201	-0.924811	0.224938	1.28225	0.00252012
Tubb3-201	-1.64059	0.271825	4.82094	5.01492e-31
Tubb4a-201	-1.15481	0.0677377	11.3815	0
Eif2s1-201	-0.522343	0.293969	0.36925	1
Dnajc30-201	-0.0359907	0.920953	0.340326	0.643326
Nf1-201	0.331717	0.731362	1.30096	0.00112539
Pcdh17-201	-0.518042	0.0441483	1.28924	4.98972e-13
Elovl6-201	-0.75972	0.179334	4.94245	2.53944e-73
Nhlrc2-201	-0.850445	0.303159	1.02528	0.188989
2310039H08Rik-201	-0.668127	0.203963	-0.81496	0.00683903
Fam136a-201	-1.66818	0.165808	-0.160691	1
Hpcal1-201	-0.991944	0.250647	2.84591	2.17224e-09
Cdpf1-201	-0.977059	0.0785071	-0.492196	1
Bloc1s4-201	-0.183307	0.457093	0.181449	1
Rrs1-201	4.19604	0.0494523	-0.835386	0.0005198
Plxnb1-201	-1.02336	0.0589106	-0.688446	0.0687791
Tmem65-201	-1.2025	0.0037132	-0.177883	1
Pigh-201	-0.670359	0.158441	4.37342	4.29182e-42
Zfp329-201	-0.32552	0.600755	1.90904	0.005705
Tmod3-201	-1.40625	0.0065677	0.58779	0.964076
Tmpo-202	-0.950489	0.15945	0.115688	1
Dnajc5-201	-0.470647	0.53855	0.545117	0.561823
Tpm3-rs7-201	1.50814	0.0108736	-0.942914	3.53796e-16
Alg11-201	-0.19	0.849999	1.03499	0.319739
Acadm-201	-0.5951	0.199544	-1.13106	0.421236
Wdr7-201	-2.16555	0.121003	1.38907	0.00189107
Foxk1-201	0.00259566	0.995747	1.17303	0.97682
Chadl-201	0.418878	0.508126	2.06071	0.00885964
Vps41-201	-2.04236	0.105059	0.860606	0.121385
Cxcl12-201	-0.625222	0.297244	4.11446	0.145129
Gm10053-201	-0.747538	0.0577664	-3.22889	1.3585e-176
Miga1-202	-1.15022	0.0753786	1.53089	0.00886646
Zfp760-201	-0.277315	0.549112	1.47477	0.00942488
Cramp1l-201	0.209391	0.75442	1.37224	0.123993
Pgrmc1-201	-0.806565	0.0536922	0.273699	1
Nsa2-201	-0.227998	0.79288	0.37354	1
Zfp386-201	0.274046	0.711821	0.57506	0.984549
Mon2-202	0.482787	0.4505	2.3952	2.37083e-08
Fnbp1-201	0.0435002	0.855556	3.29633	3.43343e-84
Negr1-202	-0.794933	0.168827	0.341191	1
Sap18b-201	-1.72346	0.00125154	-2.47669	2.79634e-203
Dcaf8-201	-0.0424538	0.906164	1.96262	1.3271e-09
Synm-202	0.295526	0.710147	1.51827	1
Efcab14-201	-1.67242	0.0183184	2.75293	1.19729e-27
H2afj-201	-0.721413	0.0294277	1.85156	9.90307e-21
Snrnp70-201	0.333263	0.0556144	0.822652	0.000484187
Wbp2-201	-0.793461	0.121332	2.16548	1.59503e-30
8030462N17Rik-201	0.605168	0.211972	0.490714	1
Hnrnpab-201	-1.67355	0.0981311	0.659687	1
Gnai1-201	-3.16343	0.129066	5.8041	2.23946e-73
Sept11-201	-0.719313	0.065365	-2.53194	0.00198692
Borcs7-201	-1.45945	0.300655	1.03253	1
Lamp2-203	-2.63056	0.367748	4.33064	0.00542979
Kcnh7-201	0.674851	0.616244	1.06988	0.950334
Cdh11-201	-1.33075	0.156169	1.14858	0.00456946
Gria2-201	2.71079	0.145722	-2.46404	0.000778822
Ddn-201	0.516219	0.440703	-0.611209	1
Abcb10-201	0.782841	0.253171	2.61868	4.37723e-09
Gm10282-201	-0.0221386	0.944733	-0.294672	1
Ap3s2-201	-1.52454	0.0386356	0.961809	0.00827505
Ado-201	-0.577863	0.468797	7.25383	0
Megf10-201	-1.59967	0.000254449	0.733213	0.0195763
Tubb2b-201	-0.593539	0.0353073	-9.73312	0
Arhgap35-201	0.029544	0.951786	1.02996	0.0406005
Tsnax-201	-0.27094	0.5825	0.554537	0.889023
Ppp2r3a-202	-0.653283	0.132489	2.74614	2.85155e-64
Ccdc186-201	0.587461	0.173755	0.393081	0.503238
Pdgfa-202	-0.456016	0.467838	1.87094	0.000443573
Mtx3-201	-0.0242977	0.965145	-0.266478	1
Rcc1l-201	0.509133	0.343516	0.204873	1
Ifit3b-201	-0.452979	0.360115	-3.99712	1.33622e-149
Rabep1-201	0.368115	0.781945	0.315655	1
Prpf40a-201	-0.115702	0.846406	0.997976	0.566076
Serpinb1a-201	-3.00214	0.0890833	3.82821	4.34922e-17
Tspan7-201	-0.415074	0.156396	-8.54988	0
Rpl10-ps3-201	-0.759057	0.000776088	-1.39185	2.2917e-255
Gpr155-202	-1.79891	0.000740461	4.03721	6.03414e-16
Crtc1-201	-0.41828	0.685671	0.759479	1
Sypl-202	-1.17316	0.298108	3.76043	5.30873e-29
Scaf8-201	-0.632455	0.450118	0.411315	1
Cop1-201	-1.12828	0.0983261	0.88235	1
Trim30a-201	-0.216823	0.719911	-2.7737	5.82343e-11
Zdhhc8-201	0.0664282	0.923952	1.09615	0.251135
4930453N24Rik-201	-1.28258	0.00523838	0.20807	1
Uxs1-201	-2.20693	0.0747751	0.25744	1
CAAA01118383.1-201	0.00139045	0.998732	1.38929	1
Ext1-201	0.251074	0.733191	-0.253937	1
Pdia4-201	-1.1455	0.00845265	0.639597	0.0667336
Ptpra-202	-1.86975	0.0332114	0.724399	1
Bloc1s3-201	-1.19262	0.165431	0.631433	1
Tuba1b-201	-1.44397	0.000583886	-3.06535	4.78678e-96
0610030E20Rik-201	-0.250255	0.740492	1.96105	0.722519
Nrbf2-201	-0.337134	0.63844	1.20715	0.219262
Rpl9-ps6-201	-1.31673	0.00143372	-2.01827	0
Eif1a-201	-0.589551	0.0610414	-1.13448	0.264346
Mllt3-201	-0.710201	0.535894	0.378818	1
D130040H23Rik-201	0.939741	0.428054	-0.0646547	1
Hist3h2ba-201	-0.842092	0.0957951	6.07147	9.64695e-230
Rasal2-201	-0.880665	0.021301	1.56139	0.000345088
Tmem175-202	0.217058	0.784365	0.3916	1
Sec22c-201	-0.355786	0.560569	0.870453	1
Lrrc58-201	-1.95078	0.000892081	-0.171855	1.53172e-24
Hist2h2aa1-201	-1.0604	0.0239299	-1.14514	2.08051e-25
Lsamp-201	0.532174	0.355681	-3.50399	3.15718e-52
Zfp706-201	-1.42698	0.0428096	2.27976	8.76668e-31
Slc35e3-201	-0.324367	0.725338	1.48813	0.112852
Aqp4-201	0.380736	0.242033	-12.031	0
Scand1-201	-0.928406	0.00550143	-1.11254	8.67536e-50
Ipmk-201	-0.186604	0.760056	0.981895	0.877768
Ubl3-201	-1.53773	0.00782478	2.49029	4.98832e-56
Gm10093-201	-1.15615	0.0857744	0.0828498	1
Nap1l3-201	-0.680786	0.12707	3.50757	8.64066e-48
Ctbp1-201	-1.82712	0.0423791	2.12068	4.2136e-19
Csnk1g2-201	1.17253	0.443259	1.04579	0.761748
Ntrk2-201	-0.573579	0.416447	0.317219	1
Srsf1-201	-0.844726	0.148525	0.233239	1
Scamp4-201	0.0622	0.888977	1.48577	2.81828e-06
Htt-201	2.4723	0.292343	0.465039	1
Gm10131-201	0.188076	0.0618644	-2.70088	4.99561e-210
Slc1a2-202	0.70027	0.000839761	-12.2481	0
Ppm1b-201	-2.21279	0.0688346	0.362027	1
[truncated: 1,804 more rows]
