# Supplementary material for: Single-cell and isoform-specific translational profiling of the mouse brain
Source: Nature. 2026 Feb 18;652(8111):965–77. doi: 10.1038/s41586-026-10118-1 (PMC13102718; doi:10.1038/s41586-026-10118-1)
Supplement: Supplementary file 12 — Datasets used in Fig. 6 and Extended Data Fig. 10: short-read EPR and RNA differential expression analyses, long-read EditC and RNA differential expression analysis and RIBOmap/STARmap analysis. [file 41586_2026_10118_MOESM12_ESM.xlsx]

## Sheet: Info
Supplementary Table 10. Single-cell datasets used in Fig. 6 and Extended Data Fig.10
Sheet 1	Info	Related to figure
Sheet 2	Short-read EPR and RNA differential expression analysis comparing CA3 vs CA1 edited genes	Fig. 6
Sheet 3	Long-read EditsC and RNAdifferential expression analysis comparing CA3 vs CA1	Extended Data Fig. 10
Sheet 4	RIBOmap/STARmap differential expression analysis comparing CA3 vs CA1	Extended Data Fig. 10
Sheet 5	Short-read RNA differential expression analysis comparing CA3 vs CA1 expressed genes	Extended Data Fig. 10
Sheet 6	Long-read RNA counts differential expression analysis comparing CA3 vs CA1	Extended Data Fig. 10

## Sheet: ShortRead_EPR_RNA_CA3vsCA1
Gene	EPR_l2fc	EPR_bootstrap_pvals	RNA_l2fc	RNA_adj_pval
1110051M20Rik	-0.0110517	0.8278	0.551086	2.629e-42
1810013L24Rik	0.0816694	0.552	0.468721	2.97485e-14
2210016L21Rik	1.03514	0.5292	-1.92304	5.22958e-67
2610507B11Rik	0.419553	0.0621	-0.434901	0.00241904
2900026A02Rik	0.111806	0.11	1.75483	5.08052e-149
4833420G17Rik	-0.124175	0.4181	-0.452558	0.108422
4930402H24Rik	0.000209711	0.962	0.251157	1.83289e-17
4932438A13Rik	-0.0250747	0.2772	-0.195111	0.842177
9330159F19Rik	-0.0646828	0.6997	0.168124	2.87201e-06
A830082K12Rik	0	1	0.334622	0.00383006
A930015D03Rik	-0.1014	0.1481	0.0462175	0.00143429
Aak1	0.0982501	0.1562	1.16293	0
Abca1	-0.544535	0.5356	1.85682	1.46636e-56
Abca2	0	1	-0.823358	1.50739e-08
Abcc5	-0.016973	0.6597	0.388493	5.49238e-34
Abcd3	-0.0444702	0.5485	-0.49971	0.00385429
Abce1	-0.0903714	0.1455	-1.49171	1.24641e-48
Abcg1	1.37874	0.1379	-0.225477	1
Abhd12	-0.190262	0.4679	-1.25186	4.77423e-79
Abhd17b	0	1	-0.461655	0.0663111
Abhd6	0.192024	0.2973	-1.03924	9.71943e-21
Abi1	0.149588	0.3845	-0.0189148	0.27696
Abi2	0.302952	0.1795	-0.81641	1.32467e-45
Abl1	0	1	0.114741	0.228517
Abl2	-0.0244427	0.3528	1.67028	1.94222e-182
Abr	0.0255601	0.4932	0.130889	8.48037e-14
Acadsb	0.106058	0.4044	-0.146332	0.577583
Acap2	0.0169946	0.2043	-0.35281	5.53615e-32
Acat1	-0.215121	0.0258	-0.992759	2.41383e-31
Acbd3	0	1	-0.337453	0.0566989
Acbd5	0.118892	0.5448	-0.568922	6.79367e-06
Acbd6	-0.0341123	0.5344	-0.318007	0.124213
Acin1	0.0186841	0.759	0.00594919	0.000236548
Aco2	-0.0802733	0.777	-1.35549	1.1685e-53
Acot7	-0.00966974	0.9539	-0.129186	0.174154
Acox1	0.0598912	0.7928	-0.402926	0.0614382
Acsl1	0.343423	0.5262	0.570976	6.30946e-12
Acsl3	-0.330156	0.0426	-3.04269	1.41371e-163
Acsl4	-0.0313812	0.8451	-0.04434	0.699095
Acsl6	-0.160458	0.4451	1.24313	1.92325e-73
Acss2	0	1	-0.23074	1
Actb	0.125276	0.2462	-2.39436	1.65751e-195
Actg1	1.44932	0.0251	-2.36241	3.68616e-149
Actn1	-0.078707	0.168	-0.598593	0.000628523
Actn4	0	1	-0.227007	1
Actr10	0.842709	0.5267	-1.78091	9.95795e-57
Actr1b	-1.08418	0.029	-0.78623	6.29034e-09
Actr2	0.658447	0.0481	-2.18715	6.72865e-229
Actr3	0.0164164	0.9196	-2.27509	6.50202e-220
Actr3b	-0.0578282	0.2121	-0.713939	1.46988e-42
Acvr1	0.0161461	0.3941	0.91209	4.36825e-74
Acvr2a	0.101948	0.5393	0.407751	4.29887e-09
Acyp2	-0.124241	0.0301	1.17832	6.81015e-55
Adam10	-0.0680294	0.5688	-1.37192	4.84114e-40
Adam11	0.419846	0.0523	0.920228	1.71903e-42
Adam22	-0.0784614	0.3164	-0.624994	3.98797e-33
Adam23	-0.0138582	0.5236	-0.544666	9.32977e-19
Adap1	0.39504	0.4752	-0.657317	3.64172e-06
Adar	0.10724	0.3667	1.67213	9.54158e-120
Adarb1	0.261821	0.0941	2.82283	9.31942e-250
Adcy1	0.139284	0.4941	-4.40358	2.18695e-232
Adcy3	0	1	-0.227632	0.854801
Adcy5	-0.41782	0.5415	1.36316	3.11364e-30
Adcy9	0.0117786	0.0854	0.22441	0.00103781
Add1	-0.10601	0.4849	-0.864036	2.498e-55
Add2	0.0296144	0.4432	-0.606822	1.39514e-70
Add3	-0.166667	0.0413	0.353887	2.17918e-17
Adgrb1	0.039012	0.7561	-0.680906	5.13824e-09
Adgrb2	-0.396003	0.0379	-1.2571	1.20014e-55
Adgrb3	-0.00847907	0.2455	-0.26221	7.10421e-14
Adgrl2	-0.0431302	0.096	-6.16871	1.19719e-275
Adgrl3	-0.0183887	0.0465	-1.05733	2.90618e-148
Adk	0.0148659	0.8241	1.49545	5.10907e-60
Adora1	0.234388	0.2	-0.0445043	0.00305636
Adss	-0.0552236	0.1704	-1.09212	7.13655e-27
Aebp2	0	1	-0.269207	0.351186
Afdn	-0.0719943	0.0585	0.770965	6.32881e-117
Aff4	0.113376	0.1049	-0.40831	8.33063e-16
Afg3l2	-0.107323	0.1434	-0.446273	0.014708
Aftph	-0.0265854	0.7761	-0.215535	1
Agap1	0.102186	0.1961	1.58344	1.03422e-127
Agap2	0	1	-0.37409	0.0589666
Agap3	0.0744064	0.5853	-0.125238	0.559188
Agfg1	-0.00310488	0.9076	0.301655	2.03478e-21
Agpat3	-0.372174	0.0461	-0.0994781	1
Agpat4	-0.289405	0.0956	0.554575	7.91738e-25
Agpat5	0.0642474	0.5744	-0.36547	0.495611
Agrn	0.0426206	0.8273	0.280797	4.70327e-12
Agtpbp1	0.10832	0.2574	0.803564	2.64589e-120
Ahcyl1	-0.0353892	0.7391	-0.259403	1
Ahcyl2	0.0338798	0.4882	1.06269	1.11292e-76
Ahi1	-0.0279445	0.1486	-0.287683	6.25588e-14
Aig1	-0.0301701	0.4693	1.26271	3.69567e-162
Aimp1	0.362985	0.5274	-0.852048	3.96407e-19
Ak5	-0.0588871	0.2047	4.06649	0
Akap11	0.450368	0.0953	-0.577795	2.45182e-28
Akap6	0.0775071	0.0362	0.585875	1.54284e-104
Akap8l	0.0292407	0.3326	-0.0107429	7.20946e-05
Akap9	-0.00983454	0.5347	-0.187775	0.156246
Akt3	0.0295757	0.3216	0.709374	4.52827e-91
Alcam	0.0273398	0.8244	-0.225646	0.0131466
Aldoa	0.548477	0.4737	-2.20632	3.91271e-99
Aldoc	-0.201308	0.5453	0.132013	0.803233
Alg2	0.478815	0.2388	-2.25417	3.50488e-87
Amer2	-0.187805	0.5465	-0.101878	0.504386
Amfr	0.745747	0.1366	-1.15492	9.08582e-20
Amph	0.126311	0.0684	1.4301	8.82437e-280
Anapc10	0	1	0.4706	1.999e-07
Anapc4	0.0490121	0.5407	-0.335227	0.0511344
Anapc5	-0.0540535	0.2807	-0.465489	0.0585251
Angel2	0.412108	0.4924	-1.22516	8.26706e-25
Ank	-0.158607	0.2705	2.0594	2.66185e-249
Ank2	0.0164126	0.5827	0.70147	2.52834e-170
Ank3	-0.0377075	0.2059	0.933259	3.29394e-250
Ankib1	0.0114452	0.8358	0.699912	1.85359e-48
Ankrd10	0.0676964	0.5383	0.995847	9.77007e-48
Ankrd11	-0.0376243	0.1182	0.0469961	3.77981e-06
Ankrd13b	0	1	0.0430742	0.0111165
Ankrd13c	0.276894	0.1738	0.0850855	0.00339745
Ankrd17	0.0241762	0.1616	0.778771	2.05202e-91
Anks1b	-0.0396613	0.4272	0.362797	4.31137e-25
Ano3	-0.0497465	0.0694	1.81419	3.0473e-249
Anp32a	0.333206	0.2593	-1.46685	3.45366e-47
Ap1ar	-0.0747642	0.0325	-1.27096	5.31365e-39
Ap1b1	0	1	0.584909	3.01979e-20
Ap1g1	0.21494	0.1694	-0.556103	2.26421e-06
Ap2a2	0.14072	0.2054	0.395979	1.35641e-26
Ap2b1	-0.0750705	0.1475	-0.909354	4.5769e-60
Ap3b1	0	1	1.25709	2.92207e-88
Ap3b2	-0.089336	0.0447	-0.779642	5.50944e-18
Ap3d1	0.203939	0.5005	-0.426239	0.00532725
Ap3m1	0	1	-0.249599	0.548076
Ap3m2	0.738351	0.1628	-0.581566	4.80583e-05
Ap3s1	-0.338293	0.071	-0.302935	0.260686
Ap4s1	-0.713512	0.0432	-0.215245	0.884166
Apba1	0.0949306	0.2523	-0.0299237	0.00545642
Apba2	-0.0122512	0.7504	0.910628	5.89313e-191
Apbb1	-0.451777	0.019	-1.33227	4.50835e-43
Apc	-0.0138063	0.6142	0.535374	1.21745e-76
Aplp1	0.440589	0.3857	-3.73696	3.24755e-234
Aplp2	0.538702	0.0461	-0.556454	3.05379e-15
Apoe	-0.0606038	0.6622	-0.264951	0.492064
App	0.263687	0.0356	-0.705137	8.14945e-117
Appbp2	-0.0952181	0.1699	-0.444037	0.0492978
Appl1	0.0336693	0.6797	-0.96436	3.42247e-34
Araf	-0.371262	0.0236	-2.02091	1.91044e-73
Arap2	0.00132873	0.9512	0.464442	6.05269e-21
Arel1	0.0540002	0.8282	-1.06002	1.83179e-26
Arf1	1.58175	0.0701	-3.17034	1.64639e-221
Arf3	0.500592	0.1769	-1.34397	3.85989e-96
Arf4	0.128861	0.3458	-1.51324	4.04078e-55
Arfgef1	0.0350058	0.3742	0.10155	9.3233e-08
Arfgef3	0.00599726	0.7551	0.333396	3.90635e-31
Arglu1	0.0582995	0.5267	-0.591084	1.46711e-26
Arhgap12	-0.0636838	0.0442	-5.39623	0
Arhgap21	0.0509156	0.3779	0.732903	1.4935e-105
Arhgap23	0	1	0.429428	9.13054e-09
Arhgap32	-0.0587258	0.0805	-0.453111	6.04465e-05
Arhgap35	0.0728645	0.585	0.629481	2.60564e-49
Arhgap39	-0.000907012	0.9403	0.483789	1.21451e-46
Arhgap44	0.0383062	0.5177	0.194799	1.84172e-12
Arhgap5	0.0202898	0.8484	0.241638	1.86982e-06
Arhgef12	0.249872	0.1277	0.274616	3.47922e-24
Arhgef17	-0.00361208	0.9546	1.97845	5.65251e-164
Arhgef2	-0.112041	0.0488	-2.22078	4.58395e-110
Arhgef25	0.123103	0.4802	-0.194617	1
Arhgef4	0.0646054	0.8172	1.05372	1.19097e-39
Arhgef7	0.0302096	0.5448	0.326657	1.52276e-20
Arhgef9	0.0887018	0.3718	-0.192382	0.00281676
Arid1a	-0.238267	0.1716	-0.0196335	0.0823471
Arid1b	-0.0040782	0.5747	1.31421	1.176e-204
Arih1	0.0776596	0.1166	0.43943	8.16311e-32
Arl15	0.00108024	0.9177	-0.36103	8.33164e-08
Arl3	-0.335889	0.047	-1.6853	3.32307e-70
Arl5a	-0.0312882	0.7962	-0.223776	0.780205
Arl6ip1	1.41344	0.0302	-3.1956	2.0759e-182
Arl8a	0.722037	0.2377	-1.76223	3.25812e-62
Arl8b	0.699412	0.2821	-1.38644	2.43659e-60
Armc8	0.0531034	0.54	0.349121	4.93733e-15
Arpc1a	0.5291	0.1762	-2.63729	1.68359e-178
Arpc2	-0.204863	0.0672	-1.95322	4.8316e-171
Arpc3	-0.820509	0.0193	-2.2774	2.16744e-91
Arpc5	0.461925	0.0885	-3.09407	4.7009e-213
Arpp19	1.10653	0.0175	-2.00149	1.11745e-68
Arpp21	-0.0173003	0.113	0.615513	2.49571e-125
Arsb	-0.039275	0.1976	0.637378	1.84117e-45
Asah1	0	1	-0.549313	0.000707211
Asap1	-0.0436432	0.1051	-1.88197	6.84981e-179
Asap2	-0.0210264	0.1646	-4.59345	0
Ash1l	0.0693886	0.5625	-0.137581	0.00263883
Asph	0.0748448	0.2626	2.19616	6.62115e-244
Astn1	0.172496	0.0325	0.4289	1.76269e-52
Atad1	-0.177351	0.0815	-1.83805	5.24496e-83
Atf2	0.310498	0.4409	-0.200964	1
Atf6	-0.0379877	0.5876	0.0207654	0.00304264
Atg16l1	0	1	-0.236075	0.739696
Atg3	-0.0347851	0.8867	-0.520652	3.61839e-06
Atp11a	0	1	2.22361	6.63527e-100
Atp11b	0.151133	0.1831	0.294612	4.39767e-25
Atp13a2	-0.223432	0.1329	0.510799	9.97342e-18
Atp13a3	-0.149298	0.1522	0.223345	4.17144e-07
Atp1a1	0.234188	0.5725	-3.20788	7.05485e-202
Atp1a2	0.284657	0.5482	0.192026	0.87173
Atp1a3	-0.102447	0.6211	-2.15959	7.31894e-200
Atp1b1	0.269456	0.1567	-2.47816	4.83346e-289
Atp1b3	0.127415	0.4911	-0.846344	9.92169e-11
Atp2a2	0.879541	0.0374	-1.41085	1.82818e-173
Atp2b1	0.0812593	0.4832	-1.5979	0
Atp2b2	0.0518975	0.6262	-0.481539	1.17319e-30
Atp2b3	0.0138567	0.5904	-0.920398	2.22237e-34
Atp2c1	0.000414511	0.9787	-0.801433	5.13803e-52
Atp5a1	1.14081	0.1036	-1.79304	1.87326e-94
Atp5b	0.664078	0.5357	-2.28289	3.14881e-141
Atp5c1	0.410463	0.1765	-1.61308	1.2906e-78
Atp5d	1.11806	0.5251	-2.10361	6.15842e-70
Atp5g1	0.199128	0.6048	-2.36688	5.2993e-71
Atp5g2	1.30083	0.4173	-1.80396	7.2817e-62
Atp5h	0.594248	0.0656	-1.88097	3.91772e-64
Atp5j	0.720229	0.5375	-2.50672	1.86315e-113
Atp5l	0.841866	0.1333	-1.95368	2.2453e-71
Atp6ap2	0.461089	0.0685	-2.77554	1.34797e-141
Atp6v0a1	0.0231565	0.6312	-0.346427	3.28781e-13
Atp6v0a2	0	1	-0.203907	0.858297
Atp6v0b	-0.0210525	0.6709	-1.59283	1.16939e-117
Atp6v0d1	-0.287789	0.5009	-1.29201	1.3881e-48
Atp6v0e2	1.48366	0.0587	-2.82701	1.48213e-117
Atp6v1a	1.32313	0.022	-0.785052	7.55361e-41
Atp6v1b2	0.448034	0.1809	-0.63894	3.00242e-29
Atp6v1c1	-0.503763	0.0321	-1.74347	4.41959e-88
Atp6v1d	0.93125	0.2371	-1.84264	1.02438e-80
Atp6v1e1	-0.573994	0.1899	-1.65869	9.01236e-62
Atp6v1g2	2.35659	0.0219	-2.49528	1.99484e-89
Atp6v1h	-0.077425	0.2683	-0.202269	0.233817
Atp8a1	0.152644	0.2925	1.00656	2.1349e-153
Atp9a	0.0303594	0.802	-0.672301	1.94427e-10
Atp9b	0.0315374	0.068	0.607187	2.1241e-50
Atpaf1	0.532592	0.1707	0.300191	7.42083e-05
Atpif1	0.644134	0.0734	-1.83549	2.01348e-65
Atrn	0.260615	0.1071	-0.782621	4.36137e-45
Atrx	-0.0416973	0.2331	-0.681337	4.59031e-60
Atxn1	-0.00393405	0.8199	0.227753	0.000242968
Atxn10	-0.25379	0.0369	-0.303854	6.859e-13
Atxn2	-0.0563671	0.1362	0.595413	3.45185e-47
Atxn2l	-0.128373	0.5252	-0.334959	1
Atxn7l1	-0.0179524	0.5399	0.703655	8.46618e-38
Atxn7l3b	0.888186	0.0446	-2.98546	1.75057e-159
AU040320	0.0940244	0.7413	0.250851	6.22985e-06
Auh	-0.517765	0.0198	0.34367	6.81268e-11
Auts2	-0.00215002	0.894	1.28443	1.09447e-255
Avl9	-0.151073	0.5321	-0.383808	0.148256
Azi2	0	1	-1.37901	3.00537e-31
Azin1	0.360122	0.2151	-1.06366	5.49217e-21
B230219D22Rik	1.04335	0.0873	-1.99296	1.17109e-77
B2m	-0.106054	0.7496	-0.84153	3.40607e-09
B3galt1	0.00474764	0.7447	-0.094768	1
B3gat1	0.0531552	0.7697	-1.16011	1.21735e-73
B4galnt4	-0.365949	0.5386	0.747044	3.0524e-15
B4galt6	0.897806	0.1041	-0.717648	1.29265e-05
Babam2	-0.016892	0.1332	0.0708936	2.83758e-08
Baiap2	0.170723	0.1031	-0.612704	4.34316e-32
Basp1	0.120525	0.4057	-1.103	2.94165e-80
Baz1b	0.0822984	0.1354	0.0715473	0.00110741
BC005537	0.0426237	0.8719	-0.10528	0.103019
Bcap29	-0.206357	0.0223	-1.69388	1.0719e-45
Bckdhb	0	1	-0.138308	0.379379
Bcl11a	-0.0504958	0.0803	0.295562	1.16475e-49
Bcl11b	0.220036	0.2217	-5.55062	0
Bcl2l1	-0.56083	0.1704	-0.152531	1
Bcl7a	1.10262	0.1116	-0.265907	1
Bclaf1	-0.0389407	0.5573	-0.637696	1.55966e-14
Bdnf	0.0789785	0.621	-2.28588	1.13639e-69
Becn1	-0.216579	0.1336	-1.06251	4.9345e-18
Bend6	0.0181638	0.907	-1.17075	1.84949e-17
Bicdl1	0.0573766	0.423	1.31804	4.22269e-77
Bin1	-0.0849359	0.1697	0.730738	9.90696e-105
Birc6	-0.0178483	0.7239	0.204289	2.79695e-17
Blcap	0	1	0.248776	0.000485094
Bmpr1a	0	1	0.367444	3.1272e-12
Bmpr2	0.0895982	0.674	0.172115	3.8558e-06
Borcs5	-0.148776	0.5343	0.105894	0.0368206
Bphl	-1.32926	0.0333	-0.552912	0.00126846
Bptf	-0.0128788	0.8282	-0.309529	0.01088
Braf	0.0973037	0.2063	0.201335	1.13152e-18
Brd1	-0.0989254	0.0198	-0.837279	2.71924e-18
Brd2	-0.202656	0.0629	-0.849524	1.59941e-12
Brd3	0.806383	0.1487	-0.87312	9.01839e-11
Brd4	0.0150689	0.7862	0.110316	4.99038e-05
Brd9	-0.0408243	0.0303	-2.0031	2.34261e-158
Bri3bp	0.252449	0.5271	-2.63661	7.23267e-92
Brinp1	-0.0168555	0.2993	0.238672	4.32381e-22
Brinp2	-0.0030037	0.8716	0.232576	2.89854e-42
Brk1	0.464427	0.5542	-2.29368	3.75346e-142
Brms1l	-0.0440939	0.5442	-0.975353	7.5023e-17
Brsk1	0.94663	0.0574	-0.645459	8.96122e-05
Brsk2	0.273505	0.4501	-0.608272	1.61358e-10
Bscl2	-0.252916	0.0203	-1.49067	3.06458e-34
Bsdc1	0	1	-0.650339	9.6066e-05
Bsg	-0.0993986	0.0193	-3.22912	6.70235e-166
Bsn	0.167402	0.0643	1.02988	1.42147e-136
Btbd1	-0.193259	0.029	-1.29143	2.16197e-34
Btbd10	-0.0216211	0.549	-0.58868	2.57396e-07
Btbd3	0.164875	0.0745	-0.382382	0.144549
Btf3	1.77894	0.1436	-1.73228	2.0456e-51
Bzw1	0.961614	0.5382	-2.05618	1.04209e-85
Bzw2	-0.0492718	0.6626	-2.12598	5.74052e-96
C130071C03Rik	-0.0205141	0.1635	0.299399	1.50765e-15
Cab39	-0.0522457	0.8285	-0.504392	4.18974e-06
Cachd1	-0.0461685	0.5819	1.80059	9.0181e-173
Cacna1a	-0.0554181	0.3882	1.88541	0
Cacna1c	-0.00526286	0.4495	3.91277	0
Cacna1e	0.0131635	0.3955	0.724968	3.60807e-139
Cacna2d1	-0.019653	0.7687	-0.180209	1.34687e-08
Cacna2d3	-0.0208649	0.02	0.712705	3.45812e-78
Cacnb2	0.00180007	0.598	-0.288664	1.48668e-14
Cacng2	-0.0603703	0.5318	2.26559	4.95757e-119
Cacng3	-0.0935097	0.0617	-3.85281	6.29527e-196
Cacng8	-0.237595	0.0491	-0.791242	5.70254e-35
Cacul1	0.311968	0.5299	0.597764	6.25857e-14
Cadm1	-0.00546842	0.7709	1.37453	7.28862e-120
Cadm2	-0.0300456	0.1914	0.322216	8.76411e-19
Cadm3	0.492698	0.0574	0.763821	7.97857e-41
Cadps	-0.0409491	0.0505	1.66272	0
Cadps2	-0.0437845	0.0172	-3.79086	0
Calcoco1	0	1	-0.581309	0.00057694
Calm1	1.507	0.0189	-1.97247	5.92852e-188
Calm2	0.373	0.1992	-2.82314	0
Calm3	0.610652	0.0296	-2.56222	7.24258e-169
Caln1	0.00442489	0.7867	-0.140484	0.284195
Calr	-0.268823	0.1868	-3.01932	2.62511e-151
Camk1d	0.0368676	0.0333	0.616829	5.61554e-163
Camk2a	0.147428	0.194	-0.465359	1.68927e-92
Camk2b	-0.0379869	0.6878	-0.444976	6.04377e-73
Camk2g	-0.0052384	0.9238	-0.795901	2.83012e-11
Camk2n1	1.4302	0.0453	-1.73552	9.47288e-62
Camk4	-0.0319609	0.303	1.26165	1.16251e-144
Camkv	0.0800709	0.6928	-2.44136	1.32579e-193
Camsap1	0.0764131	0.5304	0.0683983	0.0510331
Camsap2	-0.0172816	0.7756	-0.444479	0.0170299
Camta1	0.189655	0.0734	0.643253	1.18598e-74
Camta2	0.290398	0.334	-0.785125	3.24644e-14
Cand1	-0.0989254	0.5407	-0.59757	4.42397e-06
Canx	1.41917	0.0252	-1.81532	3.80711e-120
Cap1	-0.309523	0.0804	-1.03538	4.84545e-24
Cap2	-0.0905381	0.0733	-1.14441	1.88974e-64
Capns1	1.75469	0.1185	-0.887585	9.48312e-11
Caprin1	0.396588	0.0268	-0.427445	5.22348e-11
Capza1	0	1	0.820212	4.91458e-32
Capza2	0.289616	0.2402	-1.55675	1.05836e-104
Capzb	-0.343565	0.0451	-0.94693	1.02181e-52
Car2	-0.360648	0.5711	-0.306911	0.0497476
Casd1	0.360499	0.5016	-2.61606	4.47921e-109
Cask	0.0606239	0.1786	0.331435	9.0088e-25
Caskin1	0.212079	0.5079	-0.417527	0.0908547
Cbl	0	1	0.0673736	1.24988e-06
Cbx3	0.811139	0.058	-1.87627	2.54493e-81
Cbx5	1.11267	0.1066	-1.87191	3.44608e-80
Cbx6	1.78858	0.1383	-1.27835	1.64746e-30
Ccdc47	0.723179	0.1031	-1.93341	7.93855e-100
Ccdc50	-0.0334557	0.5396	0.935015	1.36743e-35
Ccdc88a	-0.0131664	0.6765	-0.245866	0.0942006
Cck	1.00942	0.108	-4.03111	2.07798e-231
Ccnc	0	1	-0.379796	0.160236
Ccnd2	0.455936	0.0222	5.34224	0
Ccng1	1.44556	0.0261	0.470185	3.26731e-12
Ccnh	-0.333503	0.1853	-1.52111	1.11178e-53
Ccni	1.6552	0.1247	-1.34699	4.30893e-36
Ccnl1	0	1	-0.00166303	0.000264754
Ccnl2	0.0589431	0.1548	0.554415	1.34923e-41
Ccny	0.0577702	0.4041	-0.177066	0.553654
Ccser2	0.0444827	0.212	1.03874	6.42776e-76
Cct2	2.1518	0.1092	-2.21313	1.52614e-94
Cct4	0.767849	0.5004	-1.12869	2.88899e-22
Cct5	-0.160719	0.0314	-2.02499	8.80095e-86
Cd200	-0.143285	0.4191	-1.08261	6.85023e-14
Cd2ap	0	1	0.43514	2.55986e-11
Cd47	1.00052	0.0384	-0.93554	5.5044e-39
Cd81	-3.28656e-05	0.959	-1.51398	8.50306e-40
Cdc123	-0.370471	0.0912	-1.44617	2.51385e-51
Cdc37l1	0.0212336	0.7147	-0.498659	0.000594956
Cdc40	-0.0625826	0.0963	-1.33054	2.90647e-124
Cdc42	-0.143211	0.382	-1.28425	3.1515e-82
Cdc42bpa	0.0493901	0.2557	0.810543	1.20548e-118
Cdc42bpb	0	1	0.993899	3.53059e-49
Cdc42se2	-0.0366777	0.6667	-0.339229	0.044944
Cdh11	-0.00664869	0.273	0.453534	3.45334e-54
Cdh13	-0.123526	0.539	3.20136	2.11729e-34
Cdh2	-0.0157266	0.7816	1.60157	2.65796e-256
Cdh8	-0.0118288	0.0206	0.982812	2.90484e-165
Cdip1	-0.0552013	0.7999	-0.231999	0.43511
Cdk12	-0.0297823	0.1332	0.442114	2.00107e-27
Cdk14	0.0376401	0.3397	2.19623	0
Cdk17	-0.167494	0.0229	-2.94086	0
Cdk5r1	0.177264	0.5206	-3.22914	1.50003e-156
Cdk5rap2	0	1	0.955909	6.22285e-19
Cdk8	-0.0336872	0.144	0.299452	4.83888e-22
Cdkl5	-0.0933707	0.5305	-0.4176	4.65539e-07
Cdkn1a	0.292986	0.0816	0.941758	2.716e-11
Cds2	0.777514	0.119	-0.653913	9.0135e-08
Cebpg	0	1	-0.422903	0.0258079
Celf1	0.203789	0.33	-0.0790352	0.850054
Celf2	0.0788262	0.1695	0.115008	0.936727
Celf4	-0.152779	0.0808	2.73238	0
Celf5	0.0668166	0.6688	-0.238446	0.0705977
Celsr2	0.48785	0.0769	-2.07763	2.92724e-89
Cenpv	-0.0849115	0.5429	-1.51705	2.52933e-35
Cep170	0.00739362	0.7797	0.360873	2.30212e-17
Cep83	-0.0685562	0.0617	-1.1555	1.04841e-30
Cfap36	-0.248896	0.0832	-1.66132	4.26692e-71
Cfdp1	-0.103949	0.1687	-1.22458	2.44242e-30
Cfl1	0.196271	0.4044	-2.39781	1.99247e-107
Chchd2	0.506686	0.2476	-2.30725	3.07809e-77
Chchd3	-0.0100809	0.6633	0.446106	2.26765e-33
Chchd6	-0.371999	0.0196	-1.44042	1.8567e-51
Chd3	0.452465	0.1954	-2.48266	2.44499e-184
Chd4	-0.0376916	0.5103	-0.521266	2.02941e-07
Chd5	0.0626933	0.4987	-1.11545	1.43763e-43
Chd9	0.098693	0.0912	0.646145	8.26333e-89
Chfr	-0.227639	0.0318	-0.382596	1
Chga	0.456034	0.1575	-3.37938	1.74482e-145
Chgb	0.305566	0.0476	-1.46132	4.80914e-68
Chic2	0	1	0.0521119	0.0099396
Chl1	0.0237517	0.7448	-1.58806	8.76208e-123
Chmp3	-0.733518	0.0482	-1.13906	1.59558e-27
Chn1	0.043826	0.2127	-1.30882	6.58014e-180
Chp1	-0.0136034	0.95	-0.714153	6.37596e-08
Chpt1	-0.216407	0.106	-0.773356	2.11863e-08
Chrd	0	1	-0.503367	0.0134914
Chrm1	-0.139057	0.0211	-2.6704	1.67864e-161
Chst1	0.220063	0.1395	-1.67517	4.57697e-95
Chst11	-0.0224068	0.5966	2.34435	6.77371e-256
Chst2	0.590318	0.0197	-0.00599147	0.283803
Chuk	0.0284919	0.5424	1.02434	5.596e-56
Cisd2	-0.250179	0.3393	-1.60643	1.90186e-57
Ckap5	-0.0399899	0.0707	-0.913385	4.17015e-43
Ckb	0.233241	0.3141	-2.1747	1.87411e-128
Clasp1	-0.0330538	0.604	0.829498	2.45796e-79
Clasp2	-0.0950423	0.0584	0.3345	1.22436e-40
Clcn3	0.336915	0.0438	-0.533219	3.22588e-13
Clint1	0.0107245	0.7991	0.0338309	0.000178216
Clip1	0.058991	0.04	0.743063	8.69725e-97
Clip3	-0.388725	0.0518	-0.597013	1.49547e-09
Clip4	0.164408	0.2683	-0.318898	0.427149
Clns1a	-0.512793	0.0958	-0.480461	0.00148469
Clpb	0	1	1.14303	7.20924e-45
Clstn1	0.551236	0.0259	-2.07923	7.77048e-168
Clstn2	0.000129268	0.9773	2.66113	0
Clstn3	-0.111987	0.0723	-1.74913	2.86931e-76
Clta	1.14039	0.0186	-1.3797	1.79521e-49
Cltb	0.150973	0.7342	-1.41009	3.26345e-46
Cltc	0.322749	0.3493	-0.715257	6.84697e-49
Clu	0.106033	0.5385	-2.25077	9.55895e-74
Clybl	-0.160455	0.5352	0.781756	3.97495e-11
Cmip	-0.0927272	0.0213	0.60884	1.69935e-88
Cnbp	-0.228259	0.5816	-1.94443	2.83584e-77
Cnih2	-1.20493	0.0469	-4.3938	9.51772e-230
Cnksr2	0.00175134	0.828	-0.462576	1.41082e-70
Cnot1	-0.0651692	0.3307	0.0287362	2.43511e-05
Cnot4	-0.047829	0.2099	0.0955361	3.02433e-11
Cnot7	0.488323	0.3126	-0.171391	0.721138
Cnr1	0.024986	0.8017	0.318089	3.47115e-06
Cnrip1	-0.108283	0.4673	0.106705	1.34287e-05
Cntn1	0.0103537	0.942	0.0221069	0.0276467
Cntn2	0	1	-0.851514	5.97627e-08
Cntnap2	0.00175522	0.5667	-0.223733	5.95193e-16
Col4a1	-0.0215056	0.6901	1.46477	3.78113e-83
Col4a2	0.0344639	0.5356	1.29996	3.39546e-75
Commd10	-0.153212	0.1265	-0.405503	0.0804247
Comt	-0.99099	0.0345	-0.491063	0.000431918
Cop1	-0.073603	0.3951	0.736612	2.56066e-56
Copa	-0.0757033	0.6986	-0.360418	0.490828
Copb1	-0.0691468	0.1651	-1.69357	1.67699e-51
Cops2	0.918883	0.0331	-0.931498	2.4337e-24
Cops4	-0.41932	0.0751	-0.77392	1.26621e-09
Coq2	0.0374454	0.859	-1.17679	5.92049e-31
Coro2b	-0.0461592	0.6752	1.08434	1.26205e-69
Coro7	0	1	0.720433	1.06288e-13
Cox4i1	0.849327	0.0357	-1.36398	9.40679e-62
Cox5b	0.662313	0.1926	-2.30356	6.14114e-82
Cox6b1	0.454712	0.4027	-2.14806	1.79801e-68
Cox6c	0.416765	0.1341	-1.72565	2.63663e-67
Cox7a2	1.40556	0.0161	-2.04762	1.65243e-67
Cox7a2l	1.28942	0.0175	-0.695449	2.82897e-15
Cox7b	-0.469327	0.0268	-2.12037	7.17656e-73
Cox7c	0.92279	0.0594	-1.81368	1.2969e-90
Cox8a	0.449696	0.0965	-2.27544	1.06199e-108
Cpd	0.385351	0.208	-0.202271	1
Cpe	0.0806772	0.6493	-0.0631186	0.0957269
Cpeb1	-0.0502485	0.5492	1.94223	1.11376e-172
Cpeb2	0	1	0.179208	0.00233854
Cpeb3	-0.0102733	0.6321	1.14464	4.63368e-115
Cpeb4	0.147746	0.5346	0.949753	2.96753e-83
Cplx1	1.23665	0.0376	0.705883	3.12265e-13
Cplx2	1.12321	0.0428	-0.224755	0.307926
Cpne4	-0.0743504	0.5091	11.109	0
Cpne6	-0.221996	0.0802	-0.409552	1.16139e-14
Cpne7	-0.00602374	0.7917	1.94186	9.56093e-74
Cpne8	-0.018537	0.1745	-4.03963	1.07126e-221
Cpsf6	-0.00331542	0.9382	0.290031	2.97588e-23
Cpsf7	0	1	0.198565	0.000216063
Cpt1c	-0.22896	0.1315	0.720026	1.30287e-25
Crbn	0.727672	0.5173	-1.30907	1.51164e-32
Crebbp	-0.0550395	0.0871	0.431405	2.31111e-35
Crebrf	0.0311003	0.7501	0.132049	1.11346e-06
Creg2	-0.168401	0.0311	-4.29439	8.0672e-282
Crim1	0.139654	0.0747	-0.624755	0.00230362
Crk	0.607077	0.0634	-0.112395	1
Crlf1	0	1	-0.363486	0.0671477
Crmp1	0.0584892	0.6908	-0.341341	5.61972e-05
Crtac1	-0.131014	0.0571	2.53503	1.81685e-133
Crtc1	-0.100932	0.1922	0.442217	8.21024e-15
Cry2	-0.153009	0.0937	-0.994243	6.153e-16
Crym	0.120134	0.4202	-2.12381	1.01713e-98
Csde1	0.600515	0.0398	-0.792004	1.82067e-23
Csmd1	5.28841e-05	0.9484	1.19858	1.67795e-232
Csnk1a1	0.460206	0.0783	-0.786449	1.61119e-122
Csnk2a1	-0.0239228	0.5334	-0.0246175	0.0289667
Csnk2a2	0.0847241	0.2589	0.314935	1.26052e-14
Cst3	0.0997801	0.4852	-1.38891	1.42164e-65
Cstf2	-0.0375434	0.5412	-0.00867864	0.257097
Ctbp1	-0.337818	0.0999	-1.58697	5.83984e-36
Ctcf	0	1	-0.990842	6.81751e-19
Ctdspl2	0	1	-0.938099	7.5066e-14
Ctnna2	-0.00445806	0.1651	0.891695	1.16298e-111
Ctnnb1	-0.142446	0.5726	-0.737392	2.31436e-11
Ctnnd2	-0.00200719	0.8344	0.489056	4.40234e-41
Ctsb	0.901722	0.1174	-2.82151	1.43786e-171
Ctsd	0.568839	0.2209	-1.32182	3.61505e-20
Cttn	0.0562634	0.7964	-0.899404	4.61135e-17
Cttnbp2	0.00392658	0.8866	-0.951643	4.2214e-197
Cul1	-0.0610429	0.4786	-0.51849	1.68018e-08
Cul3	0.495081	0.1194	-0.521012	2.18343e-16
Cul4a	-0.277307	0.5073	0.189566	6.40359e-07
Cul5	0.069423	0.546	-0.857079	1.40035e-23
Cx3cl1	0.575332	0.4371	-3.7513	4.38643e-303
Cyb5b	0.136524	0.7804	-0.205449	0.949509
Cyb5r4	0.119788	0.5315	0.276262	5.68556e-07
Cyfip1	0.0755247	0.3258	-0.160407	1
Cyfip2	0.114406	0.3838	0.0453019	0.292404
Cyld	0.000562703	0.9069	-0.627679	7.1257e-10
Cyp7b1	0.0306127	0.5425	2.333	1.59458e-115
Cyth1	0.147785	0.139	1.17052	7.58538e-90
Cyth3	0.174282	0.1646	1.15092	2.4693e-47
D430041D05Rik	0.0528893	0.2075	3.3169	0
D5Ertd579e	0.0045399	0.7977	0.0432982	5.73269e-06
Daam1	0.033981	0.5387	2.27786	2.51496e-236
Dab1	-0.00310975	0.4683	-0.354323	3.81848e-05
Dab2ip	-0.0358002	0.7011	-1.53027	6.45351e-65
Dag1	-0.541166	0.121	-0.853104	1.15425e-11
Dagla	-0.0702617	0.7101	0.383557	5.19183e-24
Dap3	-0.17197	0.0494	-1.39612	4.48174e-44
Dapk1	-0.0959887	0.0692	-0.426171	0.000428228
Dbi	0.28769	0.1609	-0.627275	1.30354e-06
Dbn1	-0.326732	0.0183	-0.588149	2.4037e-15
Dcaf5	-0.0770416	0.5407	1.0109	4.4909e-48
Dcaf6	-0.0292873	0.0313	-0.178055	0.149436
Dcaf8	0.0209779	0.777	-0.721726	2.41814e-09
Dclk1	-0.0760038	0.1919	-0.258468	1.62976e-30
Dclk2	0.0146744	0.6947	0.366833	3.78622e-34
Dctn1	0.0283894	0.8791	-0.949137	1.3933e-39
Dctn2	0.0339662	0.915	-0.282785	0.00061245
Dctn4	0.90267	0.0263	-0.296844	0.913867
Dcun1d1	0	1	-0.351382	0.169008
Dcun1d4	-0.0386508	0.5276	-1.19563	5.97471e-33
Dcun1d5	-0.155948	0.02	-1.25134	2.55325e-34
Ddb1	0.789659	0.4973	-0.698763	1.20577e-06
Ddhd1	0	1	0.193592	5.47887e-09
Ddhd2	0.0828906	0.5251	-1.31564	7.5899e-51
Ddx1	-0.219404	0.0189	-1.32539	1.95295e-41
Ddx17	0.17359	0.053	0.636888	1.00191e-78
Ddx24	-0.0126812	0.8448	-1.80188	4.2048e-117
Ddx39b	-0.0627893	0.5525	-0.986071	3.08037e-31
Ddx3x	1.00043	0.0361	-0.272174	0.121274
Ddx3y	0.828437	0.2377	-0.40717	0.0866761
Ddx42	-0.0614866	0.1699	-1.2357	5.31841e-47
Ddx46	-0.0330757	0.1698	-1.21165	3.1646e-51
Ddx5	0.191024	0.1092	-0.439925	2.12632e-62
Ddx50	0.133249	0.2598	-0.200346	1
Ddx58	0	1	1.78818	3.94742e-19
Ddx6	0.640908	0.0874	-0.892481	1.83146e-30
Dennd5a	0.495092	0.0497	0.65575	6.62594e-27
Dennd5b	0.0237581	0.5223	-1.23066	4.46149e-57
Denr	-0.0984394	0.1684	-1.34715	7.66433e-29
Derl1	0.316558	0.5415	-0.439843	0.0219722
Desi1	0.0450105	0.867	0.943968	2.80038e-40
Dgkb	-0.0434318	0.1648	0.631747	1.09127e-103
Dgkg	-0.0151335	0.1229	0.564209	2.18244e-81
Dgkh	0.0105399	0.8451	-1.25102	7.75319e-51
Dgkz	-0.0421614	0.3178	-1.74131	3.8724e-193
Dhx15	0	1	-0.398211	0.420473
Dhx30	0.177205	0.5187	-1.15776	1.57671e-30
Dhx36	-0.0730507	0.2193	-1.08208	3.04014e-61
Dhx57	-0.058911	0.173	-0.787172	7.14015e-10
Dhx9	-0.154608	0.028	-1.33469	2.43141e-66
Diaph1	0	1	-0.636148	3.01076e-05
Dip2a	0.293717	0.5462	1.16591	1.6126e-27
Dip2b	0	1	0.0984977	1.6384e-15
Dip2c	-0.0168884	0.1896	0.339799	8.07202e-31
Diras2	0.925215	0.0264	-0.720009	2.98183e-05
Disp2	0.690348	0.2425	-1.75354	2.12366e-67
Dixdc1	0.378765	0.1604	-0.872397	1.41997e-12
Dkk3	0.703191	0.0401	-1.68126	4.91111e-140
Dlat	-0.0090522	0.8466	0.232893	0.000247668
Dlg1	0.0465728	0.5348	0.829079	2.15766e-44
Dlg2	0.00488802	0.5037	0.591579	4.37368e-45
Dlg4	-0.116978	0.1758	-0.902896	6.30043e-17
Dlgap1	-0.00486118	0.7485	-0.264014	3.50924e-36
Dlgap3	-0.102592	0.5377	-0.94569	1.86384e-08
Dlgap4	-0.0819087	0.1628	-0.204569	0.861589
Dlst	-0.0706745	0.5419	-0.619466	1.45413e-05
Dmd	0.00620476	0.2078	-0.15345	3.05735e-10
Dmtf1	-0.0195941	0.5417	-0.930771	1.95804e-13
Dmtn	0.276823	0.2685	-1.10974	5.36491e-27
Dmxl1	-0.0143113	0.6737	0.68815	9.89052e-75
Dmxl2	0.0163408	0.5833	0.904075	2.08327e-150
Dnaja1	0.747974	0.0164	-1.88463	1.788e-123
Dnaja2	0.345052	0.3009	-1.6921	7.099e-98
Dnajb14	0.455751	0.1132	-1.38474	1.61536e-44
Dnajb6	0.281159	0.1549	-0.684342	2.14733e-32
Dnajc1	-0.00308795	0.5418	-0.135923	0.160652
Dnajc10	-0.0107336	0.8607	-0.498757	0.000161432
Dnajc13	0.0290795	0.3347	-0.23651	1
Dnajc24	0	1	-0.0147517	0.742064
Dnajc27	0.321614	0.5412	-0.389641	0.0933699
Dnajc5	0.580353	0.1009	-0.704841	8.05176e-15
Dnajc6	0.0779216	0.4528	2.04005	0
Dnajc7	0.0594854	0.6431	-0.19915	0.414797
Dnal1	-0.0788525	0.1756	-1.23976	3.43944e-25
Dner	-0.0346975	0.618	-0.366349	0.337772
Dnm1	0.242341	0.134	-0.537785	7.12994e-45
Dnm1l	0.221936	0.2739	-0.478353	1.13186e-12
Dnm2	0	1	0.492759	3.93882e-24
Dnm3	0.0489965	0.5425	2.70652	5.35196e-153
Dnmt3a	-0.0438044	0.451	0.924996	1.58365e-63
Dock10	0	1	-0.307017	0.148438
Dock3	-0.0127367	0.7418	-0.907442	4.0646e-55
Dock4	-0.00797166	0.5792	1.32813	0
Dock9	0.0388039	0.4654	0.472944	1.51317e-66
Dot1l	0.272548	0.1653	0.517256	5.07166e-19
Dph6	-0.0886966	0.548	-0.549925	0.0081322
Dpp6	-0.057864	0.0446	0.499003	2.97383e-94
Dpp8	0.12307	0.1617	-0.811534	2.00766e-12
Dpysl2	0.648971	0.0965	-0.209967	0.0609735
Dscaml1	-0.00888236	0.7461	1.47422	2.82586e-205
Dst	0.0849784	0.4891	0.274139	6.96957e-34
Dstn	0.541985	0.5334	-1.50929	1.93275e-52
Dtd1	-0.0686047	0.447	-1.34403	1.7018e-40
Dtna	0.0290283	0.3163	1.54385	5.88962e-151
Dtnbp1	-0.240992	0.1047	-2.42922	2.91762e-129
Dusp11	-0.0291917	0.7775	0.154807	3.8066e-06
Dusp3	0.519103	0.5014	-1.19036	1.11389e-23
Dync1h1	-0.0667937	0.1534	-0.282073	4.38901e-18
Dync1i1	-0.063226	0.0494	0.873647	4.84146e-161
Dync1i2	-0.0870433	0.3428	-0.31087	0.0151441
Dync1li1	0.128174	0.5533	-0.792134	3.90749e-23
Dync1li2	-0.0636872	0.3871	-1.21227	1.34935e-59
Dynll1	0.018328	0.9435	-2.85371	1.50318e-151
Dynll2	0.954257	0.0448	-2.03792	1.83339e-102
Dynlt3	2.16871	0.156	-1.17147	9.29873e-20
Dzank1	0.117506	0.1164	0.541378	3.01383e-27
Dzip1	0.0314692	0.5164	-0.0647492	0.0843068
Dzip3	-0.0547979	0.097	0.0489504	1.21136e-07
Edil3	-0.139515	0.2923	4.49852	3.09246e-275
Eef1a1	0.722053	0.0261	-0.815246	1.22933e-81
Eef1a2	1.32495	0.0902	-1.49411	8.91224e-54
Eef1b2	0.211159	0.0999	-1.1593	1.87064e-36
Eef1g	0.884333	0.3481	-1.29387	8.85561e-39
Eef2	1.9685	0.0427	-1.31525	2.88845e-36
Efcab14	-0.0914703	0.5335	-0.532567	0.00418269
Efnb2	0	1	-1.59566	4.39185e-26
Efr3a	0.182028	0.1427	0.983249	7.21576e-76
Efr3b	0.0453033	0.0429	6.02668	0
Eftud2	0	1	-1.48255	4.45829e-42
Egln1	1.02118	0.1977	-0.846837	1.00241e-08
Ehd3	-0.326152	0.1501	-0.40584	0.0524858
Ehmt2	0	1	-0.131732	1
Ei24	0.0904534	0.7532	0.160061	0.000204684
Eid1	1.32971	0.0189	-1.91887	4.36493e-88
Eif1	-0.0115524	0.9078	-2.69499	5.68126e-143
Eif1b	0.94375	0.1468	-1.40259	2.5741e-45
Eif2ak2	0.0646751	0.7662	2.01029	7.22306e-33
Eif2s2	1.19301	0.1539	-1.22237	3.5714e-37
Eif2s3y	0.0534876	0.3539	-0.154295	0.0122538
Eif3a	0.974914	0.0142	-1.08318	3.17019e-34
Eif3c	-0.28332	0.0188	-2.70378	1.46324e-141
Eif3e	1.27743	0.016	-1.45691	6.71214e-59
Eif3f	1.47967	0.1749	-1.6727	3.40947e-45
Eif3h	0.780494	0.205	-0.74248	1.78183e-15
Eif4a1	-0.157942	0.629	-2.09148	4.60607e-104
Eif4a2	1.00771	0.0162	-1.07974	1.75339e-68
Eif4b	1.09377	0.0953	-0.47717	0.0407545
Eif4e	-0.280128	0.1374	-0.690171	4.48965e-14
Eif4g1	0.0947543	0.5249	-0.557898	1.13405e-13
Eif4g2	1.06373	0.0255	-1.43633	1.81487e-85
Eif4g3	-0.0248464	0.7143	0.608748	1.90473e-89
Eif4h	1.26291	0.0277	-1.46805	7.28688e-49
Eif5	0.790991	0.0507	-1.27341	9.37893e-57
Eif5b	-0.0235859	0.5385	-1.15176	4.81119e-46
Elavl1	-0.29189	0.0442	-0.482504	0.00130418
Elavl2	0.202892	0.0755	5.23463	0
Elavl3	0.0216101	0.9243	0.196351	1.8613e-11
Elavl4	0.101304	0.5741	0.13515	0.00745871
Elfn2	-0.0969725	0.5402	-0.616119	5.88121e-05
Elmo2	-0.00873656	0.9052	-0.855763	1.31979e-10
Elmod1	0.100776	0.151	-2.27174	1.21944e-287
Elob	0.312881	0.3466	-2.82191	9.14212e-115
Elovl6	0.0988018	0.4987	-0.338872	0.452417
Emc2	-0.598908	0.0188	-1.2097	3.72351e-42
Emc7	-0.695915	0.0446	-3.13588	7.14688e-166
Eml2	-0.68044	0.0468	-0.557434	8.53657e-05
Eml5	-0.0107265	0.2107	0.625437	3.21881e-60
Enah	0.0267372	0.4085	0.783443	4.84852e-91
Enc1	1.62812	0.0583	-1.92944	5.36412e-110
Eno2	0.594545	0.0603	-1.75623	2.80882e-99
Ensa	0.555949	0.0254	-1.98876	6.53524e-104
Entpd6	-0.194515	0.5477	-0.206145	1
Eny2	-0.232007	0.1763	-0.88281	3.31499e-19
Ep400	0.0453018	0.4973	-0.0875481	0.0110755
Epb41l1	0.329043	0.1543	0.0215164	5.17687e-07
Epb41l3	-0.0950578	0.2183	-0.4311	2.50559e-05
Epc2	0.0565866	0.59	0.0233087	0.0861356
Epdr1	-0.534509	0.1391	0.342426	2.24819e-06
Epha4	0.154712	0.2151	0.357168	6.37812e-46
Epha5	-0.0500878	0.017	-0.0122046	1.30764e-06
Epha7	-0.0421765	0.2001	0.0593339	2.11564e-12
Epm2aip1	0.213312	0.5443	-1.02107	6.02522e-16
Epn1	-0.204112	0.6442	-0.749816	1.53076e-11
Epn2	0.241858	0.1785	0.361141	1.07778e-32
Eprs	-0.118658	0.0989	-0.970077	4.40878e-27
Eps15	0.00422177	0.9633	-1.13933	1.68171e-49
Erc2	-0.00102543	0.8832	1.84468	0
Ergic1	-0.0555706	0.5368	0.227082	2.88796e-08
Ergic2	-0.26509	0.1736	-0.748487	1.5963e-09
Eri3	-0.2932	0.0166	0.46437	1.33306e-31
Erlec1	-0.117543	0.1368	-1.24428	2.25065e-30
Erp29	-0.0686023	0.05	-2.53084	1.91674e-114
Erp44	0.131303	0.2041	-0.0761071	0.0302897
Errfi1	0.188209	0.5428	-0.135835	1
Esyt2	0.091217	0.064	0.0226622	1
Etf1	0.944954	0.5071	-1.0596	8.29839e-19
Etfa	-0.107507	0.5318	-0.269279	0.373966
Etnk1	0.168767	0.3687	0.907262	1.88701e-150
Etv1	0.318371	0.5404	-2.87031	7.38476e-102
Evi5	-0.0374296	0.5398	0.0905775	0.000653929
Evi5l	0	1	-0.204271	1
Ewsr1	-0.0411504	0.5981	-0.275175	0.835375
Exoc2	-0.00812353	0.799	0.993724	2.17066e-57
Exoc3	0.403279	0.1724	-1.80096	6.9969e-97
Exoc4	0.00672206	0.7116	1.60431	0
Exoc5	0	1	-0.248382	0.554129
Exoc6b	0.0083485	0.6788	0.0435637	0.546181
Ext1	0.00232594	0.7159	-0.00324333	0.843578
Ext2	0	1	0.0888601	1.80666e-05
Extl3	-0.135437	0.55	-0.704003	3.77494e-05
Faah	-0.376926	0.0575	-0.814806	2.63449e-13
Faf2	0	1	-0.750444	3.46897e-11
Faim2	0.862882	0.0489	-1.87301	6.59984e-61
Fam117b	0.225053	0.0569	0.259206	9.43303e-11
Fam120a	-0.019002	0.6031	0.718774	1.30839e-45
Fam126b	0.104843	0.3041	0.59323	1.73022e-27
Fam131a	0.0606255	0.8066	-3.02962	8.10402e-207
Fam13b	0	1	0.489286	2.87305e-28
Fam13c	0.0819155	0.1068	0.844061	4.51191e-100
Fam155a	0.0114499	0.1207	1.03332	6.60045e-121
Fam162a	-0.743802	0.0303	-1.32392	1.21903e-26
Fam168a	0.012092	0.8428	0.17959	1.11506e-14
Fam168b	-0.230008	0.4322	-1.03796	4.36957e-20
Fam171a1	0.0155278	0.8692	-0.74016	7.0941e-08
Fam171b	0.67616	0.0605	-2.34544	1.83663e-231
Fam189a1	-0.017393	0.2721	-0.461845	6.90656e-30
Fam20b	-0.131241	0.5371	-0.190175	1
Fam234b	0.384379	0.2954	-2.09618	2.54493e-81
Fam81a	-0.223075	0.0506	-3.11933	2.20226e-134
Far1	0.0129849	0.8626	-0.560192	0.000296196
Farp2	0	1	0.690785	1.25237e-10
Farsb	0.0774855	0.5866	-0.0910604	0.058507
Fat1	-0.476533	0.4962	1.60502	1.71328e-33
Fau	0.816986	0.017	-0.725749	1.68797e-33
Fbrsl1	0.0133348	0.7924	0.305348	7.11768e-06
Fbxl17	-0.00707569	0.6089	0.858896	1.22526e-88
Fbxl3	-0.0836695	0.6575	-0.219619	1
Fbxl5	0.19164	0.4931	-0.923352	1.12311e-33
Fbxo11	0.0793505	0.3628	0.272609	5.81885e-13
Fbxo21	-0.11429	0.1442	-1.21905	1.13728e-26
Fbxo28	0	1	-1.74055e-05	0.0837432
Fbxo33	0	1	-0.40624	0.0516061
Fbxo34	-0.024181	0.1715	0.197745	1.39932e-07
Fbxo41	0.369686	0.529	-0.190199	1
Fbxw11	0.0346521	0.6919	0.523608	2.04959e-34
Fbxw2	-0.216373	0.0427	-0.90395	1.09251e-13
Fbxw7	0.0482232	0.386	-0.73126	8.3066e-47
Fem1b	1.16799	0.1587	-0.264738	0.448503
Fermt2	-0.209337	0.0206	-0.674283	4.60831e-05
Fez1	-0.505172	0.0179	-2.01992	4.01272e-108
Fgf13	0.37375	0.1213	0.555659	1.26602e-27
Fgfr1	-0.25087	0.0885	1.3136	1.82251e-57
Fgfr1op2	0.236198	0.0744	-1.15238	2.12161e-40
Fgfr2	0	1	1.27576	5.589e-74
Fhl2	-0.150807	0.0258	-0.581448	0.000374359
Fkbp1a	0.385662	0.1371	-2.9312	9.34569e-241
Fkbp3	0.599952	0.5309	-1.90835	5.24675e-66
Flna	-0.0420193	0.5441	-1.79868	1.89946e-50
Flrt2	0.0117939	0.6604	-1.26468	1.68007e-46
Flrt3	-0.114437	0.5377	1.78818	2.26803e-40
Fmr1	-0.288244	0.0332	-1.09666	2.54202e-24
Fnbp1	-0.0352794	0.1397	0.703924	5.27928e-47
Fndc3a	0.0335777	0.5347	0.0672854	2.37142e-07
Fndc5	0.00160573	0.9589	-3.40998	1.68317e-153
Fnip1	0.0123074	0.7129	0.782994	4.89812e-32
Foxj3	0.224313	0.5112	-0.293014	0.470876
Foxk1	0	1	0.157101	0.0051992
Foxk2	-0.0784503	0.5417	0.0155632	0.0108057
Foxn3	0	1	2.8284	2.23909e-110
Foxo3	0	1	1.23561	3.12537e-35
Foxp1	-0.0173762	0.0856	-0.956971	6.29209e-79
Frrs1l	0.683952	0.142	-2.12455	3.13956e-143
Fry	-0.00199508	0.9382	0.398971	1.00188e-61
Fth1	0.406482	0.0962	-1.56566	5.87841e-164
Ftl1	0.016861	0.9438	-1.38334	1.93824e-45
Ftx	-0.0339538	0.1429	-0.0415978	0.0634681
Fubp1	-0.00669823	0.7172	-0.073762	8.61691e-05
Fubp3	0	1	0.319678	4.56419e-05
Fus	0.00926561	0.6818	-0.414603	3.47293e-05
Fut8	-0.0718396	0.4222	0.170763	3.60527e-16
Fut9	0.0425862	0.1981	1.51233	3.39852e-86
Fxr1	0.0315273	0.5882	-0.225364	0.617874
Fyttd1	0.019641	0.7986	-0.509028	2.64825e-10
Fzd3	-0.119424	0.167	-2.37445	2.69874e-88
G3bp1	-0.307145	0.5493	-0.384859	0.306009
G3bp2	1.54621	0.0661	-1.33073	1.50027e-62
Gabarap	-0.699168	0.0299	-1.64249	5.13161e-36
Gabbr1	0.494367	0.1856	-2.8568	3.85271e-301
Gabbr2	-0.0291983	0.7152	1.10163	9.64544e-297
Gabra1	1.35903	0.0444	-4.75853	0
Gabra2	-0.00264379	0.8539	0.687121	7.13545e-67
Gabra4	-0.0597901	0.2508	-1.06193	1.20323e-29
Gabra5	-0.108097	0.0428	-0.8856	4.57203e-55
Gabrb1	-0.0362086	0.4094	1.25195	4.65343e-271
Gabrb2	0.0650377	0.0884	-0.81477	1.77932e-29
Gabrb3	-0.0392236	0.61	0.330286	4.6383e-20
Gabrg2	-0.0637028	0.355	-1.57265	8.4113e-114
Gak	-0.146021	0.1663	0.177622	1.91211e-08
Galk2	0	1	0.379303	5.89735e-06
Galnt1	0	1	0.729096	9.90313e-17
Galnt11	-0.120604	0.4585	-1.02088	2.6414e-23
Galnt16	0.0385942	0.5471	-0.821153	1.14194e-07
Galnt17	-0.0293068	0.167	1.12765	5.52704e-211
Galnt9	-0.182317	0.0927	-1.80042	3.90682e-89
Gap43	-0.00407461	0.9624	-1.30984	1.53441e-37
Gapdh	-0.00932199	0.9308	-2.79025	8.07417e-122
Gapvd1	0.125573	0.1715	0.581764	8.78945e-34
Gas6	-0.097234	0.4945	0.998801	3.83359e-34
Gas7	0.0414249	0.6338	-1.61524	3.55205e-158
Gatad2b	0.0553239	0.2884	0.188371	2.33804e-08
Gbf1	-0.00844333	0.7984	0.451763	1.41721e-33
Gclc	0.17506	0.548	-0.23352	0.735446
Gda	0.130694	0.1731	-3.27426	2.1363e-186
Gdap1	0.432805	0.0767	-0.8947	7.84208e-25
Gdi1	0.0447299	0.7203	-1.32968	9.48121e-74
Gdi2	1.20832	0.0413	-1.28167	1.24793e-53
Gdpd1	0.141961	0.5365	-1.18872	3.7448e-29
Gfap	-0.0402555	0.8621	0.552555	2.46502e-06
Gfod1	0.00516918	0.7985	0.590525	1.31003e-25
Ggnbp2	0.0704096	0.3344	-0.04101	0.00159751
Ggps1	-0.0701672	0.5439	-0.837559	2.05922e-10
Ggt7	-0.224986	0.017	-0.492251	0.0346669
Ghitm	0.884718	0.115	-2.2818	1.41612e-112
Gk	0	1	-0.293631	0.788084
Glg1	0.665104	0.0511	-1.30689	2.07484e-106
Glrb	0.352959	0.3408	-2.05988	5.50471e-110
Glrx2	-0.240309	0.1399	-1.81953	1.27115e-54
Glrx3	-0.440874	0.0503	-0.998608	1.00837e-30
Gls	0.0932553	0.073	0.697435	8.24252e-139
Glud1	0.211496	0.2222	-0.495707	0.000249324
Glyr1	0.129338	0.1681	-0.134953	1
Gm10419	0.12613	0.5296	-1.11038	1.7811e-18
Gm1976	-0.236688	0.0245	-0.673262	2.03773e-05
Gm2115	-0.0154824	0.1744	-5.25987	5.0842e-274
Gm3764	0	1	-0.51652	8.84814e-05
Gmfb	1.1767	0.0398	-0.36972	0.0484036
Gmpr	-0.421767	0.0428	-2.64538	3.04308e-102
Gmps	-0.0140082	0.5348	-1.16434	1.3194e-25
Gnai1	0.189413	0.0138	-1.13716	2.4761e-53
Gnai2	-0.420187	0.1719	-1.26414	1.99705e-19
Gnal	0.108081	0.1352	3.30802	5.79641e-128
Gnao1	0.117319	0.4002	0.453008	1.01571e-80
Gnaq	0.0267294	0.8593	0.529572	1.20897e-78
Gnas	0.215692	0.2616	-0.766115	3.07242e-47
Gnaz	-0.0175907	0.7846	0.121658	0.00446665
Gnb1	0.448157	0.1617	-0.638607	2.30727e-28
Gnb5	-0.444457	0.0677	-1.54322	7.51938e-42
Gng12	0.220399	0.2884	1.51584	7.35064e-51
Gng2	0.182918	0.28	-0.13992	0.0831524
Gnl3l	0.880888	0.0542	-1.25682	3.0498e-48
Gnptab	0.0563225	0.5143	-0.625964	0.000486587
Gns	-0.00991982	0.7866	-0.0969416	0.18422
Golga4	0.0232469	0.5924	0.262007	5.13874e-12
Golgb1	0.0140214	0.5699	-0.555805	2.03193e-14
Golim4	0	1	0.325931	0.00128663
Gorasp2	-0.322572	0.5642	-0.981355	5.62738e-18
Got1	0.323705	0.606	-2.30215	1.69876e-104
Got2	-0.414373	0.0218	-2.60678	9.57508e-145
Gpatch8	0.00102315	0.9653	0.828728	3.87156e-122
Gpc5	0	1	-4.57682	8.1518e-192
Gpcpd1	-0.119508	0.3762	0.82334	1.28991e-81
Gpd2	0.219388	0.5252	-1.72866	6.68486e-51
Gphn	-0.017058	0.2327	0.345417	2.03105e-63
Gpi1	-0.369335	0.052	1.19942	4.5332e-123
Gpm6a	0.237644	0.1088	-1.06354	1.11411e-199
Gpm6b	-0.140495	0.2362	0.565292	8.66161e-106
Gpr137c	-0.00954637	0.5511	-2.47191	6.24209e-88
Gpr155	0	1	0.0822376	0.000374359
Gpr158	0.00823293	0.3974	1.36676	5.28047e-237
Gpr22	-0.116733	0.1985	-3.18937	1.23948e-178
Gprasp1	-0.038361	0.4856	-0.299013	3.92037e-13
Gramd1a	0	1	-0.361406	0.309991
Gramd1b	0.022354	0.7076	0.678983	1.855e-81
Grb14	-0.0846977	0.4927	2.69982	3.21378e-118
Grb2	0.39127	0.2862	-0.503557	9.08241e-07
Gria1	-0.0438117	0.2275	0.0807657	0.235813
Gria2	0.059958	0.4051	-0.209632	5.11663e-30
Gria3	-0.0146273	0.7401	0.166212	4.35843e-06
Grik5	0.0588684	0.4164	0.55717	4.40277e-35
Grin1	-0.0140125	0.7965	-1.19341	6.04567e-169
Grin2a	0.0116333	0.6943	0.0308623	0.000261608
Grin2b	-0.0320478	0.5607	-0.339711	2.78106e-77
Grina	0.775256	0.0999	-2.99234	2.38485e-175
Gripap1	-0.136421	0.1081	-0.617027	1.69629e-10
Grm5	0.0238316	0.3869	0.261637	7.09567e-10
Grsf1	-0.104714	0.1694	-1.64518	3.40362e-39
Gsk3b	0.271945	0.1044	-0.198834	0.00122882
Gspt1	-0.0589795	0.1304	-1.14133	1.28646e-35
Gtf2h1	0	1	-0.765907	2.41243e-07
Gtf2i	0.291502	0.5131	0.0410141	2.31433e-05
Gtf3c1	-0.0412389	0.8054	-0.498633	0.0104522
Gucy1b1	-0.105019	0.2381	-2.15754	6.90478e-115
H13	0.362129	0.5041	-0.981344	1.54881e-15
H3f3a	-0.933347	0.0386	-2.54192	3.22879e-119
H3f3b	-0.391757	0.0305	-2.5742	5.25716e-145
Habp4	-0.0748081	0.1748	-1.57598	2.33917e-51
Hacd1	0	1	0.569435	2.87458e-12
Hacd2	-0.109384	0.5438	0.0763738	0.00432489
Hacd3	-0.18479	0.2204	-0.481176	0.000105945
Hadha	-0.0552336	0.5413	-0.661933	2.70423e-06
Hcn1	0.013164	0.6021	-0.508992	1.25414e-40
Hdac1	0	1	0.869336	4.44831e-12
Hdac2	-0.285333	0.0677	-1.36267	1.31962e-34
Hdac5	0	1	-0.50129	0.0220718
Hdgfl3	0.287145	0.0354	-0.210617	0.968919
Hdlbp	-0.13962	0.0463	-0.298738	0.00706524
Hectd1	-0.0831359	0.0523	-0.757771	4.92507e-17
Hectd4	0.00600638	0.8011	0.797193	2.60532e-112
Herc1	0.00695646	0.4625	0.242196	3.76879e-25
Herc2	-0.0128842	0.7581	0.00688191	0.0163888
Herc3	0.0228221	0.8269	-1.41134	8.37905e-75
Hexa	0	1	-1.28158	2.15306e-22
Hexb	0.0252799	0.5534	-0.473208	3.02433e-11
Hibadh	0.585463	0.5404	0.791852	1.85885e-14
Hif1a	-0.130727	0.0151	-1.66586	1.67269e-53
Hipk1	-0.186808	0.1761	-0.279929	0.857204
Hipk3	-0.0748109	0.7546	0.105799	0.0142551
Hivep2	-0.0724287	0.0768	0.0893493	0.0178069
Hk1	-0.153341	0.0216	-1.04817	4.36271e-55
Hmg20a	0.0850063	0.5362	0.241875	1.0047e-07
Hmgb1	-0.0966995	0.5441	-2.12431	5.83969e-108
Hmgcr	0.550454	0.5277	-2.79582	1.19403e-124
Hmgcs1	-0.143856	0.0198	-1.64124	2.9391e-40
Hmgn3	0.00506143	0.9683	-0.604201	1.17682e-06
Hnrnpa1	-0.0735773	0.1671	-1.58505	9.83383e-53
Hnrnpa2b1	0.0439002	0.4464	-1.24534	3.61462e-111
Hnrnpa3	1.11784	0.0149	-1.5277	1.81275e-73
Hnrnpc	0.0952224	0.5562	-0.245215	0.132678
Hnrnpd	0.202616	0.3544	-0.81063	2.5777e-25
Hnrnpdl	0.029816	0.6866	-1.7016	2.94582e-143
Hnrnph1	-0.136552	0.2123	-0.373964	0.0027573
Hnrnph3	-0.301688	0.1749	-0.812509	1.49143e-10
Hnrnpk	-0.485997	0.022	-2.54308	1.89395e-147
Hnrnpl	-0.199737	0.0186	-0.700252	4.70662e-08
Hnrnpll	0	1	-0.363826	0.207545
Hnrnpm	-0.0728614	0.0476	-0.368642	0.0112849
Hnrnpr	-0.0228389	0.8226	-0.601469	1.47529e-09
Hnrnpu	-0.0409723	0.6527	-0.406175	1.14631e-35
Hnrnpul1	-0.195739	0.5356	-0.34409	0.0841052
Hnrnpul2	0.696613	0.1806	-1.47269	1.7796e-63
Homer1	-0.0310875	0.3347	-0.396162	2.63551e-09
Homer2	-0.106098	0.1553	-3.04682	2.78607e-169
Hook3	0.0226462	0.4192	0.862195	3.88477e-63
Hp1bp3	0.109581	0.2218	-1.43912	3.37538e-85
Hpca	0.577725	0.1322	-2.42047	1.3218e-194
Hpcal4	1.94223	0.0196	-0.573707	0.000790646
Hprt	0.263294	0.6071	-1.04678	4.8907e-28
Hs2st1	0.00565515	0.9184	0.187897	5.78115e-11
Hs3st1	-0.176272	0.5407	-2.73558	2.85124e-56
Hs3st4	-0.0114886	0.2984	4.41017	0
Hsp90aa1	0.91385	0.0292	-2.26696	1.19427e-156
Hsp90ab1	1.03336	0.0476	-2.26543	5.07055e-159
Hsp90b1	-0.0455755	0.7064	-2.61926	9.45723e-169
Hspa12a	0.0212474	0.8723	0.0614995	5.17347e-05
Hspa4	-0.116694	0.066	-1.67951	4.69971e-121
Hspa4l	0.0258217	0.832	-0.713833	2.38465e-11
Hspa5	-0.076381	0.6254	-3.88664	5.23029e-209
Hspa8	0.466434	0.0413	-1.46526	3.41214e-89
Hspa9	-0.0229363	0.8768	-1.54872	1.26553e-60
Hspe1	1.6959	0.0937	-2.16028	6.96055e-80
Hsph1	0.50317	0.0888	-2.01639	1.31314e-127
Htt	-0.0313432	0.2688	0.268003	6.56045e-20
Huwe1	0.00439428	0.8568	0.174304	2.85402e-20
Ica1	-0.0628557	0.0482	0.496919	9.01598e-65
Icam5	-0.334352	0.018	-3.14744	2.28333e-245
Ide	0.0621879	0.5437	0.515352	2.02381e-12
Ids	1.90794	0.015	-0.153733	1
Ifit1	0.545504	0.3401	1.55566	1.67919e-13
Ifngr2	1.51599	0.3123	-2.18673	1.70795e-89
Ifrd1	-0.33166	0.0266	-0.893667	1.11764e-16
Igf1r	0.0220028	0.8358	2.6737	1.81475e-240
Igf2r	0.460509	0.5331	-0.633333	6.17627e-05
Igfbp5	0.186006	0.6023	0.596744	0.129336
Igsf8	0.104746	0.6201	-3.63396	2.20725e-180
Igsf9b	-0.149686	0.5364	-0.7504	8.35982e-08
Il1rapl1	-0.0101203	0.0251	-0.987534	4.82204e-57
Ildr2	0.364906	0.206	-2.10392	1.5551e-70
Ilf2	-0.151631	0.545	-1.0803	3.22319e-19
Immt	-0.187885	0.0175	-1.62322	2.32898e-67
Impact	0.532748	0.1542	-0.919233	1.54612e-37
Ina	1.58364	0.1374	-2.28574	1.15605e-90
Inf2	-0.241685	0.1945	1.18216	5.04733e-32
Ino80dos	0	1	0.569043	2.61234e-05
Inpp4a	-0.0364419	0.5394	0.565384	1.69278e-45
Inpp5f	-0.230064	0.1429	-2.39639	4.88004e-128
Insig2	0.437605	0.5166	-0.631209	5.01397e-05
Ip6k2	-0.0645142	0.1393	-1.1339	8.4402e-30
Ipo5	0	1	-0.750778	1.64424e-09
Ipo7	2.02082	0.0802	-1.16925	4.4069e-27
Ipo8	0.472992	0.5146	-0.333526	0.156779
Ipo9	-0.131624	0.41	-0.333755	1
Iqgap2	-0.0189784	0.2028	-2.72398	0
Iqsec1	0.0688875	0.0718	-0.0796013	0.413673
Iqsec2	0.0679924	0.4123	-0.486093	3.73495e-06
Iqsec3	0.146586	0.0323	2.07293	1.6581e-227
Irak1bp1	-0.291198	0.0162	-1.64444	2.3985e-48
Ireb2	-0.0772033	0.536	0.454473	8.92333e-16
Irf2	-0.041768	0.2203	1.01986	4.00119e-68
Itch	0.0367414	0.3363	-0.115244	0.0148719
Itfg1	0.0326298	0.792	-1.04618	8.27575e-38
Itgb1	0.183339	0.5333	-1.0457	2.44047e-13
Itm2b	0.281363	0.2526	-2.98087	4.63132e-261
Itm2c	0.516244	0.1283	-3.10187	9.66464e-200
Itpk1	0	1	2.21807	6.77605e-95
Itpka	-0.948657	0.0298	-6.01392	0
Itpr1	-0.0540581	0.164	-1.41874	1.04246e-154
Ivns1abp	0	1	-1.6354	2.89066e-40
Jak1	-0.146244	0.3984	-0.459113	5.41147e-11
Jarid2	-0.0249082	0.3332	0.385485	3.3443e-25
Jazf1	0.000878835	0.9144	1.02593	3.68318e-100
Jdp2	-0.0783152	0.5384	-0.644932	0.000316679
Jmjd1c	0.00243151	0.7796	0.804281	6.89376e-131
Jph4	-0.413319	0.0705	-1.71051	3.68399e-75
Jund	-0.09626	0.833	-3.05425	3.00815e-113
Kalrn	-0.0156468	0.1476	-0.0120589	0.0319348
Kansl1l	-0.0564159	0.5418	-0.0243016	0.1052
Kansl2	0	1	0.19215	0.000635165
Kat6a	-0.253524	0.0943	-0.081975	0.170683
Kat6b	0.0667036	0.1444	0.268316	4.72812e-17
Kbtbd11	0.341172	0.2523	-2.8551	3.21108e-171
Kcmf1	0.556774	0.3252	-0.133435	0.0505092
Kcna1	-0.20289	0.7071	0.794025	1.36095e-13
Kcna2	0.441131	0.1369	-0.470808	0.0209965
Kcnab1	-0.0440495	0.3081	-3.34758	0
Kcnab2	0.229944	0.0956	-0.780999	2.3316e-41
Kcnb1	0.308872	0.0994	-2.4489	9.80291e-203
Kcnc1	0.373081	0.1354	4.25309	5.62686e-258
Kcnc2	-0.00228607	0.9271	1.96646	7.24184e-226
Kcnc3	-0.0838869	0.1081	-0.908496	1.5621e-23
Kcnd2	0.00898427	0.3867	-0.604654	1.71704e-66
Kcnd3	-0.0273069	0.5211	6.21821	0
Kcng2	0	1	3.18133	3.86841e-120
Kcnip2	0.283999	0.5164	-0.700565	1.96954e-06
Kcnip3	-0.0828645	0.5383	0.185467	1.24016e-05
Kcnip4	-0.00278414	0.37	-0.705453	4.83388e-38
Kcnj3	0.00734877	0.5278	-0.217672	0.00669074
Kcnj6	-0.00579563	0.8498	0.161454	8.80765e-12
Kcnk1	1.08141	0.122	-1.15387	1.35098e-19
Kcnma1	-0.0102566	0.5143	1.1432	6.36077e-284
Kcnmb4	-0.746175	0.3376	1.20054	2.76579e-35
Kcnq2	0.0582721	0.5999	0.922501	1.78003e-128
Kcnq3	-0.031969	0.198	-0.25516	0.00241434
Kctd1	-0.0337003	0.5946	-0.369316	0.121987
Kctd12	1.23842	0.0616	0.405303	0.00198364
Kctd3	0	1	-0.102979	0.599225
Kdm1a	0.0514614	0.6167	-0.94324	9.61603e-37
Kdsr	0.56825	0.5446	-0.258215	0.481404
Khdrbs1	-0.108255	0.475	-0.595034	1.61749e-08
Khdrbs3	-0.144866	0.0349	0.720627	1.11452e-157
Kidins220	0.0536128	0.2401	-0.0290924	0.000672075
Kif1a	0.139167	0.2219	0.256946	3.32102e-09
Kif1b	-0.00354667	0.9688	-0.08335	0.00323052
Kif21a	0.0215611	0.6611	-0.229722	0.000495637
Kif2a	0.0172374	0.8024	-0.0556742	0.468755
Kif3a	0.185586	0.1632	-0.719783	2.74306e-27
Kif3c	0.332127	0.5314	0.30514	2.40458e-09
Kif5a	0.329265	0.4579	-0.357085	1.40134e-06
Kif5b	-0.0515067	0.7518	-1.48672	6.59351e-128
Kif5c	0.216907	0.0739	-0.0356266	0.819968
Kifap3	0.0586923	0.4555	-1.48303	2.16447e-157
Kirrel3	0	1	1.81336	8.8068e-28
Kit	-0.0405169	0.1717	1.3992	2.16829e-20
Klc1	-0.0904483	0.3527	-0.197866	0.0001652
Klf13	0.754512	0.1397	-1.25718	1.04945e-45
Klf3	-0.182136	0.5417	-0.21373	1
Klf7	0.0936103	0.1018	1.75026	1.92033e-167
Klf9	0.537013	0.1184	-1.46255	1.22367e-50
Klhdc10	-0.00353546	0.9021	0.461665	4.79822e-27
Klhl2	-0.0813838	0.3006	1.06179	2.48652e-191
Klhl22	0.0753477	0.5086	0.393793	5.89721e-11
Klhl24	-0.0264315	0.5412	-0.0224069	0.0706444
Klhl3	0.00567025	0.6846	0.129207	7.60509e-10
Klhl7	0.0159727	0.1932	0.483397	1.94388e-52
Kmt2a	0.0122821	0.6199	0.0648221	2.07398e-05
Kmt2c	0.00978844	0.5859	0.378257	4.53039e-26
Kmt2e	-0.0176815	0.6547	-0.30514	0.0949019
Kmt5a	-0.220891	0.1686	-0.836243	1.05097e-11
Kmt5b	0.317642	0.5392	-0.271007	0.869352
Kpna1	0.00157739	0.9726	-1.1745	4.37378e-46
Kpna3	0.0548251	0.373	-0.0775247	0.496544
Kpna4	0.167632	0.0683	0.0245136	5.51625e-06
Kpnb1	0.550003	0.4982	-0.848931	2.47979e-10
Kras	0.0203826	0.8689	-1.5206	1.36379e-67
Krit1	0.148388	0.0541	0.608665	2.09709e-38
Ksr1	-0.0192031	0.0672	0.582435	1.17307e-36
Ktn1	-0.0289003	0.2691	-0.95885	1.40728e-44
L1cam	0.00963804	0.8888	-1.13945	1.80461e-26
Lamc1	0	1	-0.325316	0.282039
Lamp1	0.467443	0.168	-2.31274	2.30734e-119
Lamp2	0.257993	0.0525	-0.0429543	0.367659
Lancl1	-0.434621	0.0172	-1.07642	2.60326e-27
Laptm4a	-0.437729	0.0241	-2.25393	1.80354e-129
Laptm4b	-0.0482589	0.8366	-0.966726	9.72299e-10
Large1	-0.0422309	0.1151	0.3601	4.14648e-15
Larp1	0.476579	0.2562	-0.484898	0.109066
Larp4	0.250797	0.5053	-0.72749	1.64518e-07
Larp4b	0.179919	0.2089	0.200825	5.78212e-13
Lars	-0.0250526	0.543	-0.373201	0.112889
Lars2	0.0127644	0.2176	-0.161188	4.20365e-08
Lats1	-0.10962	0.5351	0.247651	1.27783e-05
Ldhb	-0.0966994	0.6765	-2.13813	2.60984e-71
Leng8	-0.0417448	0.8478	0.406997	4.40446e-18
Lgi1	0.03389	0.8321	1.22429	1.25173e-114
Lhfp	-0.257236	0.1318	-4.19167	1.6956e-94
Lifr	0.546474	0.164	0.966233	3.61258e-28
Limch1	-0.0172169	0.5412	-0.886471	3.95386e-10
Lims1	0	1	0.394604	1.64483e-06
Lin7a	-0.043883	0.541	-0.298013	0.55231
Lingo1	-0.100037	0.1744	-0.0749881	0.509703
Lix1	-0.585926	0.189	-0.616469	0.000116636
Lman2l	0	1	0.059339	0.0497929
Lmbrd1	0.247973	0.3202	-1.2715	6.40686e-48
Lmbrd2	-0.0462348	0.1418	-1.35333	2.80217e-39
Lmo3	-0.18772	0.0892	-3.3463	1.55284e-233
Lmo4	0.0134937	0.9425	-1.46165	6.09758e-46
Lmo7	0.00678921	0.542	-0.654404	1.14117e-23
Lmtk2	0.166295	0.5103	-0.99018	1.88734e-28
Lmtk3	-0.294775	0.0231	-0.684029	2.31329e-09
Lnpep	0.0245908	0.6265	0.619764	1.03805e-36
Lnpk	-0.152825	0.0989	-1.68212	1.2437e-61
Lonp2	-0.0527677	0.1395	0.786321	2.19024e-54
Lonrf2	0.0385489	0.7536	-0.618515	5.31719e-05
Lpgat1	0.480528	0.0564	-0.418284	0.00344608
Lpin2	0	1	-1.04491	5.68598e-17
Lpl	0.284207	0.2499	-2.47437	1.68637e-79
Lrfn5	0.00169563	0.8581	0.655897	2.89777e-67
Lrp1	0.104006	0.353	-0.71117	7.39403e-18
Lrp11	0.308546	0.1562	-0.845898	4.60159e-14
Lrp6	-0.0573416	0.3938	0.296891	1.11177e-15
Lrpap1	0.500612	0.0375	-3.80089	1.13649e-198
Lrrc4	0.193424	0.407	0.4831	1.81733e-11
Lrrc4b	-0.0919377	0.5405	-0.738037	7.01397e-06
Lrrc4c	-0.00445603	0.7385	-0.704909	5.05357e-40
Lrrc58	0.368407	0.3632	-0.146821	0.784958
Lrrc7	0.0055452	0.5471	0.00377893	0.00184531
Lrrc8b	-0.0324044	0.8355	-0.219317	0.95946
Lrrfip1	0.0358474	0.2146	0.397266	3.52247e-34
Lrrn1	-0.427776	0.0461	-3.67802	9.22936e-166
Lrrn2	-0.120163	0.1523	0.106133	1.09455e-10
Lrrn3	0.074661	0.6542	-0.0889251	0.209033
Lsamp	0.00103333	0.8212	0.518337	3.25485e-26
Lsm14a	-0.266333	0.1672	-0.465904	0.0108047
Luc7l	0.0676253	0.5115	-0.522092	0.000225692
Luc7l2	0.117926	0.3015	0.648105	3.38376e-106
Luc7l3	0.097969	0.331	-0.253734	1
Lurap1l	-0.195204	0.1666	-0.433242	0.196698
Luzp1	0.10104	0.1564	0.481179	4.3194e-27
Luzp2	-0.0128552	0.4144	2.14845	2.31492e-114
Ly6e	-0.380518	0.1132	-0.737323	4.03554e-10
Ly6h	0.969792	0.1772	-3.60517	3.7127e-170
Lynx1	0.617878	0.2247	-0.270668	0.321554
Lypd1	-0.158443	0.1342	-5.6216	7.2796e-259
Lyst	0.0486951	0.0238	0.894436	7.54142e-76
Lztr1	-0.410154	0.0767	-0.15713	0.384091
Macf1	-0.0806979	0.1115	0.655035	2.89785e-158
Maged1	0.304971	0.6345	-2.3504	3.46863e-116
Magi2	-0.00186907	0.8518	0.49178	6.43307e-48
Malat1	0.121883	0.0433	-0.456689	1.52869e-81
Man1a	-0.102361	0.1215	-3.16293	8.14563e-254
Man1a2	-0.0266653	0.658	-0.0222094	0.000442716
Man2a2	0.121492	0.6739	-0.715374	1.53099e-07
Map1a	0.955682	0.1761	-2.36829	2.30971e-133
Map1b	0.414147	0.0499	-0.0446664	0.787861
Map1lc3b	1.22324	0.0161	-2.79187	4.37775e-119
Map2	0.0314067	0.6895	0.268598	7.75023e-40
Map2k1	-0.667445	0.022	-0.0414029	0.117632
Map2k2	-0.318302	0.146	-0.491846	0.000390456
Map2k4	0.0131082	0.5549	0.852471	3.03421e-127
Map2k5	0.0394985	0.5399	0.600635	1.68191e-29
Map3k10	0.843966	0.5359	-0.427499	0.0399445
Map3k12	-0.0868519	0.7668	0.532747	1.71024e-11
Map4	0.461929	0.0212	-1.86278	3.38606e-179
Map4k3	-0.0457798	0.2635	0.618183	6.01954e-78
Map4k4	0.00336193	0.921	1.3776	9.95094e-165
Map7	0.041644	0.4399	0.95324	3.98544e-111
Map7d1	-0.10234	0.1698	-0.595761	6.44223e-08
Map7d2	-0.0353998	0.5795	-0.290878	0.00445478
Map9	-0.0222829	0.1628	-1.4671	2.41269e-60
Mapk1	-0.117605	0.4316	0.0998439	2.15925e-05
Mapk10	-0.0768241	0.0255	0.811505	6.53847e-170
Mapk1ip1l	0	1	0.318813	1.91615e-06
Mapk8	-0.0805592	0.5446	0.279757	3.69653e-13
Mapk8ip2	0.832193	0.1338	-0.891288	4.80209e-17
Mapk8ip3	0.163685	0.4366	-0.689092	8.2187e-49
Mapk9	-0.162368	0.0531	-0.223592	0.587497
Mapkap1	-0.00679828	0.8018	-0.292592	0.225367
Mapre1	0.692285	0.1346	-0.318076	0.227992
Mapre2	0.261735	0.0415	0.744837	3.88439e-42
Mapre3	-0.136337	0.411	-0.426612	8.54944e-09
Mapt	0.0250628	0.6834	0.209929	1.82182e-31
Marf1	0.43094	0.1295	0.598663	1.5418e-22
Mark2	-0.00285762	0.9418	0.092625	1.33748e-05
Mark3	-0.00694924	0.8085	0.146025	6.37649e-13
Mast3	0.588644	0.2984	-1.80221	3.96758e-113
Mat2a	0.0578324	0.5824	-0.369928	0.653596
Matk	0.0626848	0.3703	0.15225	6.71311e-10
Matn2	-0.0458549	0.0954	-3.49217	1.06339e-183
Matr3	0.892888	0.0964	-1.74409	2.37201e-118
Mau2	-0.141224	0.5361	0.37164	2.02428e-11
Max	0	1	0.197191	0.0014621
Mbd2	-0.164733	0.5181	0.536847	4.51449e-19
Mbd5	-0.0102279	0.4229	1.20932	3.69225e-226
Mbnl1	0.0367737	0.8252	-0.515603	4.97041e-06
Mbnl2	-0.00640925	0.9425	0.324185	2.53458e-28
Mbp	0.204732	0.1764	-0.648912	3.4935e-05
Mbtps1	0	1	-0.318687	0.609095
Mccc2	0	1	0.334291	0.00176304
Mcf2l	0.0825306	0.2935	1.27142	1.8114e-87
Mdh1	0.183573	0.471	-2.43243	9.40214e-133
Mdh2	-0.56849	0.0162	-2.23022	8.26407e-89
Mdm2	0.039991	0.8903	1.66658	3.86549e-83
Me1	0.0754293	0.1341	1.9232	9.87789e-131
Mecp2	-0.0330015	0.5339	-0.13771	0.310641
Med13	0	1	0.167898	6.44161e-07
Med13l	0.135496	0.233	1.14974	3.67883e-104
Med15	0.148719	0.3344	0.50675	4.34506e-17
Mef2a	0.119231	0.2767	0.806892	4.48672e-65
Mef2c	0	1	-0.165044	0.960689
Mef2d	0.0707536	0.595	-0.293312	1
Meg3	0.130718	0.1231	0.143939	2.81667e-14
Megf8	0.300489	0.5388	0.2169	0.000121025
Megf9	0.224382	0.1238	0.0257273	0.000434238
Meis2	0.0470502	0.5071	-1.23507	4.56139e-11
Memo1	0.0550237	0.5329	1.71732	6.436e-103
Metap2	0.0168036	0.9023	-0.258783	0.614837
Mettl9	-0.321305	0.5411	-2.13217	1.75151e-64
Mff	-0.191367	0.336	-0.975183	3.56723e-31
Mfn1	0.145752	0.5428	1.96718	4.09735e-101
Mfsd6	-0.0410414	0.8377	-0.488132	0.0047783
Mgat3	-0.049328	0.7891	0.0381566	0.0610173
Mgat4b	0.957717	0.2005	0.161668	0.0370769
Mgat5	-0.0166652	0.5384	1.44885	8.73362e-136
Mgll	0.186578	0.4083	1.0525	4.48822e-57
Mia3	0.085918	0.6128	-1.97602	4.10217e-105
Miat	-0.0139735	0.7352	-0.179476	0.879039
Mib1	0.0973885	0.4362	1.07232	1.02106e-102
Mical2	-0.0429015	0.0225	-0.178661	0.00555025
Mical3	-0.0381536	0.0173	1.41462	2.41592e-189
Micu1	0.0037877	0.893	0.11549	3.17165e-05
Micu3	0.263917	0.1991	-0.729489	2.81926e-24
Miga1	-0.00794126	0.9446	-0.319047	0.433359
Mindy2	0	1	0.0300328	0.193159
Mindy3	-0.588123	0.0287	-0.342599	0.1346
Mink1	0.0646274	0.6936	-0.813739	5.26951e-28
Mir9-3hg	0.042654	0.5507	-0.0996256	0.11142
Mkln1	0	1	0.273259	7.74687e-13
Mlec	0.0804154	0.7136	-0.414531	0.0210269
Mllt3	-0.0641129	0.0737	0.72962	1.76804e-74
Mmd	0.582132	0.0587	-0.369313	0.835413
Mmd2	0.459824	0.3675	-0.262523	0.872105
Mmp17	-0.220207	0.5622	-0.730367	3.05796e-05
Mob1b	-0.383904	0.5096	1.3034	9.09673e-47
Mob4	-0.281617	0.1327	-1.26568	1.7448e-35
Mobp	0	1	-0.0825647	0.781606
Mon2	-0.0491534	0.1335	0.26791	7.071e-14
Morf4l1	0.212132	0.23	-1.72776	5.92591e-111
Morf4l2	-0.193012	0.5226	-1.89713	5.19395e-102
Mosmo	0.426026	0.3183	-0.500049	0.000807189
Mpc1	-0.188411	0.0474	-0.834851	1.81097e-21
Mpc2	0.235437	0.5992	-2.52589	1.4228e-110
Mpdz	0.0261113	0.5408	1.54651	4.91124e-91
Mpp6	0.0107337	0.8834	-2.03857	6.73919e-124
Mpped2	-0.0499841	0.192	1.24937	4.24934e-138
Mprip	-0.0064902	0.8886	-0.019158	0.0563562
Mpv17l	-0.177787	0.7725	-1.08727	1.34335e-18
Mras	-0.400852	0.0364	-3.44896	5.10586e-224
Mrfap1	0.487868	0.2689	-2.68011	1.50395e-127
Mrpl3	-0.140018	0.0189	-0.0486228	0.365242
Mrpl48	-0.131762	0.1386	-0.298736	0.0968433
Mrps28	-0.143085	0.5386	-0.697873	1.46859e-05
Mrps9	-0.0212853	0.535	-1.09605	1.62732e-22
Msi2	-0.00612118	0.9178	1.80739	3.58005e-73
Mt1	-0.104336	0.0652	-0.353585	0.0376453
Mt3	0.264278	0.167	-1.81044	9.33374e-80
Mtch1	0.900763	0.0996	-2.90116	5.3002e-183
Mtch2	-0.432975	0.0333	-1.15759	2.84388e-35
Mtdh	-0.0545564	0.1564	-1.50929	4.41535e-112
Mtf1	0	1	0.178201	0.0524979
Mthfd1	0	1	0.197773	0.00156937
Mtmr1	0.334098	0.1805	-0.672056	1.71183e-07
Mtmr2	-0.127841	0.5426	-0.174981	1
Mtmr3	0.0779996	0.1319	1.09898	4.12656e-86
Mtmr6	0.548473	0.1136	-0.355911	0.0118822
Mtpn	1.31005	0.0495	-1.15874	1.96666e-32
Mtx2	-0.12853	0.5812	-1.34102	1.14836e-39
Mvb12b	-0.0730206	0.5276	1.25582	1.47934e-55
Mycbp2	-0.0182654	0.7641	0.266888	1.28458e-45
Myef2	0.0468061	0.2738	0.292654	1.48104e-20
Myh10	0.0814099	0.2986	-1.5785	3.61201e-114
Myh9	0.0103287	0.9062	-0.555797	0.00365289
Myl12b	0.53269	0.4852	-2.04017	1.98695e-83
Myl6	-0.0553972	0.7214	-1.74005	9.20891e-64
Myo18a	0.0539172	0.2418	-0.188422	0.468405
Myo5a	0.222343	0.2071	0.424827	1.48854e-50
Myo6	0	1	1.52037	2.30277e-91
Myo9a	0.0205895	0.2701	0.283152	6.58262e-15
Myt1l	-0.00151204	0.9421	-0.0375762	1
N4bp1	0.106637	0.3527	0.317758	1.04691e-09
N4bp2l2	0	1	0.234253	3.0443e-19
Naa15	0.0734516	0.5303	-0.461435	0.0144507
Naca	1.82752	0.0359	-1.26955	1.58896e-48
Nae1	-0.0676421	0.1399	-1.50085	1.81891e-43
Nalcn	0.0303531	0.5245	0.737744	1.1515e-71
Nampt	0.307737	0.5097	-0.0161443	0.372574
Nap1l1	1.22227	0.0941	-1.04756	8.86076e-59
Nap1l4	-0.206749	0.0199	-1.08328	1.52957e-22
Napa	-0.713427	0.2248	-0.698595	4.92485e-10
Napb	1.3135	0.0264	-1.0608	5.28577e-47
Napg	1.02344	0.1418	-0.857206	2.37243e-38
Nars	0.781913	0.1707	-1.70061	8.44072e-72
Nav1	0.0855856	0.0282	0.831673	1.70599e-114
Nav3	0.00237196	0.5157	0.85378	9.25576e-115
Nbea	0.00942042	0.7679	0.225811	2.08593e-11
Nbeal1	0.0273703	0.5389	1.56453	2.19775e-100
Nbr1	-0.240793	0.1391	-0.173791	1
Ncald	-0.170983	0.7204	5.7327	0
Ncam1	0.077326	0.5212	-0.599431	1
Ncam2	0.0202249	0.3272	2.53567	3.15128e-189
Ncan	0.787404	0.082	-1.71441	4.66994e-49
Ncdn	0.790399	0.071	-2.03968	2.32459e-113
Nceh1	0.375075	0.2778	-1.55007	1.65701e-54
Nck2	-0.182932	0.1605	2.26405	1.50633e-234
Nckap1	0.422602	0.0437	-0.86345	4.21584e-119
Ncl	0.174694	0.5239	-1.95144	5.94824e-85
Ncoa1	0.0302921	0.5601	-0.0778557	1
Ncoa2	0.0679474	0.0288	0.22011	9.35306e-09
Ncoa3	0	1	0.572981	7.09871e-18
Ncoa5	0	1	0.319736	1.42159e-09
Ncoa7	-0.00982456	0.6678	-0.0716466	7.19692e-07
Ncor1	0.0696021	0.2449	-0.454035	2.18098e-24
Ncs1	0.751543	0.0793	0.247208	1.02243e-07
Ndel1	-0.161458	0.1654	-1.40441	6.75547e-31
Ndfip1	-0.134479	0.2384	-1.30437	2.34254e-104
Ndfip2	0.0955208	0.7152	-1.15309	2.56897e-38
Ndrg3	0.0798346	0.5706	-0.937765	3.98472e-94
Ndrg4	1.02752	0.0225	-0.188394	0.000855443
Ndst1	0	1	0.800106	4.77015e-14
Ndufa10	-0.19489	0.066	-1.72541	1.73209e-87
Ndufa13	-0.373464	0.0196	-2.99922	2.10919e-123
Ndufa4	0.126079	0.7202	-2.76136	2.28554e-112
Ndufaf2	-0.0756514	0.5467	-0.270695	0.368854
Ndufs1	-0.0574957	0.1423	-1.49559	8.40681e-67
Ndufs4	-0.137562	0.0423	-0.315212	0.00189641
Ndufv2	1.27466	0.4552	-1.51099	3.65342e-54
Nebl	-0.00775757	0.5975	1.12109	6.62353e-180
Nectin1	0	1	1.34018	2.16224e-24
Nectin3	-0.0930108	0.5331	3.93899	0
Nedd4	0.142463	0.3059	-1.4098	1.98409e-117
Nefl	1.43014	0.0266	-2.80478	2.3824e-107
Negr1	0.0087198	0.704	1.75733	1.68197e-197
Nell1	-0.0130228	0.1773	-0.682587	1.18201e-31
Nell2	-0.0848271	0.164	-0.130019	5.51882e-09
Neto1	0.00936624	0.6269	4.46259	0
Neto2	0.0535251	0.5476	-0.452613	0.176574
Neurod2	0.0266576	0.9273	-0.921262	1.26544e-19
Neurod6	0.394938	0.0862	-3.22728	8.48156e-190
Nf1	0.0107162	0.8213	0.439872	1.50721e-26
Nf2	0.255829	0.1422	0.36272	8.86413e-12
Nfasc	0.0905375	0.5804	0.305885	3.65352e-22
Nfe2l1	0.630323	0.0224	-2.29339	8.68817e-97
Nfia	-0.0431491	0.4843	0.87843	3.73474e-38
Nfib	0.0379492	0.6479	1.27308	3.75202e-172
Nfix	-0.105576	0.6404	0.00577423	0.0674921
Nfx1	-0.0302183	0.5341	-0.59722	6.46561e-06
Nfyc	0	1	0.242898	7.25631e-06
Nhsl1	0	1	1.2218	2.0968e-18
Nipa2	-0.0206408	0.5395	-1.35253	3.48743e-36
Nipbl	0.00895324	0.7584	0.189045	1.97514e-12
Nipsnap1	-0.454624	0.0507	-0.737617	1.50963e-08
Nipsnap2	-0.288808	0.346	-0.883346	3.83267e-12
Nisch	-0.152941	0.2051	-0.368163	1.38861e-08
Nktr	0.0677334	0.0698	0.929789	6.7734e-145
Nlgn1	-0.00208935	0.6668	1.41004	1.71068e-288
Nlgn2	1.62565	0.1423	-1.767	6.35329e-63
Nlgn3	0	1	-1.79789	3.72192e-58
Nlk	0.0248397	0.5014	0.394886	2.07452e-15
Nln	0	1	0.511034	1.71744e-06
Nmnat2	0.0219121	0.7102	2.71529	2.06021e-296
Nmt2	-0.0373766	0.1422	-1.25973	1.85591e-35
Nnat	0.0423467	0.9008	1.47403	2.95201e-19
Noct	-0.199094	0.16	-0.558723	0.000193265
Nol4l	0.0147918	0.5385	2.42598	5.04248e-180
Nos1ap	-0.056109	0.0685	-0.694232	4.4064e-17
Npas3	0	1	3.02097	3.15932e-73
Npdc1	0.37573	0.5303	-2.48448	1.08324e-161
Npepps	0.0682301	0.4786	0.0619455	2.76343e-06
Nploc4	-0.0815847	0.7493	0.935174	6.39626e-31
Npm1	0.605225	0.1647	-1.23009	2.85187e-50
Nptn	-0.194147	0.0336	-0.883269	9.16269e-169
Nptx1	0.739254	0.0476	0.33027	7.0733e-06
Nr1d2	0	1	-0.246907	0.644319
Nr2c2	0.0320809	0.753	-0.187221	0.444974
Nr3c1	0.0815186	0.6833	-3.41001	3.95294e-235
Nr3c2	-0.0261031	0.0478	0.729932	1.89318e-91
Nr4a1	0.0804782	0.5765	-2.33416	1.62821e-69
Nrcam	0.0705833	0.1395	0.583867	4.88293e-129
Nrd1	-0.0732183	0.0194	0.0558309	3.04071e-05
Nrg3	0.00419688	0.5872	1.39383	9.07629e-254
Nrgn	0.760996	0.0278	-2.93834	2.02542e-234
Nrip1	0.0418464	0.7831	-2.59169	1.95516e-153
Nrip3	0.292568	0.0273	6.97409	0
Nrn1	1.90291	0.0288	-0.777297	4.62455e-18
Nrp1	-0.036337	0.0876	1.6285	3.24117e-306
Nrp2	0.0934238	0.0234	4.43198	4.84363e-302
Nrsn1	1.26349	0.5197	-1.71373	1.49471e-48
Nrxn1	-0.0157116	0.6202	0.89669	9.256e-274
Nrxn2	-0.318134	0.0711	-0.970828	4.71299e-18
Nrxn3	-0.00787863	0.2959	0.970844	2.36074e-137
Nsd1	-0.0156607	0.6162	0.0936474	2.63378e-07
Nsd2	0.219931	0.1766	-0.487466	0.00237135
Nsd3	-0.0342375	0.1139	0.223674	2.58474e-16
Nsf	0.277273	0.0869	-0.620695	1.91053e-90
Nsg1	0.930519	0.0471	-3.10022	2.43032e-172
Nsg2	0.42281	0.0675	-2.71057	1.21375e-252
Nsmaf	0.0476377	0.5382	0.903566	1.79944e-48
Nsmf	0.291916	0.1634	-0.541716	0.0305002
Nsun2	0.220476	0.2137	-0.272874	1
Nt5dc3	0.812607	0.1957	0.778983	1.35613e-12
Nt5m	-1.14373	0.1352	-1.16213	6.89317e-17
Ntm	0.00215757	0.9518	-5.74809	0
Ntrk2	0.0231885	0.6847	-0.306565	1.78611e-16
Ntrk3	-0.0150227	0.0407	0.712172	6.14682e-67
Nucks1	0.143942	0.3631	-1.9259	1.34001e-108
Nudcd3	0.0902971	0.3811	-0.514727	3.06439e-06
Nudt3	0.199958	0.058	-1.44084	1.18573e-57
Nufip2	0.276077	0.0952	0.170856	3.5899e-15
Numbl	-0.262947	0.1447	-0.798421	1.14937e-09
Nus1	0.865351	0.168	-1.33836	9.64696e-29
Oasl2	-0.644311	0.1933	0.348836	0.0841658
Oaz2	0	1	-0.753421	1.29804e-07
Ociad1	0.561418	0.2119	-1.94526	7.37954e-151
Ociad2	0.236201	0.5372	-2.91704	4.7408e-236
Ocrl	0	1	0.0591563	4.32192e-05
Ogdh	0.12706	0.5731	-0.263061	1
Ogfod1	0.0837121	0.3227	-0.235538	0.331208
Ogfrl1	0.652439	0.0407	0.574911	8.49029e-13
Ogt	0.137027	0.102	0.188775	5.1191e-21
Ola1	0.102497	0.6234	-0.905427	7.92592e-43
Olfm1	0.391356	0.16	-1.07841	2.9869e-86
Olfml2b	0	1	1.1659	6.41689e-23
Opa1	0.446785	0.0803	-1.00432	2.38147e-42
Opcml	-0.0100192	0.2731	1.05367	7.11371e-198
Orai2	0.153819	0.6701	0.550122	9.94357e-10
Orc4	-0.0778187	0.1436	0.230494	2.05448e-14
Osbp	0	1	-0.690847	1.52455e-05
Osbp2	0.00381445	0.8784	1.10112	1.11323e-113
Osbpl10	-0.0745806	0.6618	-1.88247	8.43944e-37
Osbpl1a	-0.139581	0.2607	1.14554	3.79067e-23
Osbpl6	-0.00225578	0.9081	-0.0708234	0.00120333
Osbpl8	-0.0111047	0.7434	0.248115	9.07533e-06
Otud4	0.0197244	0.8199	0.864867	2.02864e-39
Oxct1	0.453062	0.1439	-1.20815	1.30323e-86
Oxr1	-0.0240418	0.4454	1.45743	5.25812e-224
P4ha1	-0.0314881	0.5982	-0.453736	0.0126896
P4htm	-0.693399	0.0979	-1.38046	2.62365e-29
Pabpc1	1.64048	0.0374	-1.06718	1.86622e-27
Pacrg	0	1	0.403425	4.66605e-08
Pacsin1	-0.022984	0.7795	-0.283774	0.211695
Pafah1b1	0.849774	0.0254	-0.841677	9.23089e-96
Pafah1b2	0.852594	0.2527	-1.37366	6.33793e-38
Paip1	-0.412822	0.0614	-1.35285	1.33356e-28
Paip2	-0.147858	0.2725	-0.104358	0.287125
Pak1	-0.160815	0.2677	-0.724271	3.57892e-23
Pak2	-0.0408434	0.5414	-0.930315	1.50335e-14
Pak3	-0.0159783	0.5842	-0.151768	0.928288
Pam	-0.0654626	0.2972	-0.241522	0.212832
Papola	0.0199159	0.607	0.444979	1.20033e-45
Paqr9	-0.317673	0.5378	-0.942083	1.01604e-10
Parp6	-0.175949	0.1648	-0.473716	0.0543377
Parp8	-0.0226061	0.3649	1.07006	1.15539e-145
Paxbp1	0.0340586	0.538	0.0434497	5.9319e-10
Pbrm1	0.0895649	0.5194	-0.178136	0.757265
Pbx1	-0.00613065	0.7874	1.03379	4.10509e-156
Pcdh1	-0.00914915	0.783	-1.40882	7.23691e-69
Pcdh10	-0.153071	0.0468	-1.87623	5.09375e-54
Pcdh17	0.169888	0.305	-0.91296	2.01308e-08
Pcdh19	-0.157889	0.0667	-1.96185	3.66451e-44
Pcdh20	0.390146	0.1038	-1.05234	7.71417e-18
Pcdh7	0.0223145	0.1214	4.76903	3.87985e-302
Pcdh9	-0.004233	0.8856	1.86584	0
Pcf11	0	1	-0.0012131	0.309991
Pcgf3	-0.457122	0.4262	0.479168	8.94676e-11
Pclo	-0.0171524	0.2759	0.67287	4.44316e-158
Pcm1	-0.0243416	0.0291	-0.574999	3.57147e-16
Pcmt1	-0.138983	0.4174	-0.823418	4.81119e-38
Pcmtd1	0.0429204	0.7992	-0.611989	1.61242e-28
Pcmtd2	-0.00831842	0.9022	-0.164148	1
Pcnp	0.205751	0.4867	-0.341838	0.1865
Pcnx	-0.0177912	0.8247	1.23357	1.6364e-148
Pcnx2	0.0260112	0.231	0.078	3.01204e-08
Pcsk1n	0.6068	0.028	-2.8448	2.99189e-145
Pcsk2	-0.082032	0.0691	0.296444	5.48603e-55
Pcyt2	0	1	-0.260137	0.896236
Pdap1	0.27876	0.5378	-2.29857	4.62669e-82
Pdcd10	-0.111823	0.7179	-1.33287	3.71559e-42
Pdcd6ip	-0.184249	0.7574	-0.062794	0.115862
Pde10a	0.000300045	0.9427	-0.265374	1.69049e-08
Pde1a	-0.0173994	0.5639	0.161422	3.57255e-05
Pde4a	0.143385	0.5098	-2.23717	1.10661e-65
Pde4b	0.023744	0.2078	1.73995	1.04628e-109
Pde4dip	0.0015476	0.8809	0.257919	8.75725e-25
Pdhx	-0.187093	0.5384	-0.14921	1
Pdia3	0.233405	0.2549	-2.69733	2.06157e-155
Pdpk1	-0.0565766	0.607	-0.571881	3.33468e-10
Pds5b	-0.0804156	0.3639	-0.84452	3.37755e-27
Pdxdc1	-0.07801	0.538	-0.678043	4.08473e-06
Pdzd8	-0.0678796	0.1371	-1.05014	9.44598e-18
Pea15a	0.504009	0.0865	-0.907786	8.57548e-20
Pebp1	0.235268	0.5864	-1.99686	2.12298e-64
Peg3	-0.0275829	0.1695	-1.13905	3.39342e-27
Peli1	0.00491203	0.8951	-0.0749011	0.219705
Pepd	0	1	-0.0494605	0.891979
Pex5l	0.0584016	0.2161	-4.66324	0
Pex7	0	1	0.423769	1.46213e-06
Pfdn5	0.535986	0.1195	-1.3381	3.74483e-53
Pfkl	-0.227515	0.0644	-0.467014	1.5189e-06
Pfkm	-0.94322	0.0961	0.273734	0.000134842
Pfkp	-0.106246	0.2555	0.612582	2.35172e-24
Pfn2	1.21527	0.1021	-3.04578	9.66039e-214
Pgbd5	-0.251505	0.1508	1.27628	3.04953e-160
Pgm2l1	1.06672	0.0378	-1.00865	1.32627e-30
Pgrmc1	1.03921	0.0498	-3.0479	8.65013e-175
Phactr1	0.000951083	0.9216	0.110519	7.96718e-09
Phactr3	-0.123382	0.3272	0.706727	1.68581e-54
Phc2	0.0341767	0.5402	-0.949165	2.05192e-27
Phc3	-0.0186963	0.5428	0.436647	2.34659e-14
Phf20l1	-0.0386174	0.3258	1.249	2.88481e-259
Phlpp1	-0.0579481	0.0489	-0.400507	0.0551222
Phtf1	-0.127271	0.0197	-0.472745	0.00200343
Phyhipl	-0.380333	0.0268	-0.596687	1.16043e-05
Pi4ka	-0.0785596	0.021	0.235136	1.78347e-25
Pias2	-0.00298891	0.7714	0.480069	2.27804e-23
Picalm	-0.137291	0.0506	0.349432	7.38468e-13
Pid1	0.0109589	0.2648	0.628566	2.88464e-41
Pigk	0.0690482	0.2771	-0.976106	1.23792e-25
Pik3ca	-0.02535	0.5381	0.0350998	0.00214256
Pip4k2a	0.115219	0.3532	-0.622311	0.00115598
Pip4k2b	0.860829	0.1587	-0.842771	3.32181e-09
Pip4k2c	-0.0385582	0.1431	-2.46658	1.07064e-101
Pip5k1a	-0.0140654	0.9463	-0.0644431	0.118642
Pip5k1c	0.84665	0.0965	0.0901279	1.45155e-05
Pitpna	0.0907599	0.6525	-0.650745	1.94389e-24
Pitpnb	0.844179	0.4321	-1.07139	1.11814e-25
Pitpnc1	-0.0182846	0.7518	2.23577	1.86724e-75
Pitpnm2	0.127502	0.516	0.3776	3.15529e-10
Pja2	0.785308	0.0274	-0.886578	1.93226e-93
Pkd2	0	1	0.674424	3.23548e-17
Pkia	0.265053	0.1782	0.158893	0.00160679
Pkm	0.395846	0.1989	-1.40465	5.58058e-84
Pkn2	-0.0858157	0.1381	-0.52056	0.00323105
Pkp4	0.0663741	0.2198	0.481468	1.54454e-49
Pla2g7	0.411908	0.2772	0.405573	0.187471
Plaa	0	1	-0.546692	0.0010026
Plcb1	-0.00963997	0.3092	0.905903	1.48306e-179
Pld3	0.660514	0.0165	-3.66302	3.021e-236
Plec	-0.0433157	0.148	0.199552	8.56574e-05
Plekha1	0.0802298	0.1876	1.26562	2.81224e-96
Plk2	0.00550829	0.8964	-3.31525	4.36902e-279
Plp1	-0.0394738	0.683	-0.142679	0.711046
Plpbp	0.160517	0.7498	-1.33785	1.78483e-25
Plppr2	0.0993274	0.5511	-1.64735	3.78517e-76
Plppr4	0.513715	0.1012	-1.16833	5.61945e-103
Plppr5	-0.0140029	0.522	-1.00265	2.85835e-25
Pls3	-0.18272	0.1214	-1.96977	2.4846e-90
Plxdc2	0.0116259	0.5265	4.38628	1.85318e-192
Plxna1	0.512459	0.0787	-0.161315	0.642362
Plxna2	0.0405738	0.5976	0.367053	8.25728e-29
Plxna4	0.00435601	0.7951	0.995767	9.98394e-147
Pmm1	0.407706	0.5007	-0.855486	4.49103e-15
Pnisr	0.0466336	0.0835	-0.527186	2.73587e-16
Pnpla8	0.030281	0.8158	-1.12394	4.28493e-39
Podxl2	0.16231	0.6822	-1.57491	5.16547e-40
Poglut1	0.235002	0.5423	-0.355561	0.145054
Polb	-0.12363	0.1006	0.440611	7.30311e-33
Polk	0.153078	0.1469	2.50629	3.31788e-94
Polr2a	0.753351	0.5129	-0.212826	1
Porcn	-0.375759	0.3434	-1.11811	3.74741e-20
Ppfia2	-0.00756299	0.1523	1.27048	0
Ppfia3	0	1	-0.634847	2.92056e-05
Ppia	0.95407	0.018	-2.48261	3.02934e-127
Ppib	-0.32133	0.04	-0.358568	1.12353e-06
Ppig	-0.0183056	0.5368	-0.613969	2.04931e-11
Ppil4	-0.0250345	0.5394	-0.852522	8.02882e-14
Ppm1a	0.195645	0.3776	-0.162584	0.870605
Ppm1b	0.176931	0.2065	0.357536	3.7555e-12
Ppm1e	-0.0183461	0.6689	-0.206117	1.79955e-09
Ppm1k	1.04039	0.1299	-1.45444	6.11238e-33
Ppm1l	0.0286922	0.6062	1.47357	1.45793e-147
Ppme1	-0.111882	0.0779	-1.38086	1.35665e-45
Ppp1cb	-0.386295	0.0709	-1.02263	3.23903e-36
Ppp1cc	0.268417	0.4994	-1.21347	1.72226e-40
Ppp1r12a	-0.0145966	0.8337	-0.271462	1.89939e-07
Ppp1r13b	-0.133001	0.0371	1.15747	7.53512e-128
Ppp1r16b	-0.16793	0.5419	0.315433	0.000329395
Ppp1r2	-0.224311	0.1935	-1.55173	2.94937e-51
Ppp1r7	-0.305538	0.0256	-2.07298	7.87676e-84
Ppp1r9a	-0.067216	0.148	-0.937166	5.4496e-81
Ppp1r9b	1.45954	0.1424	-0.570634	0.00224362
Ppp2ca	-0.20953	0.1183	-1.77168	3.5172e-109
Ppp2r2a	-0.0983026	0.0196	-0.883556	5.82771e-27
Ppp2r2b	-0.033994	0.0895	0.574246	1.77575e-64
Ppp2r2c	0.283286	0.2491	0.853783	2.87851e-120
Ppp2r2d	-0.204176	0.1744	-0.539457	7.77003e-05
Ppp2r5a	-0.0518988	0.5467	-0.884259	2.28072e-10
Ppp2r5c	0.141503	0.3149	0.556279	2.32118e-65
Ppp2r5e	0.00676254	0.6928	0.106951	2.8639e-05
Ppp3ca	-0.227679	0.0403	-0.400191	8.03755e-112
Ppp3cb	0.49368	0.1097	-0.962876	1.01084e-67
Ppp3r1	1.29671	0.0237	-2.35914	6.58441e-185
Ppp4r2	-0.119656	0.0681	-0.0935718	0.0628105
Ppp4r3b	-0.0654077	0.5422	-0.0757092	0.0246245
Ppp6r2	-0.0590821	0.1649	0.28211	4.72811e-16
Ppp6r3	-0.075641	0.5382	1.0279	1.33191e-67
Ppt1	-0.372898	0.049	-1.47689	1.07791e-40
Prdx1	-1.24606	0.0201	-2.066	4.89138e-52
Prdx6	0.0423644	0.8472	-0.451148	0.0330488
Prepl	-0.0832164	0.2468	-1.1435	5.83096e-89
Prex2	0	1	3.07644	1.94331e-99
Prickle1	-0.0121809	0.3628	0.0878381	1.16196e-06
Prickle2	-0.00153745	0.8906	0.999742	4.19153e-171
Prkab2	0.064822	0.752	-0.488492	0.0732347
Prkacb	1.07957	0.0413	-0.782517	6.659e-12
Prkag2	-0.0317374	0.3052	0.515781	2.85429e-67
Prkar1a	0.956279	0.1227	-1.24008	3.15582e-87
Prkar1b	0.154519	0.6707	-1.19335	7.85563e-48
Prkar2a	0.268386	0.5509	0.35721	1.41152e-05
Prkca	-0.0401178	0.2125	1.80901	0
Prkcb	0.253919	0.1339	-1.53566	0
Prkce	-0.00314116	0.8287	1.16284	0
Prkcg	-0.0532006	0.6276	-1.80551	8.58955e-198
Prkcz	-0.0654328	0.1698	0.456756	3.05659e-28
Prmt2	-0.0655244	0.1357	-1.0883	1.59906e-20
Prmt7	0	1	-0.0639048	0.896415
Prnp	1.40942	0.021	-3.94005	6.60637e-255
Prpf40a	-0.00797927	0.5488	-0.114599	0.0472628
Prpf4b	-0.05368	0.0743	-0.717639	2.08472e-25
Prpf6	0	1	-0.503624	0.0120787
Prrc2a	0	1	-0.0812824	0.666775
Prrc2b	0.172276	0.2223	0.750316	5.76123e-97
Prrc2c	0.0279427	0.6509	-0.0789045	0.791398
Prune2	0.359804	0.541	2.21973	6.89748e-51
Psap	0.588595	0.0689	-1.85752	2.41378e-135
Psd	1.0214	0.1631	-2.83661	6.56053e-163
Psd3	0.137418	0.0421	0.00911649	3.34982e-05
Psip1	0.062718	0.3122	-1.67763	4.24394e-130
Psma2	-0.498402	0.0211	-1.87938	1.20029e-61
Psma3	0.040717	0.7178	-1.20143	2.40184e-61
Psma7	0.45133	0.5323	-2.1069	2.53996e-82
Psmb1	0.859414	0.0713	-1.67666	2.74034e-64
Psmb2	-0.594075	0.0207	-1.14651	5.48804e-40
Psmb7	-0.309811	0.0278	-0.744773	6.50398e-16
Psmc1	-0.163643	0.0794	-1.7624	1.63062e-63
Psmc6	-0.333796	0.0208	-1.18346	4.2769e-42
Psmd1	-0.10896	0.2122	-0.936839	7.81833e-38
Psmd11	-0.150262	0.1447	-0.988261	3.60088e-23
Psmd12	-0.12501	0.1498	-2.09819	4.5321e-76
Psmd14	-0.207172	0.0153	-0.137146	0.83274
Psme4	-0.0130624	0.1779	0.343742	8.67001e-33
Ptbp2	0.03233	0.7178	0.706366	5.89925e-66
Pten	0.552335	0.0189	0.199944	2.80419e-06
Ptges3	0.650274	0.0565	-2.22087	1.79472e-97
Ptk2	-0.00986477	0.6507	0.294865	1.64054e-27
Ptk2b	-0.311528	0.0346	0.128154	2.86e-07
Ptma	-0.165987	0.3612	-2.04462	1.4846e-117
Ptms	-0.13742	0.5564	-3.17009	4.66271e-183
Ptn	-0.187193	0.166	-5.06703	0
Ptp4a1	1.02947	0.5061	-1.09209	1.92648e-16
Ptp4a2	0.32754	0.0855	0.0294206	0.0193004
Ptpa	-0.39431	0.045	-0.230099	0.48573
Ptpdc1	0	1	-0.716376	6.85364e-07
Ptpn1	0.06236	0.5101	-0.256869	0.993367
Ptpn11	-0.154888	0.1776	-0.597201	7.28427e-07
Ptpn5	-0.173096	0.1997	-0.691322	0.000136008
Ptpra	-0.0729167	0.2872	-1.00889	8.40549e-90
Ptprd	-0.00297792	0.7986	-0.411976	1.07956e-10
Ptprg	-0.0121289	0.4334	1.94195	3.77697e-288
Ptprj	0.0947948	0.3327	1.08338	8.61576e-134
Ptprn	0.230962	0.2767	-1.69565	1.981e-109
Ptprn2	-0.0127625	0.1103	-0.107907	3.99264e-06
Ptpro	0.106653	0.5396	1.35829	1.22481e-28
Ptprs	0.0838385	0.6478	0.154263	1.79832e-11
Ptprz1	-0.166708	0.1694	-0.746072	5.74376e-06
Pum1	0.173251	0.3892	-0.239357	1
Pum2	0.910879	0.0867	0.316761	1.93272e-12
Pura	0.841727	0.1264	-1.41679	2.07326e-54
Purb	1.17436	0.0437	-2.11952	5.14527e-101
Purg	0.0217588	0.6004	0.392252	5.4234e-18
Pwwp2a	-0.0235243	0.5359	0.474429	1.50797e-21
Pxk	0	1	0.209606	0.000402586
Pygb	0	1	-0.0958313	0.248398
Qk	-0.0442567	0.7725	0.0108606	0.156849
Qrich1	-0.016146	0.7612	0.714192	4.37925e-34
R3hdm1	-0.00323313	0.831	-0.578079	4.9433e-78
R3hdm2	0.00367407	0.9493	-1.02728	1.76088e-78
Rab10	-0.0583291	0.1524	-0.0683067	0.0162356
Rab11fip2	-0.0393778	0.3582	-1.07027	1.71452e-38
Rab12	0.510041	0.1488	-0.91504	2.01558e-21
Rab14	0.775563	0.1048	-1.97807	2.45895e-132
Rab15	0.406426	0.0203	0.724323	5.57325e-18
Rab1a	0.0140314	0.9574	-0.885754	1.43581e-20
Rab21	-0.30859	0.1392	-0.0345965	0.142361
Rab28	0.234956	0.1699	0.00187059	0.00127418
Rab2a	0.255373	0.229	-1.28365	1.39591e-121
Rab3c	0.0606272	0.6632	-2.37085	9.77578e-272
Rab3gap1	0.00192828	0.9071	-0.707052	1.00033e-16
Rab3ip	0.20633	0.337	0.165227	8.29876e-06
Rab40b	-0.0472032	0.7305	-1.21445	6.75914e-25
Rab5a	-0.19144	0.0444	-1.48664	1.0519e-54
Rab6a	0.66348	0.0437	-1.06948	2.92013e-78
Rab6b	0.744401	0.0758	-0.428488	2.66143e-17
Rab7	0.167681	0.6168	-0.641817	9.71227e-19
Rabgap1	-0.00886485	0.5547	0.52359	2.06125e-58
Rabgap1l	0.0885343	0.0869	0.892737	1.46357e-191
Rabl6	-0.0662781	0.7305	-0.56805	0.000635406
Rac1	0.3838	0.0675	-2.16881	1.13104e-105
Rack1	1.53032	0.0943	-1.50266	1.2011e-49
Rad23b	-0.0478977	0.6513	-0.604961	1.04917e-12
Rala	-0.00302789	0.9419	-1.08466	1.78546e-38
Ralbp1	0.6679	0.208	-1.00391	8.01215e-22
Ralgapa1	-0.00500088	0.8657	0.228453	1.06927e-11
Ralgapb	0.0666999	0.2224	0.489127	1.17158e-28
Ralgps2	0.0278176	0.4239	0.391093	1.57167e-37
Ralyl	0.00569867	0.454	0.379414	6.77565e-20
Ranbp2	0	1	-0.509392	8.68202e-07
Ranbp9	0.034613	0.5004	0.185571	1.479e-11
Rangap1	-0.236211	0.031	-0.938936	7.93914e-18
Rap1a	-0.271496	0.0855	0.116603	4.06489e-08
Rap1b	-0.144809	0.4605	-0.778878	1.39433e-11
Rap1gap	-0.192766	0.2048	-0.785265	2.76137e-07
Rap1gds1	0.0897832	0.2061	-0.518852	1.72233e-16
Rap2a	0.501446	0.2439	-0.990177	3.36658e-21
Rap2b	-0.0117915	0.9423	-1.70516	9.07229e-70
Rapgef1	0.0502182	0.7496	1.84031	1.572e-117
Rapgef2	-0.0319985	0.3154	0.974489	5.30265e-231
Rapgef4	0.0210697	0.1368	1.55411	3.27815e-212
Rapgef5	0.0997082	0.0976	-0.0407609	0.758143
Rapgef6	-0.0262914	0.4155	0.832021	4.73076e-82
Rapgefl1	-0.0789135	0.1422	-1.78581	6.16401e-60
Rasa1	-0.006999	0.5416	0.0409328	0.000810747
Rasa3	0.107235	0.1441	2.07633	7.81696e-107
Rasal1	-0.447622	0.1616	-1.52591	6.16483e-30
Rasal2	-0.0136034	0.0288	-0.970167	3.08572e-68
Rasgef1a	0.273954	0.1069	-0.520749	1.26189e-25
Rasgrf1	-0.118742	0.0655	-1.11256	3.36337e-255
Rasgrp1	0.654135	0.1102	-2.1264	2.3042e-270
Rb1	0.0503405	0.3712	-0.303227	0.1025
Rb1cc1	0.00470147	0.7544	0.00515049	6.34703e-05
Rbbp4	-0.273822	0.0978	-1.07504	1.31067e-30
Rbbp6	-0.221342	0.1706	-0.533795	2.48569e-06
Rbbp7	-0.134746	0.0488	-2.55639	5.57337e-125
Rbfox1	-0.0119432	0.5107	1.06447	2.03838e-158
Rbfox2	0.0260051	0.1311	0.529818	3.78784e-48
Rbfox3	-0.0830074	0.0572	0.85202	6.41002e-150
Rbm25	0.0226535	0.296	0.0653365	0.257696
Rbm26	-0.0469199	0.2976	-0.0388712	1.49653e-08
Rbm28	-0.0607016	0.5378	0.0299375	0.0513244
Rbm39	-0.0130969	0.3055	-0.0821566	0.317005
Rbm5	0.0115072	0.6963	-0.11665	0.0513536
Rc3h1	-0.016757	0.8005	0.888886	3.55767e-47
Rc3h2	-0.0395407	0.4909	-0.0273668	1.07039e-08
Rcan1	-0.402407	0.03	-0.723783	1.70109e-05
Rchy1	0.134513	0.7083	-0.462985	0.0102622
Rdx	0	1	-0.302673	0.0990321
Reep1	0.0171253	0.8461	-0.796232	9.03695e-36
Reep2	-0.183714	0.0977	-1.27603	5.49375e-38
Reep3	0	1	1.36913	4.34938e-35
Reep5	1.18092	0.0206	-1.35208	3.67797e-53
Rell1	0	1	-1.50254	5.51035e-19
Rere	0.00596268	0.4236	1.19024	2.31836e-243
Retreg1	0.287951	0.5447	1.62676	2.5794e-32
Rev3l	-0.00291335	0.8352	0.900555	1.48135e-94
Rgl1	0.0255691	0.5024	1.08627	3.82649e-80
Rgmb	0	1	0.297575	0.000687151
Rgs17	-0.0315261	0.5379	-1.3181	9.06918e-19
Rgs4	0.562653	0.2147	-1.46338	3.12228e-23
Rgs7	-0.0240393	0.0352	0.84959	1.25465e-130
Rgs7bp	-0.0415234	0.5162	-0.329083	0.0295605
Rheb	-0.897717	0.0317	-1.61978	1.49282e-78
Rhob	-0.726484	0.0445	-2.37341	8.72197e-89
Rhot1	-0.374924	0.0301	-0.568181	1.64122e-06
Ric1	-0.0274135	0.5384	0.225902	1.55739e-11
Ric3	-0.0300942	0.5359	-1.43779	1.15213e-43
Rictor	-0.0145579	0.541	0.161651	9.68931e-06
Rimbp2	-0.0500109	0.1907	1.40513	1.7642e-197
Riok3	-0.0966666	0.0501	0.13747	2.19248e-07
Rit2	-0.15098	0.0419	0.943461	8.29378e-37
Rlim	0.292024	0.4917	-0.417427	0.0571027
Rmnd5a	0.208052	0.5398	0.126541	4.8023e-05
Rnf10	0.0169436	0.9322	-0.89232	1.59311e-14
Rnf11	1.48986	0.0259	-1.41821	1.91989e-45
Rnf112	0.0656804	0.2053	0.462251	1.55244e-36
Rnf115	0.000779747	0.7942	-0.285167	0.938891
Rnf13	0.147886	0.5816	-1.31152	2.38625e-34
Rnf130	-0.170089	0.547	1.33472	2.42997e-69
Rnf138	0	1	-0.381122	0.153293
Rnf14	0.721396	0.0149	-0.38398	2.26186e-05
Rnf149	0	1	-0.154338	1
Rnf150	0.00810033	0.6079	0.724001	3.75992e-71
Rnf157	-0.0587818	0.3686	-0.4388	0.0759437
Rnf165	-0.00458209	0.8597	0.673637	5.10475e-57
Rnf182	0.103023	0.4152	2.82647	4.58297e-240
Rnf187	1.78077	0.0145	-1.90526	1.85168e-69
Rnf20	-0.0309785	0.5393	-0.233368	1
Rnf213	0.0319888	0.1291	3.17081	1.56877e-72
Rnf216	0.0365108	0.5392	0.747989	1.27776e-33
Rnf220	-0.467101	0.0827	-1.3528	5.19418e-26
Rnf38	-0.120666	0.5448	1.25709	5.38266e-49
Rnf41	0	1	0.100318	0.0330361
Rnmt	-0.0892773	0.1728	-0.920517	5.34858e-18
Rnpc3	0	1	0.0758269	7.73138e-05
Rnps1	0.0180195	0.8858	-0.607	3.30443e-09
Robo1	0.00976784	0.479	3.19335	0
Robo2	0.0239651	0.2193	-0.84675	4.1002e-26
Rock1	0	1	0.523463	1.40469e-30
Rock2	0.141064	0.0843	-0.443963	1.4868e-25
Rogdi	0.570842	0.5151	-1.55527	1.38396e-50
Rp9	-0.314265	0.0196	-0.682823	1.05345e-06
Rph3a	0.124506	0.0216	5.31361	4.83766e-139
Rpl10	0.779545	0.1448	-1.39794	3.41617e-59
Rpl10a	1.19661	0.0169	-0.455261	7.89994e-09
Rpl11	0.732578	0.1202	-0.727549	9.63735e-32
Rpl12	0.611635	0.1287	-1.14931	1.62276e-36
Rpl13	0.351357	0.0446	-0.643263	7.27406e-37
Rpl14	0.891143	0.0176	-0.438572	6.04184e-09
Rpl15	1.75349	0.037	-1.91932	3.77561e-90
Rpl17	0.997086	0.0254	-0.665363	1.7237e-21
Rpl18	1.1028	0.0444	-0.623286	2.33537e-17
Rpl18a	1.15749	0.0361	-0.546995	6.00937e-17
Rpl19	0.659599	0.0291	-0.324433	6.85881e-12
Rpl21	0.426981	0.0153	-0.602904	1.90204e-29
Rpl22	0.804106	0.0422	-0.953254	4.25347e-22
Rpl22l1	0.776259	0.1426	-1.71744	6.47234e-67
Rpl23	0.502582	0.0549	-1.47638	1.28991e-81
Rpl23a	0.877967	0.0513	-1.16286	1.52731e-39
Rpl24	0.796667	0.0288	-0.622887	8.33569e-28
Rpl26	0.528868	0.1389	-0.738507	3.13666e-24
Rpl27a	0.95251	0.0374	-0.654073	1.16229e-25
Rpl28	1.2142	0.0183	-0.498261	8.50308e-14
Rpl29	0.99213	0.0435	-0.979651	1.51234e-32
Rpl3	0.758727	0.0143	-0.659637	1.17286e-29
Rpl30	0.936668	0.0316	-1.57442	1.61821e-87
Rpl31	0.990317	0.0446	-1.27702	6.53218e-39
Rpl32	0.761869	0.0505	-0.471969	2.01619e-14
Rpl34	0.770866	0.0231	-1.52372	3.77558e-74
Rpl35	1.4054	0.0603	-1.07495	3.11297e-22
Rpl35a	1.07549	0.016	-1.54082	7.73151e-72
Rpl36	0.417028	0.2434	-0.536732	3.10092e-11
Rpl36a	1.28511	0.04	-1.18544	3.71393e-27
Rpl37	0.745907	0.0186	-0.857597	3.52554e-34
Rpl37a	0.790835	0.0781	-1.25985	2.45007e-50
Rpl38	0.983902	0.0191	-0.313742	5.21769e-07
Rpl39	1.09103	0.345	-0.850014	3.53291e-18
Rpl4	1.43502	0.0232	-1.1859	2.75135e-42
Rpl41	0.58	0.0173	-0.726742	4.0503e-32
Rpl5	0.668052	0.1151	-0.961063	5.06386e-39
Rpl6	1.24296	0.027	-0.429955	1.50854e-15
Rpl7	1.55817	0.032	-1.46707	4.04032e-58
Rpl7a	0.829562	0.0303	-1.35281	2.4096e-46
Rpl8	0.625012	0.0337	-1.34564	6.65481e-61
Rpl9	0.284063	0.3866	-1.50382	6.53543e-84
Rplp0	0.378206	0.0824	-0.680395	3.10981e-16
Rplp1	0.40449	0.0463	-0.757716	5.24385e-48
Rplp2	0.681095	0.1027	-1.31539	4.0918e-56
Rprd1a	-0.159123	0.2395	-0.20132	1
Rprd2	0.0864259	0.5169	-0.422121	0.00286264
Rps10	0.805539	0.0782	-1.18839	4.78043e-45
Rps11	0.973643	0.0281	-0.768982	6.43337e-22
Rps12	0.433852	0.3583	-0.804164	1.94919e-20
Rps13	1.18834	0.018	-1.66405	6.73913e-75
Rps14	0.412211	0.0383	-1.01257	2.22267e-44
Rps15	1.24645	0.0316	-0.388334	7.58108e-12
Rps15a	1.03925	0.0363	-1.34965	4.60363e-62
Rps16	0.747158	0.1617	-1.53651	7.60966e-70
Rps17	1.19259	0.0189	-0.734071	6.46651e-20
Rps18	1.14525	0.0228	-1.32148	4.28465e-45
Rps19	0.387038	0.0411	-0.494864	2.12422e-14
Rps2	0.437626	0.0668	-0.704076	9.30102e-38
Rps20	0.822642	0.0493	-0.0131157	0.316732
Rps21	0.659452	0.0312	-1.19356	1.76945e-47
Rps23	0.362232	0.1269	-1.57516	1.70799e-84
Rps24	0.283966	0.1652	-0.458215	1.82225e-13
Rps25	1.41149	0.0188	-0.751807	1.15789e-21
Rps26	1.41993	0.0175	-0.73154	9.77273e-21
Rps27	0.601849	0.0765	-1.3815	1.59548e-44
Rps27a	0.697797	0.0768	-1.13047	7.72677e-46
Rps28	0.7791	0.0565	-1.14709	9.41408e-28
Rps29	0.555164	0.1029	-1.22572	5.90888e-53
Rps3	0.565618	0.0208	-1.46757	6.18042e-57
Rps3a1	0.356061	0.0843	-0.924261	3.16079e-50
Rps4x	0.528371	0.0895	-0.780563	4.03877e-27
Rps5	0.926488	0.0177	-0.639071	7.06742e-19
Rps6	0.456602	0.0319	-1.07079	5.88879e-34
Rps6kb1	-0.082859	0.5428	0.288342	9.32963e-12
Rps7	0.920632	0.0208	-1.22018	2.01461e-51
Rps8	0.919902	0.028	-0.347273	1.71355e-14
Rps9	0.372258	0.4965	-1.3583	7.66253e-50
Rpsa	0.382597	0.1128	-0.968663	3.53669e-61
Rras2	-0.0475253	0.544	-1.00975	3.91212e-16
Rsrc1	-0.0269213	0.5431	-0.613275	0.00384078
Rsrc2	-0.176886	0.3363	-0.355306	6.41983e-05
Rsrp1	-0.0501453	0.347	-0.533499	1.72852e-13
Rsu1	-0.0560297	0.1435	0.2896	7.35763e-07
Rtn1	0.314423	0.0671	-2.26922	8.51372e-232
Rtn3	0.254421	0.1249	-0.892083	1.64012e-136
Rtn4	0.177718	0.1163	-1.61763	1.728e-195
Rufy3	-0.0777303	0.2415	0.227105	4.09422e-15
Rundc3a	0.12781	0.7679	-0.401909	0.00744446
Rusc2	0	1	0.894028	1.68117e-20
Rybp	-0.265557	0.5361	0.0850508	0.0391802
Ryk	0.50692	0.1932	-0.203371	1
Ryr2	-0.00999593	0.3323	1.08093	0
S100a6	-0.817757	0.2412	-0.262797	0.274862
Sacm1l	0.102142	0.2733	0.0174881	0.000109751
Sacs	0.0333808	0.3365	0.4193	4.87097e-23
Sae1	-0.34651	0.027	-1.00082	8.49218e-16
Samd12	-0.00633296	0.2754	0.756015	3.13368e-69
Samd8	0.202651	0.1579	0.152034	5.86807e-05
Samm50	0	1	-1.27222	1.75266e-23
Saraf	-0.319428	0.1915	-2.80856	1.76702e-146
Sarnp	-0.990867	0.0227	-0.406342	0.0163144
Sars	0.225941	0.2172	-0.425327	3.04955e-05
Sash1	0.15393	0.4159	-0.372903	0.3366
Satb1	0.219622	0.5347	0.876155	7.21308e-11
Sbf1	0.286743	0.5844	0.0488899	0.0978083
Sbno1	0.0306442	0.6093	-0.326423	2.10146e-05
Scaf11	-0.00999263	0.5355	-0.722911	2.37338e-12
Scai	0.0449265	0.0976	0.662803	8.04131e-39
Scamp1	0.32638	0.1905	-0.346791	0.00102944
Scamp5	0.0790205	0.6709	-1.42381	3.5679e-45
Scap	-0.350795	0.5448	0.503773	4.48987e-11
Scarb2	1.00535	0.0207	0.316298	1.22683e-07
Scd2	1.05327	0.0726	-1.72144	1.90697e-45
Scfd1	0	1	-0.121359	0.146181
Scg3	0.0749437	0.7068	-1.39831	1.43168e-36
Scg5	-0.527133	0.0221	-1.35011	6.79645e-123
Scmh1	-0.0180749	0.5331	0.506033	2.78665e-26
Scn1a	0.0223293	0.7454	0.558987	2.31155e-41
Scn1b	0.55735	0.1318	-2.06068	9.40908e-142
Scn2a	0.266209	0.1021	-0.192393	0.00835875
Scn3b	0.93618	0.0352	-2.086	2.95262e-165
Scn8a	0.0334169	0.6504	-0.085641	0.00223551
Scoc	1.08079	0.5331	-1.84798	2.37115e-65
Scrn1	0	1	-0.653633	0.000110242
Sdcbp	0.516795	0.0643	-0.900106	2.23635e-17
Sdf4	0.448878	0.524	-2.33734	4.60607e-104
Sdha	0.098244	0.6373	-0.757216	1.64891e-13
Sec11a	0.0771694	0.7758	-0.763341	2.11007e-10
Sec11c	0.40336	0.5346	-2.85083	1.35011e-132
Sec14l1	-0.167803	0.1192	-2.29711	1.61961e-190
Sec16a	0	1	-0.0540534	0.410588
Sec22a	0	1	0.124194	0.0132458
Sec23a	-0.171972	0.543	-0.663428	8.45432e-07
Sec23ip	-0.19765	0.5345	-0.595997	0.000513916
Sec31a	-0.10702	0.5305	-0.642676	2.13461e-08
Sec61a2	0.0233477	0.7161	1.02961	2.52006e-73
Sec62	0.432092	0.0685	-1.76211	2.24254e-107
[truncated: 624 more rows]

## Sheet: LongRead_EditsC_RNA_CA3vsCA1
Transcript_name	EditsC_l2fc	EditsC_pval	RNA_l2fc	RNA_adj_pval
0610012G03Rik-201	0.775979	0.217799	-3.75821	2.27195e-31
1110008F13Rik-201	0.298727	0.659787	-4.50943	4.59145e-29
1110059E24Rik-201	2.38665	0.29199	-2.66901	1
1110065P20Rik-205	-0.712569	0.476931	-0.678047	1
1500011B03Rik-202	0.969596	0.155746	-3.78878	7.37728e-27
1700020I14Rik-201	1.7207	0.149427	-2.39806	6.4454e-07
1700020I14Rik-202	0.904427	0.125678	-0.695454	0.361897
1700025G04Rik-201	0.179713	0.627852	-0.144774	1
1700047I17Rik2-201	0.668575	0.360898	-1.59016	1
1810013L24Rik-201	-0.567785	0.558948	-0.967435	0.806449
2210016L21Rik-201	1.14641	0.0679625	-2.62546	4.97704e-08
2510009E07Rik-201	0.818243	0.388861	-2.05159	0.338566
2510039O18Rik-201	2.52137	0.28294	-1.25213	1
2610002M06Rik-201	-0.414776	0.680236	-1.39366	1
2610507B11Rik-201	0.926005	0.190965	-0.265694	1
2610524H06Rik-201	-0.0884483	0.846121	-3.58544	9.10522e-06
2700081O15Rik-202	-2.303	0.11725	-0.151987	1
2900011O08Rik-201	0.22337	0.713619	-2.19873	0.000435299
2900055J20Rik-201	0.329603	0.605173	-3.92166	7.29567e-32
2900097C17Rik-202	1.22597	0.0394489	-2.75675	3.50172e-14
4632415L05Rik-202	1.71581	0.0156801	-0.714956	1
4833420G17Rik-205	-0.238385	0.713011	-1.42691	0.351353
4930402H24Rik-201	-0.457634	0.622984	-0.33223	1
4931406P16Rik-208	0.605668	0.324077	-1.79015	0.0679229
5330417C22Rik-202	1.25742	0.279898	-1.1945	1
9330159F19Rik-201	0.411819	0.595339	-0.476311	1
9530059O14Rik-201	0.922766	0.384925	0.46384	1
9530059O14Rik-203	2.04407	0.184305	-0.268124	1
A830010M20Rik-203	3.37018	0.0733316	-0.401879	1
Aak1-201	0.407274	0.392149	0.838658	0.0103371
Aak1-202	0.091321	0.710725	0.16564	1
Aak1-205	0.351253	0.752892	0.819801	1
Abat-201	2.01659	0.0857829	0.0560335	1
Abca1-201	0.843256	0.513695	0.368949	1
Abca2-201	-1.06633	0.23995	-0.311231	1
Abca5-201	0.0152373	0.990453	-0.565977	1
Abcc5-208	0.598305	0.251918	0.278997	1
Abce1-201	1.43688	0.0687023	-1.20378	1
Abcg1-201	1.329	0.17159	-1.30635	0.26718
Abhd12-207	0.559406	0.329382	-3.28227	7.87774e-20
Abhd17b-201	1.75004	0.249806	-1.27117	1
Abhd17c-201	0.0805816	0.897783	-2.58874	0.33325
Abhd2-201	-0.458313	0.545411	-1.61168	1
Abhd8-201	-0.366419	0.274432	-1.20233	1
Abl2-202	0.39705	0.559132	0.499089	1
AC149090.1-201	-0.29083	0.360818	0.00534875	1
AC149090.1-202	-0.57499	0.0331039	0.881569	0.0377148
AC160336.1-201	-0.200961	0.506673	-2.5016	0.125258
Acad11-201	-1.82986	0.445482	-0.0129538	1
Acbd3-201	1.65449	0.203645	-0.28735	1
Ackr1-201	0.207443	0.709764	0.625223	1
Ackr3-201	-0.131013	0.738945	0.538708	1
Acot10-201	1.20993	0.314046	-0.939671	1
Acp2-201	1.63359	0.329321	-1.01334	1
Actb-201	-0.205931	0.519624	-4.24333	2.26879e-15
Actn4-201	3.89368	0.346299	-1.55956	1
Actr10-201	1.33035	0.424758	-1.87745	0.865599
Actr1b-201	-0.242447	0.755792	-0.288506	1
Actr2-201	1.07013	0.132375	-3.08725	4.65939e-23
Actr3b-202	-0.955507	0.191942	-3.39479	1.35221e-16
Acvr1b-201	0.298729	0.692231	-1.85284	0.190894
Adam10-201	1.63301	0.0906134	-1.41143	1
Adam23-211	0.912983	0.341611	-0.204387	1
Adcy1-201	0.100396	0.854346	-3.74077	2.13327e-23
Adcy1-202	1.8157	0.29585	-1.50772	1
Adcy5-201	0.59108	0.691778	-0.251148	1
Add1-213	0.640834	0.130993	-2.28765	3.75703e-06
Add2-209	0.461658	0.342123	-1.26704	0.00168025
Adgrb3-210	2.13894	0.0361518	-1.00716	1
Adgrl1-207	0.877375	0.0906389	-2.37541	5.93699e-11
Ado-201	1.73892	0.335823	-1.94586	0.524507
Aebp2-201	0.711868	0.0602822	-0.54406	1
Aff4-201	1.28288	0.14939	-1.48738	0.000126169
Afg3l2-201	-0.616097	0.354405	-1.51544	1
Agap3-203	0.63211	0.498946	-1.94899	0.0503395
Agfg1-206	0.0578982	0.933366	0.349695	1
Ago1-201	-0.0473696	0.956928	-1.03229	1
Ago2-201	-0.0271689	0.971082	-0.61868	1
Ago3-201	-0.253906	0.565998	0.373987	1
Agpat3-201	0.684418	0.168894	0.0457606	1
Agpat4-201	1.94445	0.168548	-2.02015	0.213619
Agpat5-202	0.900636	0.232164	0.195758	1
Agps-201	-0.359581	0.723755	-0.354028	1
Agrn-205	-0.30413	0.30264	-0.0410034	1
Agtpbp1-201	0.668071	0.324999	-0.125918	1
Agtpbp1-206	1.81301	0.443751	0.215154	1
Ahi1-202	-1.30461	0.066448	0.137083	1
Ahi1-205	0.591668	0.477	-1.37394	0.870084
Aida-201	0.187992	0.769731	-0.266218	1
Aig1-205	2.31548	0.192461	-2.7107	0.0243275
Ajap1-201	2.66076	0.222591	-2.57636	0.0392436
AK157302-201	1.51748	0.283542	-4.11005	3.40336e-25
Ak3-201	0.73316	0.253257	0.39442	1
Ak5-201	0.968995	0.0486638	0.236891	1
Akap11-201	0.724204	0.255473	-2.69822	1.04366e-19
Akap11-202	1.17675	0.0755322	-1.86851	0.000227509
Akap11-205	1.10672	0.3503	-1.36758	0.354865
Akap6-201	0.971719	0.0438546	-1.91032	1.81361e-07
Akirin1-201	0.86349	0.249943	-2.1492	0.214322
Akirin2-201	1.7759	0.362672	-2.1141	0.310796
Alcam-201	0.634562	0.292863	-2.66792	7.79211e-16
Aldh5a1-201	-0.957201	0.455409	-0.489398	1
Alg2-201	1.44042	0.252867	-3.02414	1.62424e-13
Alkbh5-201	0.773838	0.382275	-1.19696	1
Alkbh8-204	1.5415	0.124345	-0.201587	1
Amer1-201	0.876777	0.183971	0.292681	1
Amer2-201	1.35821	0.0612133	-0.544605	1
Amfr-201	0.606247	0.458028	-2.30326	0.0454109
Ammecr1l-201	-0.202512	0.875635	0.0793878	1
Amn1-210	0.676639	0.300866	-0.0197567	1
Anapc1-201	-1.18952	0.271481	-0.841944	1
Ank-201	0.451329	0.67533	-0.351124	1
Ank-202	2.23213	0.0373563	-0.742293	1
Ank2-216	0.512657	0.365638	-1.36681	0.00212646
Ank2-219	1.11804	0.186998	0.61513	1
Ank3-212	2.22854	0.475171	0.744301	1
Ank3-231	1.27483	0.420212	-1.64331	0.0480408
Ankib1-201	1.40074	0.21516	0.295142	1
Ankrd10-207	0.69345	0.253687	-1.23132	0.54989
Ankrd11-204	0.734515	0.466895	0.533645	1
Ankrd12-201	0.741542	0.32564	-0.960623	0.0374053
Ankrd13c-201	0.783655	0.40639	-0.376254	1
Ankrd13c-208	0.924796	0.165119	-1.92579	0.065416
Ankrd17-206	1.34903	0.158785	0.419119	1
Ankrd40-203	1.53393	0.285068	-0.833189	1
Ankrd46-201	0.468287	0.277416	-2.33187	5.85377e-05
Anks1b-214	-0.109672	0.902116	-1.88371	0.0168625
Ano3-201	0.625147	0.219758	-0.548221	1
Anp32a-201	0.881536	0.157633	-2.28739	0.00700573
Ap1s1-201	0.789866	0.331462	-4.31922	3.43135e-27
Ap2a2-201	1.19961	0.00666912	-0.0960349	1
Ap2b1-201	0.41529	0.449447	-2.00069	1.07974e-06
Ap3m1-206	-0.278816	0.72335	0.398785	1
Ap3s2-201	-1.20148	0.0868503	-0.519063	1
Apba1-201	0.634752	0.472984	-1.54502	0.108149
Apc-203	0.126796	0.912171	-0.551093	1
Aph1c-202	0.377589	0.55062	-1.59919	1
Aplp2-207	0.548445	0.217485	-0.947204	0.317224
App-205	1.01466	0.092966	-4.6571	2.70137e-67
App-206	1.20893	0.229623	-1.696	0.592725
Appbp2-201	1.52964	0.0260034	-1.12335	0.378273
Appl1-201	1.2572	0.332125	-0.0722897	1
Aqp11-205	-0.531516	0.593091	-1.39679	0.961068
Araf-202	0.779505	0.507102	-2.50075	0.366462
Araf-203	0.0598942	0.931518	-1.36861	1
Arf3-201	1.14217	0.170993	-3.25713	6.88228e-28
Arf4-201	0.516807	0.196004	-2.95731	0.00121318
Arf5-201	-0.589988	0.272154	-2.14172	0.000106775
Arfgef2-201	0.170155	0.843872	0.0914494	1
Arfgef3-202	0.373193	0.359867	-0.521815	0.96778
Arglu1-201	-0.567923	0.157938	-2.30194	6.47575e-14
Arglu1-204	-0.133534	0.851067	-1.32313	0.000522171
Arhgap20-201	0.334803	0.663294	-2.77757	0.44382
Arhgap23-201	0.260619	0.69038	-0.164305	1
Arhgap32-201	1.92049	0.0208	-1.15064	1
Arhgap32-206	1.23262	0.14009	-1.78707	0.283867
Arhgap35-201	1.18612	0.259768	-1.01051	1
Arhgap5-201	0.87788	0.612265	-1.92333	7.20277e-06
Arhgap5-204	-0.556089	0.602918	-1.17735	1
Arhgef12-202	1.77825	0.220477	-1.48923	0.00326282
Arhgef17-201	0.471448	0.107067	0.519575	1
Arhgef17-204	-0.332993	0.683063	-0.360404	1
Arhgef25-205	1.06648	0.386726	-1.2025	0.345836
Arhgef4-201	1.15105	0.276604	0.38729	1
Arih1-207	1.01157	0.42971	-1.47412	0.320399
Arl1-202	0.345881	0.64642	-1.2524	1
Arl2bp-201	-0.16159	0.76946	-0.815558	0.787138
Arl5a-201	1.44688	0.269602	-1.03905	0.89186
Arl6ip1-201	1.0916	0.125351	-4.78411	2.561e-63
Arl6ip5-201	0.793023	0.0430946	-5.76506	1.33139e-64
Arl8b-201	0.829432	0.291784	-2.68486	3.70743e-08
Armc1-201	0.971947	0.114663	-2.26801	0.000208162
Armc8-201	0.284313	0.568476	-0.322247	1
Armcx3-203	0.769737	0.270198	-1.70352	0.492291
Arpc4-203	0.118605	0.669858	-4.54747	3.05136e-30
Arpc5l-202	0.699131	0.267904	-3.6299	2.05849e-19
Arpp19-203	1.91375	0.101032	-3.88961	6.77003e-10
Arpp21-208	0.831121	0.0682628	0.235236	1
Arxes2-201	1.86057	0.131743	-3.62773	5.49933e-06
Asph-217	0.953804	0.397957	-0.344765	1
Asrgl1-201	-0.442649	0.674775	0.282158	1
Atad1-201	1.02572	0.297991	-1.85398	0.012151
Atad2b-201	0.726036	0.383498	0.640332	1
Atf4-203	-0.215333	0.551899	-2.37024	0.000446293
Atf6-201	0.0390988	0.959429	-1.30212	0.238594
Atf7-210	3.05856	0.266389	-0.831609	1
Atf7ip-201	-0.0299594	0.974849	-1.22637	1
Atg12-201	0.708394	0.482097	-0.698444	1
Atg4b-201	2.00422	0.405459	-0.552011	1
Atl1-203	0.325629	0.654839	-0.580641	1
Atp11b-202	0.739548	0.53464	-1.36527	0.0108567
Atp11b-203	-0.110637	0.828401	0.203093	1
Atp1b1-201	1.0277	0.136799	-6.442	8.14718e-170
Atp1b3-201	-0.0459356	0.891899	-1.10878	1
Atp2a2-201	0.127942	0.845467	-5.47387	2.03772e-88
Atp2a2-203	0.925858	0.527274	-2.71591	1.4588e-05
Atp2b1-201	1.39654	0.196668	-5.51019	6.95151e-113
Atp2b1-205	0.763823	0.459288	-2.54085	0.0830688
Atp2b1-211	1.02155	0.356197	-0.664568	1
Atp2b2-203	0.629377	0.385193	-1.16288	1
Atp6ap2-201	1.36131	0.108223	-4.09575	6.69515e-30
Atp6v0b-206	-0.332674	0.352419	-1.1676	0.00279011
Atp6v0c-201	0.32693	0.169735	-1.43828	0.0146046
Atp6v0d1-201	0.0441255	0.881518	-2.10617	0.0796578
Atp6v1a-202	1.22113	0.0363548	-2.62801	1.99366e-10
Atp6v1b2-201	1.24921	0.117644	-2.33404	1.12157e-12
Atp6v1c1-201	0.162423	0.475354	-2.85677	9.17711e-09
Atp6v1d-201	0.213162	0.596318	-3.8969	7.29271e-25
Atp6v1e1-204	-0.0273237	0.971042	-4.32377	1.46396e-27
Atp8a2-201	-0.787549	0.489992	0.243662	1
Atrn-201	1.00858	0.132776	-2.20561	7.10013e-09
Atrnl1-201	0.960992	0.277659	-0.450804	1
Atrx-202	0.132951	0.898027	-1.27666	0.0893655
Atrx-206	0.727456	0.320092	-1.98628	1.19402e-06
Atxn1-201	1.43807	0.354653	-1.88607	0.000190957
Atxn3-201	0.418552	0.676339	0.0582171	1
Atxn7-201	0.207445	0.755635	0.20489	1
Atxn7l3b-201	1.30136	0.111223	-4.3899	1.44588e-62
AU040320-201	1.28738	0.173652	-0.508234	1
Auts2-207	0.332752	0.248069	-1.90083	3.17551e-08
Avl9-201	0.947575	0.493549	-0.944054	1
AW549877-201	0.203354	0.879756	-0.392762	1
AY036118-201	-0.302485	0.341535	0.638563	3.44205e-36
Azi2-201	0.103084	0.762409	-0.547156	1
Azin1-201	0.700464	0.405929	-1.28768	1
B230219D22Rik-201	1.13527	0.0235448	-1.42261	0.0208728
B230334C09Rik-201	-0.035826	0.947607	-1.35822	9.59056e-05
B3galnt1-201	2.56008	0.284666	-3.69353	0.000336001
B3galt1-202	1.19672	0.481678	-2.02648	1
B3galt2-201	-0.130141	0.919607	-2.19063	0.00109403
B430305J03Rik-201	-0.41678	0.461191	-2.69284	2.3485e-18
B4galt6-201	2.14724	0.141945	-2.14862	1.30386e-08
B4gat1-201	1.53395	0.119767	-2.625	5.87615e-05
B830012L14Rik-201	0.0939286	0.842994	0.458434	1
Baalc-201	1.26979	0.0268946	-0.903553	1
Bag4-201	1.58075	0.0595998	-0.805701	1
Bag5-201	2.29482	0.0579282	-3.49563	0.0189716
Bahd1-201	1.0022	0.375839	-0.243871	1
Baiap2-204	-0.297214	0.711417	0.774014	1
Basp1-201	1.2188	0.109041	-4.38745	1.74184e-58
Baz1b-201	-0.0186115	0.976052	-0.675867	1
BC005537-201	-0.221448	0.684994	-1.27287	0.00159421
BC029722-201	1.07365	0.0367988	-1.57877	0.0331292
BC031181-201	0.815796	0.046099	-5.12797	2.19349e-43
Bcl11a-202	-0.251307	0.74763	-0.75336	0.675439
Bcl11a-205	-0.274526	0.664373	0.207872	1
Bcl2l13-201	0.490822	0.59033	-0.94441	1
Bcl2l2-201	0.999987	0.172098	-0.260241	1
Bex2-201	0.837747	0.135392	-5.93373	1.0944e-89
Bex4-201	1.336	0.00836177	-3.98248	8.60089e-06
Bhlhe22-201	0.65168	0.446144	-1.05298	0.694782
Bhlhe41-201	0.202762	0.7727	-2.84978	0.273867
Bicd1-202	-0.0157917	0.986208	0.141231	1
Bicral-201	0.796578	0.360489	-0.520884	1
Bmpr1a-201	0.50833	0.61315	-0.890397	1
Bmpr2-201	0.955626	0.249084	-2.30595	1.67483e-12
Bmyc-201	-0.528266	0.251855	-4.36113	6.5452e-39
Bnip3-201	0.881537	0.251569	-1.68778	1
Bok-201	0.498751	0.510582	-0.133268	1
Braf-201	-0.228206	0.593024	-0.86471	0.0940352
Brcc3-201	0.0315846	0.961412	0.0207814	1
Bri3bp-201	1.4867	0.222176	-2.91691	1.30997e-17
Brinp1-201	1.07244	0.208835	-3.5538	4.57219e-27
Brk1-201	0.806872	0.107979	-4.85563	1.0872e-60
Brwd1-203	0.230334	0.748806	-1.25667	0.885818
Brwd3-205	0.252435	0.753587	0.379776	1
Bsdc1-201	0.603988	0.347299	-0.396585	1
Bsn-201	0.241844	0.558692	-0.349964	1
Bsn-202	1.19496	0.0858495	-0.272147	1
Btbd1-201	2.01144	0.00760727	-2.10538	0.506823
Btbd7-206	-0.0993869	0.937324	0.145072	1
Btf3l4-204	0.913717	0.502994	-0.656138	1
Bzw1-201	0.920718	0.342067	-1.65274	0.382958
C130071C03Rik-201	0.39482	0.634754	-1.12922	0.940001
C1qtnf4-201	0.471068	0.449507	-7.30848	1.35893e-116
C230004F18Rik-203	0.695371	0.0454067	-1.13385	0.035103
C230004F18Rik-206	0.602202	0.183974	-1.73392	1.33895e-07
C230004F18Rik-210	1.35546	0.121234	0.788015	0.0643492
C2cd4b-201	0.993784	0.277482	-1.61053	0.311858
C2cd5-214	1.43657	0.301662	0.944156	1
C78859-201	0.340165	0.0427624	0.271821	1
Cab39-202	1.45567	0.274535	-2.29663	0.0115564
Cables2-201	-0.298644	0.746188	-0.144025	1
Cabp7-201	0.464417	0.530314	0.272016	1
Cacfd1-202	0.437506	0.688248	-1.59283	1
Cachd1-201	0.248962	0.660094	0.461664	1
Cacna1c-207	1.62011	0.266582	2.19722	0.0315027
Cacna1c-223	0.187713	0.840595	2.18059	0.592835
Cacna1e-203	1.10463	0.390827	-1.34037	0.000194036
Cacna1i-202	1.25395	0.408185	-1.59381	0.792136
Cacna2d3-202	0.0543493	0.920503	-0.787368	1
Cacng2-201	1.0824	0.146329	-0.234964	1
Cacybp-201	1.84464	0.135158	-2.46953	0.0110883
Cadm2-201	0.853572	0.270093	-2.9293	2.37371e-24
Cadm2-202	1.36169	0.0876127	-1.13146	1
Cadm2-203	0.356504	0.227207	-4.51834	7.03873e-54
Cadm3-201	0.765607	0.576576	-0.908302	1
Cadm3-202	1.1079	0.113802	-0.464526	1
Cadm4-201	0.262341	0.791818	-1.72969	0.785438
Calm2-201	0.310239	0.25371	-6.65634	2.06551e-152
Calm3-201	0.573442	0.197657	-2.93935	6.55436e-24
Caln1-203	2.15705	0.27607	-2.95391	1.86516e-05
Calr-201	0.531452	0.543909	-3.39251	9.53037e-13
Camk1d-201	0.817431	0.0335807	-0.670295	0.374014
Camk2a-201	1.4615	0.249727	-3.30826	5.44406e-18
Camk2a-202	0.379014	0.587176	-0.93766	1
Camk2a-203	0.738506	0.247554	-2.61176	8.84003e-18
Camk2b-212	0.330929	0.505092	0.175694	1
Camk2n1-201	1.41076	0.115222	-2.84639	3.4644e-24
Camk2n2-201	0.518367	0.40353	0.983361	1
Camk4-201	1.16202	0.0618561	-0.842001	0.0925822
Camkk2-201	0.399641	0.549478	-1.30288	1
Camsap2-206	1.53447	0.308576	-2.19349	0.428426
Cand1-201	2.58835	0.176075	-1.09634	1
Cap2-202	0.837869	0.346537	-3.57981	5.95103e-09
Capn5-201	1.76766	0.234772	-0.0759804	1
Caprin1-201	-0.476839	0.507887	-0.930211	1
Caprin1-202	0.898061	0.250414	-0.406544	1
Caprin1-209	1.28796	0.0876971	-1.44929	1
Capza1-201	-0.216672	0.837957	-0.278976	1
Capza2-201	0.553246	0.0697305	-2.90858	1.11374e-16
Casd1-201	-1.0364	0.305069	-2.37006	0.13495
Caskin1-201	0.185692	0.816044	-0.182719	1
Cbl-211	0.71834	0.481174	-0.098713	1
Cblb-201	-0.635504	0.368341	0.509465	1
Cbr1-201	1.77571	0.167773	-3.65149	6.10137e-10
Cbx4-201	-0.00824007	0.991422	-2.54629	0.953562
Cbx5-201	-0.413956	0.494241	-1.13701	1
Cbx5-202	1.22352	0.306171	-1.17523	0.386521
Cbx6-202	-0.053135	0.927732	-1.02852	0.295733
Cbx6-203	0.398443	0.425893	-1.49319	0.0674286
Cbx6-208	1.29389	0.142214	-0.323316	1
Ccdc127-201	0.545207	0.538584	-2.66721	0.000117899
Ccdc137-201	-0.44339	0.507011	-0.604376	1
Ccdc177-201	2.01134	0.20761	-2.11223	0.562987
Ccdc186-202	1.11629	0.471122	-0.0775193	1
Ccdc32-201	0.899595	0.436963	-3.34163	1.5198e-07
Ccdc47-201	0.363908	0.531834	-1.31072	0.425276
Ccdc50-203	-0.14977	0.742513	0.634498	1
Ccdc6-203	1.08332	0.136323	-1.47878	1
Ccdc71l-201	0.846069	0.302947	-0.636012	1
Ccdc88a-201	0.259105	0.672949	-1.91081	6.09763e-09
Ccdc92-201	1.97359	0.286801	-1.8865	0.321337
Ccl25-209	1.56764	0.0989299	-1.51637	0.132267
Ccnd2-201	-0.258749	0.654696	3.33778	2.07687e-06
Ccng1-201	0.812454	0.0869628	0.572455	1
Ccni-201	1.31151	0.182373	-1.6785	0.00350394
Ccnl2-201	-0.249482	0.482782	0.838369	1
Ccnt1-208	-0.0748407	0.912599	0.418405	1
Ccnt2-204	0.617921	0.515373	-0.414883	1
Ccny-201	1.02813	0.380937	-2.43704	4.01365e-08
Cd200-202	-0.156434	0.803491	-1.50304	1
Cd47-201	1.10412	0.020543	-1.46689	3.186e-05
Cd81-201	-0.181842	0.810815	-0.849187	1
Cdc40-201	0.413324	0.762912	-2.19304	0.00335958
Cdc40-203	0.599056	0.270637	-1.61777	1
Cdc42-201	0.980185	0.274004	-4.62966	1.43075e-20
Cdc42-202	-1.77892	0.0786247	-2.20051	0.013908
Cdc42se2-201	1.0975	0.0644533	-2.24853	0.000208068
Cdc73-201	1.53778	0.00410293	-0.131457	1
Cdh11-201	-0.418084	0.518903	-2.64518	6.56156e-07
Cdh2-201	3.3058	0.403467	-2.41723	0.499836
Cdk13-207	0.239263	0.873323	-0.173612	1
Cdk14-202	0.497243	0.448775	0.3686	1
Cdk5r1-201	1.90876	0.102379	-4.20843	7.63516e-48
Cdk5r2-201	-0.977317	0.0321239	-5.00528	4.06041e-17
Cdkl5-205	0.701947	0.189433	-1.64065	0.000627982
Cdkn1a-201	0.491628	0.643978	1.64478	1
Cdkn2aipnl-201	0.629089	0.456197	-2.31043	0.173097
Cdr1-201	0.232138	0.812976	-0.081782	1
Cebpd-201	0.234518	0.754554	-3.68479	2.55857e-17
Celf2-218	-0.566768	0.379031	-0.18831	1
Celf2-219	-0.228074	0.819152	0.44557	1
Celf2-223	0.261397	0.619006	0.381866	1
Celf2-227	0.606279	0.197464	0.587777	1
Celf4-202	0.676911	0.366339	0.909664	0.505449
Celf5-203	0.878662	0.351959	-1.13674	0.21856
Celsr2-201	0.548857	0.386076	-1.61202	4.39476e-05
Celsr3-201	-0.395806	0.31326	0.360491	1
Cenpb-201	1.78632	0.355771	-1.91874	0.0287137
Cep104-201	-0.863633	0.309957	-0.313787	1
Cep170-203	1.62491	0.445126	0.0159446	1
Cep170b-201	-0.458517	0.454361	-0.246778	1
Cep350-204	-0.157801	0.85572	-1.16216	0.356104
Cers4-201	1.16927	0.147431	0.258481	1
Cers6-201	0.545993	0.509028	-0.21572	1
Cfl1-202	2.01666	0.098899	-2.78325	2.42382e-06
Cggbp1-201	1.71846	0.012751	-2.12083	0.065416
Chchd4-201	1.13906	0.130901	-3.37532	4.90378e-06
Cherp-201	1.95816	0.364038	-0.528028	1
Chgb-201	-0.0705665	0.726544	-3.75667	1.67276e-41
Chic1-201	0.958143	0.152794	-0.386772	1
Chka-205	0.943104	0.213081	-0.379932	1
Chka-214	0.262439	0.590432	-0.101407	1
Chl1-201	0.74019	0.144249	-2.49361	1.77133e-07
Chmp1a-201	0.68937	0.406564	-1.81924	0.167262
Chmp1b-202	1.35742	0.316233	-1.45439	1
Chmp3-201	0.424458	0.672289	-1.79973	0.541962
Chmp5-201	-1.32332	0.0459642	-3.58901	3.93297e-06
Chn1-202	1.23675	0.429542	-5.69226	1.28024e-106
Chn1-215	0.979676	0.0551678	-5.17707	1.04124e-64
Chordc1-201	0.493872	0.580955	-0.499028	1
Chrm1-201	1.28723	0.399875	-4.71868	4.11861e-44
Chrm3-202	2.44578	0.116314	-2.47424	1.91122e-05
Chst1-201	0.12061	0.70355	-2.96467	5.21897e-25
Chst11-201	2.00814	0.168337	-0.952773	0.69306
Chst2-201	0.673231	0.301731	-0.362625	1
Cisd2-201	-0.412336	0.366078	-2.3828	1.515e-06
Ckap4-201	1.45444	0.207323	-1.78722	1
Clasp1-210	-0.298104	0.76365	0.330509	1
Clasp2-201	0.943217	0.426179	-0.264524	1
Clcn3-209	0.222745	0.594167	-0.473103	1
Clcn4-201	-0.315147	0.604374	-2.29758	0.000305026
Clcn6-205	0.992603	0.350421	-1.03671	1
Clip1-206	-0.0580896	0.954296	-0.403998	1
Clip1-215	0.100209	0.913088	0.554763	1
Clmn-201	-0.0109278	0.989707	2.39601	0.0143598
Clmp-201	-0.0678991	0.879356	0.0535695	1
Cln8-201	1.82129	0.362672	-0.953485	1
Clock-205	0.434367	0.610481	-0.283488	1
Clptm1l-204	0.740531	0.139289	-2.44911	0.00105738
Clstn1-202	0.999725	0.278223	-3.24334	2.68751e-30
Clstn2-201	0.411076	0.290042	0.684355	1
Cltc-202	3.18117	0.0312898	-2.62211	1
Clvs1-203	1.59374	0.0259293	-0.647474	1
Clvs2-201	1.44701	0.396634	-1.77506	1
Cmpk1-201	1.23029	0.294782	-1.43176	1
Cmtm4-201	0.632735	0.506789	-1.64179	0.266008
Cmtr1-201	0.41922	0.672256	0.485117	1
Cnih1-201	1.20429	0.0303113	-3.32189	1.32917e-09
Cnih2-201	0.910462	0.0881567	-6.91851	1.33832e-140
Cnksr2-201	0.782236	0.518244	-1.61544	0.00556188
Cnksr2-202	1.50739	0.218309	-2.53364	0.000301553
Cnot6-203	0.0927498	0.942049	-0.268299	1
Cnot6l-210	1.05155	0.311649	-0.574874	1
Cnot9-201	1.6719	0.330757	-1.65388	1
Cnrip1-201	0.914577	0.398321	-2.49619	8.32449e-08
Cntnap1-201	0.302224	0.698579	0.953799	1
Cntnap2-205	1.43616	0.192131	-2.98836	7.97696e-08
Coa5-201	0.122303	0.839575	-0.90819	1
Cog5-202	-0.100453	0.904665	-1.40461	1
Col4a3bp-202	0.495926	0.597887	-0.769825	1
Commd8-204	-0.93951	0.394491	-2.77859	0.00459085
Cops2-203	1.2991	0.387623	-0.823724	1
Coq2-201	-0.330143	0.441001	-0.557173	1
Coro2b-201	1.3033	0.292167	-0.776846	1
Cpd-201	1.85555	0.15787	-1.58205	0.00227237
Cpe-201	1.15765	0.0737535	-3.80804	1.16869e-41
Cplx1-201	1.39493	0.104962	-0.63623	1
Cplx2-201	1.57828	0.0436366	-1.16119	0.00345308
Cpne6-206	0.809019	0.0835169	-0.718776	0.895905
Cpsf6-201	-0.579449	0.130169	0.522939	1
Cpsf7-201	0.85683	0.188152	-0.00960702	1
Creb1-201	0.0724401	0.843007	-0.245664	1
Creb1-202	-0.249111	0.743693	-0.0994425	1
Crebbp-201	0.821863	0.0803442	-0.77924	1
Crebrf-201	-0.0075272	0.993	-0.334539	1
Crebzf-201	-0.167989	0.737719	-0.986098	0.12482
Creg2-201	1.67875	0.247841	-3.58839	4.54365e-23
Crim1-201	1.76349	0.166254	-3.11903	1.81259e-16
Cript-201	-0.53155	0.150622	-3.25214	0.00729571
Crk-203	1.34562	0.398549	-0.0100699	1
Crmp1-202	-0.242158	0.729521	-1.47595	0.159502
Crtc1-201	-0.864126	0.330485	-0.546371	1
Cry2-201	0.0988678	0.904447	-0.688684	1
Cs-201	1.19002	0.406897	-2.06316	0.213619
Csmd2-206	0.285501	0.747433	0.900809	1
Csnk1a1-202	0.757739	0.255354	0.199746	1
Csnk1a1-204	0.790187	0.349094	-3.39596	6.72478e-30
Csnk1a1-206	-0.048354	0.96033	-2.54131	0.0448744
Csnk1e-201	0.263713	0.775773	-2.24509	0.0962181
Csnk1g1-201	0.919275	0.421666	0.769468	1
Csnk1g3-201	0.0180475	0.981282	-1.31455	1
Csnk2a1-201	0.660783	0.257876	-0.923911	1
Csnk2a2-203	1.15786	0.0280711	0.546273	1
Cspp1-222	-0.375751	0.529936	0.210871	1
Csrnp3-204	0.0888534	0.814478	-0.996821	0.919935
Cstf2-201	1.03629	0.562287	-0.229018	1
Cstf2t-201	0.348572	0.733558	-1.87325	0.00307042
Cstf3-202	0.569422	0.591076	-0.354599	1
CT025619.1-201	-0.257663	0.647721	-0.728716	1
Ctbp1-201	1.1741	0.236941	-1.9341	0.145294
Ctdnep1-201	-0.17184	0.825966	-2.39279	1
Ctif-201	-0.0157398	0.983898	-0.114749	1
Ctnnb1-215	1.13922	0.00672754	-1.86938	0.010185
Ctnnd2-201	0.356596	0.672105	-1.06102	1
Ctnnd2-212	0.717388	0.398674	-1.32865	0.866622
Ctsb-201	1.02612	0.036902	-3.49348	8.20675e-32
Cttnbp2-203	-0.247944	0.686887	-1.01299	0.0319397
Ctxn1-201	0.426779	0.253212	-6.61617	2.97091e-109
Cul3-201	1.38417	0.373599	-2.1508	0.522638
Cx3cl1-201	0.823191	0.0728856	-5.8434	3.25003e-100
Cxadr-201	1.93654	0.0431939	1.80176	0.423926
Cxxc5-201	1.0881	0.398747	-1.69364	0.110269
Cyb5b-201	1.2197	0.457534	-0.91091	1
Cyb5b-202	1.22588	0.0152465	-2.37257	0.305707
Cycs-202	1.18301	0.408794	-1.96282	1
Cyp46a1-201	-0.647483	0.186134	-5.30858	7.14368e-15
D10Wsu102e-201	1.08128	0.249712	0.0338501	1
D430019H16Rik-201	-0.0692077	0.924159	-2.16264	0.00227237
D5Ertd579e-201	-0.181991	0.745229	-1.0468	0.0460865
D5Ertd579e-207	0.537879	0.367609	-0.349722	1
Dab1-203	0.776135	0.379994	-1.55198	0.144692
Dact3-201	0.997374	0.443266	-1.35938	1
Dag1-204	0.655638	0.284703	-1.4682	0.473507
Dcaf10-204	2.04407	0.269577	-0.562338	1
Dcaf17-209	-0.858476	0.633151	-0.469486	1
Dcaf5-201	0.778679	0.0502196	-0.950699	0.907516
Dcaf7-201	0.282046	0.619286	-1.92805	0.000272744
Dck-201	2.02346	0.255697	-0.545803	1
Dclk2-202	0.770893	0.653449	0.747861	1
Dcp2-201	1.55341	0.377075	-0.0921952	1
Dctn2-201	1.25311	0.243424	-1.19339	1
Dctn2-202	0.431985	0.00993734	-0.176938	1
Dctn4-201	2.16415	0.301062	-0.797533	1
Ddhd2-201	1.38008	0.445704	-0.678052	1
Ddi2-201	-0.504241	0.499465	0.0867079	1
Ddit4-201	1.07436	0.22266	-2.436	0.293052
Ddn-201	0.51238	0.451173	-4.36774	5.19104e-38
Ddx17-202	0.371519	0.630552	0.653629	1
Ddx3x-201	0.0558684	0.872335	-0.496634	1
Ddx5-201	0.0343479	0.939646	-0.733436	0.276108
Ddx5-208	-0.169669	0.750631	1.38617	0.294088
Ddx50-204	0.599498	0.427781	-1.03283	0.230094
Degs1-201	1.47029	0.0270578	-3.10182	0.000710644
Dennd1a-201	-0.139539	0.845273	-0.280435	1
Dennd1a-203	0.762657	0.301416	-0.26861	1
Dennd5a-203	1.79596	0.179275	-1.13553	1
Dennd5b-201	0.673578	0.531659	-1.91476	0.0208292
Derl1-201	0.517955	0.659837	-0.822009	1
Desi1-204	1.26516	0.188332	-1.53046	1
Desi2-201	1.87722	0.270069	-0.811329	1
Dgkb-201	0.748099	0.153556	-2.14072	0.000714017
Dgkb-203	0.221039	0.62323	-1.14848	1
Dgkd-205	0.0807494	0.869462	0.0451212	1
Dgke-202	2.65099	0.419235	-1.1236	1
Dgkg-202	1.89986	0.220502	-1.59363	0.0656992
Dgkh-202	0.136684	0.814349	-1.29567	0.00430625
Dhcr24-201	1.21282	0.0833186	-0.593232	1
Dhx30-208	0.982657	0.081824	-1.513	0.0242299
Dhx33-202	1.62055	0.462599	-0.912864	1
Dicer1-201	-0.0676869	0.952635	-0.625018	1
Dicer1-202	0.0723114	0.948487	0.506031	1
Dip2a-204	1.09687	0.460949	-0.0477885	1
Dip2b-202	-0.122575	0.904698	-0.372954	1
Dip2c-204	3.26354	0.336096	-1.85565	1
Diras2-201	1.76672	0.0026014	-1.5084	0.00109908
Dirc2-201	1.23046	0.420917	-1.63282	0.711845
Disp2-201	0.512964	0.38719	-2.00392	9.75811e-09
Dkk3-201	1.36771	0.0959652	-4.12005	2.82076e-50
Dlat-201	0.773583	0.42611	-0.705549	1
Dld-201	0.581543	0.384804	-1.09717	1
Dlg2-208	0.352708	0.609337	-0.403292	1
Dlg4-214	0.844304	0.300406	-0.253736	1
Dlgap1-215	0.0898076	0.857506	-2.06894	0.000953937
Dmd-201	-0.495937	0.329332	-0.291007	1
Dmxl2-208	0.592884	0.330201	0.217678	1
Dnaja2-201	0.992024	0.154508	-2.74501	4.72419e-10
Dnajb11-201	1.29743	0.0819563	-2.7829	0.397991
Dnajb14-201	1.19488	0.278085	-1.37407	0.0254922
Dnajb14-203	2.831	0.160845	-1.86217	0.538994
Dnajb4-206	0.052376	0.948633	-1.23246	0.756076
Dnajb6-203	1.38926	0.0868261	-1.77843	0.923609
Dnajb9-201	0.772681	0.157679	-3.09549	0.100827
Dnajc10-201	0.323095	0.690705	-0.656696	1
Dnajc13-201	1.5517	0.337919	-0.920914	1
Dnajc16-201	0.675721	0.233321	-0.654281	1
Dnajc18-201	0.178025	0.862483	-1.34321	0.248071
Dnajc27-201	0.314857	0.79176	-1.33079	1
Dnajc3-201	1.21447	0.195695	-1.12684	1
Dnajc5-201	1.03854	0.0757519	-1.43911	0.0267415
Dnajc8-202	1.53918	0.303342	-2.70009	0.152368
Dnal1-202	-0.28966	0.780647	-1.12006	1
Dnal4-201	0.577366	0.33433	-3.38377	0.000449276
Dner-201	0.255322	0.689794	-1.88404	0.120842
Dnmt3a-203	-0.577745	0.54174	-0.0148568	1
Dock3-211	0.850058	0.47911	-1.89027	1
Dock4-201	1.45145	0.0497491	-0.488728	1
Dock4-205	-0.641574	0.524974	1.33039	0.0239361
Dock4-211	1.03955	0.00707226	-0.540309	1
Dock9-203	-0.543233	0.36125	-0.819111	0.392194
Dpm1-203	0.543196	0.454305	0.115936	1
Dpp8-201	0.220608	0.635634	-0.336165	1
Dpy19l3-201	1.74056	0.0994166	-1.26856	0.735096
Dpysl2-201	1.43859	0.212982	-1.48464	0.000838345
Dpysl3-204	-0.0131506	0.990618	-0.0881225	1
Dr1-201	1.51263	0.234507	-3.4003	3.84021e-06
Drp2-206	0.977204	0.13331	-0.858425	1
Dscam-201	0.82895	0.504767	-0.978331	1
Dsel-201	-0.438402	0.535609	-1.49127	0.1566
Dst-204	0.970406	0.156712	0.446536	1
Dstn-201	0.764759	0.54677	-2.65021	6.07297e-07
Dstyk-201	0.692411	0.180888	-0.429108	1
Dtna-202	0.835885	0.581448	-0.36577	1
Dusp11-201	1.25713	0.453885	-0.316978	1
Dusp5-201	-0.065462	0.868763	-0.83252	1
Dusp7-201	0.838138	0.298333	-2.47725	0.00551092
Dusp8-201	0.178748	0.687566	-1.97509	0.00302873
Dync1li1-201	0.815205	0.48278	-1.47908	0.870084
Dync1li2-201	0.77654	0.201358	-0.282279	1
Dynlt3-201	1.52962	0.034972	-1.82576	0.00104915
Dyrk2-201	0.639406	0.385539	-1.77824	0.00116995
Dzip3-206	0.394361	0.586582	-0.0474658	1
E330009J07Rik-202	-0.247683	0.785494	1.2286	1
Eaf1-201	-0.527064	0.606357	-0.349104	1
Ece1-201	1.85382	0.0592928	-2.028	1
Echs1-201	1.5903	0.255722	-1.98926	1
Eea1-201	0.204706	0.798953	0.102432	1
Eef2-201	1.81906	0.158571	-0.601938	1
Eef2k-201	1.38661	0.110599	0.782809	1
Efna3-201	-0.418261	0.508755	-4.22894	1.77564e-13
Efr3a-201	0.839131	0.331192	0.349855	1
Ehd1-201	1.98683	0.252071	-1.88586	0.117454
Ehd3-201	0.95309	0.502259	-2.15175	0.00120499
Eid1-201	1.37473	0.0397314	-3.52046	1.08524e-40
Eif1-201	0.997409	0.0307005	-4.65853	1.17104e-44
Eif1a-201	1.60746	0.0931985	-2.43502	0.281984
Eif1a-202	2.01632	0.349842	-0.835473	1
Eif1ax-201	0.425833	0.619419	-1.80196	0.0416162
Eif2s3x-201	0.89926	0.468091	-1.45485	1
Eif3a-201	1.91842	0.249175	-1.36671	0.111782
Eif4b-201	1.29526	0.348866	-0.601817	1
Eif4e-201	-0.313009	0.721924	-1.532	0.691767
Eif4e2-203	2.17311	0.166318	-1.38988	1
Eif4e3-201	0.427942	0.544552	0.234167	1
Eif4ebp2-201	1.07256	0.363163	-1.02607	1
Eif4g2-206	0.919752	0.297837	-0.839448	1
Eif4g2-213	0.476875	0.208948	-1.31394	1
Eif5a2-201	-0.235866	0.633614	-0.901948	1
Eif5b-201	0.45372	0.697386	-0.165897	1
Elac1-201	-0.229962	0.794533	0.129749	1
Elavl1-201	0.377713	0.353434	-1.64127	0.281186
Elavl1-204	1.50414	0.258861	-1.96731	0.636165
Elavl3-201	0.286672	0.593039	-1.18612	0.00136999
Elfn2-202	1.54563	0.190004	-1.77783	0.177881
Elk1-201	0.862	0.14446	-0.0405734	1
Elmo2-211	-0.521857	0.260539	-0.998903	1
Eloa-201	0.331342	0.735692	-2.0283	0.531556
Eloc-208	0.436656	0.570316	-2.06358	0.326709
Elovl4-201	2.58881	0.217234	-2.95915	6.40915e-06
Emb-201	1.68274	0.0273837	-0.0556559	1
Emb-203	0.246531	0.264058	-3.14491	3.43804e-08
Emc10-202	2.07441	0.328529	-3.62886	0.566074
Emc3-201	0.591264	0.339709	-1.8737	0.129409
Emc7-201	0.866359	0.213058	-1.64147	0.0111549
Emc8-201	0.854134	0.40789	-0.88845	1
Enah-211	-1.27636	0.00877952	0.342284	1
Enah-213	1.20092	0.0404291	1.12817	1
Enc1-201	2.30284	0.0770699	-3.70289	3.59504e-42
Endod1-201	1.55618	0.350995	-1.94487	0.137793
Enoph1-202	-0.00516168	0.991294	-1.6927	1
Enpp5-202	1.28447	0.411958	-1.08237	1
Ensa-201	-0.0951071	0.886591	-2.4874	2.12134e-11
Ensa-202	0.84915	0.134226	-3.76417	8.07195e-24
Entpd4b-204	1.12814	0.414432	-0.871157	1
Entpd6-201	0.405421	0.727598	-0.669158	1
Eogt-201	2.1707	0.0676167	-1.52274	1
Ep300-202	1.12834	0.190796	-0.770149	1
Epb41l4b-203	-0.674324	0.528274	-0.146289	1
Epdr1-201	1.3814	0.0790434	-2.16977	0.0119656
Epg5-201	-1.22864	0.516232	-1.02205	1
Epha4-204	0.703355	0.196225	-2.16309	0.032028
Epha5-201	1.19406	0.484204	0.00580967	1
Epha6-202	-0.152665	0.604775	-2.64943	2.31738e-13
Epm2aip1-201	0.538801	0.419307	-0.508145	1
Epm2aip1-202	1.12403	0.29123	-1.46606	0.138264
Eps15-201	1.10264	0.132393	-1.90036	1
Eps15-202	-0.125257	0.881067	-1.76286	0.137772
Ercc6-201	0.00335249	0.997378	-0.115115	1
Erg28-201	-0.240147	0.664773	-4.0535	1.04811e-13
Ergic1-206	0.327159	0.591258	-2.71369	0.0358483
Erlin2-201	0.156772	0.837423	-1.32606	1
Ero1l-201	0.679574	0.440334	-0.965745	1
Erp29-201	1.35221	0.0229188	-3.46774	4.6009e-26
Esrra-201	0.149341	0.850092	-0.880233	1
Etf1-201	1.11269	0.200145	-1.06059	1
Etnk1-201	0.0226605	0.962739	0.624871	0.00806635
Etnk1-202	0.594399	0.231863	2.17653	2.99785e-13
Ets2-201	1.74801	0.0667888	-1.46948	1
Evi5-201	-0.83458	0.475435	0.0851109	1
Ewsr1-201	1.70554	0.0245756	-1.28008	1
Exd2-201	1.39019	0.398974	-0.566824	1
Exoc3-201	1.45164	0.183307	-2.19566	0.000490971
Exoc4-201	1.50744	0.184893	-1.38659	0.316043
Exoc5-207	0.775074	0.425919	-0.399685	1
Exoc6b-203	1.6992	0.00518056	-2.10503	0.0163994
Exoc8-201	1.9843	0.161289	-1.6064	1
Ext1-201	0.324083	0.765249	-1.76453	0.0199102
Faah-204	0.561099	0.404783	0.213139	1
Faf2-203	0.804017	0.280444	-0.891355	1
Faim2-206	1.47556	0.169355	-3.10557	0.000540756
Fam117b-201	0.00224679	0.997913	-1.26545	0.153291
Fam120a-201	0.957526	0.292343	-1.37292	0.0180192
Fam126a-201	0.723118	0.501256	-0.402892	1
Fam126b-202	0.0794933	0.831067	0.259339	1
Fam126b-207	1.631	0.222891	-0.301427	1
Fam135b-201	-0.0674641	0.906283	-0.69966	0.403824
Fam136a-201	0.761144	0.471106	-2.53546	0.798216
Fam13a-201	1.30698	0.488578	0.191753	1
Fam149b-210	0.0216607	0.960355	-0.629676	1
Fam155a-201	0.50616	0.575191	-2.53732	0.0206343
Fam160a2-208	0.0966676	0.912959	-0.288472	1
Fam160b1-201	1.51712	0.559438	0.427842	1
Fam160b2-201	2.26318	0.394778	-0.478406	1
Fam163b-201	3.08827	0.101264	-2.55363	0.981552
Fam168a-201	1.05126	0.393429	-1.15228	0.929852
Fam168a-205	0.381229	0.397105	-1.01398	0.157103
Fam171a2-201	0.655775	0.392774	-1.95173	0.0174953
Fam171b-201	0.579306	0.511731	-3.0189	1.28175e-20
Fam174a-201	0.697045	0.428471	-5.23491	2.69667e-47
Fam174b-201	1.2076	0.0528884	-1.62333	0.881799
Fam189a1-201	3.01939	0.130687	-2.3867	0.469514
Fam193b-201	0.844983	0.232342	-0.244161	1
Fam199x-201	0.263751	0.789524	1.12165	1
Fam208a-201	0.476173	0.571784	-2.50961	7.49175e-07
Fam210a-201	1.51384	0.292128	-1.40401	0.272686
Fam210b-201	2.79352	0.359689	-2.46759	0.988223
Fam212b-201	0.202778	0.823766	-1.55711	0.0189317
Fam217b-201	2.49148	0.16627	-1.74329	0.133106
Fam32a-201	2.22585	0.366687	-1.00412	1
Fam49a-202	1.39753	0.219562	-2.87904	1.31557e-17
Fam81a-201	1.43824	0.203141	-3.11219	0.000120594
Fam8a1-201	2.18731	0.0585879	-1.86012	0.000679813
Fam91a1-201	1.35598	0.235787	-0.0679208	1
Fat3-204	1.06148	0.322846	-2.06323	0.00124504
Fbll1-201	-0.276373	0.572137	-4.05569	4.39854e-14
Fbxl16-201	0.872008	0.149737	-2.81597	1.62424e-13
Fbxl20-201	0.598145	0.602248	0.539575	1
Fbxo31-201	0.323911	0.618994	-0.188415	1
Fbxo45-201	0.999155	0.159323	-1.47369	0.57062
Fech-201	1.68528	0.0346668	-1.61007	1
Fem1a-201	0.758929	0.149418	-1.34188	0.177461
Fem1b-201	2.0368	0.0489088	-1.98486	1.99368e-05
Fem1c-201	2.94224	0.0538206	-2.21277	0.0938205
Fgd4-206	0.696385	0.665633	-0.446619	1
Fitm2-201	1.61462	0.242031	-1.26605	1
Fjx1-201	1.7357	0.235934	-2.79111	0.156351
Fkbp1b-201	1.02351	0.285174	-4.67438	1.24943e-20
Fkrp-201	0.984412	0.338056	-2.66347	0.00654136
Fktn-201	-0.50271	0.487604	-0.179361	1
Flrt2-201	0.767539	0.203344	-2.39267	0.000346824
Fnbp4-201	0.333768	0.580005	0.502755	1
Fndc10-201	0.0950724	0.836418	-0.285112	1
Fndc3a-201	2.31639	0.0250953	0.216944	1
Fndc5-201	0.294114	0.580595	-3.59157	1.00952e-23
Fosl2-201	-0.0256656	0.965586	-0.30616	1
Foxg1-204	-1.10973	0.137502	-1.82186	0.0417489
Foxk2-201	0.132746	0.892591	-0.813988	1
Foxo3-203	2.26558	0.304544	-0.652617	1
Frmd4a-207	0.149207	0.771444	-0.128661	1
Frrs1l-201	1.03139	0.180021	-2.70881	1.95241e-16
Frrs1l-202	1.43519	0.136488	-3.13912	1.96119e-24
Frzb-201	2.25262	0.0164105	0.0589612	1
Fstl4-201	2.03997	0.271323	0.233036	1
Ftl1-ps1-202	-0.0248864	0.946186	-2.22636	1.10959e-12
Fus-206	0.635542	0.60901	0.133017	1
Fut9-201	0.470582	0.0941408	0.153746	1
Fxr2-201	0.913968	0.384498	-1.02267	1
Fyttd1-201	0.484604	0.183668	-0.485933	1
Fzd3-202	0.814567	0.126452	-3.0044	3.8011e-12
G3bp1-201	-0.67559	0.192253	-0.354844	1
Gabarapl1-201	1.33205	0.0459552	-3.63117	8.2396e-29
Gabbr2-201	1.24581	0.141557	-1.10597	0.029216
Gabra2-203	-0.859941	0.0334017	-0.829856	1
Gabra2-204	2.0697	0.457776	-1.54231	0.064368
Gabra4-201	0.928739	0.389557	-1.97544	0.168957
Gabra5-201	0.697138	0.366443	-3.55667	4.36933e-09
Gabrb1-201	1.15458	0.140813	-1.27263	0.00106139
Gabrb2-201	1.20563	0.318308	-2.22742	0.191488
Gabrg2-201	1.68593	0.175012	-2.87646	6.86182e-05
Gabrg3-202	1.45687	0.510644	-1.49764	1
Gal3st3-201	1.01934	0.237395	-3.94281	2.61744e-05
Galnt11-205	0.532241	0.232466	-1.56298	0.000391254
Galnt17-201	0.641582	0.335844	-1.07855	0.0286605
Ganab-201	1.4992	0.30144	-1.08864	1
Gap43-201	0.853336	0.285574	-4.1254	1.89297e-24
Gas7-204	0.919085	0.233029	-2.15383	3.14543e-06
Gatad1-201	1.19487	0.496604	-2.92127	6.24897e-07
Gatad2b-205	0.560805	0.594077	-1.19111	0.27642
Gatsl2-201	0.710883	0.393011	-0.175324	1
Gclc-201	-0.244263	0.820579	-1.22793	1
Gclm-203	2.41565	0.163834	-1.85297	1
Gda-201	1.30338	0.153514	-2.78313	9.63276e-08
Gdap1-201	1.34203	0.307232	-1.2523	0.0236964
Gde1-201	0.304677	0.166067	-4.78093	5.16055e-49
Gdf1-201	-0.506485	0.445166	-1.6306	0.0497389
Gdi2-201	1.74522	0.0450615	-1.02412	1
Gdpd1-201	-0.605931	0.488544	-2.22778	0.317224
Gfap-201	-0.63558	0.478626	0.713014	1
Gfod1-201	0.360486	0.512981	-0.496165	1
Gfpt1-204	0.957932	0.203412	-0.195387	1
Gfra4-207	0.324766	0.139246	-3.11317	2.14657e-13
Ggps1-201	2.50812	0.278512	-1.22788	0.745707
Ggt7-201	0.773299	0.520981	-0.548141	1
Gid4-201	1.718	0.189291	-0.269429	1
Gigyf1-201	0.965676	0.568482	-0.0782171	1
Gigyf2-221	-0.427573	0.605925	0.626613	1
Glg1-204	1.54449	0.291587	-1.17016	0.101635
Glrx5-201	0.33899	0.508685	-3.4538	1.27759e-21
Gls-204	-0.130026	0.835651	-0.1159	1
Gls-212	0.742322	0.272077	0.766743	1
Glud1-201	0.722444	0.486167	-0.823628	0.58127
Gm10031-201	-0.399549	0.14728	-2.49496	0.00267931
Gm10053-201	-0.893497	0.0944158	-4.34664	4.54859e-40
Gm10131-201	-0.092928	0.697191	-4.5564	1.92538e-41
Gm10419-202	-0.505788	0.485188	-0.466051	1
Gm10419-204	-0.899674	0.228601	-0.393979	1
Gm10558-201	-0.91203	0.118827	-1.79277	0.0298961
Gm10874-201	-0.516946	0.26059	-2.89761	0.10517
Gm12355-201	0.242926	0.638386	-2.7712	0.730339
Gm14295-201	0.791931	0.349977	-3.06409	0.027531
Gm14305-201	0.776103	0.38877	-3.00301	0.000976256
Gm14308-203	0.923932	0.485095	-2.3128	0.507317
Gm20075-201	0.26878	0.738408	-4.08369	6.75346e-14
Gm20300-201	0.912905	0.509171	0.193718	1
Gm20683-201	-0.757513	0.567583	1.57999	1
Gm26526-201	0.804119	0.153404	-3.02385	2.63818e-08
Gm26825-201	1.29111	0.0144126	-3.76298	7.03194e-43
Gm26917-201	-0.399906	0.324031	2.94674	0.326047
Gm26917-202	-0.358707	0.197932	1.58655	3.44245e-227
Gm27000-201	0.585308	0.208843	-2.52226	6.37501e-12
Gm27032-201	1.2287	0.0447271	-0.643921	0.604116
Gm27194-201	-0.264843	0.344556	-2.50457	0.0887481
Gm2a-201	0.62371	0.526574	-2.42539	0.781502
Gm37494-202	1.12436	0.0580873	-0.298825	1
Gm38393-203	0.514821	0.666678	-0.116617	1
Gm42047-202	-0.350606	0.676192	0.375773	1
Gm42372-201	0.386732	0.59315	-2.91696	3.6307e-10
Gm42418-201	-0.421339	0.221643	1.18732	3.74635e-108
Gm43517-201	1.41909	0.0704886	0.282246	1
Gm45159-201	1.1912	0.051016	1.76342	0.000820556
Gm46123-201	1.58848	0.294182	-0.793743	1
Gm4724-203	0.129922	0.866246	-1.4999	1
Gm47512-202	0.78229	0.478375	-4.31799	1.58525e-54
Gm49336-202	0.530672	0.552731	0.038216	1
Gm5580-201	-0.827162	0.108593	-0.79684	1
Gm9803-201	0.992287	0.33707	-4.81436	2.33846e-42
Gmps-201	0.687843	0.517886	-0.457918	1
Gna11-201	1.69409	0.266011	-0.83131	1
Gnai1-201	0.73702	0.347308	-2.12766	0.00159131
Gnai2-201	0.166372	0.75818	-1.3652	1
Gnai3-201	0.607317	0.559404	0.14445	1
Gnao1-201	0.866838	0.478913	-3.04007	0.00439243
Gnao1-202	2.00809	0.2906	-4.79225	4.79552e-46
Gnaq-201	1.2734	0.0881664	-2.74429	1.52154e-19
Gnb5-206	0.85254	0.222077	-3.13066	6.1731e-05
Gng12-201	0.36449	0.679332	-0.84886	1
Gng2-204	1.04434	0.104633	-2.1837	8.45005e-06
Gnl1-201	1.54115	0.0470353	-1.59921	1
Gnl3-214	0.0725359	0.932144	-0.547371	1
Gnpat-201	0.953175	0.323037	-0.00144793	1
Golga4-204	-0.0335173	0.981398	-0.33457	1
Golt1b-201	2.02917	0.277703	-0.832392	1
Gosr1-201	1.48149	0.263462	-1.04957	1
Gosr2-201	1.11792	0.177066	-0.846222	1
Got1-201	0.949588	0.0759763	-3.82974	7.79652e-22
Got2-201	0.284737	0.198861	-1.78582	0.0177289
Gpalpp1-201	0.0423865	0.971705	-0.763881	1
Gpatch8-206	1.36244	0.558833	-0.334403	1
Gpc1-201	0.193423	0.637595	1.00846	1
Gpd1l-202	2.35343	0.20096	-1.92689	1
Gpd1l-204	1.89836	0.00288385	-2.98519	0.528437
Gpi1-211	1.12952	0.0248118	1.5427	0.00120499
Gpm6a-201	1.20711	0.156362	-5.42992	1.31999e-99
Gpm6b-211	1.42968	0.0720871	-1.29683	0.0125602
Gpr107-201	0.670305	0.416801	-0.313409	1
Gpr158-201	0.98031	0.178864	-1.12686	0.227369
Gpr158-202	0.00345853	0.993988	-0.441757	1
Gpr22-201	1.36442	0.271959	-3.36304	7.49139e-24
Gpr26-201	0.275504	0.549547	0.87778	0.410423
Gpr27-201	0.590023	0.366908	-2.47521	0.0149128
Gprin3-201	2.02122	0.137942	0.155153	1
Gpt2-201	-1.80522	0.280565	-1.41104	0.589861
Gria2-201	0.377876	0.562591	-1.41431	0.000150618
Gria2-202	0.941898	0.471731	-3.00565	1.02304e-10
Gria2-204	0.722779	0.224337	-0.106247	1
Gria2-206	-0.18328	0.807278	0.264003	1
Grik2-207	-0.0700184	0.910016	-0.126548	1
Grin2a-206	0.589291	0.246577	-4.35503	7.49655e-67
Grin2b-201	1.23357	0.164882	-4.26017	1.67775e-62
Grin2b-202	0.420019	0.147175	-3.05075	2.97034e-25
Grina-201	0.1985	0.776567	-1.42727	0.00019818
Grm1-201	1.80355	0.268188	0.441887	1
Grm5-202	0.515997	0.174228	-2.52885	8.58342e-15
Grm5-204	0.657575	0.453218	-2.03363	1.58944e-05
Grm5-206	-0.256606	0.611804	-3.40062	3.19865e-18
Grpel1-201	0.160479	0.742371	-3.13568	5.01663e-11
Gsk3b-201	1.60767	0.00403188	-2.66868	5.81363e-20
Gskip-201	0.759027	0.494311	-2.35512	0.562987
Gspt1-206	-0.122249	0.696276	-3.77875	1.0889e-19
Gsr-201	-0.0606346	0.92591	0.110016	1
Gtf2a1-201	1.498	0.3567	-0.183925	1
Gtf2h5-202	1.16321	0.46742	-3.56178	2.35974e-13
H1f0-201	-0.0895726	0.91657	-2.88996	2.9147e-09
H2afj-201	-0.447907	0.216913	-2.01013	5.70022e-08
Habp4-201	0.947896	0.276903	-1.29907	0.281039
Hacd2-201	2.13833	0.270444	-1.10498	1
Hacd3-201	0.435518	0.0498273	-1.97379	2.93537e-05
Hapln4-201	0.586787	0.55314	0.539581	1
Hcfc2-201	0.925123	0.200245	-0.280253	1
Hcn1-201	1.5681	0.0193101	-2.94262	6.73831e-12
Hcn1-202	0.84484	0.441913	-3.32993	1.00455e-12
Hcn2-202	0.260441	0.624467	-0.776994	1
Hdac11-201	1.14045	0.41971	-1.23152	0.220701
Hdac4-202	1.85433	0.138995	0.838717	1
Hdgf-201	1.1045	0.186978	-1.58426	0.372415
Hdgfl3-202	1.15617	0.157696	-0.441878	1
Heatr3-205	0.79289	0.663471	-0.0873181	1
Hectd4-201	1.40541	0.201237	-0.570156	0.76892
Hecw1-201	1.72388	0.240007	-1.0716	1
Hecw1-202	0.979347	0.407811	-1.0644	1
Helz-203	1.11681	0.450486	-0.503143	1
Herc1-201	0.19302	0.872745	-1.90503	0.371247
Herc1-207	-0.548784	0.351968	-2.32474	5.0524e-09
Herc3-202	0.777392	0.202709	-2.30179	0.0813964
Hgsnat-201	0.363939	0.335012	-2.03089	0.530117
Hif1an-201	0.493799	0.625307	0.422346	1
Hipk1-203	0.972989	0.296809	-0.542029	1
Hipk3-201	0.932896	0.346957	-0.620194	1
Hist1h1e-201	1.15241	0.190737	-2.68795	8.30054e-08
Hist3h2ba-201	-0.00456853	0.99331	-3.1155	9.68951e-17
Hivep2-206	0.754997	0.358357	0.314869	1
Hivep3-202	1.84241	0.458569	-2.29181	0.196939
Hlf-201	1.31928	0.504401	-2.98265	0.0437178
Hmg20a-201	1.52019	0.103494	-0.44182	1
Hmgn1-201	-0.964801	0.286468	-2.13427	0.113721
Hmgn2-203	1.26183	0.10546	-1.48287	1
Hnrnpa0-201	1.28549	0.215176	-1.82548	0.00553123
Hnrnpa3-203	-0.307663	0.647015	-0.969128	0.583404
Hnrnpab-201	1.75542	0.445847	-1.01253	1
Hnrnpd-211	-0.330726	0.611404	-0.738557	1
Hnrnpu-201	0.530614	0.078857	-2.18354	6.31357e-12
Hnrnpu-205	-0.474189	0.506625	0.237418	1
Hnrnpu-206	-0.484112	0.311539	-2.14024	1.75043e-11
Hnrnpul2-201	1.1214	0.43063	-3.16595	1.73279e-22
Homer1-202	0.383776	0.626264	-1.49945	0.259332
Homer1-204	0.641407	0.376786	-0.51711	1
Homer2-202	0.384805	0.389282	-2.14207	0.000635626
Hook3-201	1.00296	0.292223	0.536026	1
Hpcal1-201	1.19169	0.363437	0.0629433	1
Hpcal4-201	1.63693	0.0913168	-0.817307	0.111302
Hprt-201	-0.225758	0.636679	-4.37641	1.99121e-25
Hrk-201	1.20177	0.186595	1.18491	1
Hs2st1-201	1.16648	0.365625	-1.87086	0.0311881
Hs3st4-201	0.305035	0.668437	0.875378	1
Hsbp1-201	1.07988	0.0994006	-2.98862	1.96796e-13
Hsd17b7-201	1.24366	0.214653	-1.25224	1
Hspa12a-201	1.04249	0.133834	-1.62296	1.26832e-05
Hspa13-201	0.575896	0.387807	-2.01691	1
Hspa4-201	1.08408	0.306699	-1.36466	0.756641
Hspa4l-208	1.55908	0.166216	-0.821694	0.238594
Hspa9-201	1.36897	0.329776	-1.81865	0.070434
Hspd1-201	1.26902	0.235648	-2.09994	1
Htt-201	-0.429283	0.454391	0.331438	1
Id2-201	-2.09146	0.00113492	-0.410549	1
Ids-201	1.30729	0.0978022	-0.274208	1
Ifit1-201	0.463636	0.369982	1.24278	1
Igf1r-201	0.155633	0.725638	0.597128	1
Igf2r-201	0.701542	0.396845	-0.715364	1
Igfbp3-201	-0.892639	0.353714	-0.276973	1
Igfbp4-201	0.913594	0.0902053	-7.40209	2.06565e-77
Igip-201	-0.207891	0.854076	-0.399762	1
Igsf9b-204	0.519382	0.453957	-1.19098	0.00407187
Il1rap-202	0.55294	0.561384	0.229794	1
Il34-205	-0.0697475	0.949531	-0.668277	1
Ildr2-201	1.60436	0.3626	-2.4504	1.66436e-06
Imp3-201	1.59116	0.12333	-3.3318	1.25664e-13
Impact-201	-0.256347	0.72942	-1.51132	0.000179385
Impad1-201	1.16934	0.119543	-1.73143	1.24488e-05
Ina-201	1.94405	0.00694571	-3.01603	8.14631e-20
Inf2-203	-0.0333069	0.974953	0.114307	1
Inhba-201	2.03614	0.0867784	-0.779897	1
Inpp4a-201	0.390798	0.492497	-0.379243	1
Inpp4a-212	1.43152	0.0831913	-0.403511	1
Insig2-201	0.66251	0.229914	-0.815568	1
Insr-201	1.6127	0.276502	-0.573408	1
Ip6k1-201	0.790248	0.182691	-0.825375	0.730339
Ipmk-201	-1.46911	0.267518	0.157878	1
Ipo7-205	2.87253	0.109216	-1.03045	1
Ipo9-201	1.12662	0.00823808	0.072933	1
Iqcj-201	1.35081	0.249144	0.88059	1
Ireb2-201	0.115731	0.842148	0.384102	1
Irf2bp2-201	0.55275	0.395207	-1.37685	1
Irf7-213	-2.25898	0.159309	0.595372	1
Irgq-201	0.325245	0.680034	-0.966724	1
Isg15-201	0.886504	0.247671	-1.51282	0.000435424
Itfg1-201	1.86812	0.13827	-2.80441	0.0012266
Itga4-201	0.469224	0.427651	-0.0262995	1
Itm2b-201	0.990152	0.150223	-7.32916	1.19894e-153
Itm2c-201	0.114524	0.439359	-5.05089	4.02904e-86
Itm2c-203	0.776166	0.290143	-3.75875	4.18725e-21
Itpk1-201	-0.489836	0.559823	0.267269	1
Itsn1-208	1.53127	0.250797	1.04697	1
Ivd-201	-1.73032	0.0262099	-0.864145	1
Jakmip3-203	0.402368	0.575008	-0.281214	1
Jcad-201	1.50793	0.251513	-3.44513	9.84468e-05
Jmy-201	1.65694	0.161048	-0.529999	1
Josd1-201	0.854585	0.42885	-1.47393	0.00109901
Jph1-201	1.50518	0.285779	-2.21474	1.16365e-07
Jph3-201	0.49764	0.415414	-2.11707	0.167262
Jph4-201	0.640912	0.299944	-2.95596	1.12381e-10
Jpt1-201	-1.01803	0.0478432	-2.41433	3.67009e-08
Junb-201	0.673378	0.337846	-3.92879	3.71331e-22
Jund-201	-0.543696	0.293791	-4.24616	2.42308e-46
Kalrn-216	0.0293976	0.978901	-0.487454	1
Kantr-207	0.607917	0.410146	-1.20795	1
Kbtbd11-201	0.900344	0.398391	-2.22417	0.0296476
Kbtbd7-201	0.739026	0.591598	-1.01146	1
Kcmf1-201	1.90832	0.0755507	-2.23922	0.497925
Kcna1-201	0.716434	0.325037	0.576068	1
Kcna2-201	0.764951	0.332707	0.143819	1
Kcna4-201	0.321944	0.730646	-3.34203	3.89396e-11
Kcnb1-204	1.09098	0.151008	-2.74283	4.78664e-16
Kcnb2-201	0.592109	0.415109	-1.29472	0.321412
Kcnb2-202	1.26985	0.452048	-1.53281	1
Kcnc1-201	0.29146	0.621238	2.00197	0.143799
Kcnc1-203	-0.549991	0.512524	1.72321	0.89342
Kcnd2-201	1.33828	0.350462	-3.8829	6.22575e-24
Kcnf1-201	1.70453	0.147809	-1.13172	1
Kcnk1-201	1.46802	0.064332	-3.10418	1.98793e-12
Kcnk2-202	0.57864	0.482741	-3.26265	2.57017e-11
Kcnma1-205	1.23918	0.0410978	-1.28642	0.000400908
Kcnmb4-201	2.43071	0.152513	-1.18747	1
Kcnq1ot1-201	0.0899403	0.68225	0.938144	1.14778e-18
Kcnq2-216	1.22532	0.389877	1.33437	0.841584
Kcnq3-201	0.496364	0.427806	-3.83107	9.23028e-44
Kcns2-201	-0.0417463	0.959978	-1.05924	1
Kcnt2-202	0.866879	0.667931	0.544829	1
Kcnv1-201	0.0262966	0.94245	-1.12906	0.84034
Kctd12-202	1.7281	0.0450345	-0.0480231	1
Kctd13-201	0.799979	0.454425	-5.45881	4.64471e-23
Kctd17-209	0.253601	0.621942	-0.768195	0.409343
Kctd4-201	2.10685	0.203344	2.92469	0.00795375
Kdm4b-205	-0.060029	0.922531	-0.638256	1
Kdm5a-201	1.3459	0.417842	-0.0128538	1
Kdm5b-206	1.31094	0.250228	0.633969	1
Kdm6b-201	0.498975	0.648653	0.741843	1
Kdm7a-201	1.20093	0.0927785	0.108855	1
Kdsr-201	-0.158735	0.812499	-0.762347	1
Khsrp-201	1.07341	0.12129	-0.534748	1
Kidins220-201	0.25409	0.793249	-1.14059	0.919201
Kif1a-204	-0.612485	0.313048	-1.16141	0.0162514
Kif1b-203	0.566143	0.157487	-2.20571	4.22383e-12
Kif1b-210	0.209719	0.612751	-1.04334	0.0870792
Kif2a-201	-0.0612823	0.936871	-0.547504	1
Kif3a-203	0.679295	0.314694	-1.06278	1
Kif3b-201	1.57115	0.357434	-2.17444	1.24632e-06
Kif5a-201	0.891906	0.337734	-0.57057	1
Kif5b-201	0.675451	0.307848	-3.36376	8.7936e-31
Kif5c-201	1.42276	0.221663	-2.22318	3.47167e-12
Klf13-201	1.42304	0.284091	-2.83472	1.51266e-17
Klf3-201	0.183526	0.867152	-0.602916	1
Klf6-201	0.273465	0.685769	-1.46555	1
Klf7-201	1.96778	0.252583	-2.32606	0.0454109
Klf7-202	1.57416	0.0935523	0.0177599	1
Klf9-201	1.86143	0.0938649	-2.88813	2.23002e-18
Klhdc10-202	-1.12162	0.0452366	0.330639	1
Klhl11-201	0.0574723	0.955884	-2.80737	1.70096e-10
Klhl15-204	1.40087	0.183217	-0.482985	1
Klhl2-201	0.196074	0.759646	-0.698431	1
Klhl21-201	1.35616	0.302311	-0.509588	1
Klhl22-201	-0.315169	0.633746	-0.180293	1
Klhl23-201	2.39994	0.125532	-2.85654	0.000992963
Klhl24-201	0.633296	0.549616	-0.449963	1
Klhl24-202	0.828331	0.317327	-1.23942	1
Klhl28-203	0.895894	0.633443	-0.199898	1
Klhl29-201	1.25942	0.0599962	-0.523985	1
Klhl42-201	1.34581	0.176654	-0.33981	1
Klhl9-201	1.41874	0.197813	-3.46229	2.62473e-20
Kmt2a-203	0.326082	0.684818	-0.991716	0.0625079
Kmt2c-202	0.975469	0.458607	-0.760317	1
Kmt2c-203	0.598265	0.59857	0.238943	1
Kpna1-201	0.412323	0.533349	-1.16023	0.682798
Kpna3-201	1.08794	0.0550502	-0.732889	1
Kpna4-203	2.75081	0.0298201	-0.901969	1
Kpna6-202	1.44996	0.133074	-0.659889	1
Kpnb1-201	1.21919	0.361953	-1.04503	0.63639
Kras-201	0.0442481	0.93963	-1.37026	0.305707
Krit1-208	0.738325	0.246851	-0.77396	0.452726
Krit1-209	0.0731931	0.936783	0.783319	1
Krt222-202	1.63384	0.238528	-0.54536	1
Ksr2-202	1.91863	0.138681	-0.976078	0.864767
Kxd1-201	1.74782	0.371435	-3.30052	0.0129071
Lactb2-201	-0.0714644	0.932817	0.528059	1
Lamp1-201	0.368202	0.620502	-2.1013	4.4557e-06
Lamtor1-201	1.44629	0.250613	-3.08796	0.0029804
Lamtor3-201	-0.795938	0.311425	-0.316143	1
Laptm4a-201	0.536143	0.310295	-4.93306	2.06702e-56
Larp4-202	0.916466	0.444661	-0.240369	1
Lats1-202	-0.0337615	0.969517	0.462707	1
Lats2-201	0.167281	0.856155	1.10505	1
Lemd2-201	2.00677	0.122499	-1.02745	1
Leprotl1-201	2.06127	0.196256	-2.6915	7.86135e-10
Lgi1-201	1.36221	0.305971	0.410239	1
Lgi1-203	0.108761	0.90866	1.8787	0.0641822
Lgi3-201	-0.397342	0.476956	-0.434862	1
Lhfpl4-201	0.682631	0.564627	-1.47979	0.0391394
Lifr-203	0.176153	0.167276	0.510591	1
Lin7c-201	1.1399	0.195657	-1.42424	0.319539
Lingo2-209	0.158072	0.857408	-0.608139	1
Lman1-201	-1.58559	0.244692	-1.2103	1
Lman2-201	-0.397336	0.413362	-0.545436	1
Lman2l-208	1.43402	0.38309	-0.915179	1
Lmbrd1-201	1.14888	0.412576	-1.92709	0.51155
Lmbrd2-204	0.831466	0.513155	-1.10962	0.554388
Lmo3-201	1.88121	0.213362	-3.92469	0.000227509
Lmo3-204	1.74859	0.215262	-2.25342	0.0952157
Lmtk2-201	0.122658	0.854954	-1.9548	8.14404e-05
Lnpep-201	1.8327	0.0701164	-0.102941	1
Lnpk-212	2.36085	0.389528	-0.374063	1
Lonrf1-201	0.169069	0.730914	-1.81156	0.153291
Lonrf2-202	1.35138	0.411599	-2.81678	6.85935e-05
Lpgat1-201	1.0575	0.192917	-1.04679	0.163704
Lpl-201	1.98176	0.166769	-2.11382	6.08819e-05
Lrfn5-203	1.17149	0.177269	-1.96429	0.112376
Lrfn5-204	1.33737	0.0374986	-0.308816	1
Lrp1-201	-0.251241	0.400662	-1.20223	0.0163721
Lrp3-204	-0.251372	0.764294	-0.789559	1
Lrp8-202	-0.321669	0.74945	0.0444157	1
Lrpap1-201	0.499066	0.57985	-2.54425	0.187437
Lrrc10b-201	0.407238	0.455833	-0.487961	1
Lrrc40-201	-0.117806	0.766683	-0.794721	1
Lrrc4b-201	0.105076	0.882416	-2.84246	1.95749e-07
Lrrc58-201	0.355362	0.65976	-1.02421	0.209122
Lrrc59-201	0.596633	0.704034	-1.95756	0.8789
Lrrc8b-201	0.502158	0.314885	-2.09778	2.15133e-05
Lrrc8c-201	0.158951	0.798256	-1.11174	1
Lrrn2-201	-0.21731	0.454069	-3.38065	2.83221e-32
Lrrn3-201	1.10003	0.261379	-1.97184	5.70114e-05
Lrrtm2-201	2.05624	0.151988	-2.0225	9.30534e-05
Lsamp-202	1.40469	0.140618	-2.81502	5.55616e-16
Lsamp-206	2.67046	0.25462	-1.88639	0.126792
Lsamp-209	1.92669	0.0953017	-1.10821	0.909819
Ltn1-201	0.163726	0.80072	-0.237048	1
Luc7l-202	0.984363	0.276781	0.55323	1
Luc7l2-208	-1.25408	0.301062	0.257191	1
Lurap1l-201	1.57014	0.251187	-3.35579	2.9469e-10
Luzp2-201	1.89449	0.362609	-0.944757	1
Lynx1-201	1.30849	0.0976696	0.626836	1
Lyrm9-203	0.283714	0.703356	-0.0626192	1
Lyst-201	0.610534	0.451525	-0.366233	1
Lztfl1-204	-0.593128	0.350064	0.0280404	1
Lztr1-204	-0.227382	0.277449	0.032105	1
Maea-201	1.71277	0.346008	-1.89373	0.167795
Mafg-201	-0.0171264	0.971866	-0.284455	1
Magee1-201	0.773631	0.222654	-4.18471	5.39146e-17
Mal2-201	-0.0160813	0.979409	-5.92361	5.0093e-56
Malat1-201	0.917994	0.135531	-0.348311	0.00727743
Malat1-204	-1.86192	0.00275375	-1.32594	0.106273
Man1a-201	0.819597	0.42784	-4.06415	8.19044e-12
Man1a2-201	0.629894	0.322131	-1.6226	0.000121882
Man1b1-201	1.64318	0.285705	-0.614928	1
Man2a1-201	0.192375	0.847083	-1.16992	0.481492
Manbal-201	0.799455	0.135109	-3.84449	2.31022e-15
Manea-201	1.79831	0.159889	-2.31664	0.0893868
Maneal-201	0.641391	0.36848	-0.98157	1
Map1b-201	1.25693	0.122016	-2.59209	2.27193e-18
Map1b-204	0.570768	0.569394	-0.877286	0.58127
Map1b-206	-0.255205	0.688943	-3.13339	1.0979e-19
Map1lc3b-201	0.95597	0.273088	-3.04262	1.34824e-12
Map2-204	-0.878168	0.0869622	-2.01464	2.16106e-06
Map2-211	1.027	0.042211	0.38552	1
Map2-212	0.789709	0.596831	-0.0830626	1
Map2-217	1.48832	0.216754	-1.40502	1
Map2k1-201	1.00108	0.214549	-2.5933	2.21345e-06
Map2k4-201	0.103832	0.845425	-1.44896	0.00899835
Map3k10-204	0.809208	0.52026	-2.15473	0.957712
Map3k2-201	2.25653	0.240197	0.10708	1
Map4-206	1.43276	0.0235392	-2.54307	1.89254e-08
Map6-204	1.18446	0.192576	-0.36079	1
Map6d1-201	0.362278	0.651708	-1.40113	1
Mapk1-201	0.63771	0.0878526	-1.30787	0.000416077
Mapk8-205	0.400976	0.570861	-0.623349	1
Mapk8ip2-201	1.28935	0.307904	-1.08867	0.0492703
Mapk8ip3-210	0.195149	0.79758	0.813908	1
Mapre1-201	1.342	0.208377	-0.625477	1
Mapre2-202	0.722187	0.247898	-1.32715	0.860213
Mapt-204	0.994323	0.423209	-0.667299	0.487005
March5-201	1.07089	0.334973	-0.756211	1
March6-201	0.855481	0.0814646	-2.70535	2.50852e-11
Marcks-201	0.98694	0.466164	-2.75312	8.5907e-06
Marf1-201	1.33656	0.314987	-0.660102	1
Marf1-203	-2.32609	0.360654	1.55009	1
Mark1-201	1.55611	0.380452	-1.37062	1
Mark2-202	0.581443	0.0105219	-2.07754	0.547993
Mars2-201	-0.372427	0.420705	-0.49344	1
Mast3-206	-0.25015	0.685267	-1.90137	4.35768e-08
Mast4-205	1.72885	0.103299	-0.567599	1
Matr3-201	-0.225533	0.792379	-1.92775	0.423926
Matr3-204	-0.781493	0.0839289	-5.7365	1.96185e-40
Matr3-215	1.86647	0.253038	-2.6075	1.17247e-06
Mbd3-206	0.781154	0.302857	-2.06291	0.00114782
Mbd5-204	0.116834	0.881827	-0.216969	1
Mblac2-201	2.57217	0.206517	-1.51091	0.258052
Mbnl1-202	-0.630089	0.62886	-0.298942	1
Mbnl2-205	-0.123609	0.844585	-1.18873	0.436615
Mbnl2-206	0.335785	0.622825	0.828915	1
Mboat2-204	1.02475	0.571218	-1.97338	1
Mboat7-205	2.067	0.278028	-1.45034	1
Mbp-205	1.81325	0.267013	-1.35712	1
Mbtps2-201	0.99132	0.382616	-0.774001	1
Mcf2l-209	-1.32597	0.127768	0.258064	1
Mcf2l-212	1.32056	0.312929	0.753769	1
Mcl1-201	1.50827	0.265031	-1.38978	0.0351458
Mctp1-204	0.47598	0.716303	3.01574	1
Mdga2-201	0.366018	0.518101	-1.00119	1
Mdm4-210	0.208159	0.650086	1.02617	0.984325
Me1-201	-0.00436791	0.99551	-0.0836446	1
Me3-205	-0.00158419	0.998282	1.13451	1
Meaf6-205	0.881275	0.262899	-2.73533	0.0197322
Med10-201	0.894115	0.446683	-4.20157	3.32928e-16
Med13l-201	0.563068	0.477283	-0.864653	1
Med28-205	0.634822	0.320515	-1.73199	1
Mef2a-208	1.31603	0.0120236	-0.638214	1
Mef2d-201	0.947975	0.284893	-1.27525	0.356767
Mef2d-204	-0.290613	0.638602	-1.64613	1
Meg3-201	0.513731	0.445545	1.44922	5.11448e-06
Meg3-205	0.13071	0.535844	-2.56101	7.39772e-06
Meg3-206	0.581431	0.222405	-1.09187	1.8537e-09
Meg3-209	0.41655	0.307153	-0.538603	3.16752e-28
Megf8-202	0.395859	0.330858	-0.533783	1
Megf9-201	1.44475	0.384195	-3.23304	1.68766e-08
Megf9-202	0.794869	0.277441	-2.05269	8.08179e-09
Metap1-201	1.96347	0.364283	-1.07391	1
Mettl16-205	0.652925	0.333614	-0.548392	1
Mettl9-201	1.05046	0.0569234	-3.3975	1.24488e-05
Mex3c-201	2.16724	0.00251299	-0.154941	1
Mfap1a-201	1.08603	0.332826	-1.6367	0.566509
Mfap1b-201	0.781384	0.54679	-1.50284	0.739503
Mfap3l-202	1.65512	0.183121	-0.215845	1
Mfhas1-201	0.133747	0.866045	-0.791298	1
Mfsd14a-201	1.00074	0.430076	-2.42855	0.237956
Mfsd6-205	-0.00263054	0.995022	-1.25409	1
Mgat2-201	0.98414	0.479506	-2.5818	0.00304161
Mgat3-201	0.196261	0.664121	-1.46302	0.0716676
Mgat5-201	1.38028	0.00152588	0.304953	1
Mgea5-201	0.271	0.638925	-1.75475	1.05684e-07
Mib1-201	-0.0359348	0.958637	-0.591848	0.874942
Mib1-204	0.696777	0.337079	0.187415	1
Mical2-202	0.428467	0.542093	-0.161456	1
Micu3-203	0.264091	0.737983	-1.10441	1
Miga1-201	1.48938	0.0642727	-1.03015	1
Miga1-202	2.13478	0.0316505	-1.47471	0.314821
Mindy2-201	0.979006	0.276043	0.0426292	1
Mios-201	2.36216	0.228925	-2.04582	0.118531
Mir124a-1hg-201	0.0765592	0.869207	-0.329576	1
Mkl2-204	1.3532	0.245592	-1.33822	0.123089
Mkln1-201	0.774584	0.203152	-0.463401	1
Mkln1-213	-1.05949	0.282738	0.118462	1
Mkrn2-201	2.12127	0.426173	-0.50332	1
Mlec-201	1.61921	0.00744689	0.122288	1
Mlf2-206	0.0329329	0.950535	-5.03727	1.14336e-53
Mllt1-201	0.797045	0.270861	-0.228433	1
Mllt11-201	0.767447	0.0962592	-4.94958	2.15939e-64
Mmd-201	1.05821	0.0587324	-1.87878	8.2602e-09
Mmd2-201	0.207862	0.651436	-0.728739	1
Mmgt1-201	0.709426	0.550576	-1.68657	0.709466
Mmp16-201	1.39425	0.0141765	-0.115813	1
Mmp17-201	0.807827	0.254458	-1.45862	0.0444634
Mmp24-201	-0.138524	0.808648	-0.427932	1
Mob1b-202	-0.649208	0.550664	0.229405	1
Mon2-202	1.27698	0.54063	-0.707051	1
Morn4-201	0.601066	0.461709	-2.45168	0.103908
Mosmo-201	-1.44147	0.453316	-0.226989	1
Mosmo-208	0.765461	0.305612	-0.879914	1
Mpped2-202	-0.608639	0.53677	-1.90649	1
Mprip-201	0.12081	0.903576	-0.557276	0.792629
Mras-201	0.693093	0.443515	-2.79476	0.0209006
Mrfap1-201	0.872966	0.06621	-1.90776	2.3695e-05
Mrpl10-201	0.970786	0.134549	-2.07303	0.118502
Mrpl45-201	1.74272	0.162723	-1.04948	1
Mrpl50-201	1.80995	0.304294	-3.24943	1.98306e-06
Mrpl51-201	2.18076	0.177986	-0.580134	1
Mrpl53-202	0.822901	0.195794	-4.53816	2.6806e-17
Mrpl9-201	1.36415	0.211641	-1.86853	0.403121
Mrps14-203	1.2445	0.0964914	-3.94876	8.28788e-12
Mrps33-201	2.06861	0.289193	-3.42784	1
Mrps5-201	1.47318	0.470239	-0.447161	1
Mrs2-201	-0.181222	0.813427	-0.581241	1
Msi2-203	0.868326	0.367947	-0.131674	1
Msl1-201	-1.58166	0.23318	-1.41618	0.121001
Msl1-203	2.29486	0.197031	-1.15548	1
Msl2-202	0.735747	0.424574	-0.730315	1
Msrb2-201	-0.328332	0.619037	-2.81651	0.00352868
mt-Atp6-201	-0.833158	0.24229	-2.45027	4.51066e-16
mt-Co1-201	0.210457	0.608848	-4.1367	7.16146e-26
mt-Co2-201	-0.298728	0.264607	-4.38288	9.37485e-30
mt-Co3-201	0.335084	0.512649	-3.24372	3.72605e-20
mt-Cytb-201	-0.215378	0.432646	-4.25723	4.74951e-32
mt-Nd1-201	-0.18937	0.365342	-4.05211	3.72562e-27
mt-Nd2-201	-0.222745	0.464787	-3.91435	3.13823e-18
mt-Nd4-201	-0.193239	0.392383	-3.67603	4.43869e-24
mt-Nd5-201	-0.310006	0.168635	-3.61364	8.87734e-23
Mtdh-209	0.852952	0.437008	-2.31519	1.03503e-06
Mtf2-201	1.63613	0.341241	-0.134741	1
Mtpn-201	1.0995	0.0345453	-2.71425	9.01838e-16
Mturn-203	1.67278	0.0194166	-1.19408	0.302518
Mtus2-203	1.42615	0.397385	-1.54973	0.405186
Mvb12b-201	0.458074	0.660616	-0.499724	1
Mycbp2-203	0.182917	0.884809	-0.974702	0.667247
Mycbp2-204	0.0319582	0.937042	-0.68814	0.328218
Mycbp2-205	-0.0174298	0.936434	-2.75191	2.87207e-19
Myh10-206	1.2291	0.376487	-2.24619	1
Myh9-201	1.60837	0.286543	-0.608456	1
Myo5a-201	0.694865	0.257714	-0.944053	0.941101
Myo9b-205	0.24047	0.774613	0.31708	1
Myrip-201	-0.164259	0.515169	0.385385	1
Myt1l-202	0.927497	0.0952945	-1.45937	0.00340625
Mzt1-201	0.42351	0.547811	-2.71796	5.93704e-05
N4bp1-201	1.89497	0.0400263	-1.98544	2.14166e-05
N4bp1-203	-0.341809	0.610475	0.695587	1
N4bp2l2-201	-0.0600873	0.926582	0.10233	1
Naa40-201	0.31906	0.752161	0.878528	1
Naa50-202	1.80042	0.0222344	-2.61768	0.714508
Nampt-201	-0.169989	0.832525	-0.2765	1
Nap1l1-203	1.17893	0.184051	-0.73216	1
Nap1l5-201	0.572366	0.290662	-5.02121	2.65755e-64
Napa-201	-0.580747	0.339777	-2.27995	9.82973e-10
Napg-201	0.964321	0.157508	-1.13856	0.0619283
Nars-201	1.14814	0.326348	-1.69583	0.201213
Nat8l-201	0.0580558	0.829851	-1.81968	0.00017437
Nav3-201	0.26762	0.849743	-1.6103	0.0470883
Nav3-204	2.04427	0.0773727	-0.76853	1
Nbea-201	-1.07646	0.0478294	-2.28775	1.10111e-12
Nbea-209	0.944899	0.285974	-2.0357	0.000273117
Nbeal1-203	0.0644671	0.924876	1.16484	1
Nbl1-201	-0.830578	0.385612	-2.37696	0.00277009
Ncam1-207	2.06691	0.0716728	-1.43274	1
Ncam2-202	1.19248	0.32981	-0.0998971	1
Ncan-201	1.24278	0.133652	-2.70189	3.17357e-12
Ncbp2-201	1.01404	0.220897	-2.24305	0.00692538
Ncdn-201	0.696849	0.122685	-2.77481	1.54235e-21
Nceh1-201	2.12041	0.129716	-3.35896	3.88228e-20
Nckipsd-201	-0.127968	0.727585	0.176135	1
Ncl-201	1.83364	0.270164	-0.26366	1
Ncoa1-201	0.435059	0.457399	-1.7405	0.0988824
Ncoa1-202	1.6845	0.073249	-2.29582	0.26718
Ncoa2-203	-0.439298	0.622852	-1.45308	1
Ncor2-207	-1.10523	0.0439971	-0.745233	1
Ncs1-201	1.15691	0.39598	-0.895665	0.142242
Ndel1-201	-0.399014	0.568666	-1.57435	1
Ndfip2-203	1.06019	0.185776	-3.57437	6.50856e-12
Ndfip2-206	1.56668	0.212399	-2.1905	0.0152131
Ndn-201	0.314046	0.574778	-3.81451	1.28065e-18
Ndrg3-203	0.780977	0.338528	-0.285938	1
Ndrg4-209	0.226229	0.759617	-1.43856	1
Ndst1-201	0.0684601	0.864887	0.398171	1
Ndufb2-205	0.291501	0.797031	0.0142431	1
Ndufs4-201	1.88093	0.439378	-0.997912	1
Necap1-201	1.27351	0.0341364	-1.90173	0.00803856
Nectin1-201	2.10505	0.213473	-0.4603	1
Nectin3-201	0.936209	0.45421	1.16112	1
Nedd4-201	1.25941	0.0256006	-1.84528	0.0188773
Nedd4l-208	-0.145153	0.770429	-0.139001	1
Nefl-201	1.61492	0.0388018	-5.26863	3.06096e-56
Nefm-201	0.696629	0.437065	-2.61575	5.80558e-05
Negr1-202	1.91436	0.180611	-1.93559	0.00359492
Nek9-201	0.569774	0.437943	0.595127	1
Nell2-202	0.765699	0.207543	-4.7418	3.48013e-60
Neo1-201	-0.81548	0.148917	-1.77827	1
Neto1-201	2.20098	0.187676	0.320613	1
Neto2-201	1.08906	0.432392	-0.544794	1
Neurod1-201	0.856214	0.44058	-0.783418	1
Neurod2-201	-0.0850141	0.87147	-1.63044	3.81792e-06
Neurod6-201	1.06702	0.122767	-4.36376	1.21193e-47
Nf1-201	0.499915	0.538198	-1.05207	1
Nf2-205	-0.404854	0.63026	-1.45516	0.225459
Nfasc-201	0.888422	0.329049	-1.22005	0.103212
Nfasc-202	-0.224424	0.696497	-0.411643	1
Nfix-204	0.740693	0.210879	-2.77336	1.64893e-15
Nfyb-204	2.0894	0.417852	-2.02172	1
Nhsl2-201	0.916355	0.515128	-1.94863	0.210025
Nicn1-201	1.92656	0.122158	-0.759701	1
Nipa1-201	2.34631	0.302495	-2.74503	0.0037754
Nipal3-201	1.38256	0.0679338	-1.39535	1
Nipsnap1-201	0.539361	0.682724	-1.86672	0.184461
Nipsnap2-201	0.259485	0.852543	-1.35691	1
Nisch-222	1.81453	0.363735	-0.681989	1
Nkain3-202	0.955477	0.178366	0.965747	1
Nkap-201	2.35089	0.373202	-2.09827	0.0160207
Nktr-213	0.761278	0.332197	1.11817	0.00348485
Nlgn1-204	0.438137	0.5399	-1.27649	0.0834481
Nlgn1-205	-0.499264	0.134551	-0.682112	1
Nme1-203	0.968683	0.186503	-3.99086	3.9726e-21
Nmnat2-201	2.1278	0.0808364	0.0443372	1
Nmt1-201	0.048139	0.928985	-1.23224	0.39083
Nmt2-201	0.0742062	0.922644	-1.52177	0.183585
Noct-201	1.81579	0.340527	-1.21858	1
Nomo1-201	1.09871	0.453078	-1.83256	0.612849
Nono-201	-0.338869	0.607762	-1.10706	1
Nop58-215	0.161018	0.857332	0.358163	1
Nos1-206	1.27885	0.277028	-0.715028	1
Nos1ap-207	0.707962	0.110245	-4.31815	2.60706e-54
Nos1ap-209	-0.107209	0.780865	-0.841597	0.757925
Npepps-201	-0.72334	0.497072	-1.20757	0.294088
Nptx1-201	1.02336	0.115628	0.165953	0.949674
Nptx2-201	2.35738	0.106949	-5.00197	6.09455e-14
Nr2c2-201	1.19368	0.322731	-0.718866	1
Nrcam-203	1.26883	0.288101	0.73152	1
Nrcam-205	1.32162	0.327554	-0.239906	1
Nrg3-204	-0.166121	0.823216	0.41262	1
Nrgn-201	1.01033	0.0938483	-6.04006	6.05097e-113
Nrip1-202	0.944565	0.258262	-3.83819	3.27093e-05
Nrp1-201	0.256886	0.743921	-0.159106	1
Nrp2-201	-0.546333	0.549286	2.1444	1
Nrp2-207	-0.660832	0.385905	0.57573	1
Nrsn1-201	0.701059	0.179252	-1.58067	0.30965
Nrsn2-201	1.69513	0.18825	-3.61766	1.19544e-06
Nrxn1-212	0.217683	0.789598	-0.264431	1
Nrxn1-215	1.88189	0.233055	-2.91406	2.75886e-06
Nrxn1-225	1.87597	0.0849146	-1.33957	1
Nrxn2-202	0.828011	0.0906072	-2.32369	6.93457e-08
Nrxn3-205	1.17627	0.176838	-2.07629	1.72142e-05
Nsd1-201	0.754213	0.471879	-0.280946	1
Nsd2-204	0.340271	0.753319	0.181312	1
Nsf-202	1.81595	0.00913732	-2.96913	1.38638e-22
Nsg1-201	1.08292	0.170174	-4.53175	1.68344e-49
Nsg2-201	1.39797	0.209615	-5.68049	6.09433e-86
Nsmaf-209	1.0064	0.523701	-0.327108	1
Nsmce3-201	1.86012	0.0570449	-3.33825	8.13079e-27
Nt5dc3-201	0.122238	0.803547	0.617699	1
Ntrk2-201	1.40571	0.0214798	-2.81319	3.27475e-15
Ntrk3-201	0.952387	0.222593	-1.26301	0.000700143
Ntrk3-202	0.611441	0.19345	-1.13196	0.7049
Ntrk3-208	0.790018	0.339071	-0.560167	1
Nuak1-201	0.806443	0.0508035	-2.03662	0.518344
Nucks1-201	0.158183	0.743922	-1.19751	0.247376
Nucks1-203	1.59702	0.223042	-2.00518	0.133106
Nudcd1-206	1.9749	0.294863	-0.767202	1
Nudt10-201	2.02779	0.482167	-2.74002	0.483462
Nudt21-201	1.05795	0.357159	-1.13274	1
Nudt3-201	1.35615	0.0878104	-2.9579	5.89826e-11
Nudt4-201	-1.97559	0.112442	-1.74503	0.825655
Nufip2-201	1.05516	0.27048	0.893306	1
Numbl-201	0.193829	0.726891	-1.12213	0.610098
Numbl-205	-0.197571	0.804167	-0.732139	1
Nus1-201	1.54909	0.213368	-2.88365	6.49388e-12
Nutf2-ps1-201	1.55803	0.388798	-3.7281	1.52668e-10
Nvl-201	-0.451412	0.69567	1.01642	1
Nvl-203	0.488299	0.566205	0.704163	1
Nxpe3-201	-0.14135	0.826248	-1.41047	1
Nyap2-203	0.405001	0.633454	-1.42291	1
Oasl2-205	1.19585	0.175802	-0.784833	1
Oat-201	-0.238216	0.306357	-1.96744	0.902817
Ociad1-203	1.41719	0.295193	-0.812941	1
Ogfrl1-201	1.2049	0.112621	0.614573	1
Ogfrl1-202	0.667186	0.250743	-0.290255	1
Ogt-201	0.377808	0.583564	0.112144	1
Ogt-204	0.127931	0.824241	-0.574187	1
Olfml2b-201	0.496606	0.219759	-0.964759	1
Opa1-206	1.04989	0.0383484	-0.973388	0.676066
Opa3-201	1.21073	0.398548	-1.54262	1
Opcml-202	1.39867	0.206993	-2.62582	3.29734e-18
Opcml-203	3.09552	0.139799	-2.59899	1.19381e-14
Ormdl3-201	1.04972	0.244971	-2.63383	2.91816e-07
Osbpl8-202	1.16462	0.30187	-0.641178	1
Ostm1-201	1.06844	0.45673	-0.825231	1
Otud6b-201	0.718622	0.405904	-1.17871	1
Oxct1-201	1.3335	0.158635	-2.60872	0.00012055
Oxsr1-201	1.15962	0.0686888	-0.198445	1
Pafah1b1-202	1.31781	0.251195	-3.28164	0.00115464
Pafah1b2-201	1.13372	0.367253	-2.45619	4.69136e-08
Paip2b-201	0.870789	0.351719	0.135668	1
Pak7-201	1.84356	0.154033	-0.932357	1
Pank3-201	1.28689	0.269804	-1.20776	0.409343
Papola-214	-0.454053	0.366927	-0.185527	1
Paqr9-201	0.0703247	0.825035	-0.945105	0.107254
Parm1-201	1.62854	0.00467449	-2.89394	1.48796e-06
Pbx1-205	1.38106	0.0504294	-1.74289	0.00583403
Pbx1-207	0.781694	0.0668843	0.863337	1
Pcbp1-201	-0.911149	0.090057	-3.86936	3.43144e-28
Pcbp4-201	-0.232685	0.791964	0.27691	1
Pcdh1-203	0.231723	0.632358	-1.03874	0.184461
Pcdh10-201	2.6133	0.135852	-0.854102	1
Pcdh10-202	0.142773	0.81204	-1.18097	1
Pcdh17-201	-0.456453	0.421981	-1.94015	3.15027e-05
Pcdh20-201	0.619465	0.360762	-0.925373	0.28783
Pcdh7-203	0.491965	0.324967	-0.28424	1
Pcdhb16-201	-0.0443149	0.938369	-1.2634	1
Pcdhgc4-203	1.14939	0.240875	-3.26621	7.65919e-18
Pcgf3-201	2.0115	0.00062795	-0.289899	1
Pclo-201	1.2669	0.139166	1.88917	1
Pclo-204	0.0555579	0.945597	-0.956394	0.0764455
Pcmtd1-201	1.3335	0.300383	-1.5869	1
Pcnx-201	1.64936	0.309997	0.11465	1
Pcsk2-201	1.53115	0.290913	-2.13018	1.10957e-10
Pcyox1-201	1.85967	0.342923	-1.12258	0.456474
Pdcd6ip-201	0.730223	0.579386	-0.888178	1
Pde4a-202	-1.37481	0.0640637	-1.90897	0.0546512
Pde4b-207	1.85137	0.186773	-1.61149	1
Pde4d-207	2.97009	0.0623792	-0.0395996	1
Pde4dip-201	1.58517	0.232827	-1.02162	1
Pde8b-211	0.305306	0.657175	-1.16436	1
Pdgfb-201	1.83298	0.403956	-1.2245	1
Pdha1-201	1.95041	0.145288	-2.10867	0.0268249
Pdhb-206	-0.57507	0.476333	-0.59622	1
Pdk1-201	0.518232	0.578014	-0.330699	1
Pdlim7-206	-0.360193	0.625778	-1.02721	0.129674
Pdpk1-202	1.24236	0.274814	-1.47408	0.255966
Pds5b-204	1.20527	0.0560835	-1.64289	0.08397
Pdxk-201	1.04476	0.117333	-1.04293	1
Pdxp-201	1.64181	0.264528	-3.87303	2.80249e-17
Pdzd8-201	0.00465004	0.99679	-2.40691	2.52365e-07
Peak1-201	0.375718	0.641949	-0.847253	1
Peak1-204	1.99095	0.327911	0.778091	1
Pebp1-201	0.789205	0.552751	-1.19622	0.0262197
Peg3-201	0.224824	0.688098	-1.51613	1.75929e-05
Pex13-201	1.54611	0.294695	-1.76356	0.179067
Pfdn2-202	0.674671	0.429571	-2.10312	1
Pfkp-212	0.388895	0.474949	1.90239	0.00334299
Pgam1-201	0.978739	0.0113259	-1.58046	0.0186869
Pgap1-201	0.0399096	0.966435	0.851437	1
Pgm2l1-201	1.60214	0.232159	-2.14297	0.0198256
Pgm2l1-202	1.8252	0.121269	-1.81099	4.04309e-08
Pgrmc1-201	0.802478	0.357916	-4.22861	2.91699e-45
Pgrmc2-201	-0.243754	0.710143	-2.15381	0.171808
Phactr3-202	1.12564	0.437097	-2.80257	0.000332003
Phax-203	3.46461	0.210956	-4.37742	2.07834e-10
Phc3-209	0.959863	0.0373673	-0.467786	1
Phf14-209	-1.23675	0.115118	0.79646	1
Phf20l1-209	0.0271503	0.959514	-0.198152	1
Phf8-207	-1.67715	0.408758	-0.450924	1
Phip-201	0.234282	0.827102	-0.148899	1
Phlda3-201	-0.943592	0.234024	-1.10295	0.284179
Phyhip-201	1.22173	0.273095	-2.50545	1.48555e-05
Phyhipl-201	0.67947	0.55112	-1.58433	1
Pianp-206	1.76524	0.416436	-3.09957	0.721148
Pid1-201	0.851624	0.232665	-2.00958	1
Pid1-204	2.87169	0.0637436	-2.01304	1
Pigk-204	0.519266	0.26386	-0.497498	1
Pigm-201	1.68538	0.208879	-0.475371	1
Pik3r2-201	0.183638	0.773844	-0.786956	1
Pik3r3-201	1.77822	0.214981	-0.304234	1
Pikfyve-201	0.165964	0.807026	-0.355141	1
Pin1-201	0.0608941	0.889739	-4.40418	1.21048e-29
Pink1-202	1.29663	0.359848	-2.49545	0.00881269
Pip4k2a-201	0.133167	0.763562	-1.98232	0.635595
Pip4k2b-201	1.31293	0.126069	-0.859911	1
Pip4k2c-201	0.581686	0.483909	-2.01687	0.0622841
Pithd1-201	1.73182	0.162677	-2.58373	0.00343456
Pitpna-205	1.01841	0.260719	-3.32698	6.54162e-05
Pkia-201	0.546071	0.127221	-1.91783	0.0181355
Pkm-201	0.176665	0.548511	-1.66686	3.13852e-06
Pkn2-201	0.816625	0.434338	-0.32241	1
Pkp4-209	0.902501	0.545236	-1.09724	0.525865
Plcxd2-201	-0.632681	0.389607	2.44493	1
Plekha3-201	0.975856	0.211006	-1.19816	1
Plekhb2-201	0.219445	0.799347	-1.28411	1
Plekhm3-201	1.90542	0.359144	-0.924664	1
Plp1-201	0.185382	0.898891	-0.334773	1
Plpbp-211	1.72506	0.329913	-1.36827	0.915049
Plpp6-201	2.12532	0.431435	-3.67047	1.41371e-17
Plppr4-201	0.23028	0.633493	-3.0724	5.51895e-23
Plxna1-202	0.71788	0.269733	-1.09224	0.0684042
Plxna2-201	1.32604	0.294195	-1.55235	0.0102095
Plxna2-202	2.2657	0.043554	-0.247799	1
Plxna4-201	0.964967	0.0419051	-2.19851	3.09714e-13
Plxnc1-201	2.05305	0.316802	-1.12687	1
Pmpca-201	0.141992	0.898247	0.193434	1
Pnisr-203	1.01268	0.317404	-0.530119	1
Pnisr-211	0.375985	0.399035	-1.67741	0.251011
Pnmal1-201	1.50691	0.0173459	-4.45288	2.33753e-43
Pnmal2-201	0.517152	0.598903	-4.39476	7.90624e-51
Pnpla8-201	-0.622253	0.453547	-0.0188572	1
Pnrc1-201	0.741271	0.439461	-4.14335	5.62459e-32
Pnrc2-201	1.41418	0.42974	-1.70165	1
Polg-201	1.19154	0.0664354	0.461845	1
Polr1d-201	2.54163	0.102432	-3.40694	4.60318e-17
Polr2a-201	-0.0889863	0.879837	-1.73539	0.260456
Polr3k-201	0.590489	0.333167	-1.64729	0.238594
Pom121-201	0.768812	0.427961	-2.47889	1.93868e-06
Pou3f3-201	1.26183	0.307859	-5.11736	2.06902e-21
Ppfia2-204	0.880546	0.436251	-0.697939	1
Ppib-202	-0.551772	0.359163	0.42917	1
Ppil4-201	0.506448	0.400463	0.15024	1
Ppm1a-201	0.237253	0.702235	-0.342311	1
Ppm1a-203	0.862207	0.098272	-1.35668	1
Ppm1a-208	2.15202	0.346164	-2.03139	0.000352916
Ppm1b-201	2.64188	0.336179	-0.746076	1
Ppm1b-202	-0.11152	0.934201	-1.62373	1
Ppm1e-201	0.99498	0.202824	-3.46156	8.23612e-35
Ppm1f-201	-0.0455968	0.958988	-0.377431	1
Ppm1h-201	1.57107	0.0359778	0.0543585	1
Ppm1k-201	2.13836	0.134207	-1.91475	9.21796e-05
Ppm1l-201	1.12275	0.153346	-1.16937	0.00942613
Ppp1cb-201	-0.211955	0.55911	-2.47019	2.23987e-07
Ppp1cb-204	0.948675	0.355164	0.680043	1
Ppp1r12b-201	-1.61476	0.257139	-0.99213	1
Ppp1r15b-202	0.702028	0.480407	-0.735021	1
Ppp1r2-201	0.644909	0.699469	-1.7686	0.441496
Ppp1r7-201	-0.0991516	0.883327	-1.92902	0.137793
Ppp1r9a-201	0.875456	0.286024	-2.85004	0.000104816
Ppp1r9b-201	0.781883	0.551458	-0.951627	1
Ppp2ca-201	0.313173	0.254736	-3.41856	4.997e-22
Ppp2r2a-203	0.95823	0.455852	-2.20466	0.205256
Ppp2r2c-201	1.54794	0.148669	-1.28415	0.00181552
Ppp2r5a-201	-0.306081	0.691417	-1.39342	0.399448
Ppp2r5c-202	-1.07631	0.461018	-0.148463	1
Ppp2r5d-201	1.7725	0.135468	-1.1063	1
Ppp2r5e-201	-0.194756	0.741165	-1.60082	1
Ppp2r5e-205	0.316698	0.614293	-0.823907	1
Ppp3ca-201	0.943618	0.307935	-4.05932	1.54138e-36
Ppp3ca-202	0.212032	0.593763	-4.20827	1.55079e-60
Ppp3r1-201	1.19148	0.0450287	-4.58141	1.81326e-65
Ppp4r2-201	0.849915	0.394978	-0.202682	1
Ppp4r3b-201	0.148546	0.863726	-0.661002	1
Ppp6c-201	1.74705	0.193613	-1.35169	1
Pptc7-201	1.45028	0.090358	-2.32623	0.0728652
Praf2-201	0.624933	0.464777	-2.56765	0.720898
Prdx6-208	0.0431052	0.893723	-0.791556	0.931834
Prdx6b-201	-0.369607	0.257327	-1.20874	1
Prkaa2-201	1.29543	0.111552	0.198409	1
Prkaca-201	0.873627	0.524448	-2.03518	0.203571
Prkacb-202	1.27154	0.297863	-1.54364	0.898097
Prkar2a-201	0.949371	0.230333	-1.04586	0.425299
Prkca-201	1.27358	0.162011	0.0849148	1
Prkca-202	1.08759	0.264987	-0.640112	1
Prkcb-202	0.901488	0.189802	-2.59175	1.08326e-15
Prkcb-208	1.01106	0.0301016	-3.71793	2.4169e-25
Prkce-201	0.894164	0.469928	-1.61467	0.0156029
Prkce-202	1.91521	0.0313957	-1.93552	5.0659e-09
Prkce-204	0.326734	0.662338	-1.10714	0.0554146
Prkcg-201	-0.165534	0.703619	-3.48091	1.95893e-26
Prkci-201	0.483685	0.591295	-0.807724	1
Prmt8-201	1.52026	0.357745	-2.68817	0.0474207
Prnp-201	1.1598	0.0817673	-6.66073	2.34808e-152
Prpf40a-201	0.0180795	0.985366	0.267597	1
Prpf4b-201	-0.808112	0.100198	0.0778004	1
Prps1-201	1.39395	0.42386	-3.00686	0.421224
Prps2-201	2.51192	0.0814929	-0.130248	1
Prr14l-201	1.34633	0.293929	-1.87491	9.55829e-07
Prrc2b-201	-0.241485	0.616232	-1.08482	1
Prrt1-201	0.267753	0.688514	-1.93423	3.94723e-05
Prss23-204	0.0277428	0.967896	-0.418518	1
Prune2-201	-0.325137	0.342927	0.420332	1
Psmd7-201	1.15616	0.219149	-3.01189	2.73296e-05
Psme2b-201	0.303693	0.776278	-2.3848	6.07796e-05
Ptbp2-205	0.650863	0.470164	0.794064	1
Pten-201	1.18396	0.0805972	-1.43587	0.00797306
Pten-202	0.33484	0.700061	-2.08022	1.6256e-06
Ptgs2-201	0.580093	0.51679	2.15956	0.864767
Ptk2-210	2.19868	0.365199	-0.302352	1
Ptk2b-207	0.1371	0.795209	-3.18115	3.24005e-22
Ptms-204	0.37173	0.434916	-5.37347	2.52811e-71
Ptn-201	0.143678	0.859098	-5.36422	1.58423e-56
Ptpn3-201	0.843887	0.345804	-0.510892	1
Ptpn4-201	-0.551565	0.548902	-2.1143	0.0263295
Ptpn9-201	0.675925	0.516029	-0.907849	1
Ptprg-201	0.947008	0.146462	-0.770523	1
Ptprn-201	-0.277937	0.516352	-1.54267	3.13948e-06
Ptprs-215	-0.714856	0.0505378	0.269151	1
Pts-201	-0.0141267	0.991828	-2.19365	0.0691768
Puf60-205	0.502499	0.686267	-0.620521	1
Pura-201	0.0352263	0.932633	-3.09029	3.30062e-23
Purb-201	0.923964	0.239085	-2.17419	7.31053e-13
Pygb-201	0.631392	0.633566	-0.2756	1
Pygo1-201	0.958788	0.0756314	-1.39599	0.0735159
Qk-202	1.75264	0.293135	-0.88677	1
Qrich1-201	-0.201456	0.627459	-1.63632	1
Qsox2-202	1.27995	0.165508	-0.832529	1
R3hdm1-202	0.693119	0.338738	-0.643284	1
R3hdm1-207	1.10284	0.153334	-0.8271	0.370921
R3hdm1-210	-0.323547	0.729721	-1.62866	0.0002496
R3hdm1-215	0.335281	0.42362	-0.904675	1
R3hdm4-201	0.056094	0.91038	-4.34638	2.68293e-24
Rab10-201	1.10208	0.340509	-3.44703	2.02306e-26
Rab11a-208	-0.486438	0.455301	-2.02033	0.159731
Rab11b-201	1.19815	0.104426	-2.08758	0.0120331
Rab11fip2-203	1.21446	0.194965	-1.68412	0.868752
Rab11fip3-201	-1.3652	0.18472	-1.21797	1
Rab11fip3-204	0.743254	0.35646	-0.444793	1
Rab11fip4-201	0.748254	0.222899	-0.765212	0.816442
Rab14-210	-1.31464	0.0195038	-0.713742	1
Rab15-201	0.98248	0.42887	-1.10819	0.214924
Rab18-201	0.74376	0.338539	-2.057	0.00562026
Rab1a-202	0.548225	0.246028	-3.10186	6.63804e-06
Rab1b-201	-0.0456006	0.947304	-1.38547	0.545186
Rab21-201	0.665235	0.176564	-0.174556	1
Rab2a-201	0.822512	0.062389	-2.87919	9.65446e-10
Rab30-201	0.967158	0.132257	0.48324	1
Rab33a-201	1.13467	0.353397	-3.06378	0.00390184
Rab33b-201	4.12879	0.17753	-2.2081	1
Rab35-201	0.104202	0.923704	-1.18382	0.831764
Rab39b-201	1.54188	0.233659	-2.0705	0.0107716
Rab3c-201	0.990921	0.122969	-3.55106	7.83176e-24
Rab3c-202	0.779569	0.340317	-4.43557	7.53765e-19
Rab3gap1-201	0.841063	0.0654394	-1.51139	0.935055
Rab40b-201	0.477921	0.663884	-3.26899	2.4895e-10
Rab5b-201	1.56891	0.00573779	-2.15521	0.45252
Rab6b-201	1.34025	0.0509427	-2.05057	4.21706e-11
Rab8b-201	1.58709	0.397133	-2.39946	0.210946
Rab9-202	2.43169	0.332458	-3.73247	0.000127099
Rabep1-201	0.984287	0.0984945	-0.155061	1
Rabgap1l-202	0.80417	0.269826	0.318365	1
Rabl6-201	0.787149	0.52071	-0.98253	1
Rac1-202	-0.354807	0.48717	-3.45937	3.91502e-12
Rad23b-201	1.98693	0.108489	-1.68493	0.233105
Rad54l2-201	2.23193	0.0717264	0.290602	1
Rala-201	2.44434	0.150681	-2.16002	0.447281
Ralgps2-204	-0.539314	0.623221	-0.173747	1
Ranbp10-201	0.165395	0.726642	-0.952408	1
Ranbp2-201	-0.337557	0.63132	-1.45774	0.000332836
Ranbp6-201	0.40214	0.623061	-1.51409	0.0190849
Rap1b-201	0.119541	0.803017	-1.78055	0.0523333
Rap2a-201	1.78316	0.152094	-2.15569	2.55276e-06
Rap2b-201	1.4473	0.29144	-1.11096	0.279165
Rap2c-201	1.35096	0.293551	-0.616198	1
Rapgef6-203	-1.83621	0.0515975	0.3849	1
Raph1-203	1.02578	0.259159	0.852855	1
Raph1-204	0.491837	0.484481	0.0162671	1
Rasa2-201	1.16451	0.251884	-0.31727	1
Rasal2-201	-0.527999	0.364749	-1.47497	0.301541
Rasgef1a-201	0.676134	0.269711	-2.13398	1.8977e-08
Rasgrf1-203	1.03953	0.326521	-1.95968	0.00459085
Raver2-201	0.0963445	0.888648	1.49809	0.561877
Rb1-201	-1.11836	0.228973	-1.36408	1
Rb1cc1-205	-0.503643	0.456173	-0.422051	1
Rbbp6-203	0.430509	0.747183	0.125701	1
Rbfox1-201	1.21052	0.0316574	-1.45721	0.0730113
Rbm15-202	1.89393	0.222101	-0.601082	1
Rbm15b-201	1.02468	0.0451076	-1.65008	1
Rbm18-201	-0.0976571	0.929102	-1.62047	0.554023
Rbm22-201	-0.0201811	0.972079	-0.565378	1
Rbm25-201	-0.0290371	0.973439	-0.60983	1
Rbm25-206	1.92364	0.279213	0.15684	1
Rbm26-205	1.60936	0.177122	0.753482	1
Rbm39-205	0.0810892	0.882093	-2.35532	2.33414e-15
Rbm4b-207	-0.0357234	0.962185	0.561308	1
Rbm5-219	-0.374797	0.499758	-0.604495	0.651805
Rbm6-204	1.0592	0.334234	-0.417596	1
Rbm8a2-201	-0.209153	0.53949	-2.98971	6.28127e-07
Rbsn-201	-0.284192	0.755259	-1.03217	1
Rc3h1-202	0.00564485	0.994097	0.253578	1
Rcn2-201	0.631385	0.257341	-1.87992	0.0698567
Rdh14-201	0.340246	0.567402	-4.20236	1.28344e-11
Reep1-201	0.394209	0.584109	-1.76762	0.27642
Reep2-201	-0.545702	0.578785	-0.351134	1
Reep5-201	1.4506	0.0947793	-1.87235	1.91157e-06
Rev3l-205	1.1181	0.528431	-0.0787788	1
Rfk-201	0.27634	0.7181	-1.29185	1
Rfx3-202	1.36101	0.381272	-1.27206	1
Rgmb-201	1.35131	0.197099	-0.749246	1
Rgs5-201	-1.7774	0.207428	0.426504	1
Rgs7bp-201	1.39021	0.0676635	-2.80595	7.76876e-22
Rgs8-202	1.14206	0.125266	-0.51062	1
Rheb-201	0.411487	0.0705938	-5.24735	1.52395e-35
Rhoa-201	1.12492	0.198349	-2.08398	0.0166296
Rhoa-204	1.43605	0.0693563	-0.674809	1
Rhob-201	0.976147	0.258616	-3.10877	6.01354e-24
Rhobtb3-201	0.943541	0.31438	-0.098783	1
Rictor-201	-0.244861	0.735722	-0.643509	1
Rimbp2-205	-0.311309	0.568947	0.133263	1
Rims1-207	-0.918416	0.382077	1.28973	1
Rit2-203	3.35929	0.0202576	-3.8259	0.00061917
Rmnd5a-201	-0.203801	0.803266	-2.34994	0.0148013
Rmnd5a-204	1.34819	0.181589	-0.506591	1
Rmnd5a-205	1.04008	0.38883	-0.41701	1
Rnf11-201	2.15904	0.0999987	-2.67838	1.06246e-11
Rnf11-202	1.93613	0.209639	-3.30676	1.50141e-13
Rnf141-209	0.651845	0.627128	-1.40577	1
Rnf145-201	-0.0303848	0.955055	-2.21359	0.0761423
Rnf149-201	0.172059	0.859146	-1.60812	0.01627
Rnf150-201	0.331954	0.467507	-1.34619	0.00131208
Rnf165-201	-0.172265	0.859912	-0.0591239	1
Rnf165-202	0.638884	0.158204	-0.839268	0.759621
Rnf165-205	-0.158359	0.815972	-0.692777	0.613247
Rnf169-201	-0.375084	0.612627	0.0321188	1
Rnf170-201	1.0011	0.381972	-0.914075	1
Rnf182-201	1.99898	0.300203	-0.0567131	1
Rnf187-201	1.47444	0.210887	-2.98037	1.54235e-21
Rnf19a-201	1.42128	0.327124	-1.2975	1
Rnf216-201	1.1278	0.351453	-1.0732	1
Rnf7-201	0.737595	0.378019	-3.23154	1.30584e-13
Rock1-201	-0.469774	0.579094	0.354705	1
Rock2-201	0.144452	0.497049	-1.54957	9.3747e-05
Rp9-201	2.29643	0.138642	-1.74717	0.862883
Rpl10-ps3-201	0.878104	0.0291196	-2.62504	1.54229e-20
Rpl15-202	0.998659	0.115075	-1.99335	0.167072
Rpl23-201	0.69097	0.450796	-2.06175	1
Rpl27a-203	1.35422	0.0762364	-1.71198	0.00273067
Rpl5-201	-0.548448	0.445706	-1.95029	1
Rpl6-207	0.300622	0.747875	0.399711	1
Rpl9-ps6-201	-0.0167784	0.916746	-2.72243	1.93343e-24
Rprm-201	-0.149224	0.674918	0.629414	1
Rprml-201	0.576574	0.471143	-5.76441	1.94615e-87
Rps20-203	0.901625	0.431395	-0.155757	1
Rraga-201	1.2515	0.0317923	-5.22586	6.12022e-41
Rrm2b-201	1.62177	0.0324374	0.125211	1
Rrn3-201	1.14663	0.335944	0.0655786	1
Rsf1-201	0.53987	0.137372	-0.246291	1
Rsl1d1-201	1.27648	0.0636246	-2.04031	0.609227
Rsl24d1-201	1.16152	0.125268	-0.50718	1
Rsrp1-204	0.103865	0.824107	-1.12078	0.00388468
Rtf1-201	1.35022	0.0420401	-2.01519	0.513409
Rtl6-201	1.81778	0.20337	-2.5355	0.142746
Rtl8a-201	0.438103	0.670202	-3.08939	0.000401447
Rtl8b-201	-0.536344	0.24228	-4.70105	5.21466e-32
Rtn3-201	1.00849	0.0759873	-3.9465	9.05705e-48
Rtn3-203	1.58722	0.100925	-2.43379	0.0158141
Rtn4-204	1.02563	0.363905	-5.10292	5.89623e-53
Rtn4r-201	0.567618	0.522531	-3.19123	1.85467e-13
Rtn4rl1-201	1.30189	0.206427	-1.10761	0.0906257
S100b-201	0.849202	0.607509	0.426669	1
Sacm1l-201	0.612286	0.486992	-0.745345	1
Sacs-203	-0.0705213	0.933562	-0.407316	1
Sae1-201	1.23499	0.196993	-3.12276	0.111782
Samd12-201	1.50272	0.0250404	-0.875765	1
Samd5-201	1.49329	0.418665	-1.85097	2.86673e-05
Samd8-202	0.915596	0.336481	0.0214981	1
Sap18-204	0.889137	0.380082	-1.87225	0.26533
Sap18b-201	0.243995	0.515742	-4.4603	2.17971e-43
Sap30l-201	1.04617	0.406155	-2.33329	0.00672452
Sar1a-201	-0.000675494	0.998642	-1.30708	0.210946
Sbk1-201	1.89369	0.190306	-1.70088	0.200907
Sc5d-201	-0.348812	0.733983	-0.422097	1
Scai-201	1.07075	0.03591	-0.190538	1
Scamp1-201	0.857828	0.0875622	-1.98102	5.31904e-06
Scamp4-201	0.178378	0.832037	-1.97953	0.0773999
Scamp5-201	1.00144	0.287354	-2.53807	1.33087e-11
Scand1-201	0.858282	0.50474	-3.53699	2.23164e-24
Scarb2-201	0.902349	0.207008	-0.0166535	1
Scd2-201	0.697556	0.188675	-1.70786	3.79464e-06
Scg5-201	0.0421083	0.848433	-6.30305	1.70374e-70
Scn1b-203	0.919842	0.227924	-4.53933	3.53796e-61
Scn2a-206	1.22387	0.247308	-1.01081	1
Scn2b-202	1.53584	0.357679	-2.60931	0.00285978
Scn4b-201	0.766101	0.645488	-1.64383	1
Scoc-201	1.60141	0.213781	-2.90948	4.47898e-06
Scrn1-201	2.10917	0.266493	-0.69163	1
Sdc3-201	1.63338	0.216226	-1.54767	0.824476
Sdf4-201	0.169126	0.814455	-2.371	0.00187534
Sdha-201	-0.488674	0.238685	-1.64423	0.155436
Sdhaf1-201	-0.148418	0.623907	-2.76058	6.63653e-06
Sdhaf2-201	-0.0995393	0.820937	-1.56414	0.280953
Sdhc-202	0.261152	0.822238	-3.47716	8.90437e-11
Sdhd-201	0.118658	0.870713	-3.14622	1.17072e-09
Sdk2-201	1.28298	0.0757905	-0.160784	1
Sec14l1-202	0.0104822	0.974363	-2.98223	4.54592e-08
Sec22a-201	0.79169	0.56339	-1.45644	1
Sec23a-201	0.378381	0.506336	-2.78021	0.482134
Sec61a1-201	0.206979	0.574215	-0.554366	1
Sec61a2-202	-0.416664	0.45733	-0.535829	1
Sec62-201	0.672324	0.251597	-2.03341	0.000469361
Sel1l3-201	-0.0447674	0.970291	-0.93337	1
Selenof-201	0.0336696	0.947653	-4.41204	1.93827e-27
Selenoi-203	0.566522	0.471062	-0.297103	1
Selenot-201	0.642019	0.0893519	-1.62981	0.00155171
Sema3e-201	0.384514	0.482008	-1.36538	0.761903
Sema5a-201	-0.177519	0.714388	3.84174	0.0797981
Sema7a-201	1.3107	0.536183	-2.18071	0.498891
Senp5-205	1.79478	0.245578	-0.0311167	1
Sephs1-201	0.101121	0.925264	-0.385915	1
Sephs2-201	1.07816	0.413718	-2.92724	0.000351514
Sept3-201	1.01499	0.0320035	-1.64742	4.00069e-05
Sept3-202	0.445794	0.670256	-0.669031	1
Sept3-204	1.54917	0.242902	-1.94234	0.0828384
Sept8-204	0.386003	0.399965	-1.045	0.34133
Serbp1-201	0.187343	0.687684	-1.09283	0.110685
Serinc1-201	1.12407	0.14604	-4.26739	2.25769e-57
Serinc3-201	1.1109	0.337188	-1.75796	0.0176134
Serinc5-201	0.938514	0.253782	-0.87475	1
Serpina3n-201	1.73251	0.239156	-1.48893	0.531549
Serpine2-201	0.0190418	0.97227	-1.55678	1
Serpini1-201	2.56431	0.180527	-4.28227	1.40243e-06
Sesn2-201	-0.884674	0.41301	1.42908	1
Sesn3-204	1.01823	0.376023	0.114574	1
Sestd1-202	-1.11872	0.0338497	0.4856	1
Setbp1-201	0.40101	0.589029	-1.68662	0.000668841
Setd3-201	0.169444	0.852701	-0.724172	1
Setd7-201	1.53371	0.35259	0.175112	1
Setx-201	0.510693	0.616422	-0.816513	0.281039
Sf3b1-203	0.369557	0.358662	-2.09879	1.4948e-10
Sf3b1-207	-0.175772	0.88712	-0.52126	1
Sf3b2-201	0.572792	0.447284	-1.98602	0.017332
Sf3b5-201	1.9687	0.0835666	-4.1712	5.21466e-32
Sfmbt1-201	0.595101	0.497311	0.139825	1
Sfpq-201	-0.553627	0.0467711	-2.30498	2.49127e-14
Sfswap-212	-0.136181	0.839027	0.659172	1
Sfxn1-201	1.61952	0.339534	-0.666755	1
Sgcb-201	0.92556	0.392808	-1.08001	0.62778
Sgip1-205	2.43164	0.0327582	0.26385	1
Sgtb-201	1.80383	0.19905	-1.97721	1
Sh3bgrl-201	1.29477	0.236865	-2.3137	0.000145594
Sh3bgrl2-201	0.11249	0.907396	-0.986829	1
Sh3gl1-201	-1.69124	0.0895978	0.716459	1
Sh3gl2-201	0.999614	0.166642	-1.80883	5.89095e-07
Sh3glb1-201	1.42919	0.133058	-0.230726	1
Shank1-203	-0.510488	0.17343	-2.88389	1.34902e-22
Shank2-201	-0.457256	0.573767	-0.385442	1
Shc3-202	-0.225308	0.646146	-1.23932	0.889864
Shisa6-202	0.693782	0.224171	-1.29568	0.00221033
Shprh-201	0.614427	0.287225	-0.896805	1
Shroom2-204	-0.118858	0.89544	-1.37406	1
Sidt1-204	-0.236118	0.7403	-0.376681	1
Sike1-201	1.73467	0.251815	-0.788766	1
Ska2-201	-0.109369	0.906835	-0.429531	1
Slc11a2-205	-0.0417563	0.937835	0.124517	1
Slc12a5-205	0.682813	0.408087	-3.37031	2.03712e-18
Slc16a1-201	1.63341	0.194086	-2.28531	0.27642
Slc16a2-201	0.185408	0.894325	-1.72206	0.0143108
Slc16a7-206	0.739937	0.337277	-1.86082	0.0289155
Slc1a1-201	1.37711	0.305311	-2.30436	0.0017912
Slc1a2-202	1.19188	0.086376	2.93506	1.72824e-31
Slc22a17-209	-0.219091	0.64669	-5.38583	3.69288e-76
Slc23a2-201	0.388584	0.618939	-2.19366	0.0142138
Slc25a12-206	0.898526	0.339818	-1.66092	0.214497
Slc25a17-201	0.134636	0.921181	-2.73353	0.0198292
Slc25a23-201	0.322269	0.656719	-1.82922	0.0176134
Slc25a27-201	-0.0324634	0.972554	0.274705	1
Slc25a3-208	0.748473	0.453193	-0.531885	1
Slc25a36-203	0.338335	0.726625	0.795952	1
Slc25a46-201	0.257267	0.691457	-2.18472	1.69461e-05
Slc29a3-201	0.858345	0.46906	0.706227	1
Slc2a13-202	1.65399	0.454615	-2.5617	0.0202874
Slc2a3-201	0.520462	0.438511	-1.28622	0.641865
Slc30a1-201	1.8033	0.129202	-1.90503	0.0668155
Slc30a4-201	0.563379	0.663651	-0.946408	1
Slc30a9-207	0.774375	0.296899	-0.662739	1
Slc32a1-201	-1.27503	0.154726	1.70936	1
Slc33a1-201	0.737126	0.506728	-0.252925	1
Slc35a3-201	0.611794	0.473147	0.16335	1
Slc35a5-201	1.42178	0.271959	-2.60306	0.105511
Slc35b4-201	0.381738	0.570192	-0.30603	1
Slc35e1-202	0.515948	0.642705	-0.914261	1
Slc35e2-202	0.805327	0.593489	-1.00382	1
Slc35f1-201	0.837195	0.235407	-4.3417	0.0590527
Slc35f3-201	1.26871	0.352153	-0.265944	1
Slc36a4-201	0.0272239	0.951612	-0.708576	1
Slc37a3-201	-0.742537	0.542088	-0.322032	1
Slc38a2-201	0.777794	0.126255	-0.134092	1
Slc39a10-201	3.05905	0.101926	-3.6526	1.48836e-20
Slc39a14-202	1.45179	0.342488	0.415273	1
Slc39a6-201	1.84436	0.246792	-2.50643	0.232889
Slc41a1-201	0.748384	0.661896	-1.93566	0.00232462
Slc41a2-201	2.42929	0.181813	-0.335312	1
Slc48a1-201	0.370608	0.615036	-2.35591	1.87489e-08
Slc4a8-201	0.800671	0.357223	-0.320059	1
Slc5a3-201	0.979955	0.122299	0.379808	1
Slc6a17-206	0.45614	0.424537	-0.400818	1
Slc6a6-201	0.289072	0.652395	-0.540118	1
Slc7a14-201	1.46304	0.169394	-0.135913	1
Slc7a5-201	-0.601755	0.50859	-0.801209	1
Slc7a8-201	-0.357432	0.637692	-1.96079	0.423968
Slc9a1-201	0.335991	0.696453	-0.554988	1
Slc9a2-201	0.464964	0.413341	-1.11429	0.554007
Slc9a6-204	-0.222354	0.703669	-1.86713	0.200871
Slf2-201	0.643688	0.15199	-0.36409	1
Slit1-203	-0.441904	0.519515	0.0397205	1
Slitrk1-201	0.647861	0.155515	-2.75404	1.45584e-12
Slitrk3-202	0.359627	0.440298	-1.36473	0.926531
Slitrk4-201	0.180012	0.786283	-1.20555	0.227369
Slitrk5-201	-0.274753	0.715472	-1.98256	7.83623e-08
Slk-201	0.28922	0.775196	-1.45505	0.62487
Smad4-201	-0.258405	0.735923	-0.688036	1
Smad5-201	0.330892	0.81478	-0.570437	1
Smad7-201	0.0668809	0.948441	-1.26919	1
Smap1-201	0.096781	0.944751	-1.65344	0.712005
Smarca5-201	0.372945	0.583587	-2.46216	5.79292e-10
Smg1-201	1.41933	0.266509	0.946525	0.747323
Smg5-201	0.619551	0.416842	-0.701566	1
Smg6-201	2.5137	0.315853	-1.99105	0.0029804
Smim10l1-201	1.32864	0.135969	-3.30584	1.62523e-27
Smim12-201	0.220636	0.500377	-2.889	5.24038e-11
Smim13-201	1.74318	0.200622	-1.94847	5.09363e-08
Smim14-205	0.83247	0.38488	-0.236961	1
Smim14-208	1.27072	0.390933	0.0860594	1
Smim3-201	1.99582	0.175583	-0.873475	1
Smim7-203	0.7411	0.200107	-3.219	2.60981e-09
Smpd1-201	0.523649	0.65056	-1.61396	1
Smpd3-201	1.50651	0.121281	-0.865273	0.636642
Sms-201	0.765318	0.431412	-0.321306	1
Smurf2-202	0.47353	0.371617	-0.898272	1
Snap25-201	0.653324	0.350241	-2.08478	1.87348e-11
Snap25-203	0.300708	0.68662	1.22171	0.00782364
Snap47-201	0.567876	0.200465	-4.5841	1.59097e-32
Snap91-203	0.37221	0.458641	-1.1093	1
Sncb-201	0.441294	0.492833	-5.21215	1.92964e-52
Snhg11-201	-0.123725	0.417718	-1.74512	0.249947
Snhg11-202	0.514547	0.468302	-1.36525	0.0130471
Snhg11-205	0.410331	0.280166	-3.54278	4.42651e-38
Snhg20-203	0.679909	0.437474	-0.884365	1
Snn-201	-0.240061	0.606117	-1.97798	0.000468236
Snrnp70-201	-0.765583	0.164699	0.278279	1
Snrnp70-216	0.71716	0.383392	0.61887	1
Sntb2-203	1.30355	0.247754	0.64046	1
Snx11-201	-0.051349	0.887805	-0.244061	1
Snx13-201	0.897939	0.434064	-1.81063	0.596253
Snx27-201	1.19187	0.241567	-1.00087	1
Snx27-202	-1.04207	0.331125	-0.827969	1
Snx30-201	-0.242359	0.776471	-0.909619	1
Sobp-201	0.639648	0.607572	-1.55752	0.00120056
Socs4-201	2.61476	0.275142	0.286518	1
Socs7-201	1.10206	0.390968	-0.398864	1
Soga1-201	0.804512	0.496582	0.550912	1
Soga3-201	-0.247565	0.796568	-2.86551	4.32524e-23
Son-205	-0.3105	0.543481	0.133966	1
Son-214	0.846683	0.208233	0.879889	1
Sorbs2-203	1.36236	0.2998	-0.0662255	1
Sorbs2-216	1.14407	0.184558	-0.109888	1
[truncated: 466 more rows]

## Sheet: RIBOmap_STARmap_CA3vsCA1
Gene	l2fc_CA3_v_CA1	pvalue
AA467197	0.00395984	0.472792
AI467606	-0.0070503	0.270186
AI593442	-0.000387705	0.951593
AU018091	0.000446296	0.909363
AU021092	0.00317359	0.577551
AW551984	0.00235484	0.755826
Aacs	0.010025	0.0391075
Aadac	0.00017911	0.97091
Aadat	-0.00209244	0.567091
Aard	0.00155635	0.467334
Aatf	0.0147003	0.101084
Abca1	0.00116029	0.862957
Abca2	0.00268379	0.825401
Abca3	0.00277542	0.505222
Abca8a	-0.00167678	0.814861
Abca8b	0.0450363	0.00192723
Abcb10	0.0266759	0.00501927
Abcb1a	0.00591525	0.395954
Abcb4	-0.0040702	0.426839
Abcb6	0.000769555	0.921557
Abcc1	0.00411515	0.570511
Abcc2	-0.000167126	0.976459
Abcc8	0.00872648	0.454476
Abcc9	-0.00478311	0.504065
Abcd2	-0.00114823	0.730131
Abcd3	-0.009348	0.587744
Abcg2	0.00707707	0.0692556
Abhd12	0.0296514	0.18112
Abhd16a	0.00126336	0.726623
Abhd2	0.0317097	0.0455511
Abi3bp	0.000755569	0.890925
Ablim1	0.0130199	0.0211848
Ablim3	-0.0113772	0.111536
Abo	0.000383217	0.921947
Acaa1b	0.0053809	0.505541
Acaa2	0.00863644	0.283653
Acadm	0.028615	0.0442651
Acadvl	0.0183871	0.122352
Acan	0.00148086	0.806642
Acat1	0.0149555	0.491576
Acat2	-0.00448166	0.725486
Accsl	-0.002999	0.444778
Ace2	0.00539711	0.5641
Acer1	0.00104193	0.824023
Ache	0.00258364	0.713233
Acin1	0.00911983	0.502799
Acly	0.101642	1.14076e-06
Aco1	0.00806438	0.293884
Acot7	0.012096	0.0387155
Acox1	0.0142689	0.146563
Acp1	0.00674053	0.164734
Acp5	0.00908769	0.120228
Acpp	0.000527765	0.932571
Acrv1	0.00386585	0.533614
Acsbg1	0.0247262	0.0515642
Acsl1	0.0125571	0.0715299
Acsl3	-0.00474844	0.283205
Acsl4	0.0194335	0.035136
Acsl5	0.0529663	0.0148112
Acsm1	0.0101511	0.036734
Acsm2	-0.00229507	0.621403
Acsm3	-0.00615638	0.32421
Acss2	-0.0036029	0.225494
Acta1	-0.00269584	0.664596
Acta2	-0.00016988	0.983008
Actb	0.0216658	0.215735
Actc1	0.0022311	0.704384
Actg1	0.0836297	0.000287179
Actg2	0.00381813	0.332759
Actn1	0.00265125	0.893911
Actn3	0.000349847	0.928739
Actn4	0.00697734	0.50906
Actr3	-0.0532794	0.0212714
Acvr1	-0.00459094	0.591626
Acvr1b	-0.0322075	0.0837692
Acvr1c	0.031355	9.45841e-06
Acvrl1	0.00865967	0.186948
Ada	0.00142311	0.814304
Adam15	-0.00687931	0.474886
Adam19	0.00136834	0.820753
Adam23	0.0426982	0.025603
Adam28	0.00810349	0.179606
Adam3	0.000294144	0.940184
Adam8	0.00530603	0.228114
Adamdec1	0.00127277	0.725197
Adamts1	-0.00173993	0.847459
Adamts5	0.052201	0.00345199
Adamts6	-0.00735083	0.409709
Adamts9	-0.00234114	0.619142
Adamtsl1	-0.00385342	0.356497
Adap1	0.0917874	1.681e-05
Adarb1	-0.00410115	0.42246
Adcy4	0.00635577	0.425842
Adcy6	0.00135504	0.86906
Adcy7	0.0025732	0.612728
Adcy9	-0.0261267	0.271846
Adcyap1	0.00763443	0.100375
Adh1	0.0104581	0.00766117
Adh7	-0.0047659	0.282949
Adi1	0.00303358	0.702983
Adig	0.00186401	0.675882
Adipoq	-0.00657327	0.182024
Adipor1	0.012225	0.369721
Adipor2	0.0173668	0.016785
Adk	0.0257256	0.00733609
Adm	0.011327	0.14123
Ado	0.00144557	0.810678
Adora2a	-0.00145912	0.74209
Adora2b	0.00767591	0.376459
Adpgk	0.0105875	0.245059
Adra1b	0.0026932	0.700096
Adra1d	0.0868913	5.1563e-05
Adra2a	-0.00746029	0.324603
Adrb2	0.0088352	0.00750991
Adrb3	0.0225333	0.0188848
Adsl	-0.00764157	0.192065
Adssl1	0.00941403	0.0231808
Aebp1	0.00671004	0.171864
Aebp2	0.011499	0.480935
Afap1l1	0.0109814	0.01814
Aff3	0.0398964	0.0379666
Afp	0.00117424	0.860518
Agap1	-0.00505053	0.726278
Ager	-0.00959823	0.336257
Agfg1	-0.00586463	0.287301
Agpat4	0.0192621	0.0447859
Agr2	0.00241533	0.679794
Agrn	-0.0172976	0.107548
Agrp	-0.00213628	0.749557
Agt	-0.0038554	0.360033
Agtr1a	-3.55573e-05	0.996201
Agtr2	0.00731035	0.352107
Agtrap	-0.00305471	0.714804
Agxt	0.00246944	0.628036
Agxt2	0.00608743	0.145309
Ahnak	0.00474456	0.432394
Ahr	0.0115915	0.198718
Ahsa1	0.049403	0.0350702
Ahsg	0.0050259	0.482924
Aif1	0.010053	0.0374841
Aif1l	-0.000806263	0.874411
Aifm3	0.0258126	0.0120849
Aig1	0.011926	0.219566
Aimp1	0.000408408	0.917625
Aire	0.00570401	0.450171
Akap12	0.035128	6.75426e-05
Akap3	-0.00209037	0.565398
Akr1b3	0.0083	0.466598
Akr1b7	0.0156607	0.154871
Akr1c18	-0.0147924	0.0387484
Akr1c21	-0.000540233	0.897387
Akr1cl	0.000529689	0.946277
Alad	0.00388272	0.618167
Alas1	0.00274245	0.745019
Alas2	0.0137145	0.0795276
Alb	0.00248377	0.62747
Aldh1a1	0.00742583	0.305674
Aldh1a2	0.0147987	0.359875
Aldh1a3	0.00869133	0.281417
Aldh1a7	0.0134657	0.0490616
Aldh1l1	0.0415728	0.00377073
Aldh2	-0.00672301	0.655468
Aldh3a1	-0.00136276	0.758315
Aldh3b1	0.00923966	0.0693684
Aldh3b2	-0.001839	0.760936
Aldob	0.0099916	0.177977
Aldoc	0.14692	3.93378e-10
Alg11	-0.00316707	0.71855
Alg13	-0.00712641	0.0861352
Alg9	0.000287123	0.966481
Allc	-0.00228055	0.623933
Alox12	-0.00323843	0.511508
Alox12e	-0.0103574	0.107573
Alox15	-0.00365771	0.740395
Alox5	0.00607258	0.142797
Alox5ap	-0.00288731	0.643491
Als2	0.0161351	0.217477
Alx1	0.0103842	0.00771624
Alyref	0.0137592	0.33752
Ambp	0.00244144	0.78392
Amh	0.00363934	0.351647
Amhr2	0.00682413	0.319679
Amigo2	0.0131917	0.0753551
Ammecr1	0.00278864	0.503026
Amn	-0.00536752	0.137447
Amot	0.00579447	0.255317
Amotl2	-0.00473126	0.284282
Amph	0.142557	5.01359e-13
Anapc5	0.00665984	0.67216
Ang	0.00139238	0.817926
Angpt1	0.00386998	0.534027
Angpt2	0.010464	0.250751
Angpt4	-0.00163781	0.819969
Angptl1	0.00372641	0.654578
Angptl4	-0.00358555	0.225504
Angptl7	0.0110893	0.0986862
Ank2	0.00588833	0.398822
Ank3	0.00187858	0.672696
Ankk1	0.00128754	0.723734
Ankrd1	-0.00270291	0.294007
Ankrd12	-0.00662349	0.472405
Ankrd13a	0.00686371	0.316949
Ankrd16	-0.00367825	0.776839
Ankrd22	0.00765232	0.0997801
Ankrd28	0.0145117	0.166443
Ankrd33b	0.0215691	0.0114646
Ankrd60	0.000815368	0.881887
Anks1b	-0.0175352	0.346768
Anln	-0.0147582	0.0394405
Ano1	-0.000555076	0.894069
Anp32a	0.0247608	0.0862064
Anp32b	-0.0101641	0.202864
Anp32e	0.0735724	3.01581e-05
Anpep	0.00671904	0.168716
Antxr1	0.0109002	0.384841
Anxa1	0.0109269	0.35228
Anxa2	0.00976984	0.0867446
Anxa3	-0.00112479	0.731912
Anxa4	0.0102265	0.134318
Anxa5	0.00167499	0.751829
Anxa6	0.101627	5.35711e-11
Anxa8	0.00623903	0.134953
Anxa9	0.00982282	0.0825084
Ap1s3	0.00359227	0.601914
Ap2a1	0.0330555	0.00377925
Ap3s1	0.0444929	0.0246205
Apba1	0.0376227	0.0108457
Apba2	0.0556277	0.00547786
Apbb1	0.0434017	0.0653474
Apbb2	0.0208741	0.0670337
Apbb3	-0.00188992	0.754354
Apc	0.0281735	0.0149063
Apcs	-0.00547417	0.413506
Apeh	0.0280843	0.000929955
Apex1	0.0039129	0.615851
Aplf	-0.0049602	0.520669
Apln	0.0142729	0.0323514
Aplnr	0.00712762	0.250881
Aplp1	0.0523577	0.00599829
Aplp2	0.0505328	0.00312839
Apoa1	-4.69624e-05	0.99339
Apoa2	-0.00111012	0.891038
Apoa4	0.0205189	0.086853
Apob	0.0037565	0.33508
Apobec1	0.00486414	0.0194878
Apobec3	0.0028324	0.498386
Apoc1	0.00567109	0.334159
Apoc3	0.00131684	0.71652
Apoc4	-0.00208354	0.568051
Apod	0.0149311	0.0361431
Apoe	0.110145	1.84739e-07
Apof	0.00791302	0.0280316
Apoh	0.0108711	0.208909
Apol6	-0.00388481	0.353832
Apol7c	-0.0148578	0.158203
Apold1	-0.00276156	0.656055
Apom	0.0356786	0.001413
App	0.0502381	0.035556
Appl1	0.00162932	0.856184
Aqp1	0.00380603	0.330717
Aqp2	0.020438	0.0452088
Aqp3	-0.0108787	0.152229
Aqp4	0.0218989	0.0523165
Aqp5	0.00309963	0.298923
Aqp6	0.0155573	0.00794505
Aqp8	-0.00296346	0.449865
Ar	-0.0190832	0.0148554
Arap1	0.0148263	0.0530548
Arap3	0.00348536	0.474872
Arc	-0.098738	2.63117e-06
Areg	0.0122172	0.0368362
Arf4	-0.00326839	0.50479
Arf5	0.00953814	0.495889
Arfgap1	7.97155e-05	0.991419
Arg1	0.0094275	0.138198
Arg2	0.00280562	0.502042
Arglu1	-0.000904198	0.544834
Arhgap15	0.00281201	0.49888
Arhgap18	-0.000767759	0.880353
Arhgap24	0.0111352	0.173953
Arhgap25	-0.00303984	0.657421
Arhgap27	-0.00834877	0.116421
Arhgap29	4.36457e-05	0.995343
Arhgap31	0.0129165	0.104925
Arhgap36	-0.00170814	0.747995
Arhgap39	0.000810137	0.882634
Arhgap6	-0.00268855	0.732962
Arhgdib	0.00034062	0.930724
Arhgef1	0.012671	0.0465007
Arhgef15	0.00219176	0.839333
Arhgef25	0.0324321	0.108067
Arhgef3	-0.0587035	0.00043587
Arhgef4	0.07294	1.02102e-05
Arhgef6	0.0264553	0.0120928
Arhgef9	0.00608172	0.800328
Arid1b	0.0130958	0.404725
Arid4a	0.00238625	0.684502
Arid5b	-0.00644532	0.532899
Arih1	0.00364545	0.8083
Arl10	-0.000489799	0.906812
Arl15	0.00387149	0.533394
Arl2	0.00116577	0.935327
Arl4a	-0.000293255	0.921304
Arl4c	0.0115887	0.251077
Arl4d	0.0203746	0.137415
Arl5c	-0.00210906	0.564682
Arl6ip1	0.0340151	0.0827699
Arl6ip5	0.0168454	0.44455
Arl8a	0.0375713	0.0250784
Armcx6	-0.00345733	0.542743
Arntl	-0.00182137	0.862038
Arpc1b	-0.00602678	0.526862
Arpc2	-0.0359046	0.0306359
Arpc4	0.0398098	0.0302073
Arpc5	-0.00540668	0.629465
Arpc5l	0.00292512	0.486349
Arpp21	0.00101543	0.827946
Arr3	0.00892837	0.237732
Arrb1	0.0207859	0.075136
Arrb2	0.0074482	0.305187
Arrdc4	-0.0124201	0.398547
Arsa	0.00259718	0.608575
Art3	0.0210062	0.0254882
As3mt	-0.0165985	0.0259156
Asah1	0.0425781	0.0276577
Asah2	-0.00270703	0.294046
Asap1	-0.0287358	0.0452981
Asap2	-0.0107748	0.154697
Asb2	0.013652	0.000415178
Asb4	-0.000795915	0.87626
Ascl2	0.00598171	0.242976
Ascl4	0.0206276	0.0769805
Asf1a	0.0207247	0.0160732
Asf1b	0.0189974	0.109391
Ash1l	0.00385278	0.846789
Ash2l	-0.00418681	0.74238
Asl	-0.000586034	0.93354
Asns	0.0157257	0.457397
Aspa	0.0022888	0.697388
Asph	0.0346897	0.000760952
Aspn	0.000442755	0.909545
Asprv1	0.00193342	0.820805
Asrgl1	0.0121583	0.0370019
Ass1	0.00678706	0.164195
Astn1	0.0529231	0.0123604
Astn2	-0.01538	0.0764182
Asxl1	0.0272034	0.00163606
Asxl2	-0.00815624	0.253112
Asz1	0.00539323	0.41129
Atad2	0.00608707	0.144821
Atf2	-0.00565313	0.43709
Atf3	-0.00241597	0.660153
Atf4	-0.0171822	0.378856
Atf7	0.0285167	0.0415383
Atg4b	-0.0019211	0.750909
Atl2	0.00309624	0.747829
Atoh1	0.0110695	0.240643
Atox1	0.0404173	0.030508
Atp11a	0.0142269	0.146313
Atp13a2	0.00252848	0.823415
Atp1a1	-0.0115669	0.631495
Atp1a2	0.131446	2.46124e-08
Atp1a3	0.0625921	2.42582e-05
Atp1b1	0.0173764	0.470168
Atp1b2	-0.059009	0.0153326
Atp1b3	0.00647405	0.564759
Atp2a1	0.00794731	0.0269678
Atp2b1	-0.104903	1.64987e-05
Atp2b2	0.205776	6.01825e-19
Atp2b3	0.00675382	0.656704
Atp2b4	0.0289265	0.022045
Atp2c2	-0.000863457	0.86678
Atp4a	-0.00140605	0.752096
Atp4b	0.00911627	0.227736
Atp5b	0.0566123	0.00211798
Atp5e	0.0937094	2.8273e-07
Atp5f1	0.00200008	0.651193
Atp5g1	0.0263811	0.0814534
Atp5g3	0.0606875	0.000715348
Atp5j	0.136766	5.22012e-09
Atp5j2	0.0571923	0.0127255
Atp5k	0.0124797	0.0734747
Atp5o	0.0884777	2.61931e-05
Atp6ap1	0.0833375	0.000128286
Atp6ap2	0.0324375	0.0109943
Atp6v0b	0.00996004	0.409729
Atp6v0d2	0.0101115	0.0382479
Atp6v0e	-0.00632325	0.449162
Atp6v0e2	0.115293	7.89634e-10
Atp6v1a	0.104895	4.24002e-08
Atp6v1b1	-0.00377756	0.555448
Atp6v1c2	0.0375284	0.000656532
Atp6v1d	0.117584	4.07231e-07
Atp6v1e1	0.00377359	0.768943
Atp6v1g2	0.00653116	0.249603
Atp6v1g3	0.0352904	0.0448651
Atp6v1h	0.0160482	0.0422161
Atp7b	0.000340541	0.930877
Atp8a1	0.0582437	0.000171915
Atp8a2	-0.00324962	0.506986
Atp8b1	0.0108173	0.136774
Atp8b4	0.00857165	0.188462
Atp9a	0.0972572	7.22205e-06
Atpif1	0.00079521	0.88507
Atrn	0.00612781	0.337027
Atrnl1	0.00806516	0.562418
Atxn1	-0.0110791	0.490378
Atxn10	0.0607349	0.00660629
Atxn1l	0.0170857	0.0600661
Atxn7l1	0.000760651	0.950922
Atxn7l3b	0.00670972	0.167523
Aurka	0.00459002	0.207629
Aurkb	0.0079705	0.186874
Avil	-0.0103648	0.105342
Avpi1	0.0203875	0.0452932
Avpr1a	0.00254522	0.619415
Avpr1b	-0.00481676	0.279449
Avpr2	-0.00680252	0.526124
Awat1	0.00747966	0.172909
Awat2	0.00617438	0.332822
Axin2	0.0130807	0.0203107
Axl	0.0169836	0.029327
B2m	0.100741	7.67366e-07
B3galt2	0.00846965	0.234453
B3galt5	0.0189195	0.0119294
B3gnt3	-0.000294567	0.921193
B4galnt1	0.00459946	0.694212
B4galt6	0.0317138	0.0118606
BC028528	0.00948512	0.137022
BC035044	-0.0083493	0.116834
BC048679	-0.000139178	0.980617
Bahcc1	0.00106739	0.81759
Baiap2	-0.036241	0.0844017
Baiap2l1	-0.00376098	0.557174
Bambi	-0.00565834	0.224993
Banf1	-0.0027102	0.804235
Banf2	-0.00471996	0.2862
Bank1	0.0151804	0.000559594
Bap1	0.0337602	0.0261444
Barx2	-0.00447478	0.579303
Basp1	0.173776	1.97991e-14
Batf3	0.00247176	0.0987625
Baz1a	0.00566272	0.334083
Bbs10	-0.00431118	0.464604
Bcam	0.00244029	0.747441
Bcap31	-0.00346062	0.54292
Bcar3	0.0237814	0.00887668
Bcas2	0.00327196	0.813364
Bcat1	0.0333512	0.00859573
Bcl10	0.00924154	0.0689051
Bcl11a	0.0233267	0.0728134
Bcl11b	-0.114428	6.16559e-11
Bcl2	-0.00257563	0.640892
Bcl2l11	0.00258153	0.613697
Bcl3	0.0183038	0.0595015
Bcl6	-0.00992826	0.285459
Bcl6b	0.0063169	0.323452
Bcl7a	0.0147145	0.366842
Bcl7b	0.0126571	0.187131
Bcr	-0.0506115	0.000497614
Bdnf	0.0130422	0.0210532
Bex4	-0.0228126	0.00938279
Bfsp2	-0.00270039	0.293999
Bgn	0.0168527	0.0142238
Bhlha9	0.00204591	0.755001
Bhlhe40	-0.0723372	1.10973e-05
Bhlhe41	-0.00676182	0.234886
Bhmt	0.0177527	0.00797062
Bicc1	0.00553795	0.0958086
Bik	-0.00509129	0.590113
Bin1	0.175347	2.47254e-14
Birc2	0.0084218	0.3239
Birc5	0.0088815	0.319386
Blk	-0.00627857	0.108531
Blmh	0.0230277	0.00828263
Blnk	0.0227177	0.00425931
Bloc1s2	0.0052475	0.718811
Blvrb	0.0025222	0.619491
Bmi1	-0.00175257	0.867483
Bmp1	-0.00328601	0.722494
Bmp2	-0.000262214	0.967199
Bmp3	-0.00204547	0.572708
Bmp4	0.00647578	0.254278
Bmp5	0.0132871	0.131438
Bmp8b	-0.00178578	0.391676
Bmper	0.0199902	4.02508e-05
Bmpr1a	0.00440016	0.74456
Bmpr1b	0.00718796	0.24792
Bnc2	0.00927962	0.185292
Bnip3l	-0.00500843	0.59572
Bnipl	0.00738083	0.310147
Boc	0.00958851	0.0223716
Bola2	0.00553061	0.0947794
Bola3	-0.00115317	0.727529
Bpgm	0.00399835	0.774722
Bpifa1	0.00666666	0.369468
Bpifb1	-0.00880362	0.191549
Bpifc	-0.00108084	0.745271
Bptf	0.00885176	0.12967
Brd1	0.0167577	0.206911
Brd7	-0.0108428	0.428942
Brd8	0.0085711	0.37727
Brd9	-0.00474288	0.639825
Bsg	0.13012	1.63288e-08
Bspry	-0.00485811	0.632519
Bst1	-0.00181084	0.765751
Bst2	-0.00144109	0.745185
Btbd11	-0.000213213	0.942684
Btbd3	0.0356684	0.0360508
Btc	-0.00321112	0.665605
Btg1	-0.0137333	0.317438
Btg2	0.00898896	0.311405
Btla	0.00175585	0.837201
Btn1a1	0.00920592	0.188699
Btn2a2	-0.00860176	0.156087
Btnl9	-0.00566518	0.435736
Bub1b	0.00256274	0.616632
Bub3	0.00451026	0.786866
Bud31	0.0269054	0.0560696
Bzw2	-0.00359122	0.709203
C130074G19Rik	0.0052517	0.422687
C1galt1c1	0.00313753	0.582265
C1qa	0.00716623	0.247257
C1qb	0.00249626	0.825741
C1qbp	-0.000816116	0.942571
C1qc	-0.0137834	0.105457
C1ql1	-0.00153684	0.830937
C1ql4	0.0103393	0.41125
C1qtnf1	0.00433448	0.349165
C1qtnf3	0.00103008	0.887761
C1qtnf7	-0.00268672	0.627125
C1qtnf9	0.00349884	0.690738
C1ra	0.0266774	0.0113348
C1rl	0.0051509	0.245109
C2	0.00190148	0.665567
C2cd2l	0.00611157	0.680805
C3	-0.000266621	0.973271
C3ar1	-0.00498691	0.347992
C4b	0.00521337	0.236325
C7	0.0122673	0.168557
C8a	-0.00319073	0.512388
Cabp1	0.00192496	0.663491
Cabp5	-0.00835653	0.376394
Cabp7	0.0179097	0.0462792
Cacna1a	0.00251956	0.62
Cacna1b	0.0146895	0.32481
Cacna1c	0.0702178	9.52992e-08
Cacna1d	0.0143916	0.250447
Cacna1g	0.0017937	0.802285
Cacna1h	0.00784727	0.468033
Cacna1i	-0.052467	0.000348953
Cacna2d2	0.00184222	0.678581
Cacna2d3	0.0125459	0.471154
Cacnb2	-0.00788314	0.5205
Cacnb3	0.0454227	0.000264334
Cacnb4	0.0318916	0.0392281
Cacng2	0.0322711	0.00880017
Cacng4	0.0035275	0.687574
Cacng5	-0.00323871	0.712718
Cadm1	0.0213455	0.307638
Cadm2	0.0152523	0.503605
Cadm3	0.209207	9.75718e-20
Cadm4	0.00167664	0.873082
Cadps	0.259174	1.97484e-32
Cadps2	-0.158106	4.83088e-12
Calb1	-0.00309982	0.650592
Calb2	0.00525291	0.232534
Calca	0.00374115	0.337356
Calcb	-0.00295487	0.447753
Calcrl	0.00367851	0.348653
Cald1	-0.00713106	0.265802
Calm1	0.093863	6.31702e-07
Calm2	-0.055755	0.012503
Calm3	0.0287479	0.0591093
Calm4	0.00992636	0.182733
Calml3	0.000215341	0.97486
Calml4	0.0144802	0.0764712
Caln1	-0.0124373	0.239501
Calr	0.0229428	0.182582
Caly	0.00331449	0.65466
Camk1d	0.0486359	1.224e-05
Camk1g	-0.0164264	0.15675
Camk2a	-0.00798549	0.224659
Camk2g	0.00302697	0.856544
Camk2n1	0.206936	1.08495e-25
Camk4	0.0277623	0.0576263
Camkv	-0.100511	1.93031e-05
Camp	0.00109834	0.911033
Camsap3	0.0119749	0.0652997
Canx	0.0702886	0.00178785
Capg	0.0212794	0.0180183
Capn1	0.00680731	0.162246
Capn2	-0.00172796	0.744586
Capn5	0.0244911	0.0261783
Capn9	-0.00120842	0.71765
Capza2	0.0144883	0.524687
Capzb	-0.0398533	0.0970632
Car1	0.00190493	0.666878
Car10	0.0402974	2.21806e-08
Car12	-0.00494379	0.489933
Car14	0.0200517	0.057223
Car2	0.00709104	0.364762
Car3	-0.000362547	0.954751
Car4	0.00305832	0.302593
Car7	-0.0161575	0.116872
Car8	0.00132769	0.825927
Card10	0.0126271	0.473679
Carhsp1	-0.00263627	0.632346
Carns1	0.0139488	0.0108647
Cartpt	0.000343954	0.930399
Casd1	0.00069177	0.790746
Caskin1	-0.00541984	0.137467
Casp1	-0.000498184	0.904906
Casp7	0.0038	0.539385
Casq2	0.0112805	0.0610869
Casz1	0.00130254	0.717776
Cat	0.0138168	0.175167
Catsperg1	0.00209141	0.749218
Cav1	0.00922045	0.0691975
Cav2	0.0191387	0.129489
Cbfa2t3	-0.00493326	0.350062
Cbfb	0.00964413	0.223791
Cblb	0.0304587	0.0145372
Cblc	-0.00381961	0.361905
Cbll1	0.0122524	0.263984
Cbln1	0.0376779	9.40752e-05
Cbln2	0.01609	0.000105562
Cbln4	0.00276828	0.507683
Cbr2	0.0115718	0.0285932
Cbr4	-0.00518915	0.389924
Cbs	0.01164	0.10258
Cbx1	-0.000464721	0.955986
Cbx2	-0.00221962	0.787359
Cbx3	0.0291125	0.192419
Cbx4	-0.000748042	0.883253
Cbx6	0.0359881	0.0659946
Cbx7	0.0519972	0.0100245
Cbx8	-0.00256644	0.642057
Ccbe1	0.014694	0.0148088
Ccdc105	0.000934059	0.898058
Ccdc121	0.00242965	0.0987625
Ccdc125	-0.000803758	0.875756
Ccdc136	0.000966181	0.836789
Ccdc141	-0.000604391	0.931167
Ccdc153	-0.00392223	0.576463
Ccdc17	0.0150386	0.034818
Ccdc27	0.0108905	0.208858
Ccdc28a	0.0349044	0.0212414
Ccdc3	0.0371832	4.75368e-06
Ccdc34	-0.0110201	0.239701
Ccdc38	0.00704949	0.0715184
Ccdc60	0.000726262	0.895101
Ccdc73	0.00519369	0.241052
Ccdc80	-0.00362051	0.225506
Ccdc85a	0.0222802	0.137302
Ccdc85b	-0.0019223	0.815079
Cck	-0.00417272	0.68795
Cckbr	0.0172675	0.00154246
Ccl11	0.0662739	0.003178
Ccl12	-0.00989831	0.183859
Ccl17	0.00653389	0.24954
Ccl2	-0.00634658	0.356178
Ccl22	-0.0011353	0.729038
Ccl24	-0.00289921	0.45801
Ccl25	0.00811254	0.583143
Ccl3	0.0137729	0.000447605
Ccl4	-0.00679735	0.235459
Ccl5	0.00858024	0.0523507
Ccl6	0.0299331	0.000297207
Ccl7	-0.00226179	0.626605
Ccl8	-0.00122699	0.851538
Ccl9	0.00126801	0.728034
Ccna1	0.0010099	0.828484
Ccna2	0.00441479	0.343075
Ccnb1	-0.00737563	0.148191
Ccnb2	0.00683723	0.435892
Ccnd1	0.0219385	0.345989
Ccnd2	0.166647	1.29511e-27
Ccnd3	-0.0119569	0.225383
Ccne1	-0.00102647	0.860625
Ccnf	0.0106492	0.053119
Ccng2	-0.0187924	0.240034
Ccnl1	0.00841975	0.23628
Ccno	0.00695881	0.0740942
Ccny	-5.13009e-05	0.997088
Ccr1	-0.00719483	0.0861471
Ccr10	0.00124843	0.73092
Ccr2	0.00613554	0.143838
Ccr6	0.0190085	0.0832027
Ccr7	-0.00451514	0.175261
Ccr9	-0.00396715	0.571876
Cct3	0.0219066	0.145123
Cct4	0.0218569	0.129321
Cct5	0.00236537	0.685024
Cct7	0.0514331	0.0153909
Cct8	0.0571286	0.0137723
Cd109	0.0307825	3.44622e-06
Cd14	0.00256883	0.616888
Cd160	0.00165476	0.754991
Cd163	0.00406442	0.460064
Cd163l1	0.00352947	0.607699
Cd164	0.0383518	0.00154512
Cd164l2	0.00366741	0.349748
Cd177	0.0121376	0.0380886
Cd180	-0.00320913	0.512505
Cd19	0.0069332	0.314458
Cd2	0.0126547	0.0481584
Cd200	0.0234924	0.00256039
Cd200r3	0.00523172	0.233325
Cd200r4	-0.00450821	0.175272
Cd207	0.012814	0.0434649
Cd209a	0.0177599	0.0081579
Cd209d	-0.00122028	0.851632
Cd209f	0.0165016	0.0596879
Cd209g	0.00507294	0.616264
Cd22	-0.0018063	0.391685
Cd226	0.00557911	0.0909327
Cd247	0.00319499	0.574973
Cd248	0.00461012	0.202698
Cd24a	-0.00301771	0.659946
Cd27	-0.00684365	0.23245
Cd28	-0.00170045	0.747783
Cd300a	0.00335771	0.555784
Cd300c	0.00460055	0.201297
Cd300e	0.0214227	0.0119077
Cd300ld	-0.00116728	0.724219
Cd300lf	0.00306534	0.298582
Cd300lg	0.00377469	0.543858
Cd302	-0.0018274	0.886882
Cd320	0.00924855	0.187093
Cd33	0.000734003	0.894182
Cd34	-0.00895281	0.0548821
Cd36	0.0116955	0.101317
Cd37	-0.00868712	0.291571
Cd38	0.0135571	0.102865
Cd3d	0.00345445	0.480105
Cd3e	-0.000263135	0.929854
Cd3g	0.00749095	0.171804
Cd4	-0.00674664	0.236807
Cd40	0.00460239	0.205079
Cd44	-0.00326007	0.662024
Cd47	0.00281224	0.770837
Cd48	3.82266e-05	0.993799
Cd5	0.0056104	0.340149
Cd52	-0.0020038	0.742736
Cd53	0.0241273	0.0690607
Cd55	4.18426e-05	0.995497
Cd59a	-0.00450945	0.175249
Cd5l	-0.00271382	0.294011
Cd6	-0.00566473	0.225116
Cd63	0.0191709	0.000159193
Cd68	0.00881418	0.132472
Cd69	0.0271413	0.0203457
Cd7	0.00836206	0.116183
Cd72	-0.0121165	0.0706191
Cd74	0.00485341	0.0194909
Cd79a	-0.00240105	0.741021
Cd79b	0.0324023	0.00391303
Cd80	-0.00436506	0.458297
Cd81	0.0113855	0.316986
Cd82	-0.00382409	0.360727
Cd83	0.00652884	0.249879
Cd86	-0.00204337	0.573122
Cd8a	0.00438218	0.348258
Cd8b1	0.0189619	0.134504
Cd9	0.0139955	0.0535465
Cd93	0.0171539	0.0283269
Cd96	0.00889872	0.130545
Cda	-0.00634707	0.108538
Cdc20	0.000548708	0.929698
Cdc25b	-0.00874265	0.190839
Cdc27	0.00612027	0.140766
Cdc37l1	0.018309	0.164853
Cdc42	0.0900968	6.09747e-06
Cdc42bpb	0.0123001	0.166274
Cdc42ep1	0.0108558	0.135695
Cdc42ep2	0.00130764	0.828986
Cdc42ep3	0.00368906	0.346963
Cdc45	-0.000492046	0.905807
Cdc6	0.0543561	0.000459318
Cdc7	0.000815167	0.928929
Cdca3	0.00536247	0.226258
Cdca5	-0.000263709	0.928867
Cdca8	0.00388973	0.618551
Cdh1	0.00799922	0.297947
Cdh10	-0.00270429	0.851772
Cdh11	0.0194186	0.336952
Cdh12	-0.0182209	0.130046
Cdh13	0.00461163	0.204274
Cdh17	0.0169032	0.0135154
Cdh19	0.00843053	0.236458
Cdh2	0.0657218	7.96997e-05
Cdh22	-0.00539249	0.137459
Cdh4	-0.00471394	0.507764
Cdh5	0.0056518	0.454519
Cdh8	0.0423585	0.0269856
Cdh9	0.104537	1.31163e-23
Cdhr1	0.0232754	0.00498244
Cdhr2	0.00206744	0.752185
Cdk1	-0.0011748	0.722225
Cdk14	0.237169	4.94338e-36
Cdk15	0.0767743	0.00102213
Cdk18	0.00199356	0.760563
Cdk19	0.00116934	0.861406
Cdk2ap2	0.0102116	0.135119
Cdk4	0.00867341	0.050184
Cdk5	0.0705941	0.00132862
Cdk5r1	0.0256635	0.167229
Cdk6	0.0104416	0.0932302
Cdkl1	-0.0220981	0.0557614
Cdkn1a	0.00567645	0.332619
Cdkn1c	0.00652474	0.252798
Cdkn2c	0.00894086	0.389627
Cdkn2d	0.0270262	0.00050019
Cdkn3	0.00124592	0.730758
Cdo1	0.0286234	0.00115183
Cdon	0.00535602	0.413765
Cdsn	-0.00293626	0.451704
Cdt1	-0.000297323	0.920192
Cdx1	-0.00754638	0.197902
Cdx2	0.00611859	0.142909
Cdx4	0.00739233	0.177845
Cdyl2	0.0303512	0.00926809
Ceacam1	0.0077917	0.244395
Ceacam10	-0.010999	0.175749
Ceacam2	0.0021921	0.508217
Cebpa	-0.00953345	0.251999
Cebpb	-0.00192498	0.750122
Cebpd	0.00889087	0.127654
Cebpe	-0.00421548	0.414508
Cebpz	-0.0124705	0.240645
Cela1	0.00253102	0.622185
Cela2a	0.0037569	0.336602
Celf4	0.0961241	2.47036e-11
Celf6	0.00171715	0.865117
Celsr2	0.0533142	0.000158225
Celsr3	0.0118546	0.0691839
Cend1	0.0997274	2.49984e-05
Cenpa	0.00674675	0.165983
Cenpf	0.000126526	0.979384
Cenph	-0.00105905	0.856893
Cenpk	-0.0195134	0.0510545
Cenpl	0.0334134	0.000229202
Cenpm	0.00199196	0.76186
Cenpp	0.0094898	0.0234477
Cenpw	0.0025849	0.61158
Cer1	-0.00430512	0.463962
Ces1b	-0.006538	0.181839
Ces1d	0.000660537	0.796634
Ces1e	0.00948817	0.02272
Ces2a	0.00769598	0.0990652
Ces2g	-0.000345512	0.957159
Cfh	0.0154981	0.0391813
Cfi	0.0015662	0.452266
Cfl1	0.0787019	0.000139663
Cfl2	0.00284436	0.655401
Cfp	-0.0126137	0.0229563
Cgn	-0.00228374	0.624474
Cgnl1	0.0245727	0.00132121
Cgref1	0.0109455	0.133155
Chad	0.00234558	0.69122
Chadl	-0.00139122	0.753385
Chaf1b	0.0101577	0.0372159
Chat	0.0105958	0.0870264
Chchd10	0.00332953	0.746808
Chchd2	0.0643074	0.000836013
Chd3	-0.0854383	0.000444891
Chd5	0.0168664	0.178874
Chd6	0.0297096	0.0496316
Cherp	-0.00127293	0.908478
Chga	0.00569981	0.665192
Chgb	0.321535	3.90816e-47
Chka	-0.000375684	0.968861
Chl1	-0.00703705	0.2702
Chmp1b	-0.00382492	0.358364
Chmp4c	-0.00400341	0.566881
Chmp5	0.0113317	0.319661
Chn1	0.0517572	0.027391
Chn2	-0.00359898	0.22551
Chodl	0.00316424	0.579072
Chordc1	0.00806697	0.562443
Chpf	0.0134269	0.472335
Chpf2	0.00264379	0.603075
Chrdl1	-0.00206385	0.57141
Chrm1	-0.0170747	0.324716
Chrm2	-0.00378864	0.554759
Chrm3	0.00225609	0.859408
Chrna3	0.00042161	0.914246
Chrna4	-0.00986809	0.519294
Chrna5	-0.0125996	0.372941
Chrna6	0.00279496	0.504352
Chrna9	7.03571e-05	0.988628
Chrnb2	0.000364183	0.925239
Chrnb3	0.0129242	0.0425707
Chrnb4	0.010367	0.0079178
Chst1	0.00639274	0.713947
Chst11	0.0273444	0.0243853
Cib1	-0.0041314	0.418269
Cidea	0.0118844	0.0690848
Cidec	-0.00402709	0.428951
Cilp	-0.00930093	0.092936
Cilp2	0.0067616	0.324647
Cisd1	0.0213878	0.0846437
Cish	0.0218555	0.00652491
Cited1	-0.0144137	0.014989
Cited2	0.00800426	0.297141
Cited4	-0.00209266	0.565423
Ckap2	-0.00168601	0.751721
Ckap2l	-0.00503584	0.343769
Ckap4	-0.0200182	0.101072
Ckb	0.0464489	0.0344982
Cklf	0.00611407	0.142265
Cks2	0.00559994	0.340635
Clasrp	0.0272208	0.0387631
Clca1	0.00213697	0.517608
Clcn5	0.0118505	0.00709757
Clcnka	-0.000520871	0.900995
Clcnkb	0.00563187	0.527014
Cldn1	0.0106632	0.0516208
Cldn10	-0.00620865	0.458824
Cldn11	-0.0104628	0.216459
Cldn13	-0.00636934	0.352309
Cldn15	-0.00096599	0.868909
Cldn16	0.00669503	0.169391
Cldn2	-0.0025595	0.641897
Cldn22	0.0184339	2.56216e-05
Cldn3	0.000970271	0.834779
Cldn4	-0.000513629	0.902222
Cldn5	-0.0127001	0.107939
Cldn6	9.66817e-05	0.984103
Cldn7	0.00375452	0.336487
Cldn8	0.00953243	0.135247
Clec10a	-0.00270359	0.294022
Clec11a	-0.00237732	0.794409
Clec12a	-0.0165606	0.122422
Clec14a	0.00554432	0.0963609
Clec1a	0.00832283	0.116254
Clec2d	-0.00542311	0.137452
Clec2l	0.0699036	2.25458e-06
Clec3b	0.0155449	0.00799119
Clec4a1	0.00250927	0.778836
Clec4a2	0.0192279	0.0714398
Clec4a3	-0.00737309	0.329431
Clec4d	-0.00199004	0.580007
Clec4e	0.00178086	0.80288
Clec4f	0.0035279	0.606415
Clec4g	0.0152855	0.000557785
Clec4n	0.00274076	0.512896
Clec5a	5.95934e-05	0.993608
Clec7a	0.00254499	0.618237
Clic1	-0.00114967	0.728734
Clic3	-0.00357516	0.225479
Clic4	0.0545329	8.62325e-06
Clic5	-0.000195178	0.972711
Clic6	0.027661	0.00199343
Clint1	0.0427701	0.00965877
Clip3	0.133047	8.40409e-09
Clip4	-0.00699912	0.272141
Clk3	0.008731	0.181255
Clnk	0.000700199	0.784434
Clps	-0.000912823	0.941704
Clrn1	-0.00166049	0.753687
Clrn3	0.00466933	0.195828
Clstn1	0.0136945	0.512039
Clstn3	-0.00548896	0.655712
Clu	0.0981943	4.80747e-06
Clvs2	0.005151	0.547556
Cma1	0.00432325	0.35391
Cmbl	-0.00669819	0.469775
Cmpk1	-0.00435703	0.458563
Cmtm5	0.00703669	0.257125
Cmtm7	-0.000625424	0.92882
Cmtm8	0.00764455	0.101928
Cnbp	-0.00810958	0.587961
Cndp2	0.0350439	0.0018055
Cnfn	-0.00406041	0.426805
Cnga1	0.00379589	0.542209
Cnih2	0.00983691	0.655324
Cnih3	0.00162218	0.760636
Cnn1	0.000347546	0.928868
Cnn2	0.000621904	0.808022
Cnn3	-0.000104351	0.990972
Cnnm2	0.00673669	0.496262
Cnot3	0.00972157	0.220875
Cnp	0.0636257	2.01284e-07
Cnpy2	-0.00891057	0.438317
Cnr2	0.00722005	0.246215
Cnst	0.0254452	0.0440579
Cntfr	0.0131256	0.288235
Cntn1	0.108064	7.34069e-07
Cntn2	-0.0523144	0.00172645
Cntn4	-0.0252097	0.0136448
Cntn6	-0.00104169	0.859478
Cntnap2	-0.00403185	0.822185
Cntnap4	0.00125743	0.729094
Cobl	0.00369833	0.346817
Coch	8.05853e-05	0.986825
Col11a1	-0.00232322	0.620161
Col11a2	0.00168555	0.750421
Col12a1	0.00620249	0.332287
Col13a1	0.00913512	0.302945
Col14a1	0.00218641	0.508636
Col15a1	0.00125685	0.728175
Col16a1	-0.00191259	0.753415
Col17a1	0.00615353	0.334673
Col18a1	0.0139243	0.0253183
Col1a1	0.00216132	0.512213
Col1a2	0.00618135	0.140412
Col22a1	-0.0014998	0.736159
Col23a1	0.0166113	0.024586
Col24a1	-0.00277337	0.654406
Col25a1	-0.0330925	0.00275697
Col27a1	0.000817473	0.882008
Col2a1	0.000527654	0.932464
Col3a1	0.00590702	0.246085
Col4a1	-0.00258436	0.639202
Col4a2	0.00158286	0.453702
Col4a3	0	#N/A
Col5a1	-0.00590092	0.285686
Col5a2	-0.0081173	0.068653
Col6a1	-0.00402545	0.566343
Col6a2	0.00307557	0.69952
Col6a3	0.019075	0.0242283
Col6a4	-0.0126177	0.109602
Col6a5	-0.0128564	0.124004
Col8a1	0.0386063	5.34058e-05
Col9a1	0.0297168	0.000689519
Col9a2	-0.00338218	0.552529
Col9a3	-0.0160032	0.197846
Colec11	0.0110125	0.0184487
Colec12	0.0152855	0.000531444
Colq	0.00245414	0.0987625
Commd8	0.00901274	0.468507
Comp	0.0183105	0.0322764
Comt	0.00442418	0.507793
Cope	0.0409031	0.0590497
Cops2	-0.0147755	0.248824
Copz2	-0.00540426	0.137497
Coq2	0.021474	0.127166
Corin	0.00569332	0.334323
Coro1a	0.00687284	0.559708
Coro1b	0.00396415	0.121207
Coro2a	0.101557	5.46264e-13
Coro2b	0.0853681	0.000234944
Coro6	0.0129756	0.0417228
Cotl1	-0.0730183	0.000294987
Cox4i1	0.0197516	0.092296
Cox4i2	-0.00744313	0.146082
Cox5a	0.0401756	0.0744169
Cox5b	0.0620261	0.00875542
Cox6a1	0.0919051	0.000105846
Cox6a2	0.0018973	0.667469
Cox6b2	-0.00270631	0.293993
Cox6c	0.0729233	0.00122624
Cox7a1	0.0107822	0.136636
Cox7a2	0.0894954	5.96989e-05
Cox7a2l	0.0147167	0.0544108
Cox7b	0.0507639	0.0146675
Cox8a	0.045437	0.0312798
Cox8b	-0.00271082	0.294004
Cox8c	0.00620996	0.135953
Cp	-0.00538541	0.137452
Cpa1	0.0032572	0.661343
Cpa2	-0.0048928	0.49598
Cpa3	0.00140733	0.815859
Cpa4	0.00164718	0.756035
Cpb1	0.00446459	0.339059
Cpb2	-0.00167062	0.752453
Cpd	0.0101835	0.0372087
Cpe	0.119461	4.05651e-07
Cpeb3	0.0548356	0.00223762
Cplx1	0.0936265	1.65557e-06
Cplx2	0.254476	2.67651e-29
Cplx3	-0.00210651	0.562383
Cpm	-0.00343423	0.546281
Cpn1	-0.00142133	0.746953
Cpne4	0.0729202	6.08278e-11
Cpne5	0.0104611	0.249588
Cpne6	0.184882	1.86011e-19
Cpne8	-0.0405757	0.00339228
Cpne9	0.0726293	2.62015e-13
Cpox	0.0179845	0.0749792
Cpxm1	-0.00197456	0.744932
Cpz	0.00243706	0.0987625
Cr1l	-0.00576085	0.430181
Crabp1	-0.00743333	0.144897
Crabp2	-0.0038381	0.358966
Crat	-0.00610417	0.614963
Crb1	-0.00360567	0.225512
Crb3	0.00197454	0.6559
Crcp	0.0112755	0.230966
Crct1	0.00134314	0.824493
Creb3l1	0.00709769	0.0677255
Creb3l4	-0.00182425	0.391705
Creg1	-0.00090364	0.544834
Creg2	-0.0394229	0.0316573
Crem	-0.00389535	0.353338
Crh	0.011099	0.0167015
Crhbp	-0.0021545	0.747447
Crhr1	0.0134575	0.254723
Crim1	-0.0452487	0.00193576
Crip1	-0.00434943	0.459736
Crip2	-0.0226838	0.0226617
Crip3	0.00129771	0.722562
Crisp4	0.00136073	0.709536
Crispld1	0.0703559	1.95025e-06
Crispld2	0.0086039	0.190154
Crlf1	0.0100995	0.140064
Crmp1	0.0106896	0.293847
Crot	-0.0067687	0.393545
Cry1	-0.0120586	0.0722809
Cryaa	0.000116997	0.981052
Cryab	0.0254021	0.00408194
Cryba1	0.00407019	0.602886
Cryba2	0.000783284	0.886979
Crybb1	0.0307529	0.0174721
Crybb3	0.0213463	0.0172844
Crym	-0.00115931	0.916568
Cs	0.0587608	0.00471375
Csf1	0.00835188	0.114553
Csf1r	0.0052741	0.679731
Csf2ra	0.00341172	0.485752
Csf2rb	0.00642808	0.0291682
Csf2rb2	0.00251242	0.623715
Csf3r	-0.000502183	0.937527
Csgalnact1	-0.000494907	0.90501
Csn1s1	-0.00680199	0.464291
Csn2	0.000636048	0.91857
Csn3	0.0177836	0.0299355
Csnk1a1	0.0709841	0.00232124
Csnk1d	0.00414759	0.800085
Cspg4	-0.00676091	0.233872
Cspg5	0.0360509	0.0192521
Csrp1	0.0198303	0.0445084
Csrp2	0.0315418	0.012663
Csrp3	-0.0036186	0.225511
Cst12	0.0288771	0.0273931
Cst3	0.0726258	5.38089e-06
Cst7	-0.0075056	0.144503
Cst8	-0.000454254	0.943042
Cst9	0.0150067	0.163056
Cstb	0.00704794	0.681023
Ctcf	-0.0209728	0.164228
Cthrc1	0.0141535	0.0514375
Ctla4	0.00436869	0.350482
Ctnna1	0.00688231	0.408644
Ctnna3	-0.00770936	0.431206
Ctnnb1	0.0446022	0.0170223
Ctnnbip1	0.00304919	0.304379
Ctnnd2	-0.00768784	0.692438
Ctns	0.0218387	0.000790486
Ctrb1	0.00531834	0.693146
Ctsa	-0.00953167	0.442477
Ctsb	0.0375391	0.0431678
Ctsc	-0.000335689	0.958019
Ctsd	0.0104875	0.179056
Ctse	-0.00349571	0.538203
Ctsg	-0.0134192	0.091618
Ctsh	0.00164781	0.755836
Ctsk	0.00584377	0.249645
Ctsl	0.00245791	0.812903
Ctss	0.0014345	0.910734
Ctsw	-0.00119353	0.719168
Ctsz	-0.0160777	0.106417
Ctxn2	0.000118139	0.980792
Ctxn3	0.0123799	0.216002
Cubn	-0.000247222	0.933325
Cul1	0.00309014	0.869761
Cul2	0.00891531	0.127243
Cul3	0.0193761	0.092977
Cux2	0.0271092	0.00165418
Cx3cr1	-0.0206554	0.00625079
Cxadr	0.0159691	0.022104
Cxcl1	-0.0177175	0.0289539
Cxcl10	-0.0044257	0.453443
Cxcl12	-0.0100069	0.211043
Cxcl13	0.00248923	0.62623
Cxcl14	0.0149144	0.124314
Cxcl15	-0.0117763	0.329092
Cxcl16	0.00302451	0.309048
Cxcl17	0.00857301	0.18904
Cxcl2	0.146034	4.40256e-10
Cxcl5	0.0117654	0.100934
Cxcr2	-0.00145503	0.742531
Cxcr3	-0.000520056	0.90063
Cxcr4	0.0215164	0.0117937
Cxcr6	0.00237143	0.753908
Cxxc1	-0.0167997	0.205852
Cxxc5	0.0605325	3.15269e-06
Cyb561	0.0168891	0.151699
Cyb5b	0.0307395	0.0174147
Cyb5r3	-0.00801287	0.348396
Cyba	0.00740975	0.178692
Cybb	-0.0001071	0.988535
Cyc1	0.013965	0.124566
Cycs	-0.000594549	0.970318
Cyfip1	0.0373201	0.00313434
Cyfip2	0.119595	8.7849e-09
Cygb	0.00482071	0.427488
Cyp11a1	-0.000808319	0.936074
Cyp17a1	0.020296	0.0334978
Cyp1b1	-0.00275798	0.656557
Cyp24a1	0.0105083	0.0897795
Cyp27a1	-0.00024573	0.96564
Cyp2b23	-0.00386099	0.358563
Cyp2d26	-0.00738854	0.149902
Cyp2e1	0.0115441	0.0287243
Cyp2f2	0.0119006	0.306504
Cyp2j12	0.00686346	0.161779
Cyp2j13	0.00405111	0.459437
Cyp2j5	0.016316	0.0761239
Cyp2j8	-0.000302546	0.918794
Cyp39a1	0.0109767	0.263364
Cyp3a16	0.0149238	0.0361205
Cyp3a57	0.00376714	0.336606
Cyp46a1	-0.00425978	0.572786
Cyp4a14	-0.00249618	0.65166
Cyp4b1	-0.00273611	0.293994
Cyp4f18	0.0015891	0.453667
Cyp51	0.0247939	0.032486
Cyp7a1	0.0223377	0.0593579
Cyp7b1	0.032432	2.53928e-07
Cyp8b1	0.00480568	0.530979
Cypt4	-0.00203244	0.573623
Cysltr2	0.0153557	0.0996712
Cyth4	-0.00819888	0.122405
Cytip	0.000287552	0.96672
Cytl1	-0.00362953	0.706522
Cyyr1	0.00411929	0.454832
D030056L22Rik	0.0159992	0.131706
D130040H23Rik	0.00771023	0.0996073
D430041D05Rik	0.0990153	5.65632e-12
D8Ertd738e	0.0177671	0.118502
Dab1	-0.0552939	0.00126535
Dab2	0.0110481	0.0986041
Dach1	-0.0336308	0.00128939
Dact1	0.0158565	0.023497
Dagla	0.0852129	2.35265e-05
Daglb	-0.00215754	0.826183
Dap	0.0373974	0.0125319
Dapk1	-0.0211666	0.27395
Dapk2	0.00253639	0.619467
Dapl1	-0.00024518	0.934291
Dapp1	0.00186841	0.674086
Dars	-0.00294783	0.449367
Dazap2	0.0353931	0.0771944
Dazl	0.00171624	0.745485
Dbh	0.00251501	0.620628
Dbi	0.018251	0.0102673
Dbil5	-0.0124356	0.113322
Dbn1	-0.0109139	0.605985
Dbndd2	0.00515013	0.723292
Dcaf12l1	0.00932536	0.294421
Dcaf7	0.00227894	0.697958
Dcbld1	-0.00303579	0.768215
Dcdc2a	-0.0137112	0.0327431
Dck	0.00580561	0.405494
Dclk1	0.00130496	0.894164
Dcn	-0.00362893	0.225484
Dcstamp	0.00600609	0.390918
Dct	-0.00545831	0.416529
Dctpp1	0.0124864	0.0735187
Dcxr	-0.00676494	0.238605
Ddah1	0.0128224	0.0443723
Ddah2	8.53604e-05	0.986073
Ddit4l	-0.00438405	0.586776
Ddost	0.0267207	0.0110248
Ddr1	0.0044238	0.508549
Ddr2	0.00131728	0.718088
Ddt	-0.00410721	0.693669
Ddx18	-0.0123539	0.283603
Ddx24	0.0428115	0.00430602
Ddx39	-0.00187562	0.756601
Ddx4	-0.00198294	0.581479
Ddx5	0.00436986	0.814827
Ddx50	0.00210639	0.821112
Deaf1	0.0223724	0.0351867
Decr1	0.0194376	0.0681895
Defb1	-0.00091933	0.544834
Defb19	0.00489687	0.0194957
Defb29	-0.000910958	0.544834
Defb36	0.00415708	0.5682
Defb42	-0.00117084	0.723021
Defb50	-0.0056635	0.225474
Defb6	0.000626755	0.80544
Degs1	0.0152585	0.0578037
Degs2	0.00302374	0.306371
Dek	-0.0018383	0.860818
Dennd1c	0.00581647	0.513002
Dennd2a	0.00535037	0.413305
Dennd2d	-0.00221149	0.74267
Dennd5a	0.0545311	0.00404511
Dennd5b	-0.00160482	0.858463
Deptor	0.0174182	0.0163453
Des	0.00308379	0.588155
Dgat2	0.00711347	0.654945
Dgka	0.00472102	0.433964
Dgkb	0.0182223	0.0982623
Dgkh	-0.0247618	0.176543
Dgki	0.00754911	0.300213
Dgkk	0.000631988	0.803652
Dgkq	0.0130917	0.0207929
Dgkz	0.0111754	0.555137
Dhcr24	0.0410381	0.000392017
Dhcr7	0.0743885	2.3751e-08
Dhfr	-0.00961294	0.249796
Dhrs11	0.00218246	0.508634
Dhrs13	0.00916203	0.0700783
Dhrs7	-0.00960574	0.248809
Diablo	0.0032417	0.712993
Diras2	0.133448	8.28566e-10
Dixdc1	0.0213135	0.100081
Dkc1	0.0101901	0.349625
Dkk1	-0.00158558	0.8251
Dkk2	-0.00354855	0.533407
Dkk3	0.101902	1.56772e-05
Dkkl1	0.00652977	0.249108
Dlc1	0.0300801	0.0118517
Dlg2	0.0289755	0.0404301
Dlg3	0.00803799	0.181043
Dlg4	-0.0123516	0.534896
Dlgap1	-0.00567816	0.532176
Dlgap2	0.0101241	0.352566
Dlgap5	-0.00255834	0.642388
Dlk1	0.00795822	0.188257
Dlk2	0.00411903	0.57136
Dll1	-0.00186914	0.84294
Dll3	0.0119337	0.0677489
Dlx1	-0.00465112	0.477832
Dlx2	-0.000946934	0.872143
Dlx3	0.0824142	0.000207348
Dlx5	0.00412348	0.453469
Dmbt1	-0.00977435	0.268335
Dmkn	0.0138039	0.0776222
Dmrt2	0.00185151	0.675854
Dnaja1	0.0189795	0.0579173
Dnajb1	-0.0123733	0.0905614
Dnajb13	0.0108347	0.234053
Dnajb2	0.0025184	0.620804
Dnajb7	0.0164786	0.00376777
Dnajb9	-0.00500178	0.633396
Dnajc10	0.0144506	0.345704
Dnajc12	0.00645805	0.483449
Dnajc14	-0.00719491	0.0861589
Dnajc15	0.0357793	0.0479458
Dnajc19	0.0490126	0.00790873
Dnajc25	0.000661395	0.796676
Dnajc3	0.000193594	0.968362
Dnajc5	0.0863148	5.38808e-06
Dnajc6	0.360561	1.30834e-59
Dnajc7	0.0158197	0.136507
Dnajc9	0.00561334	0.0898849
Dnase1	-0.00142004	0.749707
Dnase1l3	-0.00473992	0.282987
Dner	-0.00677363	0.569174
Dnm1l	0.0223107	0.052292
Dnm3	0.0427668	0.00075822
Dnmt1	-0.00377951	0.705876
Dnmt3a	0.00912607	0.361835
Dnmt3b	-0.00354369	0.657757
Dntt	0.010314	0.186499
Doc2a	0.017563	0.00814415
Dock10	0.0040847	0.457723
Dock2	6.2312e-05	0.989859
Dock3	-0.00407091	0.7197
Dock4	0.0716729	1.39259e-05
Dock6	0.00166455	0.753631
Dock8	0.00477144	0.432384
Dock9	0.115702	6.17909e-07
Dok3	0.000409965	0.960835
Dok4	-0.00298677	0.446062
Dpep1	0.00313207	0.692946
Dpep2	-0.00300144	0.446546
Dpep3	-0.00208831	0.56606
Dpp10	0.00697132	0.705568
Dpp4	-0.00536912	0.137478
Dpp6	0.00785814	0.738113
Dppa2	0.00524583	0.236544
Dppa3	0.000351885	0.928634
Dppa4	0.0162996	0.0637106
Dpt	0.0012491	0.729338
Dpy30	-0.0109757	0.0613631
Dpys	0.00319986	0.574783
Dpysl2	0.102338	1.21924e-06
Dpysl4	-0.00352108	0.714767
Dpysl5	0.00434911	0.351633
Dram1	0.00814971	0.366088
Drd4	0.0177444	0.0592394
Drd5	0.001419	0.814376
Drosha	-0.00346267	0.826577
Dsc3	-6.07121e-05	0.993501
Dsg1a	0.00306634	0.303424
Dsg2	0.00382321	0.536226
Dsg4	-0.00165296	0.755764
Dsp	-0.00381255	0.361653
Dst	0.00588882	0.399091
Dstn	0.0257749	0.21017
Dtnbp1	-0.00212519	0.750654
Dtx1	0.00748169	0.387772
Dtx3	-0.000358153	0.954979
Dtymk	0.050626	4.53538e-05
Duox2	0.00788791	0.0909035
Duoxa1	0.000533067	0.931515
Duoxa2	0.0141138	0.05233
Dusp1	0.00404168	0.120507
Dusp10	-0.00207715	0.567037
Dusp16	0.0193333	0.00232554
Dusp2	0.00155065	0.458839
Dusp26	0.0153683	0.0571497
Dusp3	0.0575152	0.000426307
Dusp6	-0.00518963	0.732672
Dut	0.00556488	0.0933445
Dydc1	-0.00210278	0.564433
Dym	0.00796016	0.187418
Dync1i1	0.0335291	0.00697589
Dynll1	0.0106282	0.439725
Dynlrb1	0.0167506	0.0143144
Dynlrb2	0.00344662	0.48137
Dyrk1a	0.0667774	0.00276869
Dysf	-0.00243091	0.738886
E2f2	0.00324	0.568312
E2f4	-0.00550527	0.411002
E330009J07Rik	0.045362	0.00324098
Ebf1	0.00232141	0.693224
Ebf2	-0.00329148	0.502293
Ebf3	0.000629977	0.805644
Ebf4	-0.00987133	0.186403
Ebi3	0.00233266	0.690651
Ebp	0.00571261	0.448511
Ece1	0.00204351	0.8111
Ech1	0.0119175	0.138863
Echdc1	0.0173622	0.00154129
Echs1	-0.00325829	0.751571
Eci2	0.0391752	0.00609915
Ecm1	-0.012595	0.108562
Ecscr	-0.00302152	0.443224
Ect2	0.0128916	0.105064
Eda	0.0112446	0.170674
Edem1	-0.0101983	0.355266
Edf1	0.0432881	0.00913875
Edil3	-0.00181381	0.391687
Edn1	-0.00650981	0.181501
Edn3	-0.00272605	0.294038
Ednra	0.0108314	0.270328
Ednrb	0.00163244	0.756925
Eef1a1	0.0412241	0.0459751
Eef1d	0.00456044	0.21012
Eef1e1	-0.00162822	0.872231
Eef1g	0.020677	0.0344346
Eef2	0.0698206	0.0033754
Efcab1	0.00426042	0.622761
Efcab10	0.00154932	0.465036
Efcab6	-0.000217569	0.969596
Efcab9	0.00370428	0.340783
Efemp1	0.000815216	0.910599
Efhd1	-0.00256675	0.742383
Efhd2	-0.000236794	0.936025
Efna5	0.000218014	0.974635
Efnb1	0.00256401	0.613482
Efnb2	-0.0144452	0.0274082
Efnb3	-0.0900879	5.07298e-07
Efr3a	0.103155	6.16958e-13
Egf	0.00308279	0.587786
Egfl6	0.00350068	0.473959
Egfl7	0.0157031	0.0241034
Egr1	-0.0421649	0.000905638
Egr2	0.000665416	0.79554
Egr3	0.0190842	0.268197
Egr4	-0.000796478	0.944044
Ehbp1l1	0.0349487	0.0365769
Ehd2	0.00168324	0.751671
Ehd3	0.0254889	0.129615
Ehd4	-0.00279579	0.738128
Ehf	0.00070048	0.898663
Eid1	0.0575713	0.000278902
Eif1	0.005127	0.724437
Eif1b	0.161056	8.01093e-13
Eif2s2	0.00902151	0.534023
Eif3a	0.0108832	0.365089
Eif3i	-0.0156188	0.250772
Eif3k	0.042098	0.00464421
Eif3m	0.00389741	0.820485
Eif4a1	0.0278355	0.0568106
Eif4a2	0.0671661	0.0046265
Eif4e	0.0314901	0.163738
Eif5	0.00514878	0.641668
Eif5a	0.037491	0.0676398
Elane	0.00369989	0.348436
Elavl2	0.138683	8.1264e-22
Elavl3	0.00764112	0.101229
Elavl4	0.0301382	0.0399698
Elf3	0.0437074	0.0103016
Elf5	-0.000563847	0.893152
Elk3	-0.00443995	0.175239
Ell2	0.00193481	0.662155
Elmod1	-0.110397	5.14511e-06
Eln	-0.0015154	0.832529
Elof1	0.0110967	0.0958031
Elovl3	-0.00256988	0.639417
Elovl4	0.0206051	0.0770026
Elovl6	0.015546	0.00777016
Elovl7	0.0189726	0.0581498
Elp3	0.0155549	0.0383652
Emb	0.044682	7.29887e-05
Emcn	0.0139402	0.075186
Emd	0.00741577	0.176071
Emg1	0.00303685	0.702317
Emid1	0.0505435	0.020199
Emilin2	0.000567766	0.945791
Eml1	0.00188342	0.852089
Eml2	-0.00785795	0.579136
Emp1	0.000680739	0.792544
Emp2	-0.000110051	0.984569
Emp3	0.00465289	0.200035
Emx1	0.0173739	0.0444631
Emx2	-0.000593306	0.932447
En1	0.00815094	0.288624
En2	-0.00291199	0.453873
Endod1	0.00139006	0.817093
Endou	-0.0013782	0.755413
Eng	-0.00233185	0.617582
Enho	-0.00200974	0.581692
Eno3	0.0161726	0.0934693
Enox1	0.0069889	0.461962
Enpep	-0.000203636	0.971653
Enpp1	0.0149576	0.0813832
Enpp2	0.0131771	0.0749774
Enpp3	-0.000232303	0.938073
Enpp4	-0.00267892	0.293993
Enpp5	0.021732	0.268073
Enpp6	0.000395532	0.91911
Entpd1	-0.00193678	0.748766
Entpd2	-0.00112333	0.735513
Entpd4	-0.00756866	0.480535
Entpd7	0.0121734	0.0375238
Eny2	0.015958	0.206256
Eomes	0.00380049	0.54201
Epas1	0.0766357	1.07241e-05
Epcam	0.00462886	0.198695
Epdr1	-0.00168663	0.749937
Epgn	0.00683924	0.318287
Epha10	0.00370926	0.340141
Epha2	0.00815786	0.364973
Epha3	0.00840831	0.237973
Epha4	0.0889606	0.000144424
Epha5	0.0511803	0.00077214
Epha6	-0.00349805	0.660002
Epha7	0.000504685	0.982051
Ephb3	-0.00278735	0.653423
Ephb6	0.0110368	0.545699
Ephx1	0.0324605	0.021874
Ephx2	-0.0133776	0.0185376
Ephx4	-0.00566356	0.706233
Epn3	0.0079879	0.18823
Epor	0.0137858	0.0770443
Eppk1	0.000139064	0.97736
Epsti1	-0.00181829	0.391778
Erbb2	-0.00567864	0.436675
Erbb4	0.0017832	0.803471
Ercc6	0.00479656	0.533793
Ereg	0.0021881	0.504116
Erg	0.00958516	0.133608
Erh	0.00143905	0.851799
Eri1	-0.00878288	0.312971
Ermap	-0.00180238	0.391718
Ermn	0.00231375	0.69228
Ero1lb	0.00187476	0.792555
Erp29	0.00997893	0.469652
Erp44	0.0166964	0.0143743
Errfi1	0.00520718	0.236425
Esam	-0.00115308	0.728789
Esco2	0.00343705	0.729484
Esm1	0.00395259	0.120485
Espn	0.00824997	0.248788
Esr1	0.0108097	0.138695
Esr2	-0.00164329	0.756586
Esrrb	0.00128584	0.722132
Esrrg	0.00313784	0.291305
Esx1	-0.00808204	0.425866
Esyt1	-0.000536687	0.897768
Esyt3	-0.000555158	0.894256
Etf1	0.0147545	0.215519
Etfb	0.000515027	0.961152
Etnk1	0.0242602	0.0887451
Ets1	0.00746287	0.174361
Ets2	0.0221712	0.181131
Etv1	-0.0339031	0.00579536
Etv2	0.000974773	0.83455
Etv3	0.00217668	0.884162
Etv4	0.00511327	0.335341
Evi2a	0.013796	0.128915
Evl	0.0029233	0.646982
Evx1	0.000336845	0.931458
Exo1	0.0209363	0.0104057
Exoc3l	0.00432601	0.354553
Exoc8	0.00450166	0.499432
Exosc8	0.015799	0.0237841
Eya2	0.00155446	0.769334
Ezh1	0.0303767	0.00920181
Ezh2	-0.00188758	0.861932
Ezr	0.00197593	0.762231
F10	0.00735853	0.180841
F11r	0.0107321	0.140252
F12	0.00768702	0.0982219
F13a1	-0.00136576	0.756614
F2r	-0.000335273	0.958092
F2rl1	-0.000682096	0.922766
F2rl3	0.0171532	0.0055253
F3	0.00144263	0.878628
F830016B08Rik	0.0206267	0.125636
Fa2h	0.000468025	0.940174
Faah	0.0314091	0.0144763
Fabp1	0.0230557	0.00179061
Fabp2	0.012002	0.137096
Fabp3	-0.0238001	0.135745
Fabp4	0.020083	0.0800188
Fabp5	0.0158262	0.0362621
Fabp7	0.0516782	3.42281e-05
Fahd1	0.014047	0.282078
Faim2	0.0409517	0.030659
Fam102b	0.00534965	0.413985
Fam107a	0.0386219	0.000404409
Fam107b	-0.00822466	0.249989
Fam111a	0.00146514	0.849216
Fam114a1	0.00734307	0.542525
Fam120b	0.0183354	0.0869322
Fam122b	-0.00718112	0.0861391
Fam126a	-0.0107584	0.156021
Fam129a	0.0104635	0.00738119
Fam129c	0.0127999	0.0438251
Fam131c	-0.00159104	0.824084
Fam13c	0.000738856	0.892609
Fam149a	0.00260012	0.609916
Fam155a	-0.00119566	0.719401
Fam162a	0.0174327	0.0751742
Fam162b	-0.00941089	0.130808
Fam167a	-0.0031764	0.516469
Fam167b	0.00792536	0.027092
Fam169b	0.0101736	0.304979
Fam171b	-0.0366676	0.0307395
Fam181b	-0.00368181	0.739082
Fam183b	0.00130973	0.82845
Fam184b	0.0182569	0.0324846
Fam25c	0.00144621	0.810781
Fam3c	0.0126498	0.013374
Fam43a	0.0020497	0.753434
Fam49a	-0.0554764	0.00134395
Fam49b	-0.0423267	0.000892122
Fam53b	-0.010961	0.0619076
Fam57b	-0.000896813	0.544834
Fam71a	0.00932405	0.185104
Fam89a	0.00200848	0.804059
Fap	0.00159144	0.450762
Far2	0.000991386	0.830448
Farsb	0.0124245	0.214504
Fasl	0.0241571	0.123337
Fasn	0.0490701	0.0224897
Fau	-0.0022359	0.631553
Fbln1	0.00152836	0.466845
Fbln2	0.0115569	0.19975
Fbln5	0.00716376	0.360365
Fbln7	0.00216927	0.51115
Fbn1	-0.00620931	0.365148
Fbn2	-0.005663	0.22434
Fbp1	-0.00271739	0.294023
Fbp2	0.00100933	0.829037
Fbxl12	0.00647864	0.257198
Fbxl5	0.0265056	0.0977238
Fbxo5	0.00152978	0.467728
Fbxo7	0.00213381	0.792597
Fbxw26	0.0536637	0.0149329
Fbxw7	0.0627411	0.0037667
Fbxw8	0.00429157	0.35783
Fcer1a	0.000162318	0.973771
Fcer1g	0.00950799	0.0224939
Fcer2a	0.00130014	0.720192
Fcf1	0.0146209	0.0154392
Fcgbp	0.00292941	0.647367
Fcgr1	0.0030921	0.295471
Fcgr2b	-0.000268113	0.927784
Fcgr3	-0.00113697	0.728925
Fcgrt	0.00183764	0.679836
Fcna	-0.00269293	0.732163
Fcnb	-0.00562947	0.22752
Fcrl1	0.0200621	0.00332553
Fcrla	0.000778126	0.88738
Fcrls	0.00643037	0.0307333
Fdft1	0.046224	0.0080617
Fdps	0.00411906	0.453368
Fdx1	-0.00359016	0.225501
Fech	0.0159563	0.240771
Fem1b	0.0586884	8.84028e-05
Fen1	0.00458566	0.492965
Fermt3	0.00784788	0.339705
Fes	0.00268191	0.702189
Fev	-0.00172228	0.746796
Fez1	-0.022019	0.190582
Fez2	0.00933125	0.39472
Fezf1	0.00767905	0.0999159
Fezf2	0.00355663	0.467351
Ffar1	0.000400264	0.918839
Ffar2	-0.00283088	0.650459
Ffar3	-0.00532456	0.38206
Fga	0.0114968	0.134876
Fgb	0.0165073	0.0259896
Fgd2	-0.0016596	0.752754
Fgf1	0.0163456	0.00404367
Fgf10	0.000331718	0.932329
Fgf12	0.0137412	0.300956
Fgf13	0.0844172	3.29704e-08
Fgf14	0.014319	0.332466
Fgf15	0.00384499	0.745546
Fgf17	0.0021932	0.508222
Fgf18	-0.0036638	0.566503
Fgf23	-0.00238612	0.610319
Fgf3	0.00150496	0.474905
Fgf5	0.0138741	0.0257053
Fgf8	0.00542527	0.40891
Fgf9	0.00888684	0.239485
Fgfbp1	0.00534971	0.597988
Fgfbp3	-0.000556323	0.894272
Fgfr1	0.0395378	0.00333613
Fgfr2	0.0102334	0.21843
Fgfr4	-0.0048001	0.576595
Fgg	0.0123467	0.101961
Fgl2	0.00767595	0.0997343
Fgr	-0.000542976	0.896531
Fhl2	0.016226	0.0413313
Fhod3	0.0037793	0.787815
Fibin	0.0055068	0.0930788
Figla	0.00040378	0.917517
Fignl1	0.00879463	0.13422
Filip1	0.0239716	0.0145284
Filip1l	-0.000893187	0.544834
Fkbp10	0.00636101	0.426682
Fkbp11	0.030704	0.00687003
Fkbp1a	-0.069081	0.00292872
Fkbp2	0.0064046	0.653368
Fkbp3	0.0109145	0.447085
Fkbp5	-0.00289233	0.878171
Fkbp6	-0.00168294	0.827128
Fkbp7	-0.000197108	0.972543
Fkbp8	0.0348006	0.0636339
Flg2	0.00310924	0.294876
Fli1	0.00137066	0.820936
Flna	-0.00526145	0.578696
Flnc	0.00380426	0.541509
Flrt2	-0.00545047	0.416805
Flt1	0.0369666	0.00304961
Flt3	0.00425435	0.623746
Flt4	-0.000889758	0.544834
Fmnl3	-0.00271581	0.294058
Fmo1	0.00826128	0.11975
Fmo2	0.00264995	0.602416
Fmo5	-0.0112707	0.0853348
Fmod	0.00139546	0.817357
Fmr1nb	0.00286355	0.49476
Fn1	-0.00497744	0.350397
Fnbp1	0.00471007	0.617351
Fnbp1l	0.013713	0.233617
Fndc1	-0.00266597	0.779888
Fndc3c1	0.0283474	0.00623819
Fndc4	7.37115e-05	0.993298
Fnta	0.00158766	0.76476
Folr1	0.00803115	0.181497
Folr2	0.000283608	0.966923
Fos	-0.0222464	0.0109552
Fosb	0.00737205	0.52146
Fosl1	-0.00268784	0.294005
Fosl2	0.0103333	0.0955837
Foxa1	0.00501468	0.346114
Foxa2	0.00937807	0.0244297
Foxb1	0.00206626	0.752621
Foxc2	0.00290935	0.649457
Foxd3	-0.00475646	0.283857
Foxd4	-0.00377424	0.367281
Foxf2	-0.00117433	0.722279
Foxg1	-0.0157976	0.262148
Foxi1	-0.00231864	0.619945
Foxj1	0.00743877	0.307598
Foxn1	0.00948296	0.137872
Foxn2	-0.00382705	0.358506
Foxo1	-0.00406493	0.56352
Foxp1	-0.0325682	0.00502958
Foxp2	0.0102239	0.219201
Foxp4	-0.044227	0.00697356
Foxq1	0.00309405	0.297987
Frem1	0.00155211	0.769517
Frmd4a	0.00084255	0.907638
Frmd4b	-0.00359354	0.225477
Frmd5	-0.00742211	0.144717
Frmd6	-0.00140865	0.749721
Frmpd3	-0.00438669	0.587209
Frzb	-0.0119284	0.289031
Fscn1	-0.00469538	0.2883
Fsd1l	-0.00116482	0.725636
Fst	-0.00447226	0.175268
Fstl1	0.00154644	0.797875
Fstl4	-0.00644367	0.626093
Fth1	0.0582558	0.00026124
Ftl1	0.0114228	0.412483
Fundc2	0.0068611	0.593107
Furin	0.0479949	9.21741e-05
Fus	0.0325425	0.111363
Fut9	0.00983039	0.186282
Fxn	0.00358994	0.60068
Fxr2	0.0124492	0.39097
Fxyd1	0.00769259	0.0999228
Fxyd2	-0.00358718	0.225492
Fxyd3	-5.01827e-05	0.994618
Fxyd4	-0.00120138	0.717654
Fxyd5	-0.00114404	0.730123
Fxyd6	0.0113533	0.141171
Fxyd7	0.0796641	6.93462e-09
Fyb	0.00836215	0.3286
Fyn	0.0250292	0.00684461
Fzd1	-0.00805866	0.0686459
Fzd10	0.00497305	0.348893
Fzd2	-0.00270023	0.294023
Fzd3	0.00200902	0.836265
Fzd4	-0.000508136	0.952011
Fzd6	0.0146375	0.162818
Fzd7	0.00522384	0.235942
Fzr1	0.00184304	0.677006
G0s2	0.0123386	0.364166
G3bp1	0.0086827	0.350621
G3bp2	0.0155737	0.118451
G6pc	-0.00160792	0.761421
G6pc2	0.00469831	0.195103
Gabarap	0.0780998	0.000684332
Gabarapl1	0.00316425	0.78412
Gabarapl2	0.018393	0.298432
Gabbr1	-0.045605	0.0528049
Gabbr2	0.0810766	0.000106747
Gabra1	-0.170446	3.24691e-13
Gabra2	0.00256633	0.714394
Gabra3	-0.020188	0.0527786
Gabra4	-0.0165044	0.439452
Gabra5	0.0343676	0.119472
Gabrb1	0.0721019	0.000887269
Gabrb2	-0.0232739	0.175649
Gabrb3	0.00729046	0.422533
Gabrd	-0.00617372	0.457692
Gabrg1	0.00433748	0.350818
Gabrg2	-0.0179959	0.219605
Gabrg3	0.00125864	0.878036
Gabrr2	-0.00436659	0.458068
Gad1	-0.0116926	0.280931
Gad2	0.00528274	0.658344
Gadd45a	-0.00475131	0.28522
Gadd45b	0.00588504	0.246902
Gadd45g	-0.00171409	0.746163
Gadd45gip1	0.0166398	0.326874
Gak	0.0172101	0.0901743
Gal	0.00390606	0.52955
Gal3st1	0.00652651	0.251508
Galm	-0.00990632	0.282946
Galnt5	-0.00299296	0.447909
Galnt6	0.00227621	0.699356
Galr1	0.0165586	0.0590556
Gap43	-0.00697284	0.666931
Gapdh	0.11326	4.45428e-07
Gapt	0.00461294	0.199491
Gas1	0.000387828	0.921206
Gas6	0.00219339	0.785383
Gast	0.0345568	0.110341
Gata1	0.0119819	0.0673107
Gata2	0.00208712	0.749315
Gata3	0.00206059	0.825628
Gata4	0.0114614	0.0569252
Gata6	-0.00171894	0.745788
Gatm	0.0285435	0.00907904
Gbx2	-0.00258661	0.638139
Gc	-0.00230526	0.623333
Gcg	0.00521117	0.238039
Gch1	-0.000911084	0.544834
Gclm	0.000166461	0.980638
Gcnt2	0.00610336	0.144038
Gda	-0.0308159	0.0144508
Gde1	0.0054802	0.666023
Gdf10	0.0106986	0.0509906
Gdf15	0.00517752	0.545888
Gdf5	7.13619e-05	0.988408
Gdf9	0.000381473	0.922854
Gdi1	0.105303	1.23305e-06
Gdpd1	-0.00549982	0.410712
Gdpd2	0.00458882	0.204233
Gdpd5	0.0321609	0.00923293
Gem	-0.00357034	0.225479
Gfap	0.0859043	3.09696e-06
Gfi1	0.0212829	0.00536334
Gfi1b	0.00217679	0.507515
Gfod1	0.00746565	0.609051
Gfpt2	-0.00247722	0.652743
Gfra1	-0.00295933	0.449669
Gfra3	-0.00195499	0.746566
Ggh	-0.00269992	0.728963
Ggnbp2	0.00662591	0.636594
Ggt1	-0.00472831	0.289974
Ggta1	0.00555968	0.347188
Ghitm	0.0643045	0.00703416
Ghr	-0.00299457	0.76308
Ghrh	-0.000826342	0.872277
Ghrl	0.00144063	0.812766
Gigyf1	0.00240948	0.85019
Gigyf2	0.0143562	0.329923
Gimap1	0.00546623	0.0985409
Gimap3	0.00367955	0.658835
Gimap4	0.00282629	0.499972
Gimap5	-0.00197293	0.744928
Gimap6	0.0112465	0.0614777
Gimap8	0.00122672	0.854185
Gins4	0.00414159	0.451387
Gipc2	0.00627324	0.325062
Gja1	0.0693791	9.40009e-05
Gja10	0.0038224	0.537521
Gja4	-0.00656935	0.181251
Gja8	0.00626328	0.326039
Gjb1	-0.00209858	0.564292
Gjb2	0.0110502	0.203167
Gjb3	0.00787226	0.240776
Gjb5	0.00476265	0.428565
Gjc1	-0.000242711	0.97578
Gjc2	-0.00893219	0.2196
Gjc3	0.00883265	0.133442
Gjd2	0.00124307	0.732881
Gkn1	0.00193081	0.662128
Gkn2	0.0031571	0.579459
Gkn3	0.00468309	0.436148
Glb1l3	-0.000902514	0.544834
Glcci1	0.0200614	0.0152325
Glipr1	-0.00142428	0.747842
Glo1	0.0115719	0.0287347
Glp1r	-0.000242678	0.934739
Glra1	-0.00268591	0.294028
Glrb	-0.00669026	0.573588
Glrx	0.0388994	0.000491135
Glrx5	0.00880703	0.273298
Gls	0.0491909	0.00485256
Gltp	-0.00900586	0.381126
Glud1	0.0484944	0.0177559
Glul	0.192846	9.59603e-17
Glycam1	-0.00361109	0.225509
Gm13889	-0.00920652	0.386883
Gm2a	-0.00377044	0.55451
Gm364	-0.000285117	0.971475
Gm4907	-0.000232604	0.937286
Gm525	0.00439832	0.344453
Gm6377	0.00282404	0.770356
Gm6588	-0.000224628	0.939415
Gm6614	0.000380851	0.922319
Gm7616	-0.0014361	0.74721
Gm765	-0.00540858	0.137459
Gm773	-0.000966035	0.869354
Gm8369	0.0100972	0.225432
Gm94	-0.00252388	0.646796
Gm9733	0.0034388	0.482296
Gmfg	0.0189445	0.0332639
Gml	0.0001265	0.979366
Gmnn	-0.00502476	0.343025
Gmpr	-0.108521	4.07929e-06
Gna14	0.0131604	0.0210169
Gnai1	0.0169791	0.428322
Gnai2	0.00407564	0.457385
Gnal	0.159688	8.41551e-12
Gnao1	0.0910245	1.36841e-06
Gnaq	0.00976754	0.288086
Gnas	0.00212954	0.517997
Gnat1	0.00197467	0.763105
Gnat2	0.00349879	0.474217
Gnb1	0.0926551	7.63597e-06
Gnb2	-0.0313318	0.0526313
Gnb3	0.00614652	0.524004
Gnb4	-0.00177624	0.887313
Gne	-0.00538883	0.511355
Gng11	-0.00226169	0.628644
Gng12	0.0158928	0.0231563
Gng13	0.00263388	0.816279
Gng2	0.15149	7.6462e-11
Gng3	0.0859945	0.00015606
Gng4	-0.0302982	0.0098099
Gng5	0.0245199	0.00128223
Gng7	-0.000719388	0.942957
Gng8	-0.00550867	0.41205
Gngt2	-0.0143822	0.0761888
Gnl3	0.00513788	0.64236
Gnpda2	-0.00318484	0.512801
Gns	0.0592565	0.000102784
Golga7	0.029794	0.0111642
Golim4	-0.00522581	0.523624
Golt1a	-0.00660075	0.373989
Got2	0.00177523	0.902933
Gp1ba	0.00818734	0.122296
Gp1bb	0.0122591	0.0365353
Gp5	-0.00387364	0.354434
Gp6	0.00123319	0.73364
Gp9	-0.00354332	0.533667
Gpat2	-0.000834209	0.870806
Gpc1	0.0682481	5.21283e-10
[truncated: 3,414 more rows]

## Sheet: ShortRead_RNA_CA3vsCA1
Gene	RNA_l2fc	RNA_adj_pval
Cacna1c	3.91277	0
Spock1	10.6387	0
Cpne4	11.109	0
Hs3st4	4.41017	0
Grik4	7.945	0
Pde4d	2.94239	0
Celf4	2.73238	0
Ccbe1	9.37376	0
Clstn2	2.66113	0
Mctp1	8.6369	0
Mgat4c	6.1215	0
Rims1	2.29349	0
Tmem108	7.9168	0
Unc5c	4.16714	0
Ak5	4.06649	0
Efr3b	6.02668	0
Cacna1a	1.88541	0
Cdk14	2.19623	0
Cadps	1.66272	0
Trhde	4.56213	0
Zbtb20	1.85749	0
Lrp1b	2.57976	0
Fstl5	8.56122	0
Elavl2	5.23463	0
9530026P05Rik	9.93598	0
Robo1	3.19335	0
Erc2	1.84468	0
Fam19a2	7.13647	0
Prkca	1.80901	0
Kcnd3	6.21821	0
Dpf3	8.31771	0
Nkain3	2.76899	0
Ncald	5.7327	0
Trps1	5.67988	0
Smoc2	7.50436	0
Tmeff2	2.93579	0
Grik2	1.97874	0
Ablim1	5.61864	0
Gm26917	3.21249	0
Dnajc6	2.04005	0
Nectin3	3.93899	0
Kcnq5	2.57836	0
Lrrtm4	7.53871	0
Grm1	3.15936	0
Sorbs1	2.60064	0
Nrip3	6.97409	0
Akap13	3.24462	0
Fmnl2	4.63882	0
Aak1	1.16293	0
Ephb1	7.42284	0
Klf12	4.93723	0
Mcu	3.39314	0
Pvt1	3.49001	0
Dock4	1.32813	0
Klhl29	1.82223	0
Kcnh1	4.03468	0
Ppfia2	1.27048	0
Apbb2	2.42511	0
Slit2	6.54811	0
Adamts17	7.10054	0
Sh3rf3	3.5011	0
Neto1	4.46259	0
Prkce	1.16284	0
Grip1	3.24175	0
Car10	8.63684	0
Snap25	1.07479	0
Pcdh9	1.86584	0
Peak1	2.74327	0
Cdh9	5.88857	0
D430041D05Rik	3.3169	0
2010111I01Rik	1.80969	0
Traf3	3.18122	0
Dpyd	4.57076	0
Ryr2	1.08093	0
Exoc4	1.60431	0
Rerg	5.88192	0
Csmd2	1.91916	0
Slco3a1	3.27437	0
Ccnd2	5.34224	0
Srgap3	1.17751	0
Zfpm2	4.80702	0
Grm7	1.37342	2.23752e-308
Nrp1	1.6285	3.24117e-306
Itsn1	2.51038	3.86248e-303
Prkg1	1.76991	1.124e-302
Pcdh7	4.76903	3.87985e-302
Nrp2	4.43198	4.84363e-302
Socs2	6.87053	8.12077e-300
Csmd3	1.43616	1.55741e-299
Dcc	2.20677	1.08458e-298
Gabbr2	1.10163	9.64544e-297
Nmnat2	2.71529	2.06021e-296
Hdac4	2.73808	1.72109e-294
Dlg5	4.88524	6.68174e-294
Slc1a2	2.44481	7.1008e-293
Tspan18	8.98491	7.9495e-293
Tmem178b	1.3922	2.50501e-292
Sox5	5.11409	7.76656e-292
Nlgn1	1.41004	1.71068e-288
Ptprg	1.94195	3.77697e-288
Cacna1b	1.76606	1.04661e-286
Kcnma1	1.1432	6.36077e-284
Snap91	1.34516	1.81755e-282
9530059O14Rik	1.35557	7.41304e-280
Amph	1.4301	8.82437e-280
Tanc1	2.04981	8.04813e-276
6530403H02Rik	5.68058	1.16636e-275
Edil3	4.49852	3.09246e-275
Nrxn1	0.89669	9.256e-274
Map3k5	5.64031	2.98976e-273
Enox1	1.26048	1.05844e-272
Gabrb1	1.25195	4.65343e-271
Rps6ka3	3.60385	2.40788e-261
Adamtsl1	5.91463	1.97766e-260
Sema5a	7.09103	1.35819e-259
Phf20l1	1.249	2.88481e-259
Kcnc1	4.25309	5.62686e-258
Cdh2	1.60157	2.65796e-256
Chst11	2.34435	6.77371e-256
Csnk1g1	2.11139	1.05137e-255
Auts2	1.28443	1.09447e-255
Nrg3	1.39383	9.07629e-254
Susd4	1.74179	1.16643e-253
Ank3	0.933259	3.29394e-250
Adarb1	2.82283	9.31942e-250
Focad	1.72041	1.29086e-249
Sgip1	1.00486	2.13368e-249
Ank	2.0594	2.66185e-249
Ano3	1.81419	3.0473e-249
Fam19a5	1.44008	6.06482e-246
Arhgef26	4.71677	1.17954e-245
Asph	2.19616	6.62115e-244
Fgf14	1.95794	8.1835e-244
Rere	1.19024	2.31836e-243
Ccser1	1.4377	2.47161e-241
Igf1r	2.6737	1.81475e-240
Sh3gl2	1.04686	2.5271e-240
Rnf182	2.82647	4.58297e-240
Spock3	5.27155	8.30442e-240
Dscam	2.07624	7.75769e-239
Gpr158	1.36676	5.28047e-237
Raver2	1.84722	9.93482e-237
Daam1	2.27786	2.51496e-236
Nck2	2.26405	1.50633e-234
Csmd1	1.19858	1.67795e-232
Otud7a	1.28676	3.07242e-232
Rapgef2	0.974489	5.30265e-231
Ptprk	3.97001	5.16499e-230
Kcnt2	2.18816	8.30636e-230
Iqsec3	2.07293	1.6581e-227
Mbd5	1.20932	3.69225e-226
Shisa6	1.39044	3.75773e-226
Kcnc2	1.96646	7.24184e-226
Oxr1	1.45743	5.25812e-224
Sdk1	5.42999	3.54274e-223
Gm32647	5.06082	1.68514e-222
Sh3d19	3.96532	3.24186e-221
Ehbp1	1.84605	1.58164e-220
Plcl1	3.83217	2.38626e-220
Pdlim5	6.17394	1.24516e-218
Naaladl2	3.77212	5.13686e-218
Sntg2	6.86632	6.36816e-214
Tango2	2.75189	2.50319e-212
Rapgef4	1.55411	3.27815e-212
Il16	5.80745	3.88498e-211
Galnt17	1.12765	5.52704e-211
Galnt18	1.39422	6.02366e-209
Wscd1	5.74638	1.20947e-208
C230004F18Rik	0.80043	6.70433e-207
Srrm4	2.7278	1.08961e-206
Rap1gap2	2.95604	1.72599e-205
Dscaml1	1.47422	2.82586e-205
Arid1b	1.31421	1.176e-204
Slit1	1.14111	1.41039e-204
Enox2	3.68211	1.47355e-204
Sulf2	3.39876	2.50915e-203
Adamts9	7.90704	1.79237e-202
Thsd7b	2.44011	1.89564e-201
Magi3	2.96157	3.91858e-199
Aff2	3.24569	9.4634e-199
Opcml	1.05367	7.11371e-198
Lncpint	1.24047	9.67382e-198
Negr1	1.75733	1.68197e-197
Rimbp2	1.40513	1.7642e-197
Unc5d	6.47812	2.91978e-197
Gria4	3.04402	1.13881e-196
Galnt3	4.66329	4.33991e-196
Trio	0.845885	2.0341e-194
Atp8a2	2.23245	1.69075e-193
Pcsk5	6.65004	3.66746e-193
Frmpd4	1.2868	1.38154e-192
Plxdc2	4.38628	1.85318e-192
Ppp2r3a	3.7489	3.42596e-192
Rabgap1l	0.892737	1.46357e-191
Sfswap	1.46709	1.90464e-191
Klhl2	1.06179	2.48652e-191
Apba2	0.910628	5.89313e-191
Mical3	1.41462	2.41592e-189
Ncam2	2.53567	3.15128e-189
Ctif	2.1127	9.00894e-189
Bicc1	3.83049	1.08339e-188
Pou6f2	8.6309	3.13295e-187
Bach2	2.37224	2.0691e-186
Tcte2	3.18055	6.97935e-184
Abl2	1.67028	1.94222e-182
Ano6	2.68351	3.80539e-181
Mndal	5.84359	4.15266e-180
Nol4l	2.42598	5.04248e-180
Nebl	1.12109	6.62353e-180
Plcb1	0.905903	1.48306e-179
Tjp1	1.04553	1.3629e-178
St5	3.55507	1.97411e-177
Taco1	2.6719	4.08564e-177
Cacna1d	1.20438	3.60354e-176
Nwd2	2.70641	5.06332e-176
Tgfb2	4.06063	1.65102e-175
Golm1	3.12941	7.17587e-175
Kcnq1ot1	1.18501	1.29516e-173
Cachd1	1.80059	9.0181e-173
Cpeb1	1.94223	1.11376e-172
Nfib	1.27308	3.75202e-172
Prickle2	0.999742	4.19153e-171
Sgsm1	3.35673	1.21029e-170
Slc4a7	1.73272	1.41419e-170
Ank2	0.70147	2.52834e-170
Sgk1	1.97955	3.01338e-170
Mapk10	0.811505	6.53847e-170
Sh3kbp1	5.42323	3.13143e-168
Klf7	1.75026	1.92033e-167
Cers6	1.13773	1.3206e-166
Clmn	3.47101	2.83968e-166
Tgfbr3	2.1959	5.18264e-166
Cdh8	0.982812	2.90484e-165
Nin	1.15193	3.81624e-165
Fstl4	2.56067	4.02765e-165
Map4k4	1.3776	9.95094e-165
Arhgef17	1.97845	5.65251e-164
Abcc4	3.74326	4.05457e-163
Camk1d	0.616829	5.61554e-163
Tnik	0.857279	8.79006e-163
Aig1	1.26271	3.69567e-162
Sgcd	2.72205	4.53108e-162
Mtmr12	2.04372	1.51132e-161
Kansl1	1.0788	1.82014e-161
Dync1i1	0.873647	4.84146e-161
Inpp4b	4.61552	5.15358e-161
Ephb2	2.2477	5.65364e-161
Galnt14	5.68751	2.62265e-160
Pgbd5	1.27628	3.04953e-160
Vav3	3.46244	4.28556e-160
Rbfox1	1.06447	2.03838e-158
Macf1	0.655035	2.89785e-158
Pclo	0.67287	4.44316e-158
Khdrbs3	0.720627	1.11452e-157
Lamb1	3.19447	1.83594e-157
Pbx1	1.03379	4.10509e-156
Tle4	2.5185	9.92167e-156
Nfat5	1.3194	1.02035e-155
Ttc39c	2.88652	7.69733e-155
Atp8a1	1.00656	2.1349e-153
Trpm3	4.25649	2.65025e-153
Sntb2	2.61399	4.10025e-153
Dnm3	2.70652	5.35196e-153
Znrf1	1.85225	8.5268e-153
Zfp609	1.743	6.50842e-152
Dtna	1.54385	5.88962e-151
Etnk1	0.907262	1.88701e-150
Dmxl2	0.904075	2.08327e-150
Rbfox3	0.85202	6.41002e-150
2900026A02Rik	1.75483	5.08052e-149
Ikzf2	4.61676	1.07501e-148
Pcnx	1.23357	1.6364e-148
Ppm1l	1.47357	1.45793e-147
Atrnl1	1.94311	1.69646e-147
Thsd4	1.86453	9.39244e-147
Plxna4	0.995767	9.98394e-147
Ccdc3	5.6594	1.49237e-146
Arhgef6	4.46354	2.21776e-146
Parp8	1.07006	1.15539e-145
Myrip	1.8636	1.41119e-145
Lrfn2	1.45516	1.46954e-145
Nktr	0.929789	6.7734e-145
Camk4	1.26165	1.16251e-144
A330008L17Rik	2.57081	3.37124e-144
Maml2	4.6753	1.88377e-142
Ubn2	1.15621	4.84582e-142
Snx29	2.23089	2.43506e-141
Dchs2	6.64947	2.91731e-141
Zfp385b	1.35154	5.20139e-141
Rnf169	1.73656	7.34808e-141
Dlgap2	0.953003	5.13557e-140
Lnx1	6.18126	2.25098e-139
Cacna1e	0.724968	3.60807e-139
Rph3a	5.31361	4.83766e-139
Gls	0.697435	8.24252e-139
Mpped2	1.24937	4.24934e-138
Ptpre	2.07207	2.02625e-137
Nrxn3	0.970844	2.36074e-137
Pag1	2.90047	2.43994e-137
Tnr	0.872062	2.79262e-137
Flnb	1.44125	3.48554e-137
Bsn	1.02988	1.42147e-136
Mgat5	1.44885	8.73362e-136
Hivep3	1.03164	2.18321e-135
Upp2	1.20313	4.0706e-134
Tbc1d2	4.11927	4.82537e-134
Ptprj	1.08338	8.61576e-134
Phactr2	5.37853	1.73019e-133
Crtac1	2.53503	1.81685e-133
Kndc1	3.50785	1.89129e-132
Med12l	1.49221	5.56905e-131
Jmjd1c	0.804281	6.89376e-131
Me1	1.9232	9.87789e-131
Rgs7	0.84959	1.25465e-130
Me3	1.34626	8.68253e-130
Apaf1	3.03947	1.53964e-129
P3h2	2.99051	1.97505e-129
Gm21949	3.46336	2.58131e-129
Nrcam	0.583867	4.88293e-129
Kcnq2	0.922501	1.78003e-128
Gnal	3.30802	5.79641e-128
Ppp1r13b	1.15747	7.53512e-128
Agap1	1.58344	1.03422e-127
Map2k4	0.852471	3.03421e-127
Homer3	3.43585	6.48974e-127
Vps13c	0.750757	1.62641e-126
Unc79	0.951409	1.71772e-126
Ppm1h	1.37798	1.3178e-125
Arpp21	0.615513	2.49571e-125
Cabp1	1.93483	1.50074e-124
Srrm3	1.19488	2.21428e-123
Srgap2	1.30361	2.86647e-123
Stxbp5l	0.909281	3.24064e-123
Gpi1	1.19942	4.5332e-123
Ttll5	1.81021	1.25343e-122
Erc1	1.17539	2.36525e-122
Gpatch8	0.828728	3.87156e-122
Atp11c	3.43966	1.24325e-121
Fam155a	1.03332	6.60045e-121
Gm21992	1.91544	1.16037e-120
Sorbs2	1.02785	1.2573e-120
Agtpbp1	0.803564	2.64589e-120
Ppp2r2c	0.853783	2.87851e-120
Kcng2	3.18133	3.86841e-120
Xkr4	0.833919	5.86098e-120
Cadm1	1.37453	7.28862e-120
Adar	1.67213	9.54158e-120
Cacng2	2.26559	4.95757e-119
Fndc3b	2.06538	6.16375e-119
Tenm4	0.955134	6.39073e-119
Phf14	1.12418	7.95078e-119
Cdc42bpa	0.810543	1.20548e-118
Ubr5	0.828359	2.37201e-118
Tmem178	1.8175	3.20726e-118
Grb14	2.69982	3.21378e-118
Dennd1a	1.07732	5.34413e-118
Rapgef1	1.84031	1.572e-117
Afdn	0.770965	6.32881e-117
Cyp7b1	2.333	1.59458e-115
Cpeb3	1.14464	4.63368e-115
Zcchc7	0.952352	7.91675e-115
Nav3	0.85378	9.25576e-115
Lgi1	1.22429	1.25173e-114
Nav1	0.831673	1.70599e-114
Ralgps1	1.07371	1.99851e-114
Luzp2	2.14845	2.31492e-114
Cdh12	1.45746	4.05756e-114
Osbp2	1.10112	1.11323e-113
Megf11	5.18233	5.40134e-113
Tom1l2	1.2795	9.92705e-113
Hectd4	0.797193	2.60532e-112
Pfkfb3	3.26583	2.75233e-112
Susd6	0.721745	3.92554e-112
Tulp4	1.25981	8.03946e-112
Ctnna2	0.891695	1.16298e-111
Rgs6	5.0453	2.38838e-111
Map7	0.95324	3.98544e-111
Cdyl	3.06852	8.71332e-111
Foxn3	2.8284	2.23909e-110
Kcnk10	2.55131	4.41557e-110
Pde4b	1.73995	1.04628e-109
Gm47728	3.90734	2.47739e-109
Jakmip2	0.779242	4.54856e-109
Fmn2	1.05091	1.37888e-108
Epha3	1.66589	3.95885e-108
Iqgap1	2.37752	4.00876e-107
Syn2	0.621741	4.21327e-107
Trp53inp1	3.02996	4.59157e-107
Prdm8	3.62287	5.46553e-107
1700025G04Rik	1.70116	7.44853e-107
Rasa3	2.07633	7.81696e-107
Cblb	1.97551	1.68489e-106
Madd	1.08489	2.90257e-106
Luc7l2	0.648105	3.38376e-106
Sgms1	1.27739	4.54485e-106
Plekha6	2.01027	5.66009e-106
Tcf12	1.14684	5.76494e-106
Amy1	2.47995	6.41034e-106
Gpm6b	0.565292	8.66161e-106
Arhgap21	0.732903	1.4935e-105
Slc22a23	2.39275	3.93659e-105
Rab40c	1.97738	9.31897e-105
Bin1	0.730738	9.90696e-105
Akap6	0.585875	1.54284e-104
Slc35f3	1.23376	3.42478e-104
Med13l	1.14974	3.67883e-104
Dgkb	0.631747	1.09127e-103
Memo1	1.71732	6.436e-103
Mib1	1.07232	1.02106e-102
Slc24a2	0.571412	2.03155e-102
Rps6ka5	2.7397	3.18149e-102
Tdrd5	3.88195	1.23284e-101
Mfn1	1.96718	4.09735e-101
Nbeal1	1.56453	2.19775e-100
March8	2.64812	2.55907e-100
Jazf1	1.02593	3.68318e-100
Fam13c	0.844061	4.51191e-100
Cntnap5c	1.01805	5.45486e-100
Atp11a	2.22361	6.63527e-100
Rims2	0.848113	1.20682e-99
Prex2	3.07644	1.94331e-99
Cnnm2	1.51671	2.04939e-99
Rasgef1b	2.11717	6.12737e-99
Gm45159	2.43259	7.6155e-99
Synpr	4.61116	5.13141e-98
Vps13b	0.746583	7.01724e-98
Mdm4	0.974797	1.51455e-97
Tnrc6c	0.560656	4.06621e-97
Prrc2b	0.750316	5.76123e-97
Clip1	0.743063	8.69725e-97
Plekha1	1.26562	2.81224e-96
Gpr68	4.57018	4.56061e-96
Stard5	3.84609	1.80023e-95
Yeats2	1.52299	4.2229e-95
Itpk1	2.21807	6.77605e-95
Rev3l	0.900555	1.48135e-94
Frmd4a	0.803657	1.72713e-94
Dpp6	0.499003	2.97383e-94
Polk	2.50629	3.31788e-94
Slc6a7	2.29003	5.81899e-94
Mast4	0.858869	1.04522e-93
Tead1	1.86879	2.18796e-93
Mroh1	3.0358	5.52085e-92
B3gat2	4.36903	6.34526e-92
Nr3c2	0.729932	1.89318e-91
Ankrd17	0.778771	2.05202e-91
Clec16a	1.13896	2.10831e-91
Myo6	1.52037	2.30277e-91
Smyd3	1.52342	3.50231e-91
Akt3	0.709374	4.52827e-91
Enah	0.783443	4.84852e-91
Mpdz	1.54651	4.91124e-91
Mllt10	0.893724	5.18458e-91
Ppp1r14c	1.1126	5.22931e-91
Ssfa2	2.50698	6.6676e-91
Rasgrf2	3.7322	7.99483e-91
Vps13d	0.926937	8.39577e-91
Dym	1.31298	1.364e-90
Gigyf2	0.957728	2.80572e-90
St7	0.994584	4.50975e-90
Cyth1	1.17052	7.58538e-90
Ccnjl	4.70013	1.4041e-89
Fyn	0.759664	1.74683e-89
Eif4g3	0.608748	1.90473e-89
Chd9	0.646145	8.26333e-89
Fbxl17	0.858896	1.22526e-88
Cmip	0.60884	1.69935e-88
Hpcal1	3.99541	1.8455e-88
Larp1b	2.56627	2.59259e-88
Ap3b1	1.25709	2.92207e-88
Sfmbt2	4.86118	5.0111e-88
Chd2	1.19537	5.19415e-88
Sorcs2	2.95745	9.45234e-88
Mpp7	4.12286	1.32308e-87
Mcf2l	1.27142	1.8114e-87
Mpp3	2.94826	1.82267e-87
Maml3	4.11252	3.47392e-87
Ttc7b	0.994251	5.39163e-87
Rtn4rl1	1.37119	1.26532e-86
Ptpn14	3.96027	2.33458e-86
Ppp1r12b	0.928341	2.43378e-86
Sergef	1.78609	3.0674e-86
Fut9	1.51233	3.39852e-86
Mtmr3	1.09898	4.12656e-86
Mcc	5.35	6.98135e-86
Kctd4	3.82796	1.08793e-85
Acaca	1.467	1.99588e-85
Slc44a5	1.40005	8.04435e-85
Odf2	1.21232	1.6678e-84
Slc9a1	1.98128	1.91322e-84
Tra2a	0.787896	2.11977e-84
Ccdc171	3.12208	3.88188e-84
Cpeb4	0.949753	2.96753e-83
Col4a1	1.46477	3.78113e-83
Mdm2	1.66658	3.86549e-83
Vti1a	0.974137	5.70183e-83
Specc1	0.757737	6.96214e-83
Adamts3	2.207	1.36812e-82
Ssbp3	1.48528	1.83065e-82
Ccdc85a	1.4826	2.25523e-82
Rapgef6	0.832021	4.73076e-82
Gpcpd1	0.82334	1.28991e-81
Gramd1b	0.678983	1.855e-81
Dgkg	0.564209	2.18244e-81
Gnao1	0.453008	1.01571e-80
Sfxn5	2.16548	1.6549e-80
Pak7	0.846512	1.85731e-80
Mdga2	0.889424	2.09213e-80
Uvrag	1.12053	2.62709e-80
Rgl1	1.08627	3.82649e-80
Park2	1.1127	1.08075e-79
Dlc1	1.95306	1.11561e-79
Clasp1	0.829498	2.45796e-79
Actn2	2.95918	3.74194e-79
A830018L16Rik	2.1033	4.1138e-79
4732471J01Rik	1.92174	9.42224e-79
Ddx17	0.636888	1.00191e-78
Nsmce2	1.09898	1.03183e-78
Gnaq	0.529572	1.20897e-78
Pxn	2.57746	1.74988e-78
Trip12	0.589526	2.52341e-78
Cacna2d3	0.712705	3.45812e-78
Fbxl20	1.07934	4.24084e-78
Map4k3	0.618183	6.01954e-78
Nek1	1.1783	2.26788e-77
1810041L15Rik	3.4556	3.27313e-77
Bicdl1	1.31804	4.22269e-77
Brwd1	0.714864	4.94987e-77
Ski	1.25249	5.54908e-77
Bcas3	0.988575	5.79095e-77
Ahcyl2	1.06269	1.11292e-76
Apc	0.535374	1.21745e-76
Ston2	4.9203	1.46321e-76
Srcin1	0.893398	4.36605e-76
Ccser2	1.03874	6.42776e-76
Efr3a	0.983249	7.21576e-76
2610035D17Rik	1.57398	7.34343e-76
Arfgef2	1.38193	7.50844e-76
Lyst	0.894436	7.54142e-76
Shank2	0.793159	1.14837e-75
Raph1	1.16452	1.30244e-75
Pitpnc1	2.23577	1.86724e-75
Col4a2	1.29996	3.39546e-75
Fam196a	2.8582	5.93958e-75
Dmxl1	0.68815	9.89052e-75
Ispd	1.8405	1.02633e-74
Mfhas1	1.35816	1.06533e-74
Camta1	0.643253	1.18598e-74
Sestd1	1.24157	1.3289e-74
Mllt3	0.72962	1.76804e-74
Pkd1	1.2503	2.09944e-74
Napepld	3.72802	3.27309e-74
Acvr1	0.91209	4.36825e-74
Fgfr2	1.27576	5.589e-74
Kif6	3.47468	7.47752e-74
Mreg	4.64908	8.40316e-74
Fars2	1.09564	8.72304e-74
Cpne7	1.94186	9.56093e-74
Cradd	3.59528	1.41605e-73
Slmap	1.07395	1.76345e-73
Gm15723	3.85822	1.8966e-73
Acsl6	1.24313	1.92325e-73
Sec61a2	1.02961	2.52006e-73
Map3k20	2.57172	2.93673e-73
Npas3	3.02097	3.15932e-73
Msi2	1.80739	3.58005e-73
Unc80	0.460296	4.12384e-73
Grk3	2.2467	4.58967e-73
Etv6	1.94137	6.15773e-73
Myt1	2.71136	6.16626e-73
Rnf213	3.17081	1.56877e-72
Smg1	0.682654	2.24067e-72
Htr7	5.59367	5.49982e-72
Nalcn	0.737744	1.1515e-71
Stau2	0.581575	1.36032e-71
Tbc1d22a	1.51621	1.70426e-71
Pparg	6.47265	3.03291e-71
Rnf150	0.724001	3.75992e-71
Syt7	0.582388	4.03246e-71
Lingo2	2.05008	4.10519e-71
Zfp618	3.75624	1.26428e-70
Stk3	1.60161	2.63687e-70
Sv2b	0.526287	3.4649e-70
Aff3	0.635024	5.78559e-70
Sipa1l3	0.761566	5.88575e-70
Sh3pxd2a	1.84883	7.48241e-70
Zdhhc14	0.636183	1.04208e-69
Sybu	0.68773	1.08244e-69
Coro2b	1.08434	1.26205e-69
Igdcc4	3.47243	1.56803e-69
Pced1b	2.28537	1.80885e-69
Rnf130	1.33472	2.42997e-69
Rreb1	3.12614	2.93884e-69
Samd12	0.756015	3.13368e-69
St3gal3	1.18502	3.7017e-69
5031425E22Rik	1.16981	7.21052e-69
Itgbl1	3.57841	1.03732e-68
Immp2l	1.4112	1.47036e-68
Mtss1	2.26967	1.78495e-68
Gtdc1	1.00743	3.58236e-68
Irf2	1.01986	4.00119e-68
Tanc2	0.487287	7.66729e-68
Ppp6r3	1.0279	1.33191e-67
Limk2	1.8987	1.73738e-67
Fam214a	1.33635	1.91354e-67
Cd109	4.91364	2.61529e-67
Prkag2	0.515781	2.85429e-67
Lrfn5	0.655897	2.89777e-67
Gpr26	1.93998	3.05677e-67
Ntrk3	0.712172	6.14682e-67
Gabra2	0.687121	7.13545e-67
St6galnac3	1.43365	9.06246e-67
Rptor	0.958618	1.50562e-66
Dock9	0.472944	1.51317e-66
AI115009	4.64535	1.76471e-66
2410089E03Rik	0.517348	3.47376e-66
Ptbp2	0.706366	5.89925e-66
Azin2	2.50532	6.25793e-66
Tmem135	0.85731	2.09142e-65
Ppp2r5c	0.556279	2.32118e-65
Stim2	0.684758	2.52792e-65
Chka	0.900206	4.45714e-65
Mef2a	0.806892	4.48672e-65
Rora	1.34122	7.96958e-65
Ica1	0.496919	9.01598e-65
Fam222b	1.38805	1.30073e-64
Ldlrad3	2.56903	1.6269e-64
Ppp2r2b	0.574246	1.77575e-64
Myo9b	1.45527	2.12015e-64
Tfdp1	1.40624	3.01461e-64
Phkb	1.75361	3.23774e-64
Mapk14	0.993368	4.69452e-64
Sptbn4	0.646332	7.05618e-64
AC165953.2	1.4871	8.09888e-64
Dnmt3a	0.924996	1.58365e-63
Gphn	0.345417	2.03105e-63
Garem1	0.96298	2.74288e-63
Ak4	2.2455	2.90289e-63
Snx24	1.75687	3.10252e-63
Rev1	0.868078	3.35958e-63
Hook3	0.862195	3.88477e-63
Fbxw8	1.64806	7.85408e-63
Arhgap22	3.35382	9.77944e-63
Wdr59	1.84383	1.07194e-62
Rbm6	0.739843	1.5503e-62
Onecut2	1.71186	1.87873e-62
Dtnb	0.856734	2.05889e-62
Syt13	1.79121	2.21266e-62
Kif26b	2.63311	2.50066e-62
Stat3	2.5549	6.54587e-62
Ankrd29	2.80124	6.59191e-62
Fry	0.398971	1.00188e-61
Syndig1	0.92145	1.27522e-61
Faf1	0.654698	1.70881e-61
Ahdc1	1.71005	1.86833e-61
Hdac7	4.09355	2.00893e-61
Ylpm1	0.44779	2.50189e-61
Gramd4	2.63465	2.59842e-61
Ambra1	0.877627	4.54767e-61
Pan3	0.966346	4.86136e-61
Dennd1b	1.08666	5.85257e-61
Plcxd3	4.84528	9.52994e-61
Otud7b	1.46781	2.04973e-60
Eml5	0.625437	3.21881e-60
Ntng2	1.79828	3.44564e-60
Adk	1.49545	5.10907e-60
Arvcf	2.59007	6.88159e-60
E330009J07Rik	2.45287	8.85551e-60
Lrch3	1.17694	9.69326e-60
Pard3	1.64236	1.51155e-59
Manba	2.89178	3.59741e-59
Gm26542	3.21419	3.80126e-59
Zfp451	0.944459	5.77864e-59
Apex2	1.3023	6.41006e-59
Foxo1	4.80703	9.30233e-59
Slc7a14	0.458788	9.37358e-59
Trit1	1.5666	1.05472e-58
Dopey2	0.916632	1.12719e-58
Tspoap1	1.22928	1.93002e-58
Rabgap1	0.52359	2.06125e-58
Nmrk1	2.61313	2.35459e-58
Rps6ka2	2.28561	2.77899e-58
Dcx	2.35297	2.8304e-58
Ankrd27	1.57549	3.79466e-58
Zfand3	0.615998	5.64848e-58
Stxbp5	0.554192	6.7013e-58
Simc1	2.23397	7.07871e-58
Ube4b	0.788795	9.90726e-58
Fgfr1	1.3136	1.82251e-57
Exoc2	0.993724	2.17066e-57
Ksr2	0.760009	2.46007e-57
Cnot2	0.782918	2.52543e-57
Mmp16	0.695262	2.65245e-57
Cald1	3.14927	3.20786e-57
Cxadr	1.93822	3.34549e-57
Mgll	1.0525	4.48822e-57
Slc25a36	0.884568	4.8761e-57
Rnf165	0.673637	5.10475e-57
Junos	2.62911	1.20719e-56
Abca1	1.85682	1.46636e-56
Hecw1	0.937542	1.55516e-56
Cop1	0.736612	2.56066e-56
Rngtt	0.882727	3.72954e-56
Rab30	1.27634	5.53311e-56
Chuk	1.02434	5.596e-56
Fam193a	0.813207	7.63262e-56
Irs1	2.24642	1.20048e-55
Slc12a2	1.88171	1.27775e-55
Mvb12b	1.25582	1.47934e-55
Ppfia4	1.43506	2.10728e-55
Sema4d	1.57643	3.25267e-55
Nup93	0.881153	3.50204e-55
Ube2e2	0.423686	4.54641e-55
Pcsk2	0.296444	5.48603e-55
Fmn1	1.03768	6.3894e-55
Acyp2	1.17832	6.81015e-55
Lrrc8d	1.23556	6.96063e-55
Dok6	0.611381	7.91088e-55
Tacc2	1.07929	8.73855e-55
Zhx2	1.65452	1.26213e-54
Phactr3	0.706727	1.68581e-54
Sema6a	2.67408	1.85026e-54
Lonp2	0.786321	2.19024e-54
Prkdc	1.35898	2.24181e-54
Ttc28	2.87217	2.84681e-54
Gm31698	4.95469	3.10975e-54
Wdfy3	0.533529	3.23487e-54
Cdh11	0.453534	3.45334e-54
Zfp385a	4.00428	3.87982e-54
Zfp407	0.866262	4.08375e-54
Tbc1d12	1.82067	7.01619e-54
Tbl1xr1	0.798281	1.0504e-53
Wdr7	0.599699	1.59647e-53
Prkaa2	1.33737	5.88075e-53
Celsr3	1.66416	8.70464e-53
Svop	0.652132	1.28869e-52
Astn1	0.4289	1.76269e-52
Klhl7	0.483397	1.94388e-52
Specc1l	0.968522	1.97163e-52
Tbc1d24	1.5004	2.59316e-52
Btbd7	1.2506	2.79674e-52
Ubr3	0.435608	4.86828e-52
Plod2	2.47143	6.16566e-52
Parva	2.94767	7.50281e-52
Zfp827	1.22443	9.4395e-52
Msantd2	1.31946	1.17225e-51
Tbcd	1.2515	1.59806e-51
Gm49353	1.19165	1.99189e-51
Tshr	5.40535	2.11048e-51
Tbc1d8	2.16832	2.54749e-51
Prune2	2.21973	6.89748e-51
Gprin3	1.77726	6.96243e-51
Gng12	1.51584	7.35064e-51
Lgals8	2.27106	9.05801e-51
Fgd4	0.959519	9.11607e-51
Tmem117	1.8236	9.64256e-51
Kcna6	3.78366	9.96091e-51
Myo5a	0.424827	1.48854e-50
Atp9b	0.607187	2.1241e-50
Rcbtb1	1.78253	2.14704e-50
Tcf20	0.693591	2.85894e-50
Tmem229b	2.11886	2.99038e-50
Iffo1	1.42342	3.83294e-50
Sec14l5	5.2996	5.9348e-50
Cdh24	2.70045	7.63259e-50
Bcl11a	0.295562	1.16475e-49
Eef2k	1.72911	1.24902e-49
Bicd1	0.484003	1.28886e-49
Slc9a4	2.4962	1.47678e-49
Pkp4	0.481468	1.54454e-49
Arhgap35	0.629481	2.60564e-49
Snx9	2.35286	2.83949e-49
Cdc42bpb	0.993899	3.53059e-49
Rnf38	1.25709	5.38266e-49
Mdn1	0.793779	7.4263e-49
Myo10	3.5581	7.59014e-49
Dyrk1a	0.731218	8.5152e-49
Fgf12	0.59174	9.38402e-49
Nsmaf	0.903566	1.79944e-48
Ostf1	3.06372	1.82544e-48
Ankib1	0.699912	1.85359e-48
Ptpn12	1.0934	2.46062e-48
C2cd5	0.66855	2.51715e-48
Baz2a	0.96289	2.60625e-48
Rai1	1	2.61882e-48
Blmh	2.05767	3.69523e-48
Rbfox2	0.529818	3.78784e-48
Dcaf5	1.0109	4.4909e-48
Gm40841	1.83017	4.96286e-48
Magi2	0.49178	6.43307e-48
Sh3gl3	2.19826	8.83483e-48
Ankrd10	0.995847	9.77007e-48
Eml4	0.745248	1.0521e-47
Cyth3	1.15092	2.4693e-47
Atxn2	0.595413	3.45185e-47
Rc3h1	0.888886	3.55767e-47
Hecw2	0.649762	4.04862e-47
Coro2a	2.45144	4.78498e-47
Bbs9	1.79176	4.87823e-47
Fnbp1	0.703924	5.27928e-47
Slc20a1	1.19956	5.60134e-47
Mob1b	1.3034	9.09673e-47
Mta3	1.21448	9.51969e-47
Arhgap39	0.483789	1.21451e-46
Rlf	0.747754	1.37474e-46
Inpp5b	1.28946	1.61341e-46
Gm20696	1.19712	2.5781e-46
Snta1	1.60275	2.57944e-46
AC129186.1	1.1751	3.9566e-46
Epha4	0.357168	6.37812e-46
Tns3	3.40358	6.55538e-46
Scaper	0.824276	7.40991e-46
Hap1	2.5042	1.03804e-45
Papola	0.444979	1.20033e-45
Mycbp2	0.266888	1.28458e-45
Fam120a	0.718774	1.30839e-45
Hbs1l	0.912604	1.54697e-45
Inpp4a	0.565384	1.69278e-45
Arsb	0.637378	1.84117e-45
Glis1	4.99986	3.33232e-45
Dlg2	0.591579	4.37368e-45
Slc6a17	0.779341	6.05418e-45
Clpb	1.14303	7.20924e-45
Abcb1b	2.35469	7.9437e-45
Fam135a	0.953869	8.44114e-45
Pcca	0.737826	8.98451e-45
Sfpq	0.332452	1.1816e-44
St8sia6	2.95474	1.21037e-44
Mgat5b	2.52851	1.80324e-44
Dlg1	0.829079	2.15766e-44
Kdm7a	0.626034	2.64722e-44
Papd5	1.13793	4.23909e-44
Insr	0.959723	4.29362e-44
2210408I21Rik	0.901204	4.39479e-44
Rnf217	2.26952	4.63202e-44
Msra	0.462653	5.84657e-44
Nrbp2	1.88673	1.08207e-43
Wdfy2	1.44677	1.73117e-43
Nav2	0.558761	2.10139e-43
Lcor	0.840688	3.29185e-43
Znrf2	1.25338	4.30604e-43
Zzef1	0.586661	6.2494e-43
Wnk2	0.630306	7.13381e-43
Ifi203	3.72809	7.4414e-43
4930447C04Rik	2.01354	8.17865e-43
Adam11	0.920228	1.71903e-42
Sobp	0.390144	1.88412e-42
1110051M20Rik	0.551086	2.629e-42
Brinp2	0.232576	2.89854e-42
Fto	0.529627	3.60806e-42
Mapre2	0.744837	3.88439e-42
Ythdf3	0.838326	4.86232e-42
Xylt1	0.675762	9.19762e-42
Optn	3.904	9.58676e-42
Fhit	1.84795	1.08907e-41
Ctnnal1	2.26129	1.10293e-41
Slc9a2	1.46444	1.16656e-41
Ccnl2	0.554415	1.34923e-41
AW554918	1.16803	1.36698e-41
Trpm7	0.577905	1.48289e-41
Gm45881	1.97386	1.8544e-41
Arhgap15	1.56746	2.26895e-41
Scn1a	0.558987	2.31155e-41
Spink10	1.46393	2.46563e-41
Phip	0.631302	2.47829e-41
Pkp2	0.651677	2.61456e-41
Pid1	0.628566	2.88464e-41
Ctnnd2	0.489056	4.40234e-41
Sema5b	6.22643	4.60112e-41
Chst9	3.54833	6.41842e-41
Tpk1	1.91644	6.52354e-41
Cadm3	0.763821	7.97857e-41
AY036118	0.565572	9.86663e-41
P2rx7	2.58782	1.07338e-40
Pacs1	0.806157	1.18148e-40
Clasp2	0.3345	1.22436e-40
Pros1	3.36066	1.49392e-40
Mov10	1.81684	1.61187e-40
Rpe	1.56448	1.65605e-40
2610037D02Rik	1.23552	1.81753e-40
Acer3	1.12849	1.87911e-40
Flrt3	1.78818	2.26803e-40
Nr6a1	1.07299	2.6593e-40
Desi1	0.943968	2.80038e-40
Cpne9	5.35556	3.35401e-40
Med27	0.827294	6.36582e-40
Map2	0.268598	7.75023e-40
Eps15l1	0.832322	8.14543e-40
Kif1c	1.18427	1.05258e-39
Syt1	0.220041	1.0629e-39
Arhgef4	1.05372	1.19097e-39
Il1rap	0.746086	1.29797e-39
Ercc5	1.33569	1.47295e-39
Fam19a1	-0.0622537	1.52731e-39
Dopey1	0.61735	1.57608e-39
Otud4	0.864867	2.02864e-39
Vps13a	0.539786	2.14513e-39
Pdss2	0.752535	2.3671e-39
3632451O06Rik	1.65422	2.84732e-39
Rps6kc1	0.965328	2.85607e-39
Ago3	0.665669	2.8624e-39
Anks1	1.79486	4.2944e-39
Cerkl	2.37798	4.9587e-39
Gramd1c	2.30357	7.72806e-39
Scai	0.662803	8.04131e-39
Bcar1	2.25052	1.07832e-38
Nfkb1	1.04521	1.41396e-38
Cep120	1.01586	1.55765e-38
Lrpprc	0.541947	1.7759e-38
Krit1	0.608665	2.09709e-38
Tsc22d2	1.01675	2.49421e-38
Fhl1	1.68496	2.53479e-38
Gna12	1.49298	2.6296e-38
Tnrc6a	1.19161	3.31028e-38
Nfia	0.87843	3.73474e-38
Tmem132b	0.600735	4.1402e-38
Hlcs	1.91582	4.77751e-38
Rasa2	0.962911	4.99151e-38
Entpd7	1.60223	5.83867e-38
Aifm3	2.61103	5.94364e-38
Trpc7	5.15443	7.15038e-38
Atxn7l1	0.703655	8.46618e-38
Ust	0.55409	1.01563e-37
Ralgps2	0.391093	1.57167e-37
Tmem181a	0.835855	1.92049e-37
Disc1	2.36461	2.74753e-37
Drosha	0.861884	3.90039e-37
Stx3	1.37735	3.90827e-37
Slc25a26	1.02775	4.21838e-37
Ssh1	2.05519	5.63142e-37
Prss35	3.82634	8.22755e-37
Rit2	0.943461	8.29378e-37
Lnpep	0.619764	1.03805e-36
Ksr1	0.582435	1.17307e-36
Rnf112	0.462251	1.55244e-36
AI314180	0.392134	2.48336e-36
Ascc2	1.13553	3.44776e-36
Rffl	2.89567	3.74779e-36
Rtl4	0.829814	4.38084e-36
Naa40	1.14432	7.57152e-36
Slc10a7	1.78492	1.03216e-35
2810403A07Rik	0.906035	1.11776e-35
Ccdc50	0.935015	1.36743e-35
Tmcc1	0.436684	2.03084e-35
Crebbp	0.431405	2.31111e-35
Kcnmb4	1.20054	2.76579e-35
Map3k3	0.816218	2.98748e-35
Atg4c	0.844958	3.07304e-35
Foxo3	1.23561	3.12537e-35
Ino80	0.623695	3.4638e-35
Gm31816	3.20981	4.13775e-35
Reep3	1.36913	4.34938e-35
Grik5	0.55717	4.40277e-35
Setd5	0.389395	4.41379e-35
Fchsd2	1.22406	4.60828e-35
Lrrc28	1.06479	9.38656e-35
Slc19a2	1.87134	1.09387e-34
Frmd3	2.52658	1.19643e-34
Dpp10	3.49635	1.34728e-34
Fbxw11	0.523608	2.04959e-34
Cdh13	3.20136	2.11729e-34
Ick	1.5894	2.23323e-34
Shtn1	0.570068	2.57857e-34
Il6ra	3.33582	3.17042e-34
Lrrfip1	0.397266	3.52247e-34
Dclk2	0.366833	3.78622e-34
Gas6	0.998801	3.83359e-34
Qrich1	0.714192	4.37925e-34
Slc38a9	1.03318	4.81723e-34
Ano10	1.71343	5.468e-34
Abcc5	0.388493	5.49238e-34
Col19a1	3.20655	5.6907e-34
Runx1t1	0.362164	5.88836e-34
Tnfaip8l3	1.58207	6.73637e-34
Dst	0.274139	6.96957e-34
Gapvd1	0.581764	8.78945e-34
Slit3	0.411676	9.5584e-34
Cbfa2t2	0.746565	9.68303e-34
Tmem63c	1.13806	1.08012e-33
Slc22a4	3.66346	1.11637e-33
Cep192	1.54714	1.1785e-33
Rnf216	0.747989	1.27776e-33
Lsm11	2.30606	1.38964e-33
Gbf1	0.451763	1.41721e-33
Fat1	1.60502	1.71328e-33
Chchd3	0.446106	2.26765e-33
Rfx7	0.806328	2.47119e-33
Antxr2	5.99597	2.59299e-33
Shprh	0.516672	3.16217e-33
Tbc1d5	0.770439	3.38495e-33
Snx18	1.67074	3.39319e-33
Slco2a1	5.42555	6.132e-33
Rbms3	2.55849	6.53897e-33
Xpo1	0.962061	6.8968e-33
Eif2ak2	2.01029	7.22306e-33
Polb	0.440611	7.30311e-33
Disp3	1.8397	7.75285e-33
Psme4	0.343742	8.67001e-33
Tmem131l	0.824407	9.01592e-33
Gm44511	1.28543	1.02955e-32
Epn2	0.361141	1.07778e-32
Sgsm2	0.883561	1.25934e-32
Tex15	3.92999	1.68908e-32
Pcx	1.54601	1.96666e-32
Xpo6	0.777899	2.08314e-32
Sec24a	0.980297	2.52235e-32
Retreg1	1.62676	2.5794e-32
Smarca2	0.877183	2.87565e-32
Src	0.99209	3.52452e-32
Gpc1	1.31321	3.5904e-32
Ubash3b	1.65491	4.66075e-32
Fnip1	0.782994	4.89812e-32
Capza1	0.820212	4.91458e-32
Ppp3cc	1.02957	4.97121e-32
Inf2	1.18216	5.04733e-32
Slc39a11	1.31368	5.88927e-32
Washc4	0.933345	6.19705e-32
Ddx60	2.16888	7.33102e-32
Tmtc3	1.54663	7.357e-32
Ppcdc	1.65048	7.45014e-32
Arih1	0.43943	8.16311e-32
Jmy	0.867042	8.55972e-32
Chrna7	0.858074	8.68465e-32
B3galt5	1.35217	1.11926e-31
8030462N17Rik	0.88677	1.22099e-31
E2f3	0.810293	1.24839e-31
Eri3	0.46437	1.33306e-31
Mkl1	0.522907	1.43916e-31
A730060N03Rik	2.71555	1.44878e-31
Mapt	0.209929	1.82182e-31
Gm35501	2.08117	2.09654e-31
Herc6	2.78554	2.19797e-31
Setd7	0.98574	2.22728e-31
Dicer1	0.770362	3.41318e-31
Gldn	5.48271	3.50121e-31
Arid4b	0.319647	3.54235e-31
Fam172a	0.589703	3.55544e-31
Arfgef3	0.333396	3.90635e-31
Tulp3	1.30816	4.57988e-31
Ppip5k1	0.747148	4.59504e-31
Arntl2	1.16703	4.94879e-31
A930007I19Rik	1.78076	5.2092e-31
Ubap2	1.09486	5.23039e-31
Wbp1l	1.32972	5.78796e-31
Nploc4	0.935174	6.39626e-31
9130011E15Rik	0.997999	7.85687e-31
Dip2c	0.339799	8.07202e-31
Deptor	2.9659	9.75064e-31
Plekhm3	0.721616	1.01322e-30
Ints6	0.69164	1.24027e-30
Scaf8	0.509383	1.30391e-30
Rock1	0.523463	1.40469e-30
Pard6g	4.36678	1.41382e-30
Sdk2	1.44683	1.54416e-30
Taf15	0.494011	1.86882e-30
Rbm33	0.555837	2.0276e-30
Zbtb46	3.16533	2.07454e-30
Rab27a	2.42538	2.20074e-30
Ankfy1	0.775221	2.3917e-30
Tbc1d19	0.815809	2.41897e-30
Clmp	1.21996	3.08045e-30
Fbxw4	0.880711	3.08242e-30
Adcy5	1.36316	3.11364e-30
Tnrc6b	0.236696	3.37715e-30
Utp20	0.881388	4.05491e-30
Rhobtb3	1.45699	4.67699e-30
Stk10	2.2132	6.57613e-30
Arnt	0.758165	7.41041e-30
Trappc9	0.380648	7.75786e-30
Shank3	0.870211	8.89982e-30
Smurf2	0.854614	9.21696e-30
Dgka	2.59469	1.02631e-29
Ttll11	0.641421	1.2407e-29
Sdccag8	0.654459	1.40624e-29
Map2k5	0.600635	1.68191e-29
Sltm	0.335958	2.82825e-29
Siah3	3.67962	3.19466e-29
Unc13c	2.62664	3.36572e-29
Lrba	0.555675	4.13845e-29
Ubr4	0.538236	4.20776e-29
Lhx9	4.18619	4.36426e-29
Gtf2f2	1.32077	4.85353e-29
Ctps2	1.44354	5.032e-29
Usp32	0.274467	6.98699e-29
Exph5	5.78384	6.98879e-29
Plxna2	0.367053	8.25728e-29
A230057D06Rik	0.717463	9.21181e-29
Ccdc136	1.92069	1.0296e-28
Ralgapb	0.489127	1.17158e-28
Scfd2	0.84793	1.19779e-28
Ptpro	1.35829	1.22481e-28
Soga1	1.41628	1.2972e-28
Arid2	0.955281	1.5337e-28
Nbas	0.726519	2.30786e-28
Gab2	1.31262	2.39585e-28
Pkib	3.06486	2.49412e-28
Mbnl2	0.324185	2.53458e-28
Fam13b	0.489286	2.87305e-28
Zfc3h1	0.475953	2.92045e-28
Prkcz	0.456756	3.05659e-28
Lifr	0.966233	3.61258e-28
Pias1	0.553752	3.78343e-28
Pacs2	1.39955	4.66153e-28
2310035C23Rik	0.335599	5.09199e-28
Cers5	1.5033	5.50565e-28
Wwox	1.2637	7.63012e-28
Kirrel3	1.81336	8.8068e-28
Macrod2	0.666979	8.99102e-28
Hdac8	1.00057	1.14661e-27
Zfp654	0.826459	1.15349e-27
Zfp532	0.612213	1.22056e-27
Fgf13	0.555659	1.26602e-27
Usp24	0.432718	1.31843e-27
Carmil1	1.42671	1.52134e-27
Dip2a	1.16591	1.6126e-27
March7	0.734996	1.6263e-27
Ptk2	0.294865	1.64054e-27
Stamp	0.858928	1.69707e-27
Fam126b	0.59323	1.73022e-27
Cdk12	0.442114	2.00107e-27
Dzank1	0.541378	3.01383e-27
Zfyve28	0.581562	4.09817e-27
Luzp1	0.481179	4.3194e-27
Usp40	0.921933	4.36773e-27
Klhdc10	0.461665	4.79822e-27
Mbtd1	0.564718	6.2833e-27
Dennd5a	0.65575	6.62594e-27
Iyd	5.51998	7.54599e-27
Fer	0.451845	8.44855e-27
Arsj	3.09775	1.27736e-26
Arhgef28	0.789828	1.286e-26
Ap2a2	0.395979	1.35641e-26
Nf1	0.439872	1.50721e-26
Wdr70	0.704898	1.52032e-26
Tpst1	0.869338	1.59812e-26
Kif13b	0.733333	2.20203e-26
Stard7	0.810458	2.26302e-26
4933427D14Rik	0.668375	2.50559e-26
Necab2	2.57017	2.53038e-26
Dpysl3	1.13465	2.64838e-26
Scmh1	0.506033	2.78665e-26
Sesn2	2.37911	2.8797e-26
Flt3	2.63786	3.21854e-26
Lsamp	0.518337	3.25485e-26
Lin52	1.11831	4.05244e-26
Il34	1.46834	4.34223e-26
Kmt2c	0.378257	4.53039e-26
Nxpe3	1.13635	4.60607e-26
Ssh2	0.54365	4.90363e-26
Osbpl5	3.45268	6.8333e-26
Slx4ip	1.28582	6.93847e-26
Map3k13	0.837931	8.44332e-26
Fam214b	1.66612	8.86896e-26
Psrc1	1.72699	9.5199e-26
Rspo2	1.99232	1.0402e-25
Slc41a2	1.36047	1.21243e-25
Cpt1c	0.720026	1.30287e-25
Ep300	0.482265	1.30948e-25
Gfod1	0.590525	1.31003e-25
Kcng3	3.37496	1.39364e-25
Aatf	0.907269	1.52783e-25
Pi4ka	0.235136	1.78347e-25
Ttc37	0.750043	2.32757e-25
Vac14	1.64845	2.41824e-25
Cabin1	0.411371	2.42837e-25
Htr4	0.903979	2.48827e-25
Tspan9	2.27775	2.58426e-25
Gm26853	1.53376	3.19548e-25
Map4k2	1.5313	3.20063e-25
Zfat	0.967644	3.23295e-25
Jarid2	0.385485	3.3443e-25
Nlrc5	3.67171	3.55083e-25
Herc1	0.242196	3.76879e-25
Anks1b	0.362797	4.31137e-25
Atp11b	0.294612	4.39767e-25
Tln2	0.273882	4.67424e-25
Gm12216	2.9638	4.75144e-25
Ddx10	0.56296	5.05042e-25
Abcd4	1.65498	5.42095e-25
Kdm2a	0.452971	6.73233e-25
Mapkbp1	1.12423	7.62357e-25
Agpat4	0.554575	7.91738e-25
Pde4dip	0.257919	8.75725e-25
Cask	0.331435	9.0088e-25
Dok5	2.13829	9.1957e-25
Zfp423	1.80484	9.22598e-25
Smg6	0.305347	9.2374e-25
Sez6l	0.267176	9.48335e-25
Nek6	1.84691	9.76876e-25
Hectd2	0.540184	1.12212e-24
Arhgef11	0.498074	1.15272e-24
Gtf2a1	0.727	1.97397e-24
D630045J12Rik	0.47624	2.0451e-24
Lpin1	1.50222	2.07464e-24
Nectin1	1.34018	2.16224e-24
Pfkp	0.612582	2.35172e-24
Eipr1	0.557713	2.56918e-24
Dera	2.47769	2.59445e-24
Zdhhc20	0.505745	3.2954e-24
Arhgef12	0.274616	3.47922e-24
Dnm2	0.492759	3.93882e-24
Kmt2d	0.771801	3.95558e-24
Epm2a	1.0615	4.91569e-24
Dagla	0.383557	5.19183e-24
Zfyve1	0.96157	5.45785e-24
Ccdc93	1.01633	5.80465e-24
Tbc1d4	2.29993	8.18796e-24
Eya3	0.928641	8.54335e-24
3110039M20Rik	0.950523	1.02187e-23
Nol4	0.453488	1.07495e-23
Ercc6	0.678427	1.0914e-23
Zzz3	0.566301	1.14371e-23
Tbcel	0.798836	1.25253e-23
Sec24d	1.5543	1.59903e-23
Zranb1	0.564981	1.73589e-23
Slc25a42	1.43416	1.95658e-23
Adam19	1.49172	2.01164e-23
Snap23	1.12799	2.03305e-23
Atg7	1.22288	2.10145e-23
Pias2	0.480069	2.27804e-23
Ralgapa2	0.484602	2.49555e-23
Oma1	1.77858	2.60777e-23
Mitf	1.09389	2.63731e-23
Uty	0.639047	2.73984e-23
Cpsf6	0.290031	2.97588e-23
Vps41	0.363656	3.34012e-23
Osbpl1a	1.14554	3.79067e-23
Sacs	0.4193	4.87097e-23
Prpf40b	0.761196	5.9077e-23
Olfml2b	1.1659	6.41689e-23
Rgs12	1.73439	6.98389e-23
Mtmr10	1.56044	7.74159e-23
Camk2d	1.77542	8.51965e-23
Thada	0.805491	9.14143e-23
Pus10	0.785365	1.30239e-22
Marf1	0.598663	1.5418e-22
Asxl1	0.637122	1.57809e-22
Igsf21	1.05584	1.8435e-22
Evc	2.72108	1.89772e-22
Sfi1	1.18239	2.13638e-22
Cers4	0.793931	2.45831e-22
Rassf5	1.93649	2.57093e-22
Nfasc	0.305885	3.65352e-22
Ctbp2	2.71367	3.71793e-22
4930467D21Rik	7.38558	4.2926e-22
Brinp1	0.238672	4.32381e-22
Ptpn13	1.87783	4.73863e-22
Cdk8	0.299452	4.83888e-22
Vps8	0.604407	5.02726e-22
Wdr33	0.251696	5.04605e-22
Tmem266	1.62457	5.38663e-22
Ube3c	0.275148	5.91536e-22
Slc4a10	0.308362	6.43484e-22
Cc2d2a	1.08434	6.56428e-22
Nrf1	0.728265	6.72292e-22
Per3	1.15528	8.33374e-22
Lrp12	0.86755	9.33764e-22
Snph	0.271241	9.41541e-22
Tspan17	1.74994	9.93145e-22
Ablim2	0.250067	9.93595e-22
Setx	0.440585	1.10236e-21
A930012L18Rik	6.50717	1.14889e-21
Atg2b	0.873469	1.22446e-21
Cdyl2	1.26226	1.26887e-21
Nfatc2	1.22887	1.33681e-21
Phf21a	0.447652	1.45991e-21
Slc6a15	1.06794	1.47165e-21
Pwwp2a	0.474429	1.50797e-21
Ltbp2	5.41398	2.00881e-21
Agfg1	0.301655	2.03478e-21
Psen1	0.599124	2.17092e-21
Fam193b	0.653183	2.35686e-21
Tmem245	0.835556	2.52846e-21
Hgf	6.54354	2.8522e-21
Lrp8	0.877708	3.02148e-21
Thumpd2	1.47306	3.37417e-21
Gatad2a	1.44931	3.507e-21
Ttll4	1.25092	3.90076e-21
Cdc14b	1.42287	4.01011e-21
Nfxl1	1.52846	4.10895e-21
Mipol1	1.2388	5.0563e-21
Ogt	0.188775	5.1191e-21
Lekr1	0.989241	6.01111e-21
Arap2	0.464442	6.05269e-21
Snapc3	0.678445	6.23895e-21
Slc7a6	0.848131	6.28836e-21
Tia1	0.229269	6.46017e-21
Sbno2	1.28741	6.4877e-21
Scube2	6.39143	6.58335e-21
Senp5	0.398522	6.80893e-21
Gm38393	0.855255	6.97424e-21
Wscd2	0.2878	7.73884e-21
Whrn	4.83679	8.81205e-21
Mcur1	1.04629	1.10699e-20
Hps5	1.11867	1.13016e-20
Fryl	0.502683	1.18204e-20
Dgkq	1.3582	1.24267e-20
Fbxo8	0.892076	1.26192e-20
Mthfd1l	1.24774	1.28691e-20
Spns2	0.96013	1.39378e-20
Cdc14a	4.81006	1.43591e-20
Myef2	0.292654	1.48104e-20
Slc15a2	2.736	1.52276e-20
Arhgef7	0.326657	1.52276e-20
Rusc2	0.894028	1.68117e-20
Gdap2	1.00848	1.92827e-20
Ptgs2	1.95266	1.97153e-20
Sipa1l1	0.210831	1.98469e-20
Trim9	0.275264	2.02624e-20
Shq1	1.52445	2.10091e-20
Gm31508	1.74841	2.14589e-20
Kit	1.3992	2.16829e-20
Abca3	0.767911	2.19312e-20
Bcat1	1.17917	2.20268e-20
Pxdn	0.612546	2.29884e-20
5031439G07Rik	0.777823	2.40608e-20
Huwe1	0.174304	2.85402e-20
Ap1b1	0.584909	3.01979e-20
Wnk1	0.26524	3.16677e-20
Prag1	1.83749	3.79006e-20
Mlxip	0.85235	3.90019e-20
Plcxd2	3.49708	4.00983e-20
Mnat1	0.503454	4.03236e-20
Gabrb3	0.330286	4.6383e-20
Kif13a	1.10291	4.71093e-20
Slc7a8	0.452206	4.77381e-20
C78859	0.536799	5.48233e-20
Zfp811	2.04671	5.76602e-20
Frmd4b	0.825985	5.99179e-20
Htt	0.268003	6.56045e-20
Antxr1	1.67507	6.63153e-20
Ralyl	0.379414	6.77565e-20
Nedd4l	0.259229	7.32261e-20
Klhl26	0.957949	7.81609e-20
Ankrd44	2.06745	7.97187e-20
Lama3	3.65504	8.00734e-20
Supt3	0.830603	8.88234e-20
Slc45a4	1.00264	9.67472e-20
Ackr3	2.81167	1.00763e-19
Trp53i11	2.54549	1.02504e-19
Vps33a	0.833651	1.05211e-19
Tmem241	2.97187	1.05669e-19
Ankhd1	0.363553	1.0705e-19
Syt14	0.396879	1.18155e-19
Gfra1	2.78223	1.31978e-19
St6gal1	1.98424	1.3302e-19
Sfmbt1	0.598556	1.65805e-19
Lrrc20	0.966219	1.89929e-19
Atxn7	0.532396	2.40067e-19
Galnt10	2.46358	2.40298e-19
Neurl1a	0.76698	2.47796e-19
Rnf128	1.47346	2.5119e-19
4930488L21Rik	1.69721	2.59465e-19
Nnat	1.47403	2.95201e-19
N4bp2l2	0.234253	3.0443e-19
Rftn1	2.09938	3.21179e-19
Gm29865	1.58579	3.25872e-19
Ddx58	1.78818	3.94742e-19
Hipk2	0.900221	4.03834e-19
Slco4c1	3.25663	4.15489e-19
Echdc2	2.0559	4.23388e-19
Mbd2	0.536847	4.51449e-19
Edrf1	0.576343	4.5759e-19
Magt1	1.90717	4.8736e-19
Cpm	3.69079	4.87752e-19
Dot1l	0.517256	5.07166e-19
Mettl25	1.45247	5.15609e-19
Myo1b	1.72541	5.35556e-19
Helq	0.846156	5.76444e-19
Sema3c	2.1621	5.82544e-19
Hmbox1	0.482766	5.86017e-19
Cdk5rap2	0.955909	6.22285e-19
Ccar1	0.339528	6.28494e-19
Gm20422	1.67716	6.85818e-19
Zfp516	1.65441	7.45877e-19
Helz	0.422432	7.58966e-19
Xpo4	0.920235	7.7597e-19
Cpne2	1.92297	8.1501e-19
Nars2	0.809871	8.29784e-19
Cadm2	0.322216	8.76411e-19
Islr2	2.15774	9.20291e-19
Dclre1c	1.01968	9.64926e-19
Zfp941	1.8414	1.02197e-18
Aven	1.31558	1.11927e-18
Braf	0.201335	1.13152e-18
Klhl8	0.898117	1.17914e-18
Cog3	0.748879	1.27156e-18
Trim3	0.748359	1.40156e-18
Kremen1	2.02176	1.55832e-18
Suclg2	2.01379	1.61017e-18
Catspere2	0.746022	1.74804e-18
Cntrl	1.14801	1.7563e-18
Nhsl1	1.2218	2.0968e-18
Wdr26	0.317472	2.16457e-18
Plxnc1	0.886725	2.44639e-18
Tardbp	0.398068	2.50134e-18
Usp34	0.208213	2.81132e-18
Gpatch2	0.637189	3.48364e-18
Slc22a14	1.64551	3.6239e-18
Rgs11	0.886762	3.74347e-18
Slc2a9	1.04596	3.74347e-18
Lhfpl2	2.74838	4.33169e-18
Leng8	0.406997	4.40446e-18
C530008M17Rik	0.249853	4.58061e-18
Cspp1	0.39087	5.28723e-18
Purg	0.392252	5.4234e-18
Emb	0.865657	5.43153e-18
Gabpb1	0.816891	5.51374e-18
Rab15	0.724323	5.57325e-18
Edem1	1.27531	5.78959e-18
Pou2f1	0.708813	6.72932e-18
Ncoa3	0.572981	7.09871e-18
Crtc3	0.650673	7.13986e-18
Grid1	0.447181	7.63589e-18
Wwp2	1.03852	8.18575e-18
Trp53bp1	0.375287	8.20849e-18
Lpcat3	1.14652	8.36858e-18
Sh3yl1	1.47869	8.44342e-18
9530036O11Rik	3.8443	9.01659e-18
Copg2	0.373599	9.14522e-18
Uggt1	0.565225	9.24461e-18
Rarb	3.26057	9.40452e-18
Atp13a2	0.510799	9.97342e-18
Cwf19l2	0.917923	1.01378e-17
Ranbp17	1.03369	1.02807e-17
2700049A03Rik	0.999008	1.06344e-17
Micall1	2.11097	1.29335e-17
Tfcp2	0.937052	1.71583e-17
Prkcd	4.22322	1.81373e-17
4930402H24Rik	0.251157	1.83289e-17
Gm49169	2.04211	1.88823e-17
Tmtc2	0.690822	2.08681e-17
Add3	0.353887	2.17918e-17
Srbd1	0.816033	2.19163e-17
Calcrl	2.70437	2.273e-17
Cep170	0.360873	2.30212e-17
Slc39a14	0.811019	2.353e-17
Myo5b	1.04996	2.53984e-17
Rhbdd1	1.67192	2.59156e-17
Tsc2	0.703554	2.70452e-17
Urgcp	0.525414	2.79089e-17
Birc6	0.204289	2.79695e-17
Invs	1.19662	3.03144e-17
Safb2	0.490784	3.12982e-17
Pkd2	0.674424	3.23548e-17
Ulk2	0.328516	3.30713e-17
Stx2	1.18744	3.67847e-17
Kyat1	1.81963	3.74981e-17
Mob2	1.05275	4.27745e-17
Rcor3	0.552361	4.30975e-17
Med15	0.50675	4.34506e-17
Kat6b	0.268316	4.72812e-17
Mphosph9	0.556424	5.06313e-17
Smurf1	0.545393	5.30409e-17
Zfp292	0.351131	5.66948e-17
Ky	2.36146	5.99482e-17
Zmynd8	0.298186	7.84813e-17
Mier1	0.427966	8.0226e-17
Ttc17	0.4405	8.23574e-17
Smarcd3	0.781403	9.24716e-17
Rnpepl1	1.32836	9.64966e-17
Galnt1	0.729096	9.90313e-17
Fndc1	2.18469	1.00635e-16
Papd4	0.540243	1.01849e-16
Fnip2	0.974167	1.10578e-16
Fbxl7	1.20618	1.12071e-16
R3hcc1l	1.05609	1.14095e-16
Ankrd26	1.37012	1.2137e-16
Atad2b	0.531824	1.36967e-16
Zmat1	1.02411	1.4522e-16
Clk1	0.283302	1.48924e-16
Dhx35	1.09352	2.05373e-16
Uggt2	0.320104	2.35565e-16
Nsd3	0.223674	2.58474e-16
Msrb3	1.58624	2.83647e-16
Map3k4	0.539097	2.8583e-16
Gm3248	4.95704	3.37165e-16
Wdhd1	2.02358	3.46437e-16
Fut8	0.170763	3.60527e-16
Mgea5	0.267766	4.68206e-16
Ppp6r2	0.28211	4.72811e-16
Pdzd2	1.89403	4.84238e-16
Lrrc29	1.07742	4.9271e-16
Myo1d	1.04845	5.34389e-16
Slc35f4	0.337712	5.70792e-16
AC161199.1	1.14852	6.07364e-16
Dennd6a	0.463992	6.32888e-16
Hace1	0.37371	6.63195e-16
Spire1	0.173622	7.91169e-16
Abhd5	1.27832	8.44629e-16
Ireb2	0.454473	8.92333e-16
Zfp207	0.137197	8.96578e-16
Xpr1	0.647279	1.02876e-15
C130073E24Rik	2.29035	1.09076e-15
Lrp6	0.296891	1.11177e-15
AC149090.1	0.243322	1.13e-15
Wwp1	0.597565	1.23668e-15
Rdh10	1.23767	1.41301e-15
Dnmbp	1.17365	1.41705e-15
C130071C03Rik	0.299399	1.50765e-15
Fam184b	1.68067	1.51505e-15
Git2	0.875503	1.59882e-15
Bicra	0.877017	1.61983e-15
Dip2b	0.0984977	1.6384e-15
Peli2	1.91495	2.06455e-15
Nlk	0.394886	2.07452e-15
Sp1	1.11751	2.18104e-15
Zc3hav1	1.98159	2.40384e-15
E130307A14Rik	0.527022	2.61906e-15
Ints6l	0.7522	2.89544e-15
Shisa9	1.28462	2.94845e-15
B4galnt4	0.747044	3.0524e-15
AC162302.1	1.67448	3.42097e-15
Nufip2	0.170856	3.5899e-15
Rufy3	0.227105	4.09422e-15
Large1	0.3601	4.14648e-15
Armc8	0.349121	4.93733e-15
Ntsr2	1.39014	5.15693e-15
Clip2	0.465035	5.53521e-15
Mast1	0.665648	5.96016e-15
Slc27a2	3.86902	6.05828e-15
Fam107a	2.46706	6.11486e-15
AC159282.1	2.2284	6.44051e-15
Myo9a	0.283152	6.58262e-15
Tada2a	0.53464	6.93446e-15
Mcph1	0.400442	7.06341e-15
Epg5	0.640164	7.51285e-15
Airn	2.2429	7.59165e-15
Crtc1	0.442217	8.21024e-15
Stam	0.54595	8.33333e-15
Polr3b	1.02768	9.40582e-15
Fbxw9	1.41906	9.45199e-15
Bid	1.94055	1.00627e-14
Ddi2	0.542138	1.03372e-14
Mir670hg	1.60859	1.0552e-14
Qsox1	1.12662	1.05935e-14
Fam168a	0.17959	1.11506e-14
N4bp2l1	0.668452	1.12566e-14
Ppfia1	0.403316	1.17393e-14
Snapc4	0.787543	1.21843e-14
Csnk2a2	0.314935	1.26052e-14
Acad11	1.13168	1.33065e-14
Cog2	0.666407	1.35853e-14
Gm42744	2.31407	1.7128e-14
Hibadh	0.791852	1.85885e-14
Cramp1l	0.743651	1.87735e-14
Agrp	2.11521	1.95511e-14
Csf1	2.69166	1.99292e-14
Mbtps2	0.890185	2.03078e-14
Orc4	0.230494	2.05448e-14
Gm43597	1.48727	2.24051e-14
Phc3	0.436647	2.34659e-14
Lhx2	1.25698	2.51712e-14
9030624J02Rik	0.647525	2.54496e-14
Fam185a	1.25753	2.74337e-14
Meg3	0.143939	2.81667e-14
Gatm	1.5844	2.84431e-14
1810013L24Rik	0.468721	2.97485e-14
Wdr20	0.625933	3.08774e-14
Zfp148	0.23284	3.10401e-14
Mest	1.86516	3.11918e-14
Zdhhc21	0.552133	3.1346e-14
Snx7	0.896362	3.32595e-14
Slco5a1	1.38763	3.38996e-14
Slc37a3	0.590723	3.56741e-14
Ell	0.965653	3.58319e-14
Lmbr1	0.599828	3.79519e-14
Iqcj	1.61194	3.93182e-14
Med26	0.953572	4.18164e-14
Parp11	0.947244	4.3493e-14
Nexmif	0.370655	4.49864e-14
Ndst1	0.800106	4.77015e-14
Slc5a3	0.933744	4.86317e-14
Vezt	0.267869	5.64222e-14
Arrb1	0.897035	5.75163e-14
Cacul1	0.597764	6.25857e-14
March11	0.896563	6.5544e-14
Pcbp3	0.484493	6.60837e-14
Ypel2	1.09495	6.89363e-14
Prdm11	0.9354	7.00628e-14
Mon2	0.26791	7.071e-14
Nedd9	1.69967	7.50888e-14
Fgf18	3.30678	7.74386e-14
Trpm4	1.06526	8.38113e-14
Rnf180	0.952855	8.48037e-14
Abr	0.130889	8.48037e-14
Zfp64	1.04191	8.78442e-14
Fgf5	2.73544	8.94905e-14
Brwd3	0.602086	9.53524e-14
Coro7	0.720433	1.06288e-13
Spata5	0.492812	1.06904e-13
Ccnt2	0.196929	1.0759e-13
Gm2762	1.24114	1.1375e-13
Tmem196	1.4036	1.17875e-13
4833422C13Rik	2.3322	1.28329e-13
Eda2r	4.55399	1.34312e-13
Kcna1	0.794025	1.36095e-13
Magi1	0.718275	1.42526e-13
Chd6	0.149804	1.52101e-13
Ifit1	1.55566	1.67919e-13
Tpd52	0.434829	1.68467e-13
Tmem184b	1.0297	1.68913e-13
Ift43	0.984541	1.87377e-13
Dennd2c	4.51523	1.8741e-13
Adamts6	2.35996	1.91621e-13
Anks6	1.16152	2.07252e-13
Adamts14	6.22221	2.08219e-13
Pitpnm3	1.13388	2.08219e-13
Tmem161b	0.411211	2.11039e-13
Cacng7	0.805767	2.1601e-13
Plekhm2	0.696546	2.2688e-13
Hibch	1.33349	2.27645e-13
Pald1	3.43446	2.31945e-13
Scaf4	0.422878	2.39837e-13
Fam13a	0.62326	2.40174e-13
Ankrd12	0.172011	2.48528e-13
Galns	1.6354	2.77222e-13
Anxa6	0.834912	2.94815e-13
Cplx1	0.705883	3.12265e-13
Fggy	0.948531	3.33077e-13
Alms1	1.14855	3.36378e-13
Gsr	1.01204	3.37382e-13
Tnks1bp1	0.442238	3.67147e-13
Mapk8	0.279757	3.69653e-13
Efna5	2.48623	3.8418e-13
Pkn1	0.933225	4.05107e-13
Bmt2	0.349025	4.07597e-13
Gm6999	3.21695	4.25193e-13
Cntnap1	1.02667	4.51345e-13
Gfm2	0.541701	5.06634e-13
Hells	2.23275	5.06967e-13
Tasp1	0.413106	5.19723e-13
Larp4b	0.200825	5.78212e-13
Fbxo11	0.272609	5.81885e-13
Phf8	0.573771	5.89301e-13
Clasrp	0.708034	6.27557e-13
Mark3	0.146025	6.37649e-13
Elmo1	1.30542	7.0053e-13
Picalm	0.349432	7.38468e-13
Smc5	0.516544	7.40857e-13
Lpcat2	1.24314	7.56715e-13
Mkln1	0.273259	7.74687e-13
Efl1	0.53163	7.89426e-13
Ogfrl1	0.574911	8.49029e-13
Ptpn23	0.816062	8.71821e-13
Ppp1r13l	2.74976	9.174e-13
Sema3d	4.56998	9.2075e-13
Zcchc2	0.707	1.16522e-12
Hs3st2	3.248	1.19433e-12
Dcp1b	0.697031	1.30208e-12
Tab2	0.359902	1.30945e-12
Cflar	1.65765	1.31389e-12
Nt5dc3	0.778983	1.35613e-12
Agps	0.614537	1.48226e-12
Gm26945	1.18934	1.54376e-12
Boc	1.08696	1.61838e-12
Rabep1	0.0933729	1.82687e-12
Arhgap44	0.194799	1.84172e-12
Cntnap4	2.20227	1.88412e-12
Pum2	0.316761	1.93272e-12
Zbtb38	0.356791	1.93739e-12
Vstm2a	1.05699	1.94231e-12
Nipbl	0.189045	1.97514e-12
Tgfa	3.21462	2.01751e-12
Ide	0.515352	2.02381e-12
Zfp777	0.841835	2.07522e-12
Epha7	0.0593339	2.11564e-12
Lrrfip2	0.393265	2.17221e-12
Slc9a7	0.418389	2.27943e-12
Rab23	0.928391	2.47823e-12
Trak2	0.334942	2.63981e-12
Jade3	0.859697	2.73189e-12
Hacd1	0.569435	2.87458e-12
Plekhh1	2.52481	2.92281e-12
Gm26944	1.07908	3.1114e-12
Hook2	0.952716	3.11228e-12
Bmpr1a	0.367444	3.1272e-12
Btbd9	0.243519	3.25951e-12
Ccng1	0.470185	3.26731e-12
Tyms	1.99923	3.43513e-12
Panct2	2.95194	3.72475e-12
Ppm1b	0.357536	3.7555e-12
Tbck	0.25565	3.757e-12
Gas2	0.802518	4.00959e-12
Lhfpl1	3.05534	4.10869e-12
Hdac1	0.869336	4.44831e-12
Cep250	0.86535	4.6114e-12
Agrn	0.280797	4.70327e-12
Aagab	0.386161	4.84264e-12
Golga4	0.262007	5.13874e-12
Reps1	0.403678	5.45575e-12
Tbkbp1	1.17175	5.48519e-12
Tdrd3	0.599149	5.90773e-12
Taf1b	0.309999	5.93611e-12
1700109H08Rik	1.09916	6.05001e-12
Utrn	2.20639	6.16404e-12
Taf4	0.981248	6.20756e-12
Acsl1	0.570976	6.30946e-12
Ccl25	0.40351	6.66009e-12
Slc6a6	0.102307	7.19835e-12
Sntg1	0.220263	7.21531e-12
Vps54	0.441322	7.62209e-12
Dcxr	1.60909	8.22105e-12
Kcnj6	0.161454	8.80765e-12
Tet3	0.244964	8.82225e-12
Nf2	0.36272	8.86413e-12
Vwa5a	1.98911	9.13341e-12
Hdx	0.697839	9.18746e-12
Rps6kb1	0.288342	9.32963e-12
Ccdc91	0.801977	9.74054e-12
1700007G11Rik	3.6584	1.01051e-11
Myof	3.9095	1.01695e-11
Sema6d	0.57165	1.05246e-11
Ralgapa1	0.228453	1.06927e-11
Hspbap1	1.14459	1.09783e-11
Clcn5	1.78566	1.2105e-11
Bin3	0.749624	1.31498e-11
Fam120c	0.373407	1.34569e-11
Ptcd3	0.416187	1.38809e-11
Ranbp9	0.185571	1.479e-11
Dhx29	1.04157	1.49479e-11
Fam110b	0.28966	1.49792e-11
Zeb1	0.535009	1.50807e-11
Ric1	0.225902	1.55739e-11
Epc1	0.116058	1.70659e-11
Map3k12	0.532747	1.71024e-11
Ccdc57	0.797402	1.7893e-11
Ptprs	0.154263	1.79832e-11
Lrrc4	0.4831	1.81733e-11
Asxl2	0.383192	1.83063e-11
Elavl3	0.196351	1.8613e-11
Pgap1	0.733302	1.86675e-11
Tenm2	0.2249	1.90469e-11
A330069K06Rik	2.28273	1.92296e-11
Kdm5b	0.0987935	1.94347e-11
Mau2	0.37164	2.02428e-11
Nbea	0.225811	2.08593e-11
Tbc1d31	1.22353	2.09878e-11
Mettl6	0.888907	2.21696e-11
Numb	0.47097	2.33974e-11
Pde7a	0.428968	2.38267e-11
Usp53	0.732337	2.49594e-11
Zc3h7a	0.251843	2.52344e-11
Cd2ap	0.43514	2.55986e-11
Ttn	4.39317	2.62096e-11
Cdkn1a	0.941758	2.716e-11
Slc16a2	0.546048	2.7875e-11
Efemp1	5.60886	2.83343e-11
Nrg4	2.17093	2.84995e-11
Usp54	0.865422	2.99908e-11
Cnot4	0.0955361	3.02433e-11
Socs7	0.470804	3.09107e-11
Mtss1l	1.74175	3.3182e-11
9930021J03Rik	0.315283	3.68561e-11
Trrap	0.13278	3.85064e-11
Snrnp70	0.0662105	3.95823e-11
Clybl	0.781756	3.97495e-11
Mid1	0.853443	4.0561e-11
Ube2q2	0.427186	4.06805e-11
Gm37240	0.807516	4.07095e-11
Setbp1	0.293319	4.19409e-11
Col12a1	5.55297	4.24916e-11
Scap	0.503773	4.48987e-11
Gsap	2.92164	4.49057e-11
Parvb	2.75099	4.50677e-11
Nos1	1.04552	4.62817e-11
Adam15	0.617432	4.93992e-11
Zfyve27	0.679617	5.22371e-11
Srek1	0.125142	5.44803e-11
Gpr107	0.479298	5.46216e-11
Ttbk1	0.590515	5.71201e-11
Hs2st1	0.187897	5.78115e-11
Klhl22	0.393793	5.89721e-11
Mapk11	1.14021	6.55556e-11
Esrrg	0.551358	6.66753e-11
Auh	0.34367	6.81268e-11
Gbp7	1.78583	6.87315e-11
Satb1	0.876155	7.21308e-11
Tmem19	0.598388	7.31041e-11
Slc30a7	0.63572	7.32845e-11
Gm9916	1.64937	7.40446e-11
Lats2	1.87371	7.54486e-11
Usp48	0.246555	7.63515e-11
Pcgf3	0.479168	8.94676e-11
Slc20a2	0.634067	9.07765e-11
Stk35	1.00518	9.25266e-11
Nup160	0.640696	9.2561e-11
Tor3a	1.92653	9.29896e-11
B830012L14Rik	1.00853	9.32688e-11
Fam117b	0.259206	9.43303e-11
Ift140	0.706093	9.5485e-11
Kansl3	0.516647	9.551e-11
Pcdh15	1.74711	1.01197e-10
Lrrn2	0.106133	1.09455e-10
Piezo1	4.02898	1.24133e-10
Farp2	0.690785	1.25237e-10
Pidd1	2.75916	1.25917e-10
Slc44a2	0.858732	1.28123e-10
Acvr1c	1.76746	1.32919e-10
Arhgef1	0.792717	1.38149e-10
Aen	0.914114	1.48058e-10
Poln	2.20674	1.54731e-10
Morc4	1.51093	1.55938e-10
Sept8	0.386552	1.57573e-10
Fbxo3	0.622012	1.61949e-10
Ino80d	0.38542	1.66102e-10
Ttc21b	0.528432	1.70451e-10
Trip11	0.229561	1.77063e-10
Arhgap10	1.052	1.83299e-10
Arih2	0.494733	1.99526e-10
Tmod1	1.02696	1.999e-10
Col15a1	5.32185	2.16749e-10
Prdm10	0.472397	2.17528e-10
Plagl1	3.00843	2.20549e-10
Dock11	1.35369	2.26671e-10
Zhx3	0.253724	2.31023e-10
Strip2	1.0097	2.33049e-10
Stard9	1.28388	2.35169e-10
Afg1l	0.593627	2.35254e-10
Mrpl1	0.382592	2.4975e-10
Sugp2	0.205575	2.50752e-10
Cwc27	0.259478	2.53717e-10
Fam160a2	0.527855	2.56459e-10
Ap3s2	0.698067	2.81663e-10
Gm11639	4.97163	2.88587e-10
Tubgcp6	0.915026	2.94776e-10
Pitpnm2	0.3776	3.15529e-10
Kdm5a	0.152554	3.18567e-10
Gm43517	0.806359	3.28138e-10
Sarm1	0.949278	3.69618e-10
Tmem2	1.08728	4.42032e-10
Uri1	0.285778	4.4708e-10
Snx1	0.490322	4.57151e-10
Sema3e	-0.0441476	4.78259e-10
Kcnd3os	3.2607	4.82793e-10
Serping1	2.5028	5.09086e-10
Vit	4.83462	5.0916e-10
Pnpla7	1.51356	5.37788e-10
Ube2h	0.217014	5.37979e-10
Erap1	1.40675	5.44438e-10
Trip4	0.584181	5.62532e-10
Wasf2	0.917717	5.83317e-10
Paxbp1	0.0434497	5.9319e-10
Jakmip3	0.191832	5.99791e-10
Lrrc3b	1.60043	6.22196e-10
Fam199x	1.06209	6.33118e-10
Nek3	1.65337	6.43391e-10
Matk	0.15225	6.71311e-10
Grm5	0.261637	7.09567e-10
Als2	0.564878	7.23514e-10
Gpatch2l	0.779233	7.54152e-10
Klhl3	0.129207	7.60509e-10
Pspc1	0.157324	8.22979e-10
Kcng1	1.6236	8.7256e-10
Cfap69	1.10761	9.03839e-10
Rttn	1.09269	9.35045e-10
Orai2	0.550122	9.94357e-10
N4bp1	0.317758	1.04691e-09
Clk4	0.251544	1.06225e-09
Trabd	1.05205	1.11808e-09
Fam35a	0.831154	1.11998e-09
Zfp804b	3.52356	1.16417e-09
Prim2	1.24095	1.17903e-09
Epb41l4b	0.468817	1.21636e-09
Rars2	0.351716	1.36905e-09
A530013C23Rik	1.88231	1.37179e-09
Ncoa5	0.319736	1.42159e-09
Cstf3	0.177368	1.45434e-09
Pibf1	0.245354	1.51751e-09
0610010F05Rik	0.199	1.61852e-09
Kcnh5	0.936607	1.63024e-09
Btaf1	0.289394	1.64801e-09
Wdr37	0.2161	1.66415e-09
Chic1	0.392961	1.73788e-09
Cdc27	0.327754	1.77063e-09
Gtf2ird1	0.901031	1.90922e-09
Dusp22	0.751756	1.99737e-09
Ddr1	1.42498	2.01957e-09
Hmgcll1	0.329407	2.09496e-09
Flt3l	2.67749	2.16882e-09
Rab37	7.34417	2.20999e-09
Cog5	0.312596	2.31385e-09
Mark1	0.302763	2.34998e-09
Kif3c	0.30514	2.40458e-09
Ppm1f	0.750461	2.54833e-09
Fdxr	1.35761	2.57825e-09
Eed	0.79436	2.58384e-09
Phka1	2.67406	2.78865e-09
Foxn2	0.463869	2.84175e-09
Morc3	0.485587	2.85308e-09
Gm20342	0.994528	2.96254e-09
Fbxo18	0.635808	3.21036e-09
Cars	0.768932	3.24084e-09
Npr1	2.36278	3.24782e-09
Txndc11	0.351193	3.25122e-09
Rnasel	2.45651	3.27579e-09
Kif1a	0.256946	3.32102e-09
Ap4e1	0.708052	3.50653e-09
Ubtd2	0.497838	3.59597e-09
Sgpl1	0.695264	3.70323e-09
Tbc1d9	0.537982	3.84499e-09
Usp20	0.584229	4.19747e-09
Medag	4.17357	4.23492e-09
Acvr2a	0.407751	4.29887e-09
Tom1	1.0288	4.31238e-09
Map3k14	1.44738	4.54263e-09
Kdm4b	0.327311	4.6019e-09
Sec24b	0.12491	4.68509e-09
Abcb10	1.12846	4.73606e-09
Tbc1d14	0.449467	5.05812e-09
Wdr25	1.13205	5.10387e-09
Dgkd	0.139257	5.19142e-09
Ddhd1	0.193592	5.47887e-09
Fam78b	0.481874	5.55812e-09
Fam118b	0.512908	5.76308e-09
Gm26797	3.24551	5.77187e-09
Ints13	0.393862	5.81812e-09
Dock1	1.59377	6.03744e-09
Tsc22d1	0.0941078	6.13528e-09
Ldb3	1.28683	6.22786e-09
Slc22a21	5.18485	6.33332e-09
Prkd2	1.50502	6.43792e-09
Eva1c	2.94786	6.78204e-09
Map3k8	3.54306	6.8975e-09
Nfatc3	0.610593	7.06916e-09
Cep170b	0.681663	7.39455e-09
Arhgap28	4.96271	7.46814e-09
Spsb1	2.73607	7.81089e-09
Prtg	1.3451	7.8204e-09
Phactr1	0.110519	7.96718e-09
Mybl1	2.74369	8.7229e-09
Pds5a	0.223314	8.81625e-09
Map3k9	1.01125	9.05762e-09
Arhgap23	0.429428	9.13054e-09
Klf8	0.664398	9.18238e-09
Ncoa2	0.22011	9.35306e-09
Slf2	0.126833	9.41596e-09
Zfp956	0.890091	9.52805e-09
Tiam2	1.78422	9.66888e-09
D3Ertd751e	0.76447	9.84832e-09
Faxc	0.375182	1.01274e-08
Tmem132c	5.58187	1.0304e-08
Plpp3	1.21999	1.03225e-08
Tmem150a	0.968391	1.03714e-08
Rc3h2	-0.0273668	1.07039e-08
Kctd8	1.84187	1.13965e-08
Arl13b	0.659338	1.14024e-08
Cep85	0.906925	1.16433e-08
Inpp1	0.597081	1.18965e-08
Tsc1	0.278148	1.18969e-08
Slc9b2	1.87203	1.20482e-08
Rimklb	0.926083	1.29812e-08
Tnks	0.0692841	1.39122e-08
Ube2g1	0.238851	1.40256e-08
Cep350	0.142279	1.44906e-08
Eya2	2.51542	1.46625e-08
Rbm26	-0.0388712	1.49653e-08
Abca17	1.62085	1.49992e-08
Tnpo3	0.153154	1.5151e-08
Slc1a4	0.993206	1.64502e-08
Zfp652	0.240308	1.66281e-08
Gm15688	2.75949	1.7147e-08
Frzb	1.73877	1.77562e-08
Phka2	0.303283	1.88066e-08
Gak	0.177622	1.91211e-08
1110019D14Rik	1.09081	1.94874e-08
Plcg1	0.497451	2.06702e-08
Slc35d1	0.671741	2.09713e-08
Inpp5k	0.462252	2.18241e-08
Kdm6a	0.401919	2.23076e-08
Gatad2b	0.188371	2.33804e-08
Pnpt1	0.40388	2.50443e-08
Bok	0.924308	2.5566e-08
Parp9	1.09493	2.75185e-08
Dido1	0.11726	2.78913e-08
Tbc1d32	0.357125	2.79081e-08
Babam2	0.0708936	2.83758e-08
Rnf111	0.221229	2.86207e-08
Ergic1	0.227082	2.88796e-08
B3galnt2	0.547576	2.89272e-08
Phldb1	1.20953	2.91989e-08
Map4k5	0.0809374	2.96736e-08
Pcnx2	0.078	3.01204e-08
Dglucy	3.24911	3.22817e-08
Mpp5	0.72101	3.43444e-08
Gfod2	0.78751	3.43845e-08
Tyw1	0.63185	3.44898e-08
Eif4ebp2	0.646628	3.48165e-08
Mid2	1.00354	3.50964e-08
Rab3gap2	0.162686	3.57067e-08
Rap1a	0.116603	4.06489e-08
Patj	0.946133	4.10347e-08
Tmem214	0.623767	4.14448e-08
Lrrc55	2.52969	4.18537e-08
Gmds	0.296055	4.22161e-08
Rad18	0.790322	4.42006e-08
Fbf1	0.531672	4.47884e-08
Fip1l1	0.190249	4.51444e-08
Ipo11	0.214918	4.51924e-08
[truncated: 19,757 more rows]

## Sheet: LongRead_RNA_CA3vsCA1
Transcript_name	RNA_l2fc	RNA_adj_pval
Gm26917-202	1.58655	3.44245e-227
Gm42418-201	1.18732	3.74635e-108
Zbtb20-204	1.96218	9.66655e-74
AY036118-201	0.638563	3.44205e-36
Slc1a2-202	2.93506	1.72824e-31
Meg3-209	-0.538603	3.16752e-28
Kcnq1ot1-201	0.938144	1.14778e-18
Etnk1-202	2.17653	2.99785e-13
Meg3-206	-1.09187	1.8537e-09
Ccnd2-201	3.33778	2.07687e-06
Meg3-201	1.44922	5.11448e-06
Unc5c-208	3.13852	0.000152795
Grik4-201	4.04606	0.000620193
Gm45159-201	1.76342	0.000820556
Gpi1-211	1.5427	0.00120499
Pfkp-212	1.90239	0.00334299
Nktr-213	1.11817	0.00348485
Tmem108-202	4.10495	0.00410653
Snap25-203	1.22171	0.00782364
Kctd4-201	2.92469	0.00795375
Etnk1-201	0.624871	0.00806635
Aak1-201	0.838658	0.0103371
Clmn-201	2.39601	0.0143598
Spock1-202	4.50591	0.0192297
Ccnd2-208	4.13084	0.0233074
Dock4-205	1.33039	0.0239361
Cacna1c-207	2.19722	0.0315027
AC149090.1-202	0.881569	0.0377148
Unc5c-202	2.13056	0.0436836
Cadps-210	1.7426	0.0549818
Lgi1-203	1.8787	0.0641822
C230004F18Rik-210	0.788015	0.0643492
Sema5a-201	3.84174	0.0797981
Kcnc1-201	2.00197	0.143799
Trps1-203	3.94964	0.208412
Cadps-209	1.54715	0.232889
Gpi1-203	2.19174	0.23776
Snhg11-201	-1.74512	0.249947
Celf4-205	1.69517	0.25694
Ddx5-208	1.38617	0.294088
Iqsec3-203	2.24394	0.323326
Cdh24-201	3.29951	0.325326
Gm26917-201	2.94674	0.326047
Cpne7-203	1.59281	0.389349
Gpr26-201	0.87778	0.410423
Cxadr-201	1.80176	0.423926
Lrp1b-207	1.96445	0.435868
Srcin1-203	0.739131	0.484042
Celf4-202	0.909664	0.505449
Smoc2-201	3.98569	0.537167
Raver2-201	1.49809	0.561877
Ubn2-205	0.807984	0.563767
Cacna1a-204	2.01177	0.588167
Cacna1c-223	2.18059	0.592835
Mgat4c-209	2.27823	0.625092
Spock1-204	3.39547	0.639462
Smg1-201	0.946525	0.747323
Slc6a7-201	1.3191	0.784461
Kcnd3-202	2.63639	0.835234
Kcnq2-216	1.33437	0.841584
Ptgs2-201	2.15956	0.864767
Gm26580-201	2.50335	0.868752
Grin1-214	1.16256	0.870284
Trps1-202	3.9832	0.878673
Kcnc1-203	1.72321	0.89342
Nptx1-201	0.165953	0.949674
Nrp2-205	2.65419	0.964901
Mdm4-210	1.02617	0.984325
Pde4d-210	3.54558	1
Gm9968-201	2.65511	1
Rims1-207	1.28973	1
Cacna1c-221	2.51836	1
Pbx1-207	0.863337	1
Gm48239-201	2.0542	1
Ttc14-203	0.753183	1
Elavl2-215	3.02697	1
Tia1-213	0.929462	1
Ifit1-201	1.24278	1
Mctp1-204	3.01574	1
Gpc1-201	1.00846	1
Hs3st4-201	0.875378	1
Gls-212	0.766743	1
Lynx1-203	1.21229	1
Aak1-202	0.16564	1
Lsm11-202	2.03809	1
Cdkn1a-201	1.64478	1
Nectin3-202	3.74926	1
Cdk14-214	1.88504	1
Trhde-201	2.14828	1
Mbnl2-206	0.828915	1
Myl6-202	1.13632	1
Gria2-207	1.22396	1
Pcyt2-201	0.983626	1
Adarb1-209	1.99858	1
Nktr-205	0.692734	1
Nt5dc3-201	0.617699	1
Nbeal1-203	1.16484	1
Ikzf2-201	2.83431	1
Unc13b-215	1.37247	1
Fubp1-209	0.873158	1
Col4a2-201	1.28582	1
Asph-216	2.22718	1
Nufip2-201	0.893306	1
Hap1-202	2.16475	1
Aak1-205	0.819801	1
Znrf1-201	0.972085	1
Ccbe1-201	4.72522	1
Rab10os-203	1.16265	1
Enah-213	1.12817	1
Celf2-227	0.587777	1
Ccnl2-201	0.838369	1
Nectin3-201	1.16112	1
Ntsr2-201	1.79329	1
Mical3-214	1.33937	1
Madd-217	2.0681	1
Grik4-202	3.75754	1
Tacc2-204	2.22148	1
Erc2-203	1.92199	1
Lynx1-201	0.626836	1
Phf20l1-206	1.14563	1
Me3-205	1.13451	1
2010111I01Rik-211	0.592447	1
Plxdc2-201	1.65467	1
Luc7l-202	0.55323	1
Baiap2-204	0.774014	1
C2cd5-214	0.944156	1
Sfswap-212	0.659172	1
Nfat5-212	1.19945	1
Polb-202	0.7812	1
Gpcpd1-208	1.38514	1
Zgpat-204	0.933411	1
Mef2a-212	1.72418	1
Pclo-201	1.88917	1
C78859-201	0.271821	1
Kndc1-204	1.52991	1
Dgkq-208	1.67465	1
Plekha1-209	1.48834	1
Stx3-202	2.57351	1
Flnb-201	1.03692	1
Shisa2-201	4.31873	1
Snx10-206	1.17791	1
Ogfrl1-201	0.614573	1
Csmd2-206	0.900809	1
Cntnap1-201	0.953799	1
Tbc1d2-201	3.16682	1
Srgap2-201	1.1978	1
Efr3b-204	3.55931	1
Lrtm1-201	0.91964	1
Hook3-201	0.536026	1
Tango2-205	1.22615	1
Col6a1-201	3.92516	1
Rabgap1l-210	1.35734	1
Cpsf6-201	0.522939	1
Gpr68-207	4.39068	1
Unc5c-207	2.08785	1
Abl2-202	0.499089	1
Celf2-223	0.381866	1
Rpl6-207	0.399711	1
Nrxn1-226	1.61576	1
Clstn2-201	0.684355	1
Sorbs1-224	1.90683	1
Rabgap1l-202	0.318365	1
Mcf2l-212	0.753769	1
Abcc5-208	0.278997	1
Tgfb2-201	1.3367	1
Cers4-205	1.21732	1
Ccng1-201	0.572455	1
Cyth3-206	0.743039	1
Ylpm1-208	0.650594	1
Tspan17-201	2.54363	1
Cdk14-208	1.30812	1
Sptbn1-203	0.899586	1
Celf4-204	1.99752	1
9530059O14Rik-201	0.46384	1
Ccdc50-203	0.634498	1
Ank2-224	0.915185	1
Rbm26-205	0.753482	1
Ncald-212	4.30159	1
Nwd2-201	1.06147	1
Tcte1-201	1.04796	1
Ubl3-205	0.802117	1
Setd5-208	0.949841	1
Nrp2-201	2.1444	1
Slc25a36-203	0.795952	1
Gm26846-201	4.74741	1
E330009J07Rik-202	1.2286	1
Cabp1-207	1.9534	1
Trhde-202	2.11414	1
Epha5-211	1.91634	1
Stmn2-202	1.10254	1
Gm20683-201	1.57999	1
Raph1-203	0.852855	1
Ppib-202	0.42917	1
Tspan18-204	5.99661	1
Rnf213-203	1.81861	1
Plcxd2-201	2.44493	1
Lifr-203	0.510591	1
Snx22-201	2.88055	1
Enah-211	0.342284	1
Gm42047-201	1.27949	1
Gm43597-202	1.06081	1
Dgkg-204	1.72512	1
Igf1r-201	0.597128	1
Parp8-204	1.79451	1
Ly6e-216	1.07125	1
Trio-202	1.48277	1
Ifi203-207	4.19926	1
Il1rap-204	1.01431	1
Cacna1a-209	2.13884	1
Trim9-203	0.565188	1
Hdac7-211	3.3092	1
Nvl-201	1.01642	1
Gdap10-201	1.54354	1
Snrnp70-201	0.278279	1
Gm9916-201	1.93957	1
Iqcj-201	0.88059	1
Peak1-204	0.778091	1
Ank3-209	0.498421	1
Faim-205	1.2055	1
Phf14-209	0.79646	1
Arhgef17-201	0.519575	1
Ube2d3-203	0.341303	1
Brinp1-203	1.21414	1
Tulp4-204	1.29086	1
Ifit3-201	0.878092	1
Cnrip1-203	1.29358	1
Naa40-201	0.878528	1
Stard5-201	2.60391	1
Gm26603-201	2.3683	1
Ptbp2-205	0.794064	1
Gm26762-201	1.42747	1
Zbed6-201	0.420069	1
Unc5d-201	2.79715	1
Srrm2-206	0.224808	1
Tcf25-203	0.507092	1
Akap13-207	1.75501	1
Sesn2-201	1.42908	1
Dock4-207	1.02583	1
Tspan18-202	5.6696	1
Nrp2-207	0.57573	1
Ank2-222	2.12166	1
Masp2-201	1.60432	1
Tanc1-209	1.37861	1
Grk3-201	1.07903	1
Galnt14-201	3.57586	1
Itga7-204	0.853466	1
Snap91-205	1.53236	1
Stk38-201	0.926202	1
Flrt3-202	1.27928	1
Ago3-201	0.373987	1
Gria2-206	0.264003	1
Itsn1-208	1.04697	1
Akap13-213	1.12229	1
Fbxl20-201	0.539575	1
Pou6f2-201	26.8271	1
Kcng3-201	2.83351	1
Csnk1g1-201	0.769468	1
Slc44a5-203	2.14789	1
Cacna1c-216	0.661034	1
4921534H16Rik-202	2.48735	1
Gtf3c1-206	2.37852	1
Brwd1-202	0.891531	1
Reep3-201	1.3457	1
Rps6ka3-201	1.32238	1
Iqgap1-201	1.14611	1
B3gat2-201	1.20017	1
Rab24-205	1.0441	1
Ddx17-204	0.833337	1
Trhde-203	0.486865	1
Rbm4b-207	0.561308	1
Plekha1-211	1.85776	1
Znrf2-201	0.655776	1
Clcn3-207	1.25779	1
Lats2-201	1.10505	1
Adcy6-202	1.37656	1
Fam199x-201	1.12165	1
Cdh9-202	3.77602	1
Camk2n2-201	0.983361	1
Dmd-207	1.48642	1
Calcoco1-204	2.52202	1
Rabgap1l-207	0.887438	1
Auts2-208	1.31698	1
Aldh4a1-201	1.29619	1
Dclk2-202	0.747861	1
Odf2-222	1.10895	1
Marc2-204	3.43536	1
Nrp1-203	0.745611	1
Cop1-209	0.68583	1
Vwa5b2-201	2.46614	1
Tmcc1-213	1.04774	1
Sec14l5-202	26.7123	1
Parva-201	2.76324	1
Gm26649-201	1.62545	1
Ntsr2-205	1.90693	1
Vps13a-205	1.85788	1
Nkain3-202	0.965747	1
Phf14-201	1.27501	1
Ppp6r3-209	0.988878	1
Tspoap1-209	1.51068	1
Sacs-204	2.16072	1
Gm16185-201	0.916426	1
Myef2-208	1.12123	1
4932413F04Rik-201	5.41743	1
Itsn1-216	2.50762	1
Ptk2b-205	0.954318	1
Son-214	0.879889	1
Cadm3-205	0.939209	1
Cdc42bpa-211	0.858986	1
Krit1-209	0.783319	1
Pmaip1-201	2.87842	1
Snrnp70-216	0.61887	1
Ube3a-216	0.618685	1
Jag2-201	0.586793	1
Tango2-217	1.34725	1
Srrm4os-201	1.57699	1
Cpt1c-207	1.4868	1
Cyp26b1-205	3.32854	1
Mapk8-211	1.49722	1
Dlg5-205	2.07518	1
Phf20l1-203	2.01004	1
Nfib-208	0.431513	1
Lgi1-201	0.410239	1
Hdac4-203	1.59921	1
Rgl2-201	0.984442	1
Trps1-208	4.27296	1
Arhgef4-201	0.38729	1
Mapk8ip3-210	0.813908	1
Cachd1-201	0.461664	1
Rab30-201	0.48324	1
Banp-204	1.72391	1
Hdac4-202	0.838717	1
Slit2-222	26.5236	1
Cdk14-207	1.44064	1
Rbm33-202	0.615477	1
Gfap-201	0.713014	1
Gm32647-201	2.76236	1
Slc6a17-209	1.19856	1
Psrc1-211	1.94918	1
Clip1-215	0.554763	1
Kcna1-201	0.576068	1
Vps13c-202	0.425543	1
Rnf10-211	1.34618	1
Tmem215-202	3.76458	1
Akap13-204	3.42167	1
Mdm4-202	1.1108	1
B3galnt2-201	1.26974	1
Nktr-201	0.476601	1
Myef2-204	0.975254	1
Ttc14-201	0.188334	1
Tmem215-201	5.19971	1
Ston2-201	5.25963	1
Fam13a-205	0.842336	1
Sin3b-201	1.0259	1
Ubn2-203	1.52397	1
Zkscan2-203	1.27339	1
Galnt3-201	2.3858	1
Auts2-220	2.37493	1
Slit2-208	2.28406	1
Aqp4-201	1.82893	1
Grik2-203	1.08543	1
Pgap1-201	0.851437	1
Hrk-201	1.18491	1
Tex15-201	2.69965	1
Cdc40-205	0.999597	1
Arhgef26-206	3.30973	1
Ackr1-201	0.625223	1
2610037D02Rik-202	0.676403	1
Pag1-204	1.18834	1
Ptpre-203	1.99764	1
Gbp7-201	1.96047	1
Zbtb38-205	1.31598	1
Agap1-203	1.0433	1
Riok3-201	0.62058	1
Dicer1-202	0.506031	1
Kcnq2-211	1.02441	1
Tnrc6a-205	1.28406	1
Cacna1e-205	0.647428	1
Uso1-202	1.23568	1
Ank3-216	1.43226	1
Gnal-201	2.15364	1
Fgfr1-216	0.938067	1
Clk3-205	1.6308	1
Dopey1-216	0.781026	1
Ccbe1-204	26.3955	1
Clstn2-202	1.19415	1
Rufy3-205	1.02906	1
Dmxl1-204	1.29857	1
Mxd4-204	0.983137	1
Mapk8-207	0.996832	1
Enah-208	0.869428	1
Camk1-206	3.61331	1
Lpar6-201	0.619995	1
Efr3a-201	0.349855	1
Fam13c-204	0.736872	1
Rasgrf2-205	1.61395	1
Chd2-212	1.02327	1
Rbm5-203	1.00851	1
Golga4-212	1.51237	1
Socs2-206	5.00934	1
Ptprs-213	1.09606	1
Bicd1-205	0.683155	1
Ptpn14-202	2.18734	1
Timp4-201	0.453114	1
Rbfox3-201	1.00369	1
Gm43915-201	1.57816	1
Ttll4-209	1.33112	1
Trappc8-203	1.55477	1
Vasn-201	2.43985	1
Gigyf2-221	0.626613	1
Ap2a2-203	1.07527	1
Ttc21b-204	1.81223	1
Parp6-204	0.814155	1
Sorbs1-210	1.2065	1
Szt2-206	1.01205	1
Negr1-205	1.16882	1
Csnk1g1-210	1.58904	1
Kndc1-205	3.14246	1
Foxo1-201	3.12954	1
Gm3227-201	3.00922	1
Sox11-201	0.598725	1
Usp36-206	1.94812	1
Gm5136-201	1.48808	1
Palm3-201	2.20273	1
Ndst1-201	0.398171	1
Irf7-213	0.595372	1
Abcd4-209	1.51988	1
Gm10710-201	26.2848	1
Ttn-202	26.256	1
Nrp1-204	1.49851	1
Chka-203	2.31429	1
Cpsf6-208	0.463556	1
Baz1b-205	1.1934	1
Slc5a3-201	0.379808	1
Mob1b-204	0.891165	1
Nek9-201	0.595127	1
Trpm4-202	1.27255	1
Hars2-206	0.798354	1
Ssh2-204	1.27209	1
Aifm3-203	2.69922	1
Fstl5-201	2.6687	1
Thrsp-201	1.75831	1
St8sia6-201	1.39858	1
Srsf5-209	0.895246	1
Mvp-203	1.38201	1
Evc-201	3.48663	1
Slc17a7-203	0.7886	1
Per3-205	3.25896	1
Fbxl18-203	1.11654	1
Gm45902-201	1.55998	1
Apbb2-205	1.51772	1
Cd2ap-201	0.575886	1
Ppcdc-213	1.5179	1
Herc6-202	4.93469	1
Hpgds-203	1.38945	1
Mthfsd-201	0.945703	1
Prpf39-206	2.30162	1
Map3k5-201	2.23931	1
Wscd2-203	0.877822	1
Sntb2-201	0.707788	1
Per3-201	1.60356	1
Nfkb1-204	1.53324	1
Psrc1-208	1.10883	1
Thoc7-206	0.933993	1
Srsf6-204	0.947745	1
Sntb2-203	0.64046	1
Itsn1-203	2.47917	1
Deptor-202	2.30619	1
Aqp11-202	1.69678	1
Polk-201	1.37448	1
Ywhah-204	0.422119	1
Rabgap1l-208	1.35844	1
Ndfip2-204	0.78677	1
Wipf3-203	0.556548	1
Slco2a1-201	3.06901	1
Phactr2-203	2.83689	1
Slc16a11-203	2.87133	1
Cacna1e-202	2.85535	1
Cdh2-203	0.504913	1
Hapln4-201	0.539581	1
Herc1-202	0.738039	1
Trabd-207	1.75853	1
Nvl-203	0.704163	1
B830012L14Rik-201	0.458434	1
Gm14827-201	1.22502	1
Gm45250-201	1.41368	1
Exph5-201	3.91943	1
4921534H16Rik-201	3.93576	1
Mcur1-201	0.910945	1
Usp48-202	0.632618	1
Preb-204	0.656944	1
Gm12258-201	1.0924	1
Clcn3-206	0.935567	1
Adamts9-203	26.0526	1
Camk2d-225	26.1176	1
Zcchc7-201	0.67405	1
Zfpm2-202	1.11173	1
Galc-201	0.874825	1
Rufy3-204	0.685333	1
Rnf217-201	1.06285	1
Gm47033-201	2.71371	1
Tnpo1-205	1.19413	1
Ncoa3-201	1.04429	1
Mpp3-203	2.58731	1
Plp1-202	0.397357	1
Nisch-221	1.00744	1
Slc22a15-201	1.76356	1
Fzd7-201	1.7149	1
Arid4b-206	1.65823	1
Kif1b-201	0.477283	1
Fnbp1-201	1.33167	1
Cnp-202	1.28532	1
Gm13872-202	3.39219	1
Pqlc3-207	3.22847	1
Sgcd-204	3.16782	1
Itch-205	0.683583	1
Kremen1-201	1.79147	1
Reps1-202	1.7777	1
Sh3d19-207	1.7835	1
Orai2-204	1.75092	1
Cpm-201	4.89023	1
Cpne9-210	4.88273	1
Lrrtm4-206	4.66399	1
Mtmr14-203	1.13712	1
Arhgef9-209	0.416406	1
Ccdc3-201	2.17221	1
Trp53inp1-204	2.05447	1
Sema4d-204	0.916927	1
Cul4a-205	2.02713	1
Chpf2-201	0.527015	1
Trim56-201	1.97247	1
Inha-201	1.50917	1
Krit1-207	1.04192	1
Agfg1-206	0.349695	1
Raver2-202	0.920357	1
Tmem245-201	0.32474	1
Mat2a-204	1.33624	1
Klhl2-205	1.14449	1
Zkscan2-201	0.527358	1
Wscd2-206	1.07263	1
Kcnq2-208	1.51135	1
Crebl2-201	0.944083	1
Sptbn1-206	0.707599	1
Ttc3-202	0.542393	1
Rictor-202	0.477569	1
Ryr2-211	1.18608	1
Socs2-209	2.93904	1
Celf2-219	0.44557	1
Hnrnpll-207	0.56888	1
Tctn1-201	0.964552	1
Skiv2l-209	1.64196	1
Sept2-213	1.65997	1
March7-204	0.673776	1
Pcnx-207	0.747571	1
Ankrd11-204	0.533645	1
Ralgapa2-202	0.68329	1
Snta1-203	3.60754	1
Ankrd17-210	1.06423	1
Nrcam-203	0.73152	1
Sestd1-202	0.4856	1
Uba5-204	1.05665	1
Raver2-203	0.490926	1
Hnrnpu-205	0.237418	1
Tnrc6c-206	0.89757	1
Plcg1-203	0.59708	1
Zfyve27-207	0.472789	1
Mff-216	0.859093	1
Lrrc29-204	1.83057	1
AC124561.1-202	1.7697	1
Recql5-204	1.72798	1
Nrg3-204	0.41262	1
Zfp618-203	26.0163	1
Il6ra-202	26.0383	1
Focad-203	0.778732	1
Nin-216	0.829495	1
Lncpint-211	1.27878	1
Bcl11a-205	0.207872	1
Polr1a-203	1.10559	1
Kyat1-207	2.21484	1
Fam196a-203	2.13698	1
Psmd4-203	2.04642	1
Neto1-201	0.320613	1
Malat1-205	2.05172	1
Ank2-219	0.61513	1
Map4k4-207	1.01716	1
Rbm33-204	0.696627	1
Usp15-211	0.607844	1
Lman2-204	2.49273	1
Tgfa-201	2.52102	1
Fbxl22-201	2.41404	1
0610030E20Rik-202	0.966137	1
Fndc9-201	0.958345	1
Gpr107-205	1.70543	1
Pcsk2-202	0.391309	1
Arcn1-206	1.58728	1
3632451O06Rik-201	1.07409	1
Arpp21-211	1.17445	1
Oaz3-203	1.04459	1
Cd109-201	2.93682	1
Srcin1-201	0.660462	1
Atp6v0a1-209	0.572677	1
Gm20045-201	0.525502	1
Chdh-201	1.72635	1
Orc4-201	0.586237	1
Naa35-202	1.66495	1
Brd1-201	1.62934	1
Epha8-201	4.78701	1
Ccbe1-202	4.73027	1
Blmh-203	4.71847	1
Pald1-201	4.6939	1
Iyd-201	4.54415	1
Coro1c-210	1.28285	1
Sfxn5-201	1.29048	1
Rapgef2-204	1.25993	1
Haghl-202	1.03008	1
Ywhag-204	0.899439	1
Zxdc-202	1.99672	1
Bscl2-209	0.907405	1
Sbno2-205	2.00213	1
Nfib-209	1.90016	1
Ank3-212	0.744301	1
Atxn2-217	0.535499	1
Ppm1h-206	1.84197	1
Fads6-201	1.85012	1
Srsf11-203	1.85175	1
Metap2-201	0.857367	1
Rbx1-202	0.973308	1
Pdk1-208	0.91598	1
Serbp1-202	1.19315	1
Gapvd1-215	1.08031	1
Robo1-202	2.20879	1
Txndc11-202	1.06466	1
Klf13-203	2.17663	1
Plekhf2-201	1.53421	1
Mfn1-201	0.776576	1
Sgms1-202	1.50284	1
Gm26890-201	1.27853	1
Atp6v1h-206	0.84048	1
Ints7-204	1.42369	1
Rapgef1-203	2.63941	1
Ppp1cb-204	0.680043	1
Atp8a1-214	0.912636	1
Vps13d-203	0.576428	1
Per3-204	1.49786	1
Igdcc4-206	3.73709	1
Igfbp5-201	0.811219	1
Tmem114-201	3.65859	1
Herc6-201	3.29758	1
Gle1-206	1.13455	1
Cmip-204	0.956382	1
Slc25a28-201	0.355296	1
C130013H08Rik-201	1.85472	1
Ppp6r1-203	1.82624	1
Ccnt1-208	0.418405	1
Nudt5-201	0.730333	1
Fry-217	0.803754	1
Grm7-204	0.878221	1
Krit1-204	0.673843	1
Grm1-201	0.441887	1
Cdk14-210	0.723933	1
Spock1-203	25.6994	1
Cpne9-206	25.8247	1
Col15a1-203	25.7812	1
Gm35172-201	25.8182	1
Tarbp2-203	0.724984	1
Adamts20-204	0.7597	1
Gm37305-201	0.908296	1
Eps15l1-205	2.04644	1
Angptl3-202	2.05997	1
Ache-208	1.96793	1
Mob1b-201	1.00762	1
Mobp-202	2.00433	1
Slc7a1-204	1.96878	1
Gm48678-202	1.39444	1
Thsd4-203	1.44087	1
Bcar1-202	1.44152	1
Cog2-203	1.37296	1
Ankrd10-202	0.619561	1
Map2-211	0.38552	1
Tmbim1-202	0.615031	1
Arhgap39-208	0.385761	1
Celsr3-201	0.360491	1
Fmn1-202	1.00971	1
Chst10-207	2.28449	1
Gm4524-201	2.34348	1
Fnbp4-201	0.502755	1
Mat2a-202	0.494928	1
Ireb2-202	0.969488	1
Nsun7-202	0.771832	1
Cdk14-206	1.55041	1
Slc20a1-205	1.34195	1
Pds5a-206	1.12473	1
Abce1-203	2.83121	1
Whamm-203	0.861234	1
Cpne6-207	2.78159	1
Tmtc3-201	0.908755	1
Ppip5k1-207	0.908906	1
Rc3h2-210	0.929446	1
Slc25a36-202	1.63433	1
Chka-207	1.57513	1
Zfp26-202	1.5859	1
Iqgap1-203	1.5681	1
Marf1-203	1.55009	1
Dgkb-207	1.54853	1
Synj2bp-203	0.88005	1
Parp8-202	0.669598	1
Eef2k-201	0.782809	1
Pan3-219	0.826726	1
Rsrp1-205	1.4739	1
Pabpc1-203	1.22316	1
Me3-207	1.18734	1
Pmpcb-202	1.19717	1
Cavin2-201	4.61028	1
Ltbp2-207	4.43397	1
Adamts14-201	4.58958	1
Tyms-204	4.43634	1
Ist1-204	0.745181	1
Acer3-201	0.700006	1
Atp6v1h-203	0.566457	1
Rcor3-210	1.12514	1
Hip1r-201	0.967076	1
Tmem181a-202	2.04788	1
Plcb1-208	1.80685	1
Iqgap1-207	1.84912	1
Pxn-204	1.78178	1
Gm26981-201	0.838672	1
Fus-216	0.451734	1
Atp13a2-202	1.71998	1
Grm1-203	0.799401	1
0610030E20Rik-201	1.03474	1
Gm43660-201	1.02115	1
Rbm14-201	1.12832	1
Ddx50-202	0.967742	1
Tmem100-201	2.14775	1
N4bp1-203	0.695587	1
Selenoo-202	0.945797	1
Stat1-202	2.03769	1
Eml5-209	0.68166	1
Hspbap1-203	1.43536	1
Selenoi-205	0.895699	1
Pex1-207	1.39651	1
Ephb2-204	1.375	1
Rtn1-206	1.35096	1
Vps13c-204	1.34034	1
Klhdc10-202	0.330639	1
Mon2-206	0.622072	1
Blmh-201	1.10292	1
Cxadr-204	1.11184	1
Eif2ak2-201	1.07715	1
Ei24-209	1.00084	1
Trmt2a-209	0.59621	1
Kmt5a-211	2.67097	1
Dnm3-207	2.59631	1
Cdc42bpa-216	0.61847	1
Klhl33-203	2.46837	1
Mia2-204	0.995583	1
Rapgef6-203	0.3849	1
Birc6-224	1.70338	1
Med15-215	1.54262	1
AI115009-201	1.56493	1
Trio-209	1.46306	1
Nt5e-201	1.43086	1
Slc4a4-207	1.13414	1
Gm10010-201	1.14248	1
Ppp1r12b-210	0.963685	1
Clcn5-201	3.43457	1
Pard6g-201	3.35317	1
Gm26574-201	3.12614	1
Rbm25-217	1.01811	1
Gm26823-201	0.997901	1
Uqcrc1-204	0.594566	1
Bicc1-203	1.68988	1
Rsbn1l-204	1.73408	1
H2-D1-202	1.61602	1
Gripap1-205	1.57247	1
Phip-216	0.672035	1
Lats1-202	0.462707	1
Slc6a17-204	0.816016	1
Gm42047-202	0.375773	1
Fbxo18-209	25.5698	1
Nphp3-201	25.5885	1
Ifi203-205	25.6472	1
Gm26532-201	25.5747	1
Ifi203-204	25.5327	1
Prkcd-209	25.5864	1
Gm44601-201	25.6194	1
Gm20342-201	0.392978	1
Kdm6b-201	0.741843	1
Dst-204	0.446536	1
Fam155a-204	0.623573	1
Tanc1-211	1.88233	1
Mettl13-202	1.83471	1
Rgl1-206	1.91475	1
Pigq-209	1.8476	1
Mob3c-201	1.86985	1
Gm48855-201	1.83789	1
Ttc19-204	1.78799	1
Rprm-201	0.629414	1
Fuk-203	1.4129	1
Tmem214-204	0.431186	1
Fubp1-208	0.688787	1
Crtc3-205	1.30897	1
Tmem18-201	0.428641	1
Ireb2-201	0.384102	1
Csnk2a2-209	0.392714	1
Shprh-208	1.1914	1
Usp40-209	1.19712	1
Nek6-201	0.956985	1
Plpp3-201	0.906373	1
Slc1a3-201	2.32891	1
Plch2-212	2.27168	1
Anxa7-206	2.22648	1
Gm32647-202	2.18414	1
BB365896-201	2.09256	1
Rbfox2-202	0.937594	1
Ankrd52-203	0.819384	1
Sugp2-213	0.545071	1
Gm19667-201	1.35975	1
Ddx17-202	0.653629	1
Csnk1a1-209	0.356789	1
Ifit3b-201	0.596249	1
Slc22a15-204	1.03646	1
Atad2b-201	0.640332	1
Rbm14-202	2.76176	1
Ppp2r3a-204	2.80872	1
Wscd1-205	2.81128	1
Grb14-203	2.72731	1
A930006L05Rik-201	2.71512	1
Ctnnal1-203	2.69027	1
Pofut2-202	2.68405	1
Fstl5-203	2.6573	1
Rps2-204	2.69879	1
Pkp2-202	0.437074	1
Tcf25-201	0.606948	1
Ttc3-209	0.531235	1
Rgs7-204	0.834404	1
Ppp1r13l-201	1.65003	1
Mpdz-214	1.59693	1
Prpf38a-203	1.54538	1
E4f1-202	1.56155	1
Marf1-202	1.49105	1
Maml3-202	1.55563	1
Chrnb2-203	1.52693	1
Stk19-208	1.44161	1
Gas6-201	0.443316	1
Rreb1-206	1.11161	1
Fnip2-205	1.09096	1
Gm37584-201	4.20933	1
Bicc1-204	4.25953	1
Setd7-203	1.14035	1
Slc15a2-201	4.07727	1
Car10-202	4.03125	1
Lrrc75b-201	4.0175	1
Rbm26-203	0.71568	1
Invs-201	1.019	1
Acsl6-211	0.971351	1
Rabgap1-202	0.869561	1
Dmxl2-208	0.217678	1
Prkag2-208	0.579236	1
A730060N03Rik-201	1.74228	1
Gatm-201	0.833836	1
Sned1-201	1.64487	1
Ggnbp2-209	1.61923	1
Htt-202	1.59145	1
Tnik-217	0.713771	1
Kcnt2-202	0.544829	1
Trio-204	1.15893	1
Tanc1-202	1.1609	1
Ryr2-214	0.627034	1
Mthfr-207	0.627088	1
Hspb8-201	2.00871	1
Eif4e2-201	1.97174	1
Sltm-207	0.879234	1
Rnasel-204	1.98397	1
Tnik-218	1.99604	1
Carhsp1-201	1.94725	1
Yipf1-206	1.9875	1
Slc9a5-202	1.967	1
S1pr1-201	1.98081	1
Vps13d-205	1.85042	1
Safb2-202	1.82901	1
Epb41l1-206	0.840958	1
Zc3h7a-201	0.433581	1
Cdk12-205	1.22592	1
Sv2b-203	0.369463	1
Ssh1-202	1.27223	1
Gmfb-205	1.21268	1
Crbn-203	0.595186	1
Auh-204	1.16897	1
Sp1-202	1.18772	1
Lman2l-204	0.675173	1
Hnrnpll-204	0.986068	1
Mast4-203	0.951875	1
Nemf-206	0.976593	1
Tenm4-204	0.868407	1
Kcng1-202	0.813675	1
Gm26797-201	2.55114	1
Ddx24-204	0.932011	1
Porcn-205	2.36477	1
Hdac4-209	2.35864	1
Mpp7-201	2.3407	1
Lamb1-203	2.22522	1
Etohd2-201	0.736226	1
Cmtr1-201	0.485117	1
Ap3m1-206	0.398785	1
Mettl6-201	0.687863	1
Safb-203	1.3713	1
Tbc1d2-202	1.37769	1
Birc6-208	1.31886	1
Wdr37-203	1.1204	1
D630045J12Rik-204	1.29142	1
Hivep2-206	0.314869	1
Ttll5-212	0.530226	1
Atg16l2-201	0.981016	1
Eda2r-201	3.39234	1
Sfswap-206	3.29532	1
Lhx9-202	3.11936	1
Klhdc8b-207	3.16183	1
Lcmt1-203	3.06121	1
Nup133-202	3.08395	1
Abcb1b-201	3.06298	1
Sorcs2-204	3.03699	1
Gpr171-201	0.976202	1
Plekhn1-205	1.00515	1
Trappc9-204	2.80794	1
Map3k20-204	0.88004	1
Dpp9-202	0.974905	1
H2afy-205	0.871161	1
Dffb-201	0.849683	1
Dcun1d1-205	0.798031	1
Cdk12-203	0.716479	1
Disp3-201	0.651094	1
Prkca-201	0.0849148	1
Phykpl-204	0.886394	1
Maml2-202	1.54003	1
Nin-210	1.45436	1
Faf2-209	1.46339	1
Plekhh2-201	1.48758	1
Map3k9-203	1.41616	1
Slc38a9-203	1.41898	1
Thumpd2-201	1.44815	1
Dicer1-204	0.777046	1
Kdm2b-212	1.40578	1
Pcsk2os2-201	1.36053	1
Sugp2-202	0.403179	1
Agtpbp1-208	0.603268	1
Gapdh-213	0.644337	1
Pds5a-210	1.08733	1
Tmem108-205	25.3223	1
H2-K1-203	25.3845	1
Car10-205	25.3576	1
Gusb-203	25.4189	1
Synpr-203	25.292	1
Gm48346-201	25.4079	1
Slit2-220	25.3621	1
0710001A04Rik-201	25.3769	1
Ncoa4-212	1.02671	1
Zfp866-201	1.03576	1
Pcnx3-211	0.899264	1
Slc39a14-208	0.893015	1
Raf1-205	0.947597	1
Exoc5-204	0.809797	1
Slc25a20-202	1.76371	1
Slc32a1-201	1.70936	1
Mov10-209	1.68673	1
Ano6-201	0.794553	1
C1qc-201	0.760416	1
Sfxn1-202	1.60509	1
Ephb2-202	1.55263	1
1700123L14Rik-201	1.55038	1
Tulp4-207	0.74758	1
Kat6b-213	0.690445	1
Htr4-201	0.622652	1
Dot1l-203	1.24486	1
Pik3ip1-201	0.531442	1
Ovgp1-201	1.07043	1
2810403A07Rik-209	0.60253	1
Lrrcc1-205	1.10779	1
Shank3-202	0.563702	1
Ppm1a-206	1.06275	1
Ankrd17-206	0.419119	1
Rab3gap1-206	0.583368	1
Map4k4-212	1.03599	1
Traf3-205	0.939158	1
Mgat5-201	0.304953	1
Csnk2a2-203	0.546273	1
Osbp2-205	0.899913	1
Pqlc3-201	2.01276	1
Lamtor1-203	2.03845	1
Cabin1-203	2.01344	1
Slc39a14-202	0.415273	1
Mbd5-206	1.94928	1
Mpp3-208	1.98002	1
Ell-201	0.757692	1
Tnrc6a-201	0.749726	1
Sh3gl1-201	0.716459	1
Prmt7-206	1.287	1
Rp9-202	1.22615	1
Hif1an-201	0.422346	1
Ccdc134-204	0.671529	1
Adpgk-202	1.23988	1
Uvrag-206	1.17381	1
Kmt5b-203	1.19016	1
Gm42851-201	1.15426	1
Ints6l-202	1.14677	1
Cacna1a-207	1.16732	1
Entpd7-201	0.593114	1
Nhsl1-206	2.63513	1
Tln2-206	2.6445	1
Ppp2r5a-206	2.51552	1
Gfm2-206	2.51887	1
Robo1-208	2.4736	1
Erc1-213	0.563019	1
Upf3a-203	0.908267	1
Gtpbp10-210	2.37659	1
Cadps-207	2.39793	1
Kif22-204	2.34884	1
Tap1-202	2.36674	1
Med15-209	0.86658	1
2810403A07Rik-206	0.812768	1
Nav2-208	0.756201	1
Slc9a3r1-201	1.4976	1
Mef2c-209	1.45513	1
Specc1l-207	0.674375	1
Rapgef2-205	0.601376	1
Rab14-202	0.726912	1
Ktn1-222	0.718101	1
Gm26767-201	0.725656	1
Htt-201	0.331438	1
Gm26945-201	0.36873	1
Tulp4-208	1.23368	1
Slc22a5-201	0.678363	1
Glrx-203	1.28531	1
Crebbp-202	1.24636	1
Txndc9-204	1.02573	1
Bcl7a-202	0.483426	1
Myo5a-207	0.997989	1
Gm43951-201	1.04405	1
Strn4-204	0.988397	1
Mreg-201	4.00505	1
Slit2-207	4.1824	1
Ube3a-205	0.172159	1
5830432E09Rik-201	3.87468	1
1700011H14Rik-205	3.71299	1
Rnf215-201	0.93959	1
U2surp-205	0.575582	1
Usp47-205	0.924469	1
Plxna4os2-201	0.387296	1
Soga1-201	0.550912	1
Slc38a9-205	1.56349	1
Tbc1d16-201	1.59	1
Zcchc6-209	1.53073	1
Gnao1-207	0.66931	1
Cnot7-211	0.659525	1
Ank2-210	0.650765	1
AI314180-206	0.664037	1
Birc6-217	0.692164	1
Kcnk10-202	1.09059	1
4930503L19Rik-208	1.06109	1
Scube1-206	1.09816	1
Pan3-209	1.00039	1
Zmym5-204	1.0151	1
Cpne6-205	0.912435	1
Adrm1-202	0.994382	1
Pi4ka-202	0.433478	1
Tnpo3-211	0.94758	1
Gtpbp4-204	0.547227	1
Ankrd11-206	0.587431	1
Rptor-206	0.958931	1
Hibadh-205	0.773606	1
Tet3-205	0.441329	1
Dcaf8-211	0.803653	1
Zc3h18-210	1.91329	1
Trim2-213	1.82318	1
Rufy3-206	1.81477	1
Sarm1-205	1.78685	1
Naa30-202	1.76483	1
Clasp1-225	1.76118	1
Clk3-203	1.7919	1
Stam-201	1.74534	1
Srsf2-203	1.74775	1
Dmtf1-216	1.72352	1
Mdn1-207	1.70174	1
Tardbp-214	1.71134	1
Gm21814-202	1.7076	1
Dopey1-202	1.72129	1
Ddias-201	1.68648	1
Ikbkb-211	0.548067	1
Nsf-207	0.614873	1
Papola-210	0.689528	1
Ythdc1-207	0.63221	1
Mmaa-201	1.15468	1
Yme1l1-202	0.677295	1
Hist1h2be-203	1.16403	1
Riok1-210	1.1056	1
Dctn4-202	1.17928	1
Aars2-201	1.18341	1
Kdm5b-206	0.633969	1
Brf1-203	1.15093	1
Tulp3-206	1.12655	1
Wnk1-225	0.547938	1
Gm26732-201	0.617104	1
Mdm2-204	0.967426	1
Ttll3-206	1.0431	1
Mcf2l-209	0.258064	1
Auts2-201	0.524633	1
Ap5m1-208	0.866503	1
4932438A13Rik-220	0.929342	1
Gm20517-201	2.27763	1
Telo2-203	2.17911	1
Cdc42bpg-201	2.18404	1
Ttpal-204	2.19147	1
Rnf31-203	2.12292	1
Arvcf-202	2.09177	1
4731419I09Rik-201	2.09671	1
Gm11872-201	2.04018	1
Snapc3-203	0.842047	1
Gpr4-201	2.05551	1
Stxbp1-204	0.818239	1
Trip12-202	0.799237	1
Spast-203	0.747965	1
Pnpla6-219	0.754302	1
Otud4-202	0.70986	1
Pan3-221	0.441021	1
Clasrp-210	0.759334	1
Cep170-207	0.686189	1
Galns-201	1.2416	1
Srp19-205	0.696189	1
Dctn4-205	0.673435	1
Pdzd2-201	1.24143	1
Csnk1g1-203	1.19805	1
Cops7b-202	1.1712	1
Sfxn5-209	1.17252	1
Mex3a-201	1.20337	1
Lactb2-201	0.528059	1
Srrm3-206	1.16881	1
Vps13b-205	1.11837	1
Ppp3cb-206	1.10894	1
Gcc2-205	1.12492	1
Mocs2-213	1.10903	1
Usp3-205	1.10071	1
Kctd6-202	1.04734	1
Ptprs-215	0.269151	1
Riok1-212	0.939198	1
Gldn-201	3.02162	1
Oas2-204	3.06664	1
Lpin1-208	3.00944	1
Flt3-201	3.0108	1
Mmp15-201	2.91617	1
Htt-207	2.89172	1
Parvb-201	2.86938	1
Slc27a2-201	2.93464	1
Lrp1b-205	2.90742	1
Plgrkt-205	2.90251	1
Cyb5r1-204	2.85775	1
Gls-202	0.316444	1
Mroh1-207	2.76463	1
Mkrn2-203	2.80906	1
Ero1lb-202	2.84614	1
Ralgapb-205	0.856669	1
Sgip1-212	2.66555	1
Kcnk10-201	0.861112	1
Slc6a1-201	0.866693	1
Jmjd1c-203	0.499698	1
Sf3b1-202	0.52881	1
Spock2-202	1.50184	1
Mob2-208	1.46368	1
Ggct-202	1.41941	1
Cars-210	1.45067	1
Dtx3-202	1.34421	1
Birc6-213	1.39187	1
Ick-206	1.3812	1
Gm15601-201	1.36685	1
Fgd4-210	1.37674	1
Eps15l1-202	1.3713	1
Cpsf4-203	1.31016	1
Mvb12b-205	1.30571	1
Smg1-208	1.27767	1
Fn3k-203	1.30696	1
Cdc23-204	1.30311	1
Ccnl1-211	1.29714	1
Snx29-203	1.25745	1
Chd9-214	1.22326	1
Lmo7-208	0.358362	1
Smc5-201	0.335393	1
Olig1-201	0.663162	1
Lrrc3-201	0.979483	1
Lncpint-207	25.1519	1
Adamts17-208	25.0764	1
Garem2-201	25.3213	1
Cars2-209	25.111	1
Osr1-201	25.0986	1
Gm2897-201	25.0517	1
Gm21671-201	25.061	1
Col12a1-201	25.072	1
Tsc2-212	25.1533	1
Myb-206	25.0795	1
Dtna-207	0.933915	1
Nebl-211	0.903076	1
Denr-205	0.940424	1
Trappc12-204	0.882276	1
Bptf-206	0.873908	1
Gm26789-201	0.840434	1
Mcur1-203	0.84411	1
Kdm3a-211	0.812716	1
Cs-202	0.761377	1
Xylt2-201	0.768179	1
Klf3-203	0.640979	1
Mtss1l-201	1.69756	1
Cdc42ep2-201	1.62487	1
Ash2l-211	0.607525	1
Rab23-207	1.57103	1
Spen-206	1.52409	1
Uba6-203	1.4557	1
Son-212	0.33085	1
Vps29-209	0.429176	1
Atp6v1c1-205	1.39119	1
Dcx-201	0.638222	1
Psmd3-204	0.683808	1
Gan-202	0.336739	1
Klhl22-206	1.05277	1
Kpna4-201	0.985859	1
Prdm11-203	0.978787	1
Arnt-210	0.989197	1
Cdv3-206	0.968172	1
Rab14-209	0.535545	1
Hook3-207	0.94661	1
Carf-210	0.958777	1
Ctsf-201	0.552751	1
Xpo6-211	0.883812	1
Isca1-203	0.47673	1
Xkr6-203	0.796205	1
Tank-202	1.95383	1
Rdh13-205	1.97154	1
Htr2c-204	1.85023	1
Vcan-202	1.94348	1
Slc38a9-201	0.343628	1
Gdap2-205	1.95239	1
Rgs12-208	1.79063	1
Phtf1-207	1.78481	1
Iqgap1-208	1.81053	1
Sptan1-211	1.77877	1
Mcu-203	1.81646	1
Klhl33-204	1.72971	1
Pgs1-204	1.7237	1
Gfm2-209	1.69859	1
Armc9-210	1.72243	1
Gm44026-201	0.732041	1
Atxn2-219	0.685809	1
2700097O09Rik-203	0.642577	1
Mical3-212	0.600576	1
Evi2a-205	1.10509	1
Rpgrip1l-208	1.09051	1
Slc12a9-203	1.07163	1
Zcchc7-203	0.338604	1
Wdr37-212	0.585513	1
Sdcbp-207	0.587732	1
Csde1-212	0.464414	1
Nbea-202	0.187098	1
Gm26792-201	1.02743	1
Usp33-203	1.01084	1
Ccar1-205	0.989586	1
Zfp280d-204	0.866376	1
Pcsk5-202	2.39894	1
Siah3-201	2.41857	1
Ano6-203	2.49278	1
Srgap2-209	2.43031	1
Slc22a4-201	2.43729	1
Gm15910-201	2.71864	1
Trim30a-201	2.5499	1
Pitpnm2os2-203	2.39396	1
Zfp865-205	2.36392	1
Cald1-205	2.39548	1
Zfp687-206	2.38978	1
Larp4b-205	0.775536	1
Wnt2b-201	2.37961	1
Kif5a-202	2.34546	1
Il16-203	2.47927	1
Srp72-205	2.24601	1
Trim7-204	2.32167	1
Cald1-217	2.30028	1
C2cd4c-202	2.28661	1
Gm21698-202	2.29089	1
Fgfr2-217	2.27412	1
Trpv3-201	2.25275	1
Zfp787-207	2.25192	1
Pik3r4-209	2.31699	1
Prune2-204	2.2907	1
Galnt14-203	2.16547	1
Pdlim5-201	2.16097	1
Aktip-204	2.11102	1
Rps6ka2-201	0.718596	1
Ryr2-209	0.330424	1
Gm340-201	0.669455	1
Ip6k2-207	0.411429	1
Insr-204	0.467874	1
Srsf6-203	0.280081	1
Brwd3-205	0.379776	1
Gm2464-201	0.632048	1
G3bp2-208	1.30741	1
Rbck1-203	1.22775	1
Cflar-205	1.18812	1
Dcaf8-205	0.640836	1
Clk1-202	1.19904	1
Bmp2k-201	1.12131	1
Atxn7l1os1-201	1.10649	1
Gm26860-201	1.11075	1
Abcd4-203	1.08797	1
Immt-209	0.522104	1
AC124484.1-201	0.500146	1
Gstz1-202	0.894628	1
Fry-202	0.488152	1
Rai1-202	0.847536	1
A230009B12Rik-202	3.68488	1
Ccbe1-203	3.91943	1
Prss35-201	3.77649	1
Map3k8-203	3.60809	1
Cdca7l-201	3.76149	1
C330027C09Rik-208	3.69412	1
Coprs-204	3.7952	1
Zfp618-202	3.65688	1
Cabp7-201	0.272016	1
Bola2-204	3.71301	1
Gdf10-201	3.53868	1
Ifih1-203	3.52944	1
Tdrd5-203	3.58862	1
Trpm4-207	3.48886	1
Stat1-209	3.4985	1
Polg-214	0.758012	1
Fam160b1-201	0.427842	1
Ctr9-208	0.744322	1
Gm28988-201	0.756109	1
Rpl13-202	0.418773	1
Atp11b-203	0.203093	1
Nudcd3-204	0.681835	1
Zfp644-218	0.4329	1
Gm37422-201	1.41845	1
Dcc-203	1.42162	1
Slc25a42-205	1.4255	1
Nln-207	1.43183	1
Ash1l-203	1.3642	1
Tnks2-203	1.40507	1
Gpr150-201	1.50024	1
BC030343-201	0.664201	1
Mbd5-201	1.32544	1
Zc3h7b-206	1.31114	1
Ispd-205	1.30944	1
Rptor-210	1.33819	1
Dock7-213	1.32451	1
Uggt2-201	1.28112	1
Utp14a-202	1.29592	1
Reck-201	1.26605	1
Sclt1-207	1.2907	1
Sbno2-208	1.25647	1
Usp47-204	1.21749	1
Ssh2-206	1.24699	1
Pcif1-201	0.395311	1
Plcl1-201	0.427965	1
Tbp-211	0.278082	1
Rufy2-202	0.924384	1
Trappc8-205	0.86672	1
Apex2-203	0.88062	1
Gm26811-201	0.906884	1
Nsd1-211	0.850228	1
Rheb-203	0.835815	1
Abca3-205	0.840143	1
Glt8d1-206	0.867604	1
Psmb7-202	0.880873	1
Zfp169-206	0.837817	1
4930428E07Rik-202	0.767784	1
Atp1a2-201	0.479084	1
F420014N23Rik-201	0.362275	1
Nfib-207	0.688159	1
P4ha2-204	1.59633	1
Psip1-206	1.65271	1
Nrxn3-204	0.204357	1
Tmx4-203	1.60473	1
Itpkc-201	1.58885	1
Cep164-201	1.55902	1
2610507B11Rik-202	1.55239	1
AC165953.2-203	1.54843	1
Pgap1-203	1.59828	1
Litaf-201	1.60312	1
Eif4a2-211	1.52356	1
Phkb-204	1.52096	1
Usp19-211	0.597904	1
Syt14-205	0.630336	1
Fam120b-203	0.385462	1
Fam193b-204	0.62232	1
Zfhx2-204	0.439728	1
Epha7-208	0.378085	1
Lrp1b-203	0.27427	1
Lenep-201	1.03666	1
2810474O19Rik-211	0.982583	1
Srrm3-204	0.328228	1
Chd9-209	0.5416	1
2310057M21Rik-202	0.92665	1
Ikbkap-201	0.999215	1
Ank2-225	0.368798	1
Rnmt-208	0.994109	1
Arpp21-208	0.235236	1
Fam13c-206	0.952005	1
Wdr83-209	0.893187	1
Kcna2-203	0.515122	1
Zbtb46-201	0.924589	1
Dnmt3a-202	0.744722	1
Paxbp1-203	0.829772	1
Akr1b10-205	0.736078	1
Rps24-212	0.733016	1
Dner-203	2.04943	1
Rps6ka5-203	2.09819	1
Chmp7-202	2.07121	1
Tbc1d31-204	2.01788	1
Papss2-201	1.96237	1
Camk1-203	1.98053	1
Edil3-208	2.04206	1
Zbtb20-212	1.89782	1
Matk-210	1.95518	1
Exoc4-204	1.87487	1
March8-216	1.97101	1
9330154K18Rik-201	1.89361	1
Sbsn-204	1.82699	1
Pofut1-201	0.633747	1
Glrx3-203	0.654165	1
Vps13d-206	0.633724	1
Stxbp5-205	0.644477	1
Ube3a-210	0.29869	1
Zfp941-202	1.15246	1
Gtf2b-202	0.585028	1
Qrsl1-203	1.13238	1
2700038G22Rik-201	1.05266	1
Zfp639-208	1.05735	1
Dock4-206	0.511255	1
Ttc14-202	1.0396	1
Mtmr12-201	1.01773	1
Nim1k-202	0.96879	1
Zfp760-201	0.983102	1
Galc-202	0.474368	1
Ppfia3-208	0.411842	1
Tacc2-213	0.835854	1
Plekhn1-201	0.472754	1
Tia1-211	0.299971	1
Cers4-201	0.258481	1
Nmrk1-205	0.73844	1
Copg2-201	0.812985	1
Nwd2-202	0.765209	1
Hectd2-205	0.470508	1
Mybl1-201	2.86173	1
Dlc1-205	2.79747	1
Khdc3-201	2.70245	1
Cpt1c-203	2.77118	1
Dpf1-210	2.67701	1
Plagl1-210	2.88268	1
Hook3-205	2.89373	1
Wrap73-203	2.7928	1
Arih2-210	2.7419	1
Erlin1-205	0.762433	1
Med25-211	2.70599	1
Igf1r-202	2.57725	1
C2cd2-208	2.60861	1
Spag4-202	2.66913	1
Cep164-208	2.58454	1
Dnmbp-204	2.72878	1
Kitl-202	2.68132	1
Hacd4-201	2.69915	1
Wbp4-204	2.67343	1
Orc4-211	2.58231	1
Ncam2-201	2.66889	1
Kcna6-202	2.63784	1
Nrl-206	2.63343	1
Cep44-210	2.60111	1
Retsat-201	2.55148	1
Kcnmb4-202	2.5912	1
L3mbtl1-206	2.64341	1
Slbp-206	2.71103	1
Asprv1-201	2.5697	1
Stx19-201	2.45325	1
Rmnd1-209	2.29352	1
Rasgef1b-203	2.4316	1
Med12l-203	2.45271	1
Wdr1-209	0.481187	1
Slc4a7-213	0.714419	1
Hook3-208	0.729937	1
Tln2-208	0.686915	1
Ptov1-202	0.722565	1
Mrpl3-205	0.633856	1
Igbp1-202	0.575861	1
Stk25-201	0.601085	1
Id3-201	0.636116	1
Tet2-208	0.603294	1
Ddhd1-213	0.593459	1
Slc6a15-205	1.20491	1
Ssbp1-202	1.21239	1
Slc35a3-203	1.21081	1
Rnf157-204	1.14666	1
Zcchc17-205	1.14876	1
Acbd5-210	1.09612	1
Dnajc1-206	1.12921	1
Mthfsl-205	1.10261	1
Cdkl5-206	1.07125	1
Cyfip1-211	1.07518	1
Caprin2-210	1.10624	1
Ahi1-202	0.137083	1
Mtif2-203	1.05466	1
Dst-219	0.518038	1
Gdnf-201	24.8351	1
Cldn22-201	24.661	1
Slc26a2-204	24.732	1
A930007I19Rik-201	24.866	1
Smg1-202	24.8741	1
Antxr2-201	24.7341	1
Sema4b-202	24.8606	1
Mki67-201	24.8265	1
Fgfr1-206	24.8243	1
Naa11-201	24.739	1
Gm15737-201	24.8563	1
Mirt1-203	24.7499	1
9530026P05Rik-202	24.8371	1
Aak1-209	24.8731	1
Masp1-203	24.7688	1
Slit2-211	24.7986	1
Nhsl1-208	24.7684	1
Adamts17-202	24.794	1
Rabgap1l-206	24.8072	1
Fam161b-204	24.7913	1
Zfp410-216	24.7773	1
Nlrc5-204	24.9257	1
Krit1-203	0.864087	1
N4bp2l2-207	0.483994	1
Slc38a1-206	0.805975	1
Ccdc127-203	0.855532	1
Sgms1-203	0.77078	1
Zfp788-202	0.787694	1
Fubp1-211	0.667239	1
Tsc22d4-202	0.353192	1
Myo9b-205	0.31708	1
Chrd-203	0.259891	1
Slc22a23-201	1.42856	1
Myrf-201	1.37328	1
Dpyd-205	1.41998	1
Ptpra-209	1.32924	1
Gm26749-201	1.36875	1
Eif2b3-202	1.32279	1
Smg1-210	1.33802	1
Gpr21-201	0.586638	1
Raph1-208	1.24707	1
Shc2-203	1.23583	1
Rapgef4-209	1.23068	1
Faxc-202	1.25284	1
Nsmce4a-207	1.24861	1
Bphl-203	1.20431	1
Mrpl37-205	1.23426	1
Tmem30a-204	1.2285	1
Clpb-201	0.576269	1
Cxcl10-201	0.560773	1
Srgap2-211	0.897612	1
Nqo2-202	0.876645	1
Myl6b-202	0.88535	1
Acss2-201	0.901703	1
Mtmr10-201	0.860296	1
Rnf103-204	0.864312	1
Mon1a-202	0.867905	1
Pwwp2b-203	0.502015	1
Slc7a6os-202	0.803278	1
Cdk12-206	0.814458	1
Cdk8-209	0.466918	1
Abca1-201	0.368949	1
Gm43517-201	0.282246	1
Mrpl15-207	0.684679	1
Nup88-213	1.77722	1
Podxl2-212	1.68733	1
Plxnb1-201	1.77496	1
Ift140-207	0.645314	1
Dclk2-204	1.68099	1
Pgd-201	0.6635	1
Tenm4-207	0.688657	1
Hist1h1b-201	1.6775	1
Sfswap-211	1.63143	1
Mybph-202	1.53936	1
Armc9-206	1.4919	1
Atp8a1-212	1.53576	1
Usp16-207	1.51235	1
1700109K24Rik-202	1.55088	1
Cpox-205	1.44686	1
Gm35934-201	1.52472	1
Pcdh10-203	0.610845	1
Gm38393-201	1.51707	1
Dlst-207	1.52475	1
Elmo1-203	1.49855	1
Lyst-205	1.49377	1
Csmd3-203	1.46805	1
Hook2-204	0.630264	1
Xpo4-209	0.3519	1
A230050P20Rik-202	0.534604	1
Zdhhc21-204	0.498106	1
Riok1-203	0.982429	1
Csnk1g2-203	0.511955	1
Gm26848-201	0.961322	1
Agk-207	0.941196	1
Prcp-205	0.948629	1
Mier1-215	0.910506	1
Prkcsh-203	0.901451	1
Tsc1-210	0.878066	1
Plxnb2-205	0.847771	1
Kif1b-209	0.450484	1
Polg-201	0.461845	1
Gm43376-202	0.793063	1
Snf8-203	0.452643	1
Xaf1-203	0.796194	1
Nfat5-208	0.81016	1
Cry2-202	0.77568	1
Palmd-202	0.640129	1
Map3k11-201	0.680851	1
Reep3-202	0.697546	1
Atad2-206	2.16701	1
2310022A10Rik-203	2.20014	1
Gm48004-201	2.2128	1
Snx7-204	2.05168	1
Phc2-212	2.21689	1
Atm-201	2.12035	1
Atp5j-210	2.19866	1
Rnf225-201	2.17037	1
4732463B04Rik-201	2.20719	1
Gfm2-210	2.04744	1
Gm44777-202	0.670111	1
Rpl10a-204	2.10491	1
Sars-201	2.18071	1
Huwe1-206	2.10073	1
A830082K12Rik-207	2.13552	1
Ddx31-201	2.16113	1
Tubgcp6-202	2.06073	1
Zfp646-204	2.03993	1
Edc3-201	2.12013	1
Emc9-204	0.651228	1
Coq10b-204	2.02471	1
Prox1os-201	1.94262	1
Rc3h1-202	0.253578	1
Sbno1-208	1.94355	1
Kcna6-203	2.01215	1
Gm6566-201	2.11718	1
Agbl4-203	1.98793	1
Il18bp-202	2.04564	1
Gpr155-208	2.00647	1
Tsen54-207	1.94745	1
Ephb1-201	1.75933	1
Gjd2-201	1.90341	1
Dido1-201	1.90419	1
Pdpk1-210	0.650372	1
Rb1cc1-207	0.651749	1
Dcaf11-217	0.657358	1
Cacna1h-203	0.619293	1
Faah-207	0.371876	1
Clk4-213	0.391479	1
Rsrp1-201	0.516382	1
Apc-208	0.400767	1
Stat3-205	1.10921	1
Acvr1c-202	1.09898	1
Etfrf1-201	1.05023	1
Mfsd14a-205	1.0527	1
Ulk3-201	0.994395	1
Dmtf1-218	0.522627	1
Simc1-201	1.01979	1
Smarcb1-203	0.942592	1
Mapk10-205	0.945899	1
Zadh2-201	0.961193	1
Ube4bos1-201	0.967858	1
Pcdhgc4-202	0.93504	1
Prune2-207	0.919074	1
Susd6-202	0.930641	1
Plch2-202	0.273683	1
Phf14-210	0.487555	1
Auts2-218	0.282534	1
Mark3-207	0.258316	1
Gm16958-201	0.765685	1
C2cd5-216	0.454658	1
Slc25a20-201	0.806486	1
Trpc1-203	0.764012	1
Grip1-209	3.43887	1
Csnk2a2-201	3.4414	1
Dpyd-202	3.48024	1
Muc15-202	3.39088	1
Atad2-203	3.48397	1
Kcnd3-204	3.26531	1
D630003M21Rik-201	3.38386	1
Il18bp-203	3.49637	1
4930563J15Rik-201	3.45288	1
Gm27206-201	3.32715	1
Rapgef3-203	3.28239	1
Aldh4a1-203	3.38389	1
H2-Q4-202	3.4847	1
Abhd11-203	3.68334	1
Gm5464-202	3.51122	1
Cog6-205	3.30266	1
Gm16796-201	3.43751	1
Mtm1-212	3.38771	1
Col5a3-201	3.46079	1
Rabgap1l-212	3.23893	1
Cwf19l2-202	3.25814	1
Ddx60-203	3.23598	1
Abhd18-208	3.26225	1
Gnl3-211	3.2234	1
Gm14025-201	3.26917	1
Eny2-209	3.14502	1
9430037G07Rik-201	3.22405	1
Plekhg5-206	3.1626	1
Plcxd3-202	3.2305	1
Tas1r3-201	3.25173	1
Gm44053-201	3.20097	1
Gm29113-201	3.22902	1
Ncoa7-207	3.21914	1
Arpp21-217	3.18902	1
Rrm2b-209	3.15206	1
Dennd2c-201	3.13955	1
Mrrf-204	2.99452	1
Edil3-206	3.09446	1
Rac2-201	3.05161	1
Rapgef4os2-201	2.98111	1
Nup98-202	0.721929	1
Slc29a3-201	0.706227	1
Ilf3-215	0.683783	1
Chd6-202	0.646889	1
Foxn2-201	0.387838	1
Rock1-201	0.354705	1
Usp15-205	0.540108	1
5031425E22Rik-201	0.510239	1
Abcb10-201	0.541628	1
Magi3-203	1.25007	1
Las1l-203	1.12441	1
Usp6nl-202	1.17729	1
Slc44a2-209	1.19782	1
Ttc3-235	1.14786	1
Sorbs2-235	0.311835	1
Tomm40-204	1.17508	1
Sorbs1-211	1.1532	1
Zfp160-203	1.13195	1
Trim2-211	1.17381	1
Hk1-214	1.16329	1
Mastl-201	1.12987	1
Gpn3-204	1.15759	1
Slc9a4-202	1.1502	1
Nop58-215	0.358163	1
Kctd3-205	1.09496	1
Laptm5-201	1.11013	1
Brap-209	1.03133	1
Nckipsd-202	1.059	1
Nol8-208	1.09388	1
Rbm25-206	0.15684	1
Ptger1-201	1.0394	1
Zrsr2-202	1.04041	1
Trp53rkb-202	0.467694	1
Riok1-208	0.953311	1
Arpc5l-203	0.485347	1
Arhgef6-205	0.870454	1
Ddx6-202	0.740383	1
Mbtd1-213	0.763544	1
Noct-202	0.40894	1
Epb41l1-208	0.784269	1
Klf3-204	0.693388	1
Iglon5-201	0.382797	1
Mark2-219	0.690519	1
Dync1i2-209	0.625934	1
Klhl2-204	0.362954	1
Zfp811-202	0.695013	1
Pcbp4-201	0.27691	1
Sec61a2-210	0.236249	1
Rgs8-201	1.51288	1
Picalm-204	1.4681	1
Parp11-203	1.44541	1
Robo1-203	0.552809	1
Prmt2-206	1.5067	1
Tulp3-204	1.47257	1
Gm48809-201	1.39532	1
Ccpg1-201	1.44092	1
Sumo3-201	1.43604	1
Rnf111-205	1.39158	1
Wwp2-206	1.32617	1
Ctnnal1-201	1.36917	1
D430041D05Rik-204	1.28667	1
Rabep1-203	1.30094	1
Shprh-207	0.561724	1
Gm4951-201	1.24641	1
Fbxl18-205	0.589586	1
Rchy1-205	0.467301	1
Bicd2-201	0.489924	1
Herc1-205	0.435971	1
Ash2l-201	0.836692	1
Setd5-214	0.782167	1
Ktn1-210	0.832977	1
Pdss2-204	0.799975	1
3110002H16Rik-207	0.756812	1
Ptpn11-203	0.727309	1
Trip12-217	0.787516	1
Aptx-203	0.756499	1
Sec61a1-208	0.772189	1
Lamtor3-208	0.721056	1
Stxbp5-212	0.385796	1
Styx-205	0.367668	1
Clint1-203	0.703218	1
Gnpda2-205	0.656672	1
Myh9-206	0.424971	1
Zwint-202	0.658933	1
R3hdm4-206	0.335766	1
Usp33-206	0.389043	1
Cpne7-204	0.359689	1
Slc26a2-202	0.615306	1
Ncoa7-210	1.82302	1
Tmem143-206	1.68677	1
Rrbp1-203	1.82348	1
Dhx15-203	1.72526	1
Zfp811-201	1.86569	1
Col11a1-204	1.69274	1
Gm29325-201	1.71683	1
Ubn2-206	1.75555	1
Msh3-214	1.71477	1
Kdelc2-201	1.73856	1
Gm48898-201	1.72944	1
Stard13-206	1.78945	1
Gm10629-201	1.62238	1
Necab2-201	1.68398	1
Rtn2-203	1.60046	1
Pou5f2-201	1.68869	1
Wdr37-217	1.62243	1
Gm37756-201	1.56277	1
Nalcn-205	1.57758	1
Lrrc14b-201	1.62111	1
Snx14-208	1.59292	1
Aes-206	1.61504	1
Tmpo-208	1.62302	1
Slc22a15-205	1.59089	1
Tmem33-209	0.626279	1
Nav1-203	1.56509	1
9530077C05Rik-203	1.57669	1
Ralgps2-209	1.60885	1
Pard3-219	1.62311	1
S100pbp-210	1.60479	1
Stx17-203	1.47839	1
Thsd7b-207	1.53532	1
Dnhd1-203	1.54842	1
9630028H03Rik-202	1.51272	1
Rimklb-201	1.44175	1
Gper1-201	1.51851	1
Ralgapa2-201	1.43225	1
Ocrl-202	0.378205	1
Rgs11-205	0.600032	1
Uba3-203	0.558135	1
Tmod3-201	0.598108	1
Snx27-207	0.562009	1
Ddx46-204	0.543865	1
Cyhr1-203	0.381503	1
Son-205	0.133966	1
Ackr3-201	0.538708	1
Crtc1-204	0.480102	1
Arntl2-209	0.928953	1
Atp8a2-204	0.997596	1
4732487G21Rik-201	0.975924	1
Tagln2-202	0.879737	1
Ino80dos-201	0.915927	1
Phip-203	0.85603	1
Arfgef1-207	0.849891	1
Rassf1-207	0.873653	1
Fam173b-202	0.870198	1
Calcoco1-208	0.870201	1
Fus-202	0.89957	1
Pkm-205	0.838756	1
Il1rap-201	0.866061	1
Epha5-209	0.816437	1
Tmem230-203	0.815263	1
Gm26873-201	0.843148	1
Acot4-201	0.481977	1
Ciapin1-210	0.798432	1
Gm15577-201	0.857349	1
Wdfy2-201	0.434248	1
Rcor1-202	0.429372	1
Kalrn-211	2.51776	1
Asap3-201	2.5404	1
Bcl7c-202	2.36342	1
A930003O13Rik-202	2.3029	1
2410089E03Rik-205	2.49575	1
Atr-208	2.42963	1
Tm6sf1-207	2.57686	1
Phospho2-206	2.42482	1
Wdr44-203	2.40699	1
2810459M11Rik-202	2.52581	1
Hikeshi-205	2.34768	1
Dctn4-203	2.51124	1
Paox-201	2.47705	1
Shh-201	2.57992	1
Wiz-202	2.38746	1
Serpinb8-201	2.47466	1
Fam107a-202	2.51759	1
Igsf9-206	2.5789	1
Scfd1-205	2.40605	1
Ankrd13a-206	2.35381	1
Agps-202	2.2813	1
AC154378.1-202	2.39406	1
Ccdc93-204	2.3398	1
Pcdh7-206	2.26692	1
Prkag2os2-201	2.42707	1
Acrbp-206	2.47126	1
1110002L01Rik-204	2.41392	1
Ctsl-205	2.33385	1
Arid4b-201	2.32733	1
Itga3-201	2.39191	1
Fam173b-203	2.43094	1
Serping1-203	2.31702	1
Ddx1-201	2.39456	1
Pln-201	2.34773	1
P2rx7-203	2.34468	1
Cep192-201	2.26021	1
Fbxo18-202	2.40819	1
Gprasp1-204	0.408068	1
Gtf2i-227	2.23222	1
Nol4l-203	2.34462	1
Tfe3-212	2.33686	1
Kcne1l-201	2.2557	1
Cflar-201	2.18301	1
Zdhhc3-207	2.20042	1
Btbd7-205	2.18346	1
Pkn1-203	2.21235	1
Sbsn-201	2.22168	1
Fgl2-201	2.22262	1
Mospd2-205	2.30606	1
Top2b-207	0.621731	1
Flt3-202	2.19992	1
Dpf1-211	0.68321	1
Asb3-202	2.18523	1
Adam15-206	2.09939	1
Tshr-202	2.14667	1
Cux1-214	1.99492	1
Anks1b-230	0.654187	1
Gm26853-201	0.616077	1
Mbtps1-206	0.610186	1
Specc1-205	0.615278	1
Arhgef26-205	0.555337	1
Tpm1-201	0.567724	1
Tle3-203	0.539275	1
Zfp507-206	0.369512	1
Top3b-217	0.58062	1
Cblb-201	0.509465	1
Dnajc2-205	1.06766	1
Ano10-207	0.990228	1
Cops7b-203	1.00602	1
Plod3-205	0.99643	1
A330041J22Rik-201	1.03967	1
Nubp1-204	0.984566	1
Ralb-203	0.941897	1
Rhoc-201	0.97356	1
Cab39-205	0.957275	1
Zfp410-217	0.984128	1
Tmod3-204	0.97925	1
Copa-205	0.943052	1
Hemk1-201	0.960844	1
Pds5a-214	0.940099	1
Ipo5-202	0.953766	1
Cmip-203	0.916157	1
March7-209	0.466348	1
Pibf1-207	0.915791	1
Mga-205	0.41321	1
Prmt3-209	0.842907	1
Kcna2-201	0.143819	1
Xab2-205	0.789019	1
Vcl-203	0.423986	1
Mtmr12-204	0.694095	1
Prkaa2-201	0.198409	1
Pnn-203	0.724698	1
Sorbs2-206	24.338	1
Ifi44-203	24.3619	1
Med21-202	24.3957	1
Sema3c-205	24.5543	1
Cdadc1-203	24.391	1
Cabyr-204	24.2984	1
Megf11-202	24.3803	1
Gsap-206	24.3321	1
Tsc2-214	24.4802	1
Gm16168-201	24.3267	1
Thsd7a-201	24.2751	1
Mtmr2-206	24.2962	1
Piwil2-201	24.4053	1
Olfr557-202	24.3181	1
Tmem214-205	24.405	1
Cdhr1-201	24.2376	1
Muc15-201	24.3158	1
Prpf31-203	24.3982	1
Megf11-201	24.4645	1
Spag4-205	24.3349	1
Gm38399-201	24.4838	1
Icosl-202	24.3726	1
Pamr1-204	24.3397	1
A530013C23Rik-202	24.3652	1
Tbc1d5-202	24.3303	1
Magel2-201	24.4256	1
Camk2d-216	24.346	1
Stxbp4-203	24.3507	1
Gtf2ird2-206	24.3456	1
Gm48764-201	24.3629	1
Susd5-201	24.3958	1
Stk38-206	24.3029	1
Strip1-204	24.449	1
Cpne9-205	24.3137	1
A730049H05Rik-201	24.2944	1
[truncated: 22,310 more rows]
