# Supplementary material for: Single-cell and isoform-specific translational profiling of the mouse brain
Source: Nature. 2026 Feb 18;652(8111):965–77. doi: 10.1038/s41586-026-10118-1 (PMC13102718; doi:10.1038/s41586-026-10118-1)
Supplement: Supplementary file 13 — Gene Ontology term analysis from Fig. 6g. [file 41586_2026_10118_MOESM13_ESM.xlsx]

## Sheet: Supplementary Table 11
Supplementary Table 11. GOterms analysis from Fig. 6g
	ONTOLOGY	ID	Description	GeneRatio	BgRatio	pvalue	p.adjust	qvalue	geneID	Count	richFactor	FoldEnrichment
GO:0002181	BP	GO:0002181	cytoplasmic translation	46/148	138/16584	1.28293e-61	2.8866e-58	2.53211e-58	Csde1/Eef2/Eif3a/Eif4a2/Eif4h/Fau/Pabpc1/Rpl10a/Rpl14/Rpl15/Rpl17/Rpl18/Rpl18a/Rpl19/Rpl22/Rpl24/Rpl27a/Rpl28/Rpl29/Rpl3/Rpl30/Rpl31/Rpl34/Rpl35a/Rpl36a/Rpl38/Rpl4/Rpl41/Rpl6/Rpl7/Rpl7a/Rpl8/Rps11/Rps13/Rps15/Rps15a/Rps17/Rps18/Rps20/Rps21/Rps25/Rps26/Rps3/Rps5/Rps7/Rps8	46	0.333333	37.3514
GO:0022613	BP	GO:0022613	ribonucleoprotein complex biogenesis	21/148	400/16584	6.38218e-11	7.17996e-08	6.29821e-08	Ddx3x/Eif3a/Eif4h/Hsp90aa1/Hsp90ab1/Pten/Rpl10a/Rpl14/Rpl24/Rpl35a/Rpl38/Rpl6/Rpl7/Rpl7a/Rps15/Rps17/Rps21/Rps25/Rps5/Rps7/Rps8	21	0.0525	5.88284
GO:0099003	BP	GO:0099003	vesicle-mediated transport in synapse	15/148	246/16584	5.50878e-09	3.09869e-06	2.71815e-06	Actg1/Atp2a2/Canx/Clstn1/Cplx1/Cplx2/Napb/Nrn1/Nsg1/Ppp3r1/Pten/Slc17a7/Sv2a/Syt11/Vamp2	15	0.0609756	6.83256
GO:0042255	BP	GO:0042255	ribosome assembly	7/148	58/16584	8.03398e-07	0.000225956	0.000198207	Ddx3x/Rpl24/Rpl38/Rpl6/Rps15/Rps25/Rps5	7	0.12069	13.5238
GO:0022618	BP	GO:0022618	ribonucleoprotein complex assembly	10/148	164/16584	2.14483e-06	0.000536206	0.000470357	Eif3a/Eif4h/Hsp90aa1/Hsp90ab1/Rpl24/Rpl38/Rpl6/Rps15/Rps25/Rps5	10	0.0609756	6.83256
GO:0006364	BP	GO:0006364	rRNA processing	11/148	209/16584	2.77109e-06	0.000623495	0.000546926	Rpl10a/Rpl14/Rpl35a/Rpl7/Rpl7a/Rps15/Rps17/Rps21/Rps25/Rps7/Rps8	11	0.0526316	5.89758
GO:0071826	BP	GO:0071826	ribonucleoprotein complex subunit organization	10/148	172/16584	3.29354e-06	0.000673679	0.000590947	Eif3a/Eif4h/Hsp90aa1/Hsp90ab1/Rpl24/Rpl38/Rpl6/Rps15/Rps25/Rps5	10	0.0581395	6.51477
GO:0016072	BP	GO:0016072	rRNA metabolic process	11/148	239/16584	9.98249e-06	0.00187172	0.00164186	Rpl10a/Rpl14/Rpl35a/Rpl7/Rpl7a/Rps15/Rps17/Rps21/Rps25/Rps7/Rps8	11	0.0460251	5.1573
GO:0035304	BP	GO:0035304	regulation of protein dephosphorylation	7/148	91/16584	1.6922e-05	0.0029288	0.00256913	Arpp19/Calm1/Calm3/Ensa/Hsp90ab1/Ppia/Ywhab	7	0.0769231	8.61954
GO:0098969	BP	GO:0098969	neurotransmitter receptor transport to postsynaptic membrane	4/148	19/16584	2.12687e-05	0.0031903	0.00279851	Clstn1/Cplx1/Nsg1/Vamp2	4	0.210526	23.5903
GO:1903540	BP	GO:1903540	establishment of protein localization to postsynaptic membrane	4/148	20/16584	2.64018e-05	0.00357828	0.00313884	Clstn1/Cplx1/Nsg1/Vamp2	4	0.2	22.4108
GO:0006605	BP	GO:0006605	protein targeting	11/148	266/16584	2.70359e-05	0.00357828	0.00313884	Arl6ip1/Hsp90aa1/Naca/Prnp/Scarb2/Sort1/Syngr1/Tomm70a/Ywhab/Ywhag/Ywhaz	11	0.0413534	4.63381
GO:0007611	BP	GO:0007611	learning or memory	11/148	297/16584	7.34482e-05	0.00751174	0.00658925	Camk2n1/Gmfb/Ndrg4/Pafah1b1/Pgrmc1/Pja2/Prnp/Pten/Slc17a7/Syt11/Tmod2	11	0.037037	4.15015
GO:0045055	BP	GO:0045055	regulated exocytosis	10/148	248/16584	7.8149e-05	0.00764501	0.00670615	Atp2a2/Cplx1/Cplx2/Napb/Nrn1/Sv2a/Syngr1/Syt11/Vamp2/Ywhaz	10	0.0403226	4.51831
GO:0099637	BP	GO:0099637	neurotransmitter receptor transport	4/148	28/16584	0.000105549	0.00913408	0.00801235	Clstn1/Cplx1/Nsg1/Vamp2	4	0.142857	16.0077
GO:1901798	BP	GO:1901798	positive regulation of signal transduction by p53 class mediator	4/148	28/16584	0.000105549	0.00913408	0.00801235	Rpl37/Rps15/Rps20/Rps7	4	0.142857	16.0077
GO:0022626	CC	GO:0022626	cytosolic ribosome	42/147	104/16642	1.3655e-60	4.42421e-58	3.40655e-58	Ddx3x/Fau/Rpl10a/Rpl14/Rpl15/Rpl17/Rpl18/Rpl18a/Rpl19/Rpl22/Rpl24/Rpl27a/Rpl28/Rpl29/Rpl3/Rpl30/Rpl31/Rpl34/Rpl35a/Rpl36a/Rpl37/Rpl38/Rpl4/Rpl41/Rpl6/Rpl7/Rpl7a/Rpl8/Rps11/Rps13/Rps15/Rps15a/Rps17/Rps18/Rps20/Rps21/Rps25/Rps26/Rps3/Rps5/Rps7/Rps8	42	0.403846	45.7198
GO:0005844	CC	GO:0005844	polysome	21/147	71/16642	6.34968e-27	3.42883e-25	2.64013e-25	Eef2/Rpl10a/Rpl17/Rpl18/Rpl18a/Rpl19/Rpl24/Rpl29/Rpl30/Rpl31/Rpl36a/Rpl38/Rpl41/Rpl6/Rpl7/Rpl7a/Rpl8/Rps21/Rps25/Rps26/Rps3	21	0.295775	33.4849
GO:0099572	CC	GO:0099572	postsynaptic specialization	25/147	420/16642	3.69863e-14	1.19836e-12	9.2271e-13	Actr2/Camk2n1/Clstn1/Dynll2/Eif3a/Eif4g2/Gabra1/Hnrnpa3/Nrgn/Prnp/Rpl10a/Rpl14/Rpl18a/Rpl30/Rpl38/Rpl4/Rpl6/Rpl7/Rpl8/Rps13/Rps18/Rps25/Rps3/Syt11/Ywhaz	25	0.0595238	6.73874
GO:0032279	CC	GO:0032279	asymmetric synapse	24/147	393/16642	7.24734e-14	1.95678e-12	1.50668e-12	Actr2/Camk2n1/Clstn1/Dynll2/Eif3a/Eif4g2/Hnrnpa3/Nrgn/Prnp/Rpl10a/Rpl14/Rpl18a/Rpl30/Rpl38/Rpl4/Rpl6/Rpl7/Rpl8/Rps13/Rps18/Rps25/Rps3/Syt11/Ywhaz	24	0.0610687	6.91364
GO:0043209	CC	GO:0043209	myelin sheath	14/147	198/16642	2.39408e-09	5.54058e-08	4.26614e-08	Actg1/Atp6v1a/Calm1/Calm3/Canx/Eef1a1/Gdi2/Hsp90aa1/Napb/Nefl/Ppia/Pten/Slc25a4/Ywhag	14	0.0707071	8.00481
GO:0030672	CC	GO:0030672	synaptic vesicle membrane	9/147	105/16642	3.7429e-07	7.57937e-06	5.83597e-06	Atp6v1g2/Calm1/Calm3/Clta/Slc17a7/Sv2a/Syngr1/Syt11/Vamp2	9	0.0857143	9.70379
GO:0099501	CC	GO:0099501	exocytic vesicle membrane	9/147	105/16642	3.7429e-07	7.57937e-06	5.83597e-06	Atp6v1g2/Calm1/Calm3/Clta/Slc17a7/Sv2a/Syngr1/Syt11/Vamp2	9	0.0857143	9.70379
GO:0031672	CC	GO:0031672	A band	5/147	30/16642	5.99029e-06	0.000107825	8.30234e-05	Rpl15/Rpl17/Rpl4/Rpl6/Rpl7	5	0.166667	18.8685
GO:0150034	CC	GO:0150034	distal axon	13/147	355/16642	1.61598e-05	0.000258648	0.000199154	Actg1/Calm1/Calm3/Cplx1/Cplx2/Hsp90aa1/Hsp90ab1/Nefl/Pafah1b1/Prnp/Stmn2/Syt11/Tmod2	13	0.0366197	4.14575
GO:0043202	CC	GO:0043202	lysosomal lumen	4/147	19/16642	2.04291e-05	0.000300864	0.00023166	Ids/Nsg1/Pld3/Scarb2	4	0.210526	23.8339
GO:0005852	CC	GO:0005852	eukaryotic translation initiation factor 3 complex	3/147	15/16642	0.000284215	0.00328878	0.00253229	Ddx3x/Eif3a/Eif3e	3	0.2	22.6422
GO:0030427	CC	GO:0030427	site of polarized growth	8/147	204/16642	0.000462405	0.00483288	0.00372122	Calm1/Calm3/Hsp90aa1/Hsp90ab1/Nefl/Pafah1b1/Stmn2/Tmod2	8	0.0392157	4.43964
GO:0031201	CC	GO:0031201	SNARE complex	4/147	46/16642	0.000714824	0.0072376	0.00557281	Cplx1/Cplx2/Napb/Vamp2	4	0.0869565	9.84442
GO:0003735	MF	GO:0003735	structural constituent of ribosome	41/146	157/16460	7.61783e-50	2.68148e-47	2.00469e-47	Fau/Rpl10a/Rpl14/Rpl15/Rpl17/Rpl18/Rpl18a/Rpl19/Rpl22/Rpl24/Rpl27a/Rpl28/Rpl29/Rpl3/Rpl30/Rpl31/Rpl34/Rpl35a/Rpl36a/Rpl37/Rpl38/Rpl4/Rpl41/Rpl6/Rpl7/Rpl7a/Rpl8/Rps11/Rps13/Rps15/Rps15a/Rps17/Rps18/Rps20/Rps21/Rps25/Rps26/Rps3/Rps5/Rps7/Rps8	41	0.261146	29.4416
GO:0019843	MF	GO:0019843	rRNA binding	14/146	72/16460	1.90445e-15	3.35183e-13	2.50585e-13	Eef2/Rpl17/Rpl19/Rpl3/Rpl37/Rpl4/Rpl6/Rpl7/Rpl8/Rps11/Rps13/Rps18/Rps3/Rps5	14	0.194444	21.9216
GO:0003729	MF	GO:0003729	mRNA binding	18/146	302/16460	1.9227e-10	2.25597e-08	1.68658e-08	Ddx3x/Eef1a1/Eif3a/Eif4g2/Hnrnpa3/Pabpc1/Purb/Rpl24/Rpl30/Rpl41/Rpl6/Rpl7/Rps13/Rps26/Rps3/Rps5/Rps7/Serbp1	18	0.0596026	6.71959
GO:0090079	MF	GO:0090079	translation regulator activity, nucleic acid binding	8/146	92/16460	1.56928e-06	0.000111524	8.3376e-05	Eef1a1/Eef2/Eif3a/Eif3e/Eif4a2/Eif4g2/Eif4h/Purb	8	0.0869565	9.80345
GO:0045182	MF	GO:0045182	translation regulator activity	9/146	124/16460	1.58414e-06	0.000111524	8.3376e-05	Eef1a1/Eef2/Eif3a/Eif3e/Eif4a2/Eif4g2/Eif4h/Purb/Rpl22	9	0.0725806	8.18272
GO:0044325	MF	GO:0044325	transmembrane transporter binding	9/146	138/16460	3.8521e-06	0.000180225	0.000134737	Atp2a2/Calm1/Calm3/Hsp90ab1/Prnp/Scn3b/Vamp2/Ywhah/Ywhaz	9	0.0652174	7.35259
GO:0004857	MF	GO:0004857	enzyme inhibitor activity	11/146	277/16460	3.69551e-05	0.00135075	0.00100983	Aplp2/Arpp19/Camk2n1/Ensa/Pcsk1n/Prnp/Rpl37/Rps15/Rps20/Rps7/Ywhab	11	0.0397112	4.47703
GO:0055106	MF	GO:0055106	ubiquitin-protein transferase regulator activity	4/146	22/16460	3.83736e-05	0.00135075	0.00100983	Rpl37/Rps15/Rps20/Rps7	4	0.181818	20.4981
GO:0015078	MF	GO:0015078	proton transmembrane transporter activity	6/146	80/16460	7.69592e-05	0.00208382	0.00155788	Atp6v1a/Atp6v1g2/Cox4i1/Cox7a2/Cox7a2l/Slc25a4	6	0.075	8.45548
GO:0099106	MF	GO:0099106	ion channel regulator activity	7/146	120/16460	9.64624e-05	0.00235556	0.00176104	Arpp19/Calm1/Calm3/Ensa/Hpcal4/Scn3b/Ywhah	7	0.0583333	6.57648
GO:0035256	MF	GO:0035256	G protein-coupled glutamate receptor binding	3/146	11/16460	0.000107071	0.00235556	0.00176104	Calm1/Calm3/Prnp	3	0.272727	30.7472
GO:0097371	MF	GO:0097371	MDM2/MDM4 family protein binding	3/146	11/16460	0.000107071	0.00235556	0.00176104	Rpl37/Rps15/Rps20	3	0.272727	30.7472
GO:0004129	MF	GO:0004129	cytochrome-c oxidase activity	3/146	14/16460	0.000231633	0.00407674	0.0030478	Cox4i1/Cox7a2/Cox7a2l	3	0.214286	24.1585
GO:0097718	MF	GO:0097718	disordered domain specific binding	4/146	35/16460	0.000251153	0.00410568	0.00306944	Calm1/Calm3/Hsp90aa1/Hsp90ab1	4	0.114286	12.8845
GO:0016675	MF	GO:0016675	oxidoreductase activity, acting on a heme group of donors	3/146	15/16460	0.000287663	0.00440249	0.00329133	Cox4i1/Cox7a2/Cox7a2l	3	0.2	22.5479
GO:0048306	MF	GO:0048306	calcium-dependent protein binding	5/146	70/16460	0.000390358	0.00572525	0.00428024	Calm1/Calm3/Cplx2/Stmn2/Vamp2	5	0.0714286	8.05284
GO:0019888	MF	GO:0019888	protein phosphatase regulator activity	5/146	78/16460	0.000643376	0.00881182	0.00658779	Arpp19/Calm1/Calm3/Ensa/Ppp3r1	5	0.0641026	7.22691
GO:0022853	MF	GO:0022853	active ion transmembrane transporter activity	8/146	214/16460	0.000650873	0.00881182	0.00658779	Atp2a2/Atp6v1a/Atp6v1g2/Cox4i1/Cox7a2/Cox7a2l/Slc17a7/Slc25a4	8	0.0373832	4.21457
